# Supplementary material for: Genome-wide identification and characterization of long non-coding RNAs conferring resistance to Colletotrichum gloeosporioides in walnut (Juglans regia)
Source: BMC Genomics. 2021 Jan 6;22:15. doi: 10.1186/s12864-020-07310-6 (PMC7789297; doi:10.1186/s12864-020-07310-6)
Supplement: Supplementary file 1 — Additional file 1: Table S1. Detailed information on ten walnut samples for RNA-seq. [file 12864_2020_7310_MOESM1_ESM.xls]

## Sheet: Sheet1
Transcriptome Tests for all Samples
Tissue	Traits	0 hpi	24 hpi	48 hpi	72 hpi	120 hpi
fruit	resistance	F26-H0-1	F26-H24-1	F26-H48-1	F26-H72-1	F26-H120-1
		F26-H0-2	F26-H24-2	F26-H48-2	F26-H72-2	F26-H120-2
	susceptible	F423-H0-1	F423-H24-1	F423-H48-1	F423-H72-1	F423-H120-1
		F423-H0-2	F423-H24-2	F423-H48-2	F423-H72-2	F423-H120-2
