# Supplementary material for: Genome-wide identification and characterization of long non-coding RNAs conferring resistance to Colletotrichum gloeosporioides in walnut (Juglans regia)
Source: BMC Genomics. 2021 Jan 6;22:15. doi: 10.1186/s12864-020-07310-6 (PMC7789297; doi:10.1186/s12864-020-07310-6)
Supplement: Supplementary file 2 — Additional file 2: Table S2. Summary of the sequencing information. [file 12864_2020_7310_MOESM2_ESM.xls]

## Sheet: Sheet1
Supplemental Table S1- Summary of the sequencing information
align_summary: alignment of transcriptome data of each sample of test materials with walnut genome
reads QC: transcriptome data of test samples

## Sheet: align_summary
Alignment of transcriptome data of each sample of test materials with walnut genome
Sample name	Total mapped	Multiple mapped	Uniquely mapped	transcripts known (reads ≥ 10)	transcripts novel (reads ≥ 10)	genes known (reads ≥ 10)	genes novel (reads ≥ 10)
F26_H0_1	72720489(73.24%)	6133638(6.18%)	66586851(67.06%)	41679	127141	31972	90269
F26_H0_2	63869992(74.58%)	5289516(6.18%)	58580476(68.41%)	40970	119022	31230	82515
F26_H24_1	72589246(72.86%)	5700838(5.72%)	66888408(67.14%)	41489	120255	31683	83915
F26_H24_2	68276256(73.17%)	5872969(6.29%)	62403287(66.88%)	41990	136746	33171	100274
F26_H48_1	59133752(68.82%)	4853171(5.65%)	54280581(63.17%)	39624	108211	30445	72268
F26_H48_2	59485479(71.02%)	4761141(5.68%)	54724338(65.34%)	39321	108057	30466	72548
F26_H72_1	56119183(68.49%)	4484593(5.47%)	51634590(63.01%)	35209	47811	25796	14436
F26_H72_2	48081699(56.88%)	4041654(4.78%)	44040045(52.10%)	33874	45614	25087	13186
F26_H120_1	68184572(73.01%)	6130484(6.56%)	62054088(66.45%)	39919	139784	33508	105058
F26_H120_2	51335923(67.30%)	4115635(5.40%)	47220288(61.91%)	34638	45909	25105	13259
F423_H0_1	67328443(79.41%)	5006965(5.91%)	62321478(73.50%)	38644	50348	26603	14817
F423_H0_2	55968535(76.64%)	4735480(6.48%)	51233055(70.15%)	37166	47967	26174	13827
F423_H24_1	61290963(69.40%)	4880842(5.53%)	56410121(63.87%)	36430	52090	26333	18635
F423_H24_2	63260057(77.11%)	4465839(5.44%)	58794218(71.66%)	37603	52944	26651	17823
F423_H48_1	42023270(45.10%)	3837042(4.12%)	38186228(40.98%)	38825	131081	32476	97114
F423_H48_2	60935244(65.69%)	4482062(4.83%)	56453182(60.86%)	43193	137247	33319	98825
F423_H72_1	58928869(68.01%)	4832063(5.58%)	54096806(62.44%)	35768	50204	25985	16259
F423_H72_2	68474153(68.67%)	5646963(5.66%)	62827190(63.01%)	36058	53566	26202	19252
F423_H120_1	59613638(75.95%)	4529146(5.77%)	55084492(70.18%)	35863	46821	25250	12490
F423_H120_2	64956248(68.66%)	5098999(5.39%)	59857249(63.27%)	36303	49610	25738	15344
Mean	66794846(67.70%)	4944952(5.63%)	56183848.55(64.07%)	62683	178630	38541	124017

## Sheet: reads QC
Transcriptome data of test samples
Sample name	Raw reads	Clean reads	Valid(%)	Q20(%)	Q30(%)	GC content(%)
F423_24_1	93403500	88321698	94.56	99.08	97.14	46.86
F423_24_2	85459118	82042602	96	99.2	97.42	44.74
F423_48_1	100705306	93183082	92.53	98.93	96.59	53.02
F423_48_2	98046344	92763930	94.61	99.06	97.04	45.55
F423_72_1	91435150	86644876	94.76	99.14	97.28	46.31
F423_72_2	105494214	99717014	94.52	99.14	97.28	46.57
F423_0_1	88449150	84786394	95.86	99.11	97.18	44.59
F423_0_2	77265236	73031832	94.52	99.14	97.28	45.52
F423_120_1	82698498	78486858	94.91	99.1	97.18	44.31
F423_120_2	99822292	94603490	94.77	99.16	97.37	45.27
F26_24_1	105906612	99627120	94.07	99.1	97.17	46.45
F26_24_2	99137392	93310304	94.12	99.1	97.17	46.53
F26_48_1	90721618	85929032	94.72	99.15	97.32	46.33
F26_48_2	88091504	83758980	95.08	99.17	97.34	46.18
F26_72_1	86592784	81941426	94.63	99.16	97.31	46.17
F26_72_2	89221042	84530816	94.74	99.12	97.16	47.97
F26_0_1	104833462	99289964	94.71	99.13	97.27	46.06
F26_0_2	90521094	85635624	94.6	99.14	97.28	45.62
F26_120_1	99329528	93387312	94.02	99.03	97.04	45.18
F26_120_2	79942200	76277624	95.42	99.22	97.47	45.52
mean	9.28538e+07	8.78635e+07
