# Supplementary material for: Genome-wide identification and characterization of long non-coding RNAs conferring resistance to Colletotrichum gloeosporioides in walnut (Juglans regia)
Source: BMC Genomics. 2021 Jan 6;22:15. doi: 10.1186/s12864-020-07310-6 (PMC7789297; doi:10.1186/s12864-020-07310-6)
Supplement: Supplementary file 3 — Additional file 3: Table S3.The expression level (reads counts) for each lncRNA genes detected in our study. [file 12864_2020_7310_MOESM3_ESM.xls]

## Sheet: Sheet1
The expression level (reads counts) for each lncRNA
#transcript_id	F423_CK_1	F423_CK_2	F423_24_1	F423_24_2	F423_48_1	F423_48_2	F423_72_1	F423_72_2	F423_SAR_1	F423_SAR_2	F26_CK_1	F26_CK_2	F26_24_1	F26_24_2	F26_48_1	F26_48_2	F26_72_1	F26_72_2	F26_SAR_1	F26_SAR_2	ClassCode	Chr	Start	End	RefGeneName	RefGeneDescription
MSTRG.100024.1	3	0	0	0	111	63	5	4	0	0	54	16	49	67	14	19	0	0	189	0	x	NW_017442595.1	95480	114318	LOC108984998	TMV resistance protein N-like
MSTRG.100025.1	0	17	23	27	663	802	17	17	0	11	879	604	561	1508	387	250	5	0	942	9	x	NW_017442595.1	102568	161366	LOC108984999	TMV resistance protein N-like
MSTRG.100027.2	0	0	0	15	99	146	0	9	0	0	130	73	35	173	58	31	9	0	114	0	o	NW_017442595.1	152851	155598	LOC108984996	uncharacterized LOC108984996
MSTRG.100028.1	0	4	0	5	450	308	0	5	0	9	218	212	211	368	97	169	11	3	833	0	i	NW_017442595.1	121833	132734	LOC108984996	uncharacterized LOC108984996
MSTRG.100029.1	4	0	0	0	320	103	0	0	0	0	101	58	127	141	47	54	0	0	356	0	i	NW_017442595.1	126410	133050	LOC108984996	uncharacterized LOC108984996
MSTRG.100031.1	0	0	0	0	5	113	0	0	0	0	55	75	45	73	41	25	0	0	63	0	x	NW_017442595.1	153553	155599	LOC108984996	uncharacterized LOC108984996
MSTRG.100033.1	0	0	0	0	118	108	0	0	0	0	25	29	42	46	13	15	5	0	253	0	u	NW_017442595.1	173559	188182	-	-
MSTRG.100079.1	0	0	0	5	264	76	5	20	5	13	427	192	483	672	215	201	5	0	743	5	u	NW_017442598.1	9875	19919	-	-
MSTRG.10008.10	396	234	0	670	0	425	0	0	0	355	0	87	0	0	0	79	0	0	0	113	o	NW_017388880.1	2223841	2241624	LOC108980164	rust resistance kinase Lr10-like
MSTRG.100122.1	0	0	0	0	5	5	0	0	0	0	3	0	4	14	0	5	0	0	13	0	u	NW_017442599.1	72272	88308	-	-
MSTRG.100122.2	0	0	0	0	9	186	0	0	0	0	29	62	33	28	41	10	0	0	13	0	u	NW_017442599.1	83545	88308	-	-
MSTRG.100124.1	5	0	9	5	264	230	0	0	0	0	292	131	245	532	172	102	0	5	406	0	u	NW_017442599.1	84195	88369	-	-
MSTRG.100128.1	0	0	0	0	33	10	0	0	0	0	12	9	3	10	0	9	0	0	33	0	u	NW_017442599.1	118435	118851	-	-
MSTRG.10014.1	0	0	0	0	191	125	5	9	0	0	92	48	102	167	45	58	0	5	323	0	u	NW_017388880.1	2377631	2384641	-	-
MSTRG.100162.1	694	475	391	339	231	392	164	315	257	577	378	376	339	380	447	507	259	159	327	288	x	NW_017442602.1	83226	89650	LOC108985024	SNF1-related protein kinase regulatory subunit gamma-1-like
MSTRG.100162.2	280	240	452	426	242	558	285	238	378	435	282	188	690	573	358	286	158	204	560	238	x	NW_017442602.1	84340	89604	LOC108985024	SNF1-related protein kinase regulatory subunit gamma-1-like
MSTRG.100162.3	305	339	243	163	214	267	105	275	449	873	276	270	547	408	170	175	266	0	251	533	x	NW_017442602.1	84958	89394	LOC108985024	SNF1-related protein kinase regulatory subunit gamma-1-like
MSTRG.100198.1	228	151	280	172	151	119	167	126	264	352	2	0	0	3	8	6	0	3	0	4	u	NW_017442605.1	9283	11371	-	-
MSTRG.100214.1	0	2	0	17	0	14	28	8	0	0	78	70	85	52	62	26	65	25	19	58	u	NW_017442606.1	7514	8265	-	-
MSTRG.100218.2	88	19	146	128	19	2	0	0	42	111	118	19	127	201	70	129	66	0	0	15	j	NW_017442607.1	7918	12730	LOC108985036	uncharacterized LOC108985036
MSTRG.100219.10	630	1327	940	277	407	1341	1327	1685	1647	1577	222	13	186	524	1564	13	1004	59	264	363	j	NW_017442606.1	26179	37382	LOC108985034	potassium transporter 11-like
MSTRG.100219.11	499	813	728	0	554	890	867	1424	860	884	40	0	2	0	1	0	54	156	81	31	j	NW_017442606.1	26179	42350	LOC108985034	potassium transporter 11-like
MSTRG.100219.13	5	11	15	5	10	19	8	8	23	36	6	4	1	11	4	5	8	1	713	4	j	NW_017442606.1	26179	36975	LOC108985034	potassium transporter 11-like
MSTRG.100219.14	0	0	0	0	0	0	6	0	235	0	0	0	0	0	0	0	0	668	0	1	j	NW_017442606.1	26179	40355	LOC108985034	potassium transporter 11-like
MSTRG.100219.2	227	294	270	204	134	286	224	259	293	302	210	311	75	128	155	129	146	126	196	228	j	NW_017442606.1	26179	42350	LOC108985034	potassium transporter 11-like
MSTRG.100219.4	0	0	0	146	0	111	0	0	145	0	0	0	0	0	0	0	0	0	0	0	j	NW_017442606.1	26179	38030	LOC108985034	potassium transporter 11-like
MSTRG.100219.5	258	343	487	1227	188	874	408	788	93	1395	81	14	47	286	166	10	267	78	274	87	j	NW_017442606.1	26179	40367	LOC108985034	potassium transporter 11-like
MSTRG.100219.6	206	264	203	191	129	280	195	207	297	254	183	229	39	110	139	126	133	111	157	186	j	NW_017442606.1	26179	42350	LOC108985034	potassium transporter 11-like
MSTRG.100219.7	2	3	3	307	0	195	8	7	250	3	2	1	0	10	3	5	3	1	2	1	j	NW_017442606.1	26179	42350	LOC108985034	potassium transporter 11-like
MSTRG.100219.8	34	43	24	154	3	124	7	21	177	10	18	25	27	9	9	17	0	1	27	9	j	NW_017442606.1	26179	38006	LOC108985034	potassium transporter 11-like
MSTRG.100219.9	0	0	0	279	0	181	0	0	7	0	425	316	5	160	188	130	112	99	269	182	j	NW_017442606.1	26179	42350	LOC108985034	potassium transporter 11-like
MSTRG.100245.1	0	0	3	0	13	69	0	0	0	0	60	17	25	78	33	0	0	0	76	5	u	NW_017442607.1	78979	80485	-	-
MSTRG.100259.1	6	0	3	8	21	44	8	3	0	0	70	39	27	58	24	5	0	0	98	4	u	NW_017442607.1	135130	142973	-	-
MSTRG.100284.1	0	0	0	0	37	16	0	0	0	0	20	8	16	20	7	7	0	0	69	0	s	NW_017442607.1	240945	241793	LOC108985035	mitochondrial amidoxime-reducing component 1-like
MSTRG.100314.1	0	0	0	0	40	100	0	0	0	0	39	46	13	49	24	19	0	5	47	0	x	NW_017442608.1	59305	76893	LOC108985051	myb-related protein 330-like
MSTRG.10033.1	9	0	0	0	0	22	0	0	0	0	15	32	0	0	11	0	5	0	19	0	u	NW_017388881.1	67521	69653	-	-
MSTRG.100341.1	0	0	0	0	0	11	0	0	0	0	22	19	0	0	8	0	0	0	31	0	u	NW_017442611.1	4	9017	-	-
MSTRG.100356.1	0	0	0	0	56	64	4	0	0	0	59	3	51	51	6	20	0	4	164	0	u	NW_017442612.1	12640	13507	-	-
MSTRG.100357.1	40	21	88	165	180	364	452	280	32	65	89	109	270	120	245	323	576	239	26	46	u	NW_017442612.1	12876	14899	-	-
MSTRG.100365.2	0	0	0	0	0	10	0	0	0	0	0	16	0	0	0	0	0	0	0	0	u	NW_017442611.1	44605	46815	-	-
MSTRG.100377.2	0	0	0	5	102	20	0	0	0	0	27	0	24	95	0	46	9	0	178	0	u	NW_017442612.1	57527	58650	-	-
MSTRG.100382.1	927	1481	690	768	324	1083	666	508	862	1191	539	440	261	521	526	507	399	670	627	850	j	NW_017442612.1	80761	89785	LOC108985081	F-box protein SKIP16-like
MSTRG.100382.2	1176	1902	387	620	480	833	449	849	711	875	579	506	260	0	265	436	382	620	336	759	j	NW_017442612.1	80761	89785	LOC108985081	F-box protein SKIP16-like
MSTRG.100382.3	64	28	18	29	0	48	0	72	77	20	41	14	19	80	15	0	19	8	49	32	j	NW_017442612.1	80761	89785	LOC108985081	F-box protein SKIP16-like
MSTRG.100393.4	406	217	211	160	104	216	204	302	221	256	296	331	283	96	258	276	264	193	221	289	j	NW_017442612.1	148242	153169	LOC108985075	3beta-hydroxysteroid-dehydrogenase/decarboxylase
MSTRG.100419.1	139	151	59	45	145	174	70	102	63	94	252	167	145	212	145	116	62	43	270	49	j	NW_017442612.1	214630	218267	LOC108985080	uncharacterized LOC108985080
MSTRG.100456.2	13	13	34	48	63	214	177	153	239	267	29	16	50	74	131	215	238	800	278	271	o	NW_017442617.1	24855	26353	LOC108985088	late embryogenesis abundant protein At1g64065-like
MSTRG.100471.2	0	0	5	0	53	20	0	0	0	0	47	0	99	196	16	52	0	0	248	0	u	NW_017442618.1	20238	20868	-	-
MSTRG.100471.3	0	0	0	0	137	25	0	0	0	0	50	56	51	77	38	43	0	0	180	0	u	NW_017442618.1	20304	20868	-	-
MSTRG.100471.4	0	0	3	4	65	10	0	0	0	0	21	7	18	41	4	22	0	0	65	0	u	NW_017442618.1	20304	27434	-	-
MSTRG.100472.1	0	12	17	8	112	131	0	0	0	0	162	108	93	236	74	36	0	0	161	0	u	NW_017442618.1	19238	27434	-	-
MSTRG.100472.2	0	0	0	1	38	26	0	0	0	0	17	17	31	17	18	32	0	0	144	0	u	NW_017442618.1	19269	27432	-	-
MSTRG.100472.3	0	0	0	1	244	71	11	0	0	0	80	26	107	65	26	60	0	4	317	0	u	NW_017442618.1	20091	20868	-	-
MSTRG.100472.4	0	0	0	0	2	3	0	0	0	0	7	3	4	22	0	0	0	0	45	0	u	NW_017442618.1	20097	27433	-	-
MSTRG.100490.1	0	0	0	0	0	0	0	0	0	0	53	33	56	89	27	29	0	0	162	0	u	NW_017442620.1	13472	14023	-	-
MSTRG.10049.5	0	0	119	36	0	40	0	208	0	0	0	0	39	14	44	84	112	13	4	2	o	NW_017388881.1	146386	148910	LOC108980281	serine carboxypeptidase-like 13
MSTRG.100503.1	0	0	0	0	32	11	0	0	0	0	191	131	195	304	68	91	0	4	415	0	u	NW_017442622.1	5235	6074	-	-
MSTRG.100507.1	0	0	0	3	248	83	5	5	0	0	184	207	155	370	102	206	0	13	620	0	u	NW_017442622.1	17846	20037	-	-
MSTRG.100518.1	0	5	0	13	159	119	17	0	11	9	135	75	93	228	58	81	0	0	286	0	x	NW_017442622.1	52910	56198	LOC108985102	protein ROOT PRIMORDIUM DEFECTIVE 1
MSTRG.100532.1	0	0	4	0	34	40	0	0	0	0	50	69	22	125	53	34	5	0	91	0	u	NW_017442622.1	119402	120545	-	-
MSTRG.100556.1	12	17	45	20	11	42	8	17	10	27	10	15	23	19	10	0	9	7	19	31	u	NW_017442624.1	227	6063	-	-
MSTRG.100563.2	77	135	0	9	0	12	0	0	18	0	49	150	11	0	0	0	12	0	7	15	j	NW_017442624.1	19596	25173	LOC108985108	uncharacterized LOC108985108
MSTRG.100564.1	0	0	0	0	0	0	0	0	0	0	71	81	30	135	23	21	0	0	64	0	u	NW_017442625.1	2752	6042	-	-
MSTRG.100581.2	336	277	429	801	332	528	420	1318	405	602	556	890	286	248	533	596	1099	1429	368	674	j	NW_017442627.1	5	7894	LOC108985114	dnaJ protein P58IPK homolog
MSTRG.100581.3	159	216	187	370	154	205	273	732	95	260	190	499	131	63	216	235	489	499	191	190	j	NW_017442627.1	5	2953	LOC108985114	dnaJ protein P58IPK homolog
MSTRG.100600.1	0	0	0	0	50	38	0	0	0	0	34	0	0	50	0	36	0	0	128	0	u	NW_017442630.1	2907	3564	-	-
MSTRG.100618.1	0	0	0	0	30	43	0	0	0	0	12	7	15	46	4	25	0	0	113	0	o	NW_017442631.1	15984	26830	LOC108985121	uncharacterized LOC108985121
MSTRG.100638.1	20	4	5	5	84	101	4	12	0	5	69	74	60	159	60	32	16	0	214	0	u	NW_017442632.1	13868	15689	-	-
MSTRG.100660.5	681	557	631	562	244	575	164	349	551	473	748	577	642	199	337	377	281	155	482	449	j	NW_017442632.1	112145	116162	LOC108985144	chaperone protein DnaJ-like
MSTRG.100683.1	26	18	0	54	17	16	104	0	18	5	13	6	181	45	0	7	0	180	0	5	u	NW_017442632.1	193445	194743	-	-
MSTRG.100697.6	2302	1009	2188	903	368	1631	710	1143	1494	1584	1236	1722	914	213	1080	1007	120	1044	1523	1157	j	NW_017442633.1	22335	36430	LOC108985165	probable inactive leucine-rich repeat receptor-like protein kinase At3g03770
MSTRG.100697.7	1474	1186	0	662	0	882	638	1067	1305	934	1753	922	759	0	0	775	0	0	0	1020	j	NW_017442633.1	22335	36430	LOC108985165	probable inactive leucine-rich repeat receptor-like protein kinase At3g03770
MSTRG.100711.1	0	0	0	5	148	62	0	0	0	0	54	33	73	179	37	42	0	0	224	0	x	NW_017442633.1	81933	83004	LOC108985160	uncharacterized LOC108985160
MSTRG.100728.1	283	138	174	160	363	366	225	210	178	385	149	244	295	260	155	176	171	163	261	120	i	NW_017442633.1	129721	133520	LOC108985166	protein RRP6-like 2
MSTRG.100728.2	0	0	0	0	0	0	0	0	0	0	189	162	0	226	148	0	0	0	392	84	i	NW_017442633.1	131755	133915	LOC108985166	protein RRP6-like 2
MSTRG.100729.1	0	0	0	5	319	287	5	5	0	0	124	79	92	387	82	95	0	0	675	0	i	NW_017442633.1	129792	132551	LOC108985166	protein RRP6-like 2
MSTRG.100730.1	65	15	62	47	97	93	62	79	29	81	85	84	106	188	72	134	19	34	99	113	i	NW_017442633.1	141082	147855	LOC108985166	protein RRP6-like 2
MSTRG.100746.1	117	65	79	83	33	67	158	220	9	39	27	15	5	0	23	24	21	18	0	0	u	NW_017442634.1	104544	105472	-	-
MSTRG.100761.2	0	0	0	0	66	15	0	0	0	0	0	0	0	0	0	0	0	0	0	0	u	NW_017442636.1	6841	7440	-	-
MSTRG.100762.1	3	0	7	0	98	17	0	0	0	7	24	23	14	30	28	17	0	0	84	0	u	NW_017442636.1	6954	7504	-	-
MSTRG.100791.2	0	0	0	0	0	0	0	0	0	0	84	80	0	0	0	0	0	0	0	0	u	NW_017442638.1	104343	105479	-	-
MSTRG.100792.1	70	6	58	98	50	29	45	26	168	42	20	12	62	29	20	13	61	25	89	19	j	NW_017442638.1	75612	83083	LOC108985180	uncharacterized LOC108985180
MSTRG.100792.2	47	46	0	0	14	33	0	0	0	11	82	7	95	0	7	0	0	0	21	18	j	NW_017442638.1	75612	83083	LOC108985180	uncharacterized LOC108985180
MSTRG.100793.2	0	0	0	0	0	0	0	0	0	0	0	0	0	15	0	0	0	0	134	0	x	NW_017442638.1	82506	83463	LOC108985180	uncharacterized LOC108985180
MSTRG.10080.1	0	9	0	0	141	69	338	44	52	17	0	0	0	0	226	570	836	353	0	0	u	NW_017388882.1	20736	24164	-	-
MSTRG.10080.2	16	0	15	21	945	1789	3025	1255	0	0	0	5	26	33	678	1443	1067	570	62	19	u	NW_017388882.1	20736	23995	-	-
MSTRG.100851.1	26	24	13	48	25	39	46	27	29	19	181	221	287	123	175	135	260	262	80	131	x	NW_017442642.1	17473	23136	LOC108985189	uncharacterized LOC108985189
MSTRG.100858.1	0	0	0	18	4	0	10	8	0	0	0	0	0	15	0	0	11	0	5	0	u	NW_017442643.1	488	8210	-	-
MSTRG.100870.1	0	0	0	0	88	154	13	0	0	0	99	142	24	153	45	32	0	0	86	0	x	NW_017442642.1	47520	49131	LOC108985192	basic helix-loop-helix protein A-like
MSTRG.100871.1	0	5	0	0	244	144	0	13	0	0	55	14	50	145	32	47	0	0	194	0	x	NW_017442642.1	64219	90508	LOC108985192	basic helix-loop-helix protein A-like
MSTRG.100873.1	0	0	0	0	117	46	4	5	0	0	127	136	125	322	74	44	5	0	347	0	u	NW_017442642.1	72824	74094	-	-
MSTRG.100874.1	0	0	0	0	63	56	0	0	0	0	77	40	49	181	47	31	0	0	177	0	u	NW_017442642.1	82913	89669	-	-
MSTRG.100905.1	0	6	7	0	0	0	0	11	0	0	466	334	455	721	273	276	5	11	1029	0	o	NW_017442647.1	16380	59438	LOC108985198	G-type lectin S-receptor-like serine/threonine-protein kinase At4g27290
MSTRG.100905.2	7	0	0	0	484	178	5	0	0	6	38	30	42	41	12	33	0	0	179	0	o	NW_017442647.1	21215	57758	LOC108985198	G-type lectin S-receptor-like serine/threonine-protein kinase At4g27290
MSTRG.100905.3	0	0	5	5	115	183	5	0	0	5	183	72	65	195	127	54	5	5	285	0	u	NW_017442647.1	47393	55231	-	-
MSTRG.100907.1	0	0	16	0	1	58	9	5	0	0	47	67	0	16	43	0	0	0	6	0	u	NW_017442647.1	24538	25624	-	-
MSTRG.10091.2	72	44	93	209	11	218	80	84	436	293	61	90	152	217	96	152	143	62	365	362	j	NW_017388882.1	70325	75632	LOC108980819	uncharacterized LOC108980819
MSTRG.10093.1	106	44	36	42	44	122	39	53	155	147	244	116	17	98	38	21	11	79	85	53	j	NW_017388882.1	79545	87734	LOC108980829	DNA polymerase I, thermostable-like
MSTRG.100935.2	301	140	165	283	158	436	167	212	282	301	97	186	234	193	175	374	178	107	282	242	j	NW_017442650.1	36111	43115	LOC108985206	vesicle transport protein GOT1-like
MSTRG.100939.1	0	0	0	2	70	25	0	0	0	0	18	16	11	37	12	4	0	0	85	0	u	NW_017442650.1	46284	47524	-	-
MSTRG.100967.1	92	94	110	117	399	515	66	34	100	78	430	300	489	571	342	475	138	74	980	305	j	NW_017442653.1	381	10659	LOC108985222	uncharacterized LOC108985222
MSTRG.100985.1	0	0	0	0	0	0	0	0	0	0	7	0	0	8	12	6	0	0	0	5	u	NW_017442653.1	13142	13898	-	-
MSTRG.100986.1	384	3631	1136	1465	300	974	437	304	1199	1257	172	119	771	659	443	631	226	126	308	671	u	NW_017442653.1	35615	46615	-	-
MSTRG.100986.5	466	0	539	1004	94	216	0	119	186	540	171	147	253	184	114	275	1	295	138	107	u	NW_017442653.1	44069	46686	-	-
MSTRG.100986.7	0	0	305	0	0	373	503	520	502	0	0	0	0	0	202	0	422	0	0	222	u	NW_017442653.1	44243	46685	-	-
MSTRG.101005.1	0	0	0	0	77	112	0	0	0	0	31	26	45	65	0	17	0	0	169	0	u	NW_017442655.1	29910	30961	-	-
MSTRG.101011.1	11	46	11	59	12	61	27	18	56	69	8	56	8	15	27	28	0	5	78	16	j	NW_017442655.1	43667	45869	LOC108985230	uncharacterized LOC108985230
MSTRG.101022.1	0	0	0	0	0	0	0	0	0	0	50	51	36	179	0	42	0	0	222	0	u	NW_017442656.1	41604	42905	-	-
MSTRG.101034.3	1110	406	645	502	390	889	712	858	458	1148	884	860	595	652	1178	1240	416	370	1067	953	j	NW_017442656.1	66450	73556	LOC108985235	peroxisome biogenesis factor 10
MSTRG.10104.1	66	138	1554	4246	899	1293	4464	6363	61	88	121	71	1951	1373	1899	1641	3355	2774	12	66	u	NW_017388882.1	164619	168512	-	-
MSTRG.101052.1	0	0	0	5	113	215	0	0	0	0	49	14	28	123	75	32	0	0	292	0	u	NW_017442657.1	35233	37813	-	-
MSTRG.10106.1	0	0	32	105	118	146	828	784	0	5	31	47	211	158	425	398	871	628	5	0	u	NW_017388882.1	171161	172041	-	-
MSTRG.101079.1	0	0	0	0	59	76	0	0	0	0	0	0	0	11	0	0	0	0	28	0	u	NW_017442658.1	128683	134449	-	-
MSTRG.101080.1	0	0	0	0	80	44	0	0	0	0	0	0	0	3	0	0	0	0	0	0	u	NW_017442658.1	128683	134311	-	-
MSTRG.101081.1	54	47	69	76	96	154	61	129	33	51	149	30	142	132	182	122	205	62	361	42	u	NW_017442659.1	21	8613	-	-
MSTRG.101081.2	0	0	0	0	0	0	0	0	0	129	0	146	0	0	0	159	142	253	38	53	u	NW_017442659.1	178	10429	-	-
MSTRG.10108.2	746	347	590	835	16	292	282	236	364	588	333	522	164	289	532	438	111	489	197	392	j	NW_017388882.1	185064	189666	LOC108980886	DNA-directed RNA polymerases II and V subunit 8A-like
MSTRG.101082.1	215	213	131	70	30	51	15	0	18	42	0	16	105	39	0	21	14	0	0	6	u	NW_017442660.1	26	892	-	-
MSTRG.10108.3	7	9	6	9	0	8	6	138	3	2	0	12	25	16	9	3	4	1	11	3	j	NW_017388882.1	185064	188466	LOC108980886	DNA-directed RNA polymerases II and V subunit 8A-like
MSTRG.101136.2	0	0	0	0	0	0	0	0	0	0	157	97	147	550	0	0	0	0	390	0	x	NW_017442662.1	50731	56071	LOC108985248	uncharacterized LOC108985248
MSTRG.101137.1	0	0	5	0	0	4	0	0	0	0	515	321	358	981	284	127	5	0	561	0	o	NW_017442662.1	50727	59657	LOC108985248	uncharacterized LOC108985248
MSTRG.101171.1	6	0	0	0	4	3	23	45	7	29	39	11	22	4	15	6	6	21	10	7	u	NW_017442665.1	43125	43766	-	-
MSTRG.10119.1	6	11	22	12	50	26	11	14	12	16	9	7	9	6	6	13	13	3	23	14	i	NW_017388882.1	247673	248539	LOC108980501	uncharacterized LOC108980501
MSTRG.101210.1	471	209	313	343	72	108	90	98	94	170	379	373	335	188	61	121	72	60	59	118	x	NW_017442667.1	46089	51171	LOC108985258	syntaxin-132-like
MSTRG.101252.1	2319	1511	1020	1398	688	1281	1427	1683	1284	1354	1677	1484	1153	932	1367	728	1388	1506	1026	772	u	NW_017442671.1	55597	62324	-	-
MSTRG.101252.2	3	11	18	1	8	7	3	0	0	3	0	0	38	18	32	0	0	11	0	0	u	NW_017442671.1	59729	61888	-	-
MSTRG.101275.1	0	0	0	0	106	62	0	0	0	0	100	90	62	132	44	39	0	0	55	0	u	NW_017442672.1	116308	118251	-	-
MSTRG.101276.1	0	0	0	0	74	69	5	9	0	0	95	99	115	168	87	39	0	0	168	0	u	NW_017442672.1	116330	118372	-	-
MSTRG.101276.2	0	0	0	0	67	33	0	0	0	0	0	18	0	30	0	0	0	0	0	0	u	NW_017442672.1	116555	118233	-	-
MSTRG.10130.1	0	0	0	0	43	62	3	0	0	0	18	3	7	0	5	0	0	0	77	0	x	NW_017388882.1	305937	419073	LOC108980537	protein FAR1-RELATED SEQUENCE 5-like
MSTRG.101311.1	0	0	0	5	227	177	0	0	0	3	130	168	191	211	75	49	0	0	215	0	o	NW_017442676.1	14160	22507	LOC108985289	uncharacterized LOC108985289
MSTRG.101314.1	21	0	25	43	605	53	8	0	13	6	371	196	380	506	120	190	9	5	1132	11	j	NW_017442676.1	24620	30729	LOC108985293	vacuolar cation/proton exchanger 3-like
MSTRG.101315.1	0	6	18	23	855	241	0	24	13	6	280	181	288	533	149	164	0	0	1104	0	x	NW_017442676.1	26407	29940	LOC108985293	vacuolar cation/proton exchanger 3-like
MSTRG.101331.1	20	11	0	8	369	238	0	0	0	11	196	150	187	325	42	104	10	0	737	0	u	NW_017442677.1	19277	21315	-	-
MSTRG.101346.1	19	43	44	12	33	105	238	51	35	29	111	38	15	83	20	28	66	29	97	24	j	NW_017442678.1	51457	55645	LOC108985301	putative HVA22-like protein g
MSTRG.101346.2	63	112	92	104	136	147	177	198	210	104	196	43	78	214	227	156	367	323	116	50	j	NW_017442678.1	51716	55645	LOC108985301	putative HVA22-like protein g
MSTRG.101366.10	400	112	450	121	824	480	240	149	191	194	379	280	392	339	188	272	161	136	1044	310	j	NW_017442679.1	21883	37252	LOC108985315	uncharacterized LOC108985315
MSTRG.101372.8	1585	1357	1254	1330	882	1674	1013	1396	1379	1673	1405	1216	1283	1062	1420	1016	890	717	1013	1110	j	NW_017442679.1	106961	114572	LOC108985313	protein TRIGALACTOSYLDIACYLGLYCEROL 2, chloroplastic-like
MSTRG.101375.1	41	22	18	12	53	44	12	1	19	0	37	59	76	123	29	38	16	8	180	17	i	NW_017442679.1	137410	138627	LOC108985314	uncharacterized LOC108985314
MSTRG.101395.1	13	5	17	39	7	13	0	0	0	0	160	153	30	14	0	0	0	0	12	0	x	NW_017442679.1	184398	186215	LOC108985307	transcription factor MYB113-like
MSTRG.101427.2	17	23	30	21	36	37	46	27	51	1	23	41	43	99	45	21	53	26	54	12	j	NW_017442680.1	179832	182898	LOC108985316	uncharacterized LOC108985316
MSTRG.101427.3	64	21	35	4	19	0	6	28	0	4	178	118	0	35	0	117	0	13	103	1	j	NW_017442680.1	179840	182898	LOC108985316	uncharacterized LOC108985316
MSTRG.101427.4	9	16	19	27	0	0	18	15	0	21	31	12	0	27	0	6	0	12	14	13	j	NW_017442680.1	179913	182898	LOC108985316	uncharacterized LOC108985316
MSTRG.101427.5	81	106	99	88	8	224	228	85	113	164	75	39	113	215	113	16	80	64	27	91	o	NW_017442680.1	179936	182898	LOC108985316	uncharacterized LOC108985316
MSTRG.101446.1	415	488	250	511	416	454	880	420	522	1120	661	555	550	557	430	766	762	359	540	1449	j	NW_017442681.1	57783	60894	LOC108985353	bifunctional adenosine 5'-phosphosulfate phosphorylase/adenylylsulfatase HINT4
MSTRG.101458.11	0	0	0	129	135	352	818	29	1310	960	0	0	0	0	0	118	0	966	0	662	j	NW_017442681.1	95892	99748	LOC108985341	bidirectional sugar transporter SWEET2
MSTRG.101458.6	0	0	0	0	28	283	0	0	0	0	7	73	151	11	0	229	0	0	4208	0	j	NW_017442681.1	89399	99748	LOC108985341	bidirectional sugar transporter SWEET2
MSTRG.101458.7	155	69	482	483	1393	751	457	1246	1455	674	126	28	116	265	458	262	645	1158	1309	191	j	NW_017442681.1	90593	99748	LOC108985341	bidirectional sugar transporter SWEET2
MSTRG.101458.8	27	43	304	158	118	246	353	257	579	181	0	24	50	0	82	97	108	212	149	49	j	NW_017442681.1	90593	99748	LOC108985341	bidirectional sugar transporter SWEET2
MSTRG.101458.9	741	276	322	1700	360	3928	1873	4075	2266	1438	275	199	472	649	969	949	1033	2004	342	586	j	NW_017442681.1	95892	99748	LOC108985341	bidirectional sugar transporter SWEET2
MSTRG.101474.3	317	186	308	235	351	504	173	160	470	590	252	295	153	345	501	203	534	213	311	241	j	NW_017442681.1	166441	173647	LOC108985345	uncharacterized LOC108985345
MSTRG.101483.1	96	101	213	217	16	106	18	80	90	65	53	40	59	80	79	81	38	24	16	65	u	NW_017442683.1	2123	3509	-	-
MSTRG.101483.2	57	36	49	9	0	6	0	10	6	30	0	0	0	0	0	0	0	0	0	0	u	NW_017442683.1	2646	3509	-	-
MSTRG.101511.1	0	0	0	0	47	24	0	0	0	0	54	37	29	99	0	25	0	0	142	0	u	NW_017442685.1	102016	105003	-	-
MSTRG.101512.1	0	0	0	0	31	0	0	0	0	0	44	25	61	98	19	21	0	0	180	0	u	NW_017442685.1	102022	105004	-	-
MSTRG.101512.2	0	0	0	0	23	13	0	2	0	0	17	0	0	0	0	0	0	0	51	0	u	NW_017442685.1	102070	104997	-	-
MSTRG.10154.1	0	0	0	0	87	56	0	0	0	0	32	12	10	39	19	0	0	0	117	0	u	NW_017388882.1	512351	513194	-	-
MSTRG.101547.1	0	0	0	0	69	62	0	0	0	5	28	13	43	96	3	35	0	0	115	0	u	NW_017442689.1	22537	24361	-	-
MSTRG.101549.1	0	0	0	0	4	13	0	0	0	0	2	2	8	5	0	4	0	0	36	0	x	NW_017442689.1	1	659	LOC108985371	transcription termination factor MTERF5, chloroplastic-like
MSTRG.101554.2	380	174	892	1640	228	1026	1060	1203	1258	362	647	234	1241	892	760	891	719	899	1032	466	j	NW_017442690.1	29450	33015	LOC108985380	uncharacterized LOC108985380
MSTRG.101585.1	0	0	0	0	54	21	0	0	0	0	16	4	11	0	5	11	0	0	90	0	u	NW_017442692.1	55049	55460	-	-
MSTRG.101611.5	45	21	239	218	158	233	44	90	202	167	103	70	299	369	214	325	110	35	169	296	j	NW_017442694.1	39122	43145	LOC108985405	uncharacterized LOC108985405
MSTRG.101618.1	7705	6603	4613	4574	886	2844	4012	3702	4824	6175	5820	5063	5976	3485	5296	4892	3437	3394	1739	5405	u	NW_017442694.1	70293	71424	-	-
MSTRG.10163.1	0	0	0	0	0	0	0	0	0	0	13	43	22	42	16	0	0	0	63	0	u	NW_017388882.1	564819	565338	-	-
MSTRG.101636.1	2	0	2	0	218	47	0	0	0	0	72	52	57	119	37	77	0	0	242	0	u	NW_017442699.1	57	421	-	-
MSTRG.101642.1	0	0	5	0	267	211	0	9	0	0	135	89	123	159	25	89	9	9	442	0	i	NW_017442698.1	40627	43287	LOC108985411	protein trichome birefringence-like
MSTRG.101649.2	0	0	0	0	0	0	0	0	0	0	110	0	0	217	0	0	0	0	0	0	u	NW_017442699.1	23552	24746	-	-
MSTRG.101667.1	18	12	98	159	93	49	408	330	38	60	24	39	166	201	314	190	464	306	85	41	u	NW_017442701.1	48192	48798	-	-
MSTRG.101670.4	135	138	70	280	298	259	116	107	127	213	226	92	189	183	122	161	109	104	230	81	j	NW_017442701.1	50516	66038	LOC108985421	phosphatase IMPL1, chloroplastic
MSTRG.101690.2	332	626	165	565	75	493	128	190	452	279	93	162	301	354	198	152	181	123	232	124	o	NW_017442701.1	115430	120079	LOC108985428	BOI-related E3 ubiquitin-protein ligase 1-like
MSTRG.101717.2	109	120	0	0	0	66	0	29	72	80	291	313	155	78	187	0	46	43	57	144	u	NW_017442704.1	3113	5615	-	-
MSTRG.101731.1	221	187	222	162	211	275	158	235	157	212	196	178	209	266	173	177	212	165	370	141	x	NW_017442704.1	55209	57976	LOC108985440	uncharacterized LOC108985440
MSTRG.101732.1	5	0	0	0	29	28	0	0	0	0	21	27	35	50	33	4	0	0	136	5	j	NW_017442704.1	55408	69151	LOC108985440	uncharacterized LOC108985440
MSTRG.101733.1	0	3	0	16	0	1	13	0	4	0	1	0	0	45	0	0	0	10	0	18	i	NW_017442704.1	55675	56458	LOC108985439	AP-2 complex subunit alpha-1-like
MSTRG.101733.2	14	18	26	3	10	34	0	33	10	23	31	15	24	2	25	37	11	10	44	13	i	NW_017442704.1	55832	56761	LOC108985439	AP-2 complex subunit alpha-1-like
MSTRG.101741.1	0	0	13	0	70	109	7	10	0	0	187	83	34	205	76	29	0	14	34	0	u	NW_017442704.1	92940	94096	-	-
MSTRG.101753.1	0	0	0	5	53	49	5	0	0	0	0	7	0	11	0	0	0	0	0	0	x	NW_017442706.1	42689	43403	LOC108985456	uncharacterized LOC108985456
MSTRG.101758.1	0	0	0	0	225	251	0	0	0	0	220	155	107	201	128	17	5	0	180	0	u	NW_017442706.1	58664	60180	-	-
MSTRG.101761.1	0	0	5	0	54	307	9	0	0	0	392	274	161	558	163	65	0	0	190	8	u	NW_017442706.1	63206	66516	-	-
MSTRG.101763.2	0	0	0	0	44	21	0	0	0	0	0	0	0	0	0	0	0	0	0	0	u	NW_017442706.1	72273	72848	-	-
MSTRG.101764.1	0	0	0	0	43	44	0	0	0	0	32	14	41	77	21	29	0	0	141	0	u	NW_017442706.1	72368	72779	-	-
MSTRG.101766.2	849	498	438	271	177	305	245	207	386	253	283	299	238	109	77	214	71	66	121	210	j	NW_017442706.1	82137	85441	LOC108985453	protein LSM12 homolog
MSTRG.101769.1	0	0	0	0	6	20	0	0	0	0	45	20	50	38	11	21	0	0	33	0	u	NW_017442706.1	90602	91227	-	-
MSTRG.101791.2	0	0	0	0	0	0	0	0	0	0	0	0	49	0	0	0	0	0	0	0	u	NW_017442706.1	179026	180257	-	-
MSTRG.101803.1	0	0	0	9	294	249	5	5	5	5	179	138	130	434	84	132	0	0	481	2	i	NW_017442706.1	162486	166384	LOC108985459	WAT1-related protein At1g70260
MSTRG.101811.1	0	20	0	17	532	282	11	5	0	0	326	255	275	641	270	130	5	0	939	9	u	NW_017442707.1	16534	20321	-	-
MSTRG.101819.1	145	99	5	0	37	49	0	0	0	0	97	133	28	49	9	29	0	0	49	0	u	NW_017442707.1	47433	48214	-	-
MSTRG.101841.2	34	26	0	0	0	43	45	96	41	0	0	30	0	41	0	0	0	31	0	18	x	NW_017442708.1	92353	93335	LOC108985463	auxin-responsive protein SAUR71-like
MSTRG.101845.1	0	0	0	0	75	148	0	0	0	5	169	65	70	179	71	49	0	0	19	0	u	NW_017442709.1	10276	16536	-	-
MSTRG.101850.1	0	0	0	2	61	42	5	0	0	0	0	18	21	30	16	9	5	0	125	0	u	NW_017442709.1	17322	26984	-	-
MSTRG.10185.3	22	129	80	8	94	168	13	14	143	106	4	11	1	74	7	82	93	1	78	9	j	NW_017388882.1	618249	622844	LOC108981143	oxidation resistance protein 1-like
MSTRG.101855.1	0	0	0	0	12	19	0	0	0	0	36	0	5	31	2	1	0	0	15	0	u	NW_017442709.1	24097	27376	-	-
MSTRG.10185.6	104	225	79	21	117	263	23	131	212	146	41	24	14	106	11	158	122	48	57	34	j	NW_017388882.1	618261	622844	LOC108981143	oxidation resistance protein 1-like
MSTRG.10185.7	4	97	83	5	57	65	6	11	85	108	7	9	282	37	167	50	79	4	88	7	j	NW_017388882.1	618261	621951	LOC108981143	oxidation resistance protein 1-like
MSTRG.10185.8	13	68	131	5	54	67	6	56	97	127	26	6	0	44	1	50	86	10	33	1	j	NW_017388882.1	618261	621951	LOC108981143	oxidation resistance protein 1-like
MSTRG.101860.1	0	0	0	0	102	150	0	0	0	0	106	104	55	174	58	20	0	0	149	0	u	NW_017442710.1	10384	19664	-	-
MSTRG.101860.2	0	0	0	0	24	4	0	0	0	0	0	24	0	0	9	7	0	0	110	0	u	NW_017442710.1	10886	19010	-	-
MSTRG.10186.5	230	169	268	207	2	184	171	309	175	247	207	180	211	157	173	211	169	174	2	166	j	NW_017388882.1	626806	639285	LOC108981155	pre-mRNA-processing factor 19-like
MSTRG.10188.1	0	0	0	0	0	0	0	0	0	0	0	0	0	8	0	0	0	0	55	0	x	NW_017388882.1	659373	660861	LOC108981178	uncharacterized LOC108981178
MSTRG.101890.1	0	0	0	0	435	138	0	4	0	0	231	123	167	374	72	113	0	0	469	5	i	NW_017442710.1	110761	112322	LOC108985475	uncharacterized LOC108985475
MSTRG.10191.1	540	453	460	1028	136	1086	681	661	1007	966	780	661	439	294	677	440	511	324	398	652	j	NW_017388882.1	670855	675671	LOC108981206	eukaryotic translation initiation factor-like
MSTRG.10191.5	122	64	105	82	136	158	142	163	105	134	111	68	78	91	84	134	105	119	99	120	j	NW_017388882.1	672575	675671	LOC108981206	eukaryotic translation initiation factor-like
MSTRG.101922.1	17	5	0	21	836	766	21	9	0	21	701	479	543	1050	325	355	13	13	1809	8	i	NW_017442711.1	33165	46671	LOC108985478	uncharacterized LOC108985478
MSTRG.101948.1	3	6	26	6	4	11	12	11	12	34	17	6	1	184	14	128	67	72	42	138	j	NW_017442714.1	1	1121	LOC108985488	uncharacterized LOC108985488
MSTRG.101964.1	868	251	363	333	200	343	294	177	1553	1425	393	742	409	3326	434	2936	4419	5276	187	1055	j	NW_017442715.1	4149	7317	LOC108985489	diphosphomevalonate decarboxylase MVD2-like
MSTRG.101967.2	119	115	155	123	77	126	56	141	218	107	75	75	113	62	72	119	75	54	172	63	j	NW_017442716.1	26441	28306	LOC108985495	guanine nucleotide-binding protein subunit gamma 2-like
MSTRG.101986.1	4	0	5	4	53	97	0	0	0	0	76	60	69	89	34	21	0	0	171	5	u	NW_017442717.1	23307	31105	-	-
MSTRG.101987.1	170	121	88	89	101	133	77	38	87	203	203	137	155	116	123	109	81	43	90	76	u	NW_017442717.1	23752	31069	-	-
MSTRG.102011.1	0	0	0	0	0	0	0	0	0	0	86	15	5	85	5	0	0	0	0	0	u	NW_017442719.1	17011	17540	-	-
MSTRG.102032.2	0	0	0	0	0	0	0	0	0	0	0	0	0	465	0	165	52	0	0	0	x	NW_017442720.1	49961	52342	LOC108985505	scarecrow-like protein 23
MSTRG.102044.1	0	0	0	48	25	64	210	369	0	0	0	0	10	26	50	47	202	220	0	0	u	NW_017442721.1	1030	3970	-	-
MSTRG.102047.1	149	133	13553	22356	8004	9815	25542	28364	367	61	204	255	9931	9159	13513	12953	22130	21820	272	79	u	NW_017442721.1	12356	13305	-	-
MSTRG.10205.1	135	472	286	186	72	154	107	120	290	451	422	425	82	231	160	241	186	213	119	105	j	NW_017388882.1	727960	754647	LOC108980707	uncharacterized LOC108980707
MSTRG.10205.2	0	0	0	0	0	0	0	0	0	0	0	0	0	0	0	0	0	0	0	128	j	NW_017388882.1	727960	754623	LOC108980707	uncharacterized LOC108980707
MSTRG.10205.3	667	95	27	677	254	56	433	441	116	0	667	569	157	270	298	372	294	150	106	153	u	NW_017388882.1	727960	729415	-	-
MSTRG.10205.4	0	15	0	0	0	5	0	0	42	62	14	76	9	0	0	0	0	0	0	0	u	NW_017388882.1	727960	729415	-	-
MSTRG.102071.10	1	12	2	38	38	31	1	0	0	1	40	29	41	65	16	63	15	0	0	13	j	NW_017442721.1	122168	124179	LOC108985531	protein SIEVE ELEMENT OCCLUSION B-like
MSTRG.102071.7	21	0	11	22	7	30	24	23	51	23	0	19	18	11	11	12	7	6	1	9	j	NW_017442721.1	122168	124179	LOC108985531	protein SIEVE ELEMENT OCCLUSION B-like
MSTRG.102071.9	0	25	0	0	0	0	0	0	0	0	20	1	0	0	0	0	0	0	0	0	j	NW_017442721.1	122168	124179	LOC108985531	protein SIEVE ELEMENT OCCLUSION B-like
MSTRG.102080.1	2	0	4	0	10	6	3	0	0	0	12	0	0	8	0	9	0	0	42	0	x	NW_017442721.1	135821	150212	LOC108985524	protein SIEVE ELEMENT OCCLUSION B-like
MSTRG.102090.1	256	325	538	357	0	467	246	525	964	629	299	269	365	0	204	474	182	251	321	345	o	NW_017442722.1	7971	11035	LOC108985533	uncharacterized LOC108985533
MSTRG.10214.1	2164	1415	464	3487	242	583	481	549	405	1252	854	536	855	997	430	545	809	1137	569	1126	j	NW_017388882.1	774636	779772	LOC108981282	peroxisomal membrane protein PMP22-like
MSTRG.102143.2	0	0	0	0	0	0	0	0	0	0	0	0	0	0	0	0	0	0	83	0	u	NW_017442725.1	115542	116681	-	-
MSTRG.102162.1	475	787	72	55	169	169	57	153	183	88	237	203	179	281	34	73	9	32	386	53	x	NW_017442725.1	187289	190427	LOC108985552	ribosomal RNA small subunit methyltransferase, mitochondrial
MSTRG.102173.1	0	0	0	0	1	7	0	0	0	0	7	19	0	0	0	0	0	0	11	0	x	NW_017442725.1	229540	260638	LOC108985545	uncharacterized LOC108985545
MSTRG.102199.1	0	0	0	0	118	63	0	0	0	0	0	0	0	0	0	0	0	0	0	0	u	NW_017442729.1	20037	21304	-	-
MSTRG.102208.1	0	0	0	0	136	37	0	0	0	0	113	86	44	203	41	48	0	0	303	0	u	NW_017442729.1	31866	41677	-	-
MSTRG.102208.2	0	0	0	0	0	0	0	0	0	0	0	0	0	0	24	0	0	0	20	0	u	NW_017442729.1	31866	41700	-	-
MSTRG.102209.1	0	0	0	0	110	21	0	0	0	0	109	43	93	188	35	78	0	0	258	0	u	NW_017442729.1	31900	41703	-	-
MSTRG.102209.2	0	0	0	0	69	0	0	0	0	0	0	0	0	0	0	0	0	0	63	0	u	NW_017442729.1	31938	41667	-	-
MSTRG.10222.1	0	0	0	0	0	41	0	0	0	0	28	23	8	41	11	0	0	0	0	0	u	NW_017388882.1	794442	796794	-	-
MSTRG.102224.1	0	0	0	0	348	152	0	0	0	0	129	0	0	435	0	0	0	0	0	0	u	NW_017442730.1	53406	56360	-	-
MSTRG.102224.2	0	5	0	9	170	263	6	0	0	0	187	227	287	0	101	123	5	0	1006	13	u	NW_017442730.1	53424	58723	-	-
MSTRG.102225.1	0	0	0	0	83	22	3	0	0	0	13	7	13	6	0	0	0	0	43	0	u	NW_017442730.1	55927	56250	-	-
MSTRG.102228.1	0	0	0	0	17	77	0	17	0	3	105	64	17	61	65	0	0	0	33	0	u	NW_017442730.1	69811	73446	-	-
MSTRG.102229.1	0	0	0	0	137	150	5	0	0	0	124	65	61	145	28	29	5	0	95	0	u	NW_017442730.1	69893	75461	-	-
MSTRG.102229.2	0	0	0	0	0	95	0	5	0	0	60	27	0	20	47	30	0	0	100	9	u	NW_017442730.1	72096	75833	-	-
MSTRG.102249.1	0	0	0	0	4	28	0	0	0	0	6	0	0	15	0	0	0	0	33	0	u	NW_017442730.1	178696	179306	-	-
MSTRG.102251.1	0	0	13	17	167	437	0	16	0	16	460	379	180	576	208	45	0	0	307	5	x	NW_017442730.1	160095	176771	LOC108985572	uncharacterized LOC108985572
MSTRG.102253.1	0	0	9	0	120	274	0	0	0	0	206	216	141	277	178	95	0	0	327	0	u	NW_017442730.1	172286	177352	-	-
MSTRG.102255.6	181	160	234	311	98	381	169	245	242	222	244	403	182	287	235	242	301	270	403	342	j	NW_017442730.1	180670	187474	LOC108985576	mpv17-like protein
MSTRG.102281.1	3	0	5	0	115	130	0	0	0	0	35	69	68	89	24	12	0	0	132	0	o	NW_017442731.1	130038	138639	LOC108985583	uncharacterized LOC108985583
MSTRG.102289.1	0	6	0	0	19	63	0	0	0	0	71	46	27	133	36	0	0	0	0	0	u	NW_017442732.1	8	1273	-	-
MSTRG.102301.2	309	111	58	60	155	215	182	318	120	88	501	666	271	427	307	210	193	215	342	102	o	NW_017442731.1	88455	97366	LOC108985589	ribose-phosphate pyrophosphokinase 4-like
MSTRG.102301.4	206	112	7	81	41	158	102	112	49	61	297	244	354	249	184	80	115	36	44	313	j	NW_017442731.1	88455	110588	LOC108985589	ribose-phosphate pyrophosphokinase 4-like
MSTRG.102332.5	0	0	0	3	0	0	0	0	0	0	0	247	0	0	0	0	0	0	0	0	o	NW_017442733.1	44624	46578	LOC108985599	myb-like protein X
MSTRG.102333.1	0	0	0	0	24	46	0	4	0	0	12	5	16	61	23	9	0	0	136	0	o	NW_017442733.1	39410	45518	LOC108985600	uncharacterized LOC108985600
MSTRG.102342.1	0	11	0	5	94	167	225	68	0	12	23	58	37	44	65	129	111	42	105	0	x	NW_017442734.1	21129	22259	LOC108985608	phospholipid:diacylglycerol acyltransferase 1-like
MSTRG.102354.1	84	43	121	178	219	188	164	71	148	193	142	126	240	314	131	100	149	107	320	137	x	NW_017442734.1	57235	101452	LOC108985604	protein Brevis radix-like 4
MSTRG.102354.2	0	16	58	65	231	204	0	0	0	169	0	0	0	0	0	0	0	0	0	0	x	NW_017442734.1	99550	101305	LOC108985604	protein Brevis radix-like 4
MSTRG.102360.2	417	218	551	583	468	990	432	492	563	807	469	463	714	702	500	460	520	349	793	499	j	NW_017442735.1	9554	26066	LOC108985611	protein S-acyltransferase 11
MSTRG.102376.1	0	0	0	0	136	42	0	0	0	0	49	17	31	72	28	33	0	0	170	0	u	NW_017442737.1	190833	196726	-	-
MSTRG.102377.1	3	1	7	1	140	23	2	4	3	0	55	28	33	95	17	13	0	0	183	3	u	NW_017442737.1	190837	196717	-	-
MSTRG.10240.1	0	0	0	0	101	76	0	0	0	0	91	44	12	118	47	9	0	4	74	0	x	NW_017388882.1	859639	861234	LOC108980733	metalloendoproteinase 3-MMP-like
MSTRG.10240.2	0	0	0	0	119	93	0	9	5	0	78	23	89	131	19	48	0	0	168	0	x	NW_017388882.1	859806	902989	LOC108981328	metalloendoproteinase 3-MMP-like
MSTRG.102417.1	0	0	0	0	0	0	0	0	0	0	0	0	0	0	0	0	0	0	55	0	u	NW_017442739.1	114104	114649	-	-
MSTRG.10242.1	5	0	0	5	30	57	0	0	0	0	64	37	61	73	24	5	0	0	149	0	u	NW_017388882.1	884942	885943	-	-
MSTRG.102423.1	0	0	0	0	167	109	0	6	0	0	55	107	97	209	0	42	0	0	280	0	u	NW_017442739.1	106490	112782	-	-
MSTRG.102423.2	0	0	5	0	81	33	0	0	0	0	20	15	61	75	27	55	0	0	246	0	u	NW_017442739.1	106851	112378	-	-
MSTRG.102424.1	0	0	0	0	0	6	0	0	0	0	2	0	0	4	0	0	0	0	0	0	u	NW_017442739.1	106837	111374	-	-
MSTRG.102429.1	4	5	0	5	215	280	0	0	0	5	199	118	85	276	90	40	0	0	275	3	u	NW_017442739.1	130238	132191	-	-
MSTRG.102430.2	0	0	0	0	164	33	0	0	0	0	0	0	0	0	0	0	0	0	0	0	u	NW_017442739.1	133915	136060	-	-
MSTRG.102457.1	0	0	4	0	0	46	0	0	0	0	53	19	0	32	11	0	0	0	21	0	u	NW_017442741.1	14789	15791	-	-
MSTRG.102458.1	0	0	5	0	5	42	0	0	0	0	20	19	0	26	7	0	0	0	0	0	u	NW_017442741.1	14789	15816	-	-
MSTRG.102469.1	0	0	0	0	81	43	0	4	0	0	50	91	51	71	35	23	0	0	173	0	u	NW_017442741.1	48090	49762	-	-
MSTRG.102470.1	0	0	0	0	57	39	0	0	0	0	31	17	21	44	4	16	0	0	82	0	u	NW_017442741.1	48113	48558	-	-
MSTRG.102479.1	0	5	5	9	243	191	0	13	0	8	254	192	181	279	121	75	0	0	377	0	u	NW_017442741.1	86006	91662	-	-
MSTRG.102480.1	0	5	0	0	153	280	0	5	0	14	245	207	120	379	187	79	0	8	416	0	u	NW_017442741.1	86071	91663	-	-
MSTRG.10250.4	251	144	192	103	35	46	73	125	96	100	207	168	80	43	37	71	29	47	2	62	u	NW_017388882.1	931299	932374	-	-
MSTRG.10250.5	41	129	50	40	9	32	21	13	15	0	18	53	54	0	2	7	12	9	0	11	u	NW_017388882.1	931299	932248	-	-
MSTRG.102517.1	35	0	0	50	0	78	33	38	0	45	33	35	62	33	45	61	54	67	61	88	u	NW_017442743.1	126808	127610	-	-
MSTRG.102518.1	0	0	0	0	10	27	0	0	0	0	39	31	20	84	0	18	0	0	151	0	u	NW_017442744.1	1696	5970	-	-
MSTRG.102524.1	13	13	72	83	258	255	51	43	55	37	275	129	199	356	128	83	93	56	393	0	x	NW_017442744.1	26776	29395	LOC108985644	putative glycosyltransferase 7
MSTRG.102535.1	5	5	5	0	24	47	0	5	0	13	68	16	36	32	24	53	0	9	181	5	x	NW_017442744.1	62073	63277	LOC108985646	U-box domain-containing protein 30-like
MSTRG.102540.1	0	0	5	0	427	149	5	0	0	0	164	149	261	349	87	116	0	0	413	0	u	NW_017442744.1	87913	90288	-	-
MSTRG.102541.1	158	128	86	81	19	53	59	9	124	92	115	86	79	107	35	92	64	23	126	61	j	NW_017442744.1	91277	101002	LOC108985645	uncharacterized LOC108985645
MSTRG.10255.4	1399	1052	506	925	420	1044	649	982	1080	810	786	815	1166	614	799	726	805	710	833	483	j	NW_017388882.1	964017	967686	LOC108981384	casein kinase 1-like protein 10
MSTRG.10256.2	656	75	1331	0	27	20	61	1289	67	1490	42	39	86	95	42	41	0	67	118	537	j	NW_017388882.1	988721	993008	LOC108981409	uncharacterized protein At4g14342-like
MSTRG.10256.3	734	0	0	0	0	836	0	0	0	0	0	0	0	0	0	0	898	0	0	0	j	NW_017388882.1	989315	992999	LOC108981409	uncharacterized protein At4g14342-like
MSTRG.102581.1	208	137	198	171	289	251	119	106	184	252	347	415	416	530	428	328	317	200	984	329	i	NW_017442746.1	39819	44519	LOC108985657	NADH dehydrogenase [ubiquinone] iron-sulfur protein 5-B-like
MSTRG.102587.1	0	0	0	0	49	18	0	0	0	0	17	6	18	40	13	5	0	0	60	0	u	NW_017442746.1	92277	92719	-	-
MSTRG.102609.1	4	0	0	0	0	20	0	1	0	0	11	12	0	33	2	0	0	0	2	0	u	NW_017442746.1	160803	167575	-	-
MSTRG.102613.4	1872	1772	1677	974	296	174	718	866	849	867	1084	1216	1711	224	1164	459	1121	793	77	921	j	NW_017442746.1	170435	174353	LOC108985659	uncharacterized protein Os08g0359500
MSTRG.102662.1	0	9	28	5	427	772	0	19	5	13	983	529	555	1506	370	142	13	5	801	9	u	NW_017442750.1	66188	73780	-	-
MSTRG.102670.5	628	264	168	654	114	273	216	361	169	231	155	153	114	153	176	115	141	155	166	118	j	NW_017442750.1	80751	95176	LOC108985672	glutamic acid-rich protein-like
MSTRG.102690.2	869	324	201	356	41	792	364	152	361	640	250	595	360	588	75	239	172	177	442	510	j	NW_017442751.1	67892	92503	LOC108985678	alpha N-terminal protein methyltransferase 1
MSTRG.102709.1	0	0	0	0	0	0	0	0	0	0	10	23	23	38	15	17	0	9	132	0	x	NW_017442752.1	4778	7972	LOC108985685	L-ascorbate oxidase homolog
MSTRG.102736.1	13	12	0	3	16	0	0	0	0	0	5	0	2	104	0	6	0	0	6	7	j	NW_017442753.1	9342	11524	LOC108985691	UPF0481 protein At3g47200-like
MSTRG.102736.3	0	4	0	6	0	0	0	0	0	0	0	0	3	17	0	0	0	0	0	0	j	NW_017442753.1	9472	11517	LOC108985691	UPF0481 protein At3g47200-like
MSTRG.102737.1	0	0	0	0	18	19	0	0	0	0	0	11	10	20	4	3	0	0	121	0	u	NW_017442753.1	27688	32715	-	-
MSTRG.102744.10	116	53	38	71	141	124	25	91	55	61	53	12	66	60	31	20	6	15	45	68	j	NW_017442753.1	50941	58027	LOC108985690	uncharacterized LOC108985690
MSTRG.102744.4	70	34	4	53	0	4	2	0	0	24	13	24	10	7	12	4	13	9	79	1	j	NW_017442753.1	49062	58029	LOC108985690	uncharacterized LOC108985690
MSTRG.102744.6	103	74	2	97	0	9	40	0	0	90	103	123	12	3	15	10	20	32	93	6	j	NW_017442753.1	49163	58029	LOC108985690	uncharacterized LOC108985690
MSTRG.102744.8	23	0	0	0	0	0	0	0	145	39	32	0	0	0	103	0	0	0	0	0	j	NW_017442753.1	49222	58029	LOC108985690	uncharacterized LOC108985690
MSTRG.102760.1	57	57	127	171	61	72	163	192	180	97	33	43	110	85	114	35	52	72	60	53	x	NW_017442755.1	33152	35294	LOC108985693	alpha carbonic anhydrase 1, chloroplastic
MSTRG.102781.3	829	422	462	698	129	416	381	695	792	586	299	371	415	205	322	415	412	401	182	466	j	NW_017442755.1	100982	103203	LOC108985715	iron-sulfur assembly protein IscA-like 1, mitochondrial
MSTRG.102797.1	28	93	27	30	3	28	83	26	45	69	141	86	90	124	210	295	131	132	81	95	j	NW_017442755.1	160739	164100	LOC108985709	uncharacterized LOC108985709
MSTRG.102797.2	348	73	14	135	10	137	49	119	128	54	90	74	131	49	64	33	60	15	102	66	j	NW_017442755.1	161468	164100	LOC108985709	uncharacterized LOC108985709
MSTRG.102816.1	0	9	0	3	107	122	0	0	0	0	26	18	48	65	34	27	5	0	223	0	u	NW_017442757.1	10085	15980	-	-
MSTRG.102830.4	1668	1230	1030	720	1173	1221	861	999	1178	1490	1183	968	1044	1088	881	1361	729	834	1757	877	j	NW_017442758.1	11794	21777	LOC108985734	vesicle-associated membrane protein 727-like
MSTRG.10283.2	204	207	206	183	232	459	244	261	323	469	346	82	197	797	260	236	224	213	405	360	o	NW_017388882.1	1134237	1137659	LOC108981492	actin-depolymerizing factor-like
MSTRG.102834.4	519	444	222	371	397	557	244	524	1253	395	542	600	467	357	1077	297	372	344	568	384	j	NW_017442758.1	23174	31993	LOC108985735	uncharacterized protein At2g38710-like
MSTRG.102854.2	0	0	0	0	0	0	0	0	0	0	0	0	0	0	0	0	0	0	267	0	u	NW_017442759.1	53229	54479	-	-
MSTRG.102857.2	0	0	0	0	0	0	0	0	0	0	0	16	0	32	5	0	0	0	100	0	u	NW_017442759.1	57991	58550	-	-
MSTRG.10287.2	0	0	0	1	102	21	0	0	0	0	18	44	59	108	9	6	0	0	22	0	x	NW_017388882.1	1144769	1146425	LOC108980748	phosphoenolpyruvate carboxylase kinase 1-like
MSTRG.102917.1	0	0	0	0	14	20	3	0	0	0	10	0	22	20	5	47	2	2	21	3	u	NW_017442759.1	270784	271223	-	-
MSTRG.102950.1	128	113	175	149	122	154	370	547	459	290	0	0	22	0	0	13	19	46	0	0	s	NW_017442760.1	11592	19115	LOC108985784	cytochrome P450 CYP736A12-like
MSTRG.102957.1	0	0	0	0	9	45	0	4	0	0	10	6	7	15	0	6	0	0	51	0	u	NW_017442760.1	138678	143908	-	-
MSTRG.102963.1	0	0	0	0	0	0	0	0	0	0	0	0	0	1	1	0	0	0	63	0	u	NW_017442760.1	156762	160248	-	-
MSTRG.102963.2	0	0	0	0	34	0	0	0	0	0	0	45	1	22	181	102	0	0	82	0	u	NW_017442760.1	156762	159079	-	-
MSTRG.102963.3	0	0	0	0	44	0	0	0	0	0	0	11	19	14	12	0	0	0	42	0	u	NW_017442760.1	156767	157635	-	-
MSTRG.102964.1	0	0	0	4	217	182	6	0	0	5	188	176	138	438	67	107	0	4	488	0	u	NW_017442760.1	157074	159180	-	-
MSTRG.102966.2	0	0	119	0	0	0	39	0	0	0	0	0	0	0	0	23	0	0	0	0	x	NW_017442760.1	162369	164228	LOC108985785	cytochrome P450 CYP736A12-like
MSTRG.102968.1	8	0	0	0	113	68	5	8	0	0	47	29	30	52	18	19	0	0	211	0	u	NW_017442761.1	205	5862	-	-
MSTRG.102987.1	278	347	571	687	249	581	309	731	807	949	316	209	502	377	402	233	444	434	305	489	j	NW_017442761.1	52094	55937	LOC108985790	protein TIC 22, chloroplastic
MSTRG.102988.1	0	0	0	0	209	167	4	5	0	5	83	101	110	226	65	89	0	9	349	0	x	NW_017442761.1	54724	56486	LOC108985790	protein TIC 22, chloroplastic
MSTRG.1030.1	0	0	0	5	18	46	0	0	0	0	52	32	32	72	19	3	0	0	23	0	u	NW_017388803.1	666147	666715	-	-
MSTRG.103030.1	0	0	0	0	0	23	0	0	0	0	0	0	0	0	0	0	25	5	0	0	u	NW_017442764.1	20016	23117	-	-
MSTRG.103030.2	96	23	9	15	83	29	16	52	28	26	104	82	71	38	36	51	9	33	99	21	u	NW_017442764.1	20433	26173	-	-
MSTRG.103033.15	249	47	38	256	0	96	119	116	172	209	6	63	324	381	0	49	65	191	330	152	j	NW_017442763.1	34539	40462	LOC108985807	uncharacterized LOC108985807
MSTRG.103033.16	183	8	7	111	221	93	4	1	144	0	6	144	5	8	131	4	0	7	130	103	j	NW_017442763.1	34539	40462	LOC108985807	uncharacterized LOC108985807
MSTRG.103033.4	814	229	135	422	32	279	43	124	62	484	228	174	478	149	182	165	60	188	278	54	j	NW_017442763.1	29006	41475	LOC108985806	probable glycosyltransferase At5g03795
MSTRG.103033.5	525	5	249	48	24	206	0	0	6	18	398	4	10	279	100	0	104	44	513	1	j	NW_017442763.1	29006	41843	LOC108985806	probable glycosyltransferase At5g03795
MSTRG.103033.6	0	0	0	0	0	191	38	92	0	11	774	101	33	0	155	18	239	175	0	11	j	NW_017442763.1	29006	40462	LOC108985806	probable glycosyltransferase At5g03795
MSTRG.103040.1	17	0	16	5	583	535	61	13	0	21	555	366	454	941	392	203	9	0	84	5	u	NW_017442764.1	30313	49605	-	-
MSTRG.103063.1	0	0	5	0	22	19	0	0	0	0	20	30	16	83	39	8	0	0	57	0	u	NW_017442765.1	8720	13527	-	-
MSTRG.103096.1	283	183	300	328	46	166	226	309	239	281	72	70	211	125	238	106	210	220	37	123	j	NW_017442767.1	99736	100935	LOC108985817	uncharacterized LOC108985817
MSTRG.1031.1	0	5	0	0	0	49	0	0	0	0	112	28	33	85	38	0	0	0	0	0	u	NW_017388803.1	666151	666711	-	-
MSTRG.103130.1	0	0	5	0	403	284	0	0	0	0	327	181	343	400	116	100	0	0	395	0	u	NW_017442768.1	71483	74404	-	-
MSTRG.103139.1	0	0	0	0	20	4	0	0	0	0	10	6	1	3	2	0	0	0	5	0	u	NW_017442770.1	17395	55415	-	-
MSTRG.103146.1	0	0	0	0	120	75	0	0	0	0	75	50	97	160	28	60	0	0	188	0	x	NW_017442770.1	117150	126737	LOC108985829	uncharacterized LOC108985829
MSTRG.103152.1	66	34	71	79	50	86	71	83	64	82	47	34	65	47	46	67	53	54	73	48	o	NW_017442770.1	63189	71828	LOC108985831	WD repeat-containing protein 26-like
MSTRG.103153.1	148	132	258	195	267	422	205	217	224	285	166	129	215	335	181	190	110	131	380	119	o	NW_017442770.1	64032	73685	LOC108985831	WD repeat-containing protein 26-like
MSTRG.103154.1	0	0	0	0	63	46	0	5	0	0	0	10	20	0	0	0	0	0	27	0	x	NW_017442770.1	64225	72326	LOC108985831	WD repeat-containing protein 26-like
MSTRG.103160.3	0	0	0	9	0	11	0	0	0	0	0	0	0	0	0	0	0	0	0	23	j	NW_017442770.1	144490	149178	LOC108985830	uncharacterized LOC108985830
MSTRG.103160.4	61	0	26	0	68	1	13	28	0	0	74	47	0	25	45	25	5	25	75	0	j	NW_017442770.1	144490	149163	LOC108985830	uncharacterized LOC108985830
MSTRG.103160.5	0	0	0	0	0	1	0	0	0	38	0	0	38	0	0	0	0	0	27	0	j	NW_017442770.1	145062	149178	LOC108985830	uncharacterized LOC108985830
MSTRG.103160.6	12	4	0	20	0	46	8	5	4	0	0	0	0	56	12	0	0	0	0	3	j	NW_017442770.1	145062	149178	LOC108985830	uncharacterized LOC108985830
MSTRG.103170.1	0	0	0	0	33	13	0	0	0	0	53	25	40	96	19	36	0	0	185	0	u	NW_017442770.1	176774	202703	-	-
MSTRG.10318.1	474	372	271	161	1580	1486	480	615	329	632	1310	856	992	1973	817	1	225	230	1759	429	o	NW_017388883.1	78013	330049	LOC108981573	uncharacterized LOC108981573
MSTRG.10318.2	0	0	0	0	123	103	0	0	0	0	57	60	79	94	40	91	0	0	340	0	u	NW_017388883.1	78721	89293	-	-
MSTRG.10318.3	11	0	46	0	514	182	0	0	0	0	237	160	242	270	74	97	0	0	795	0	o	NW_017388883.1	80090	164398	LOC108981573	uncharacterized LOC108981573
MSTRG.10318.4	3	0	0	0	222	68	0	0	0	0	174	88	108	124	61	104	0	0	388	0	o	NW_017388883.1	80761	280688	LOC108981573	uncharacterized LOC108981573
MSTRG.10318.5	2	0	5	0	308	91	0	0	0	13	0	114	189	266	127	113	0	0	489	0	u	NW_017388883.1	80981	87522	-	-
MSTRG.10318.6	0	0	0	0	42	0	0	0	0	2	24	0	15	111	12	13	0	0	45	0	o	NW_017388883.1	86285	163031	LOC108981573	uncharacterized LOC108981573
MSTRG.103186.1	0	0	0	0	17	87	0	0	0	0	23	37	20	40	5	23	0	0	39	0	u	NW_017442771.1	42559	44244	-	-
MSTRG.10318.7	0	0	0	0	0	0	0	0	0	4	0	0	0	0	0	0	0	0	128	0	o	NW_017388883.1	86978	163031	LOC108981573	uncharacterized LOC108981573
MSTRG.10318.8	0	16	3	11	25	60	26	20	13	32	86	74	17	176	26	30	0	0	118	3	o	NW_017388883.1	88069	164705	LOC108981573	uncharacterized LOC108981573
MSTRG.10318.9	1368	1244	1715	1181	1650	2228	1672	1663	1286	2421	2347	1798	1807	2597	1601	1853	1372	1204	3233	1764	o	NW_017388883.1	172448	329824	LOC108981609	protein BOLA1, chloroplastic
MSTRG.103191.1	7	4	7	8	18	23	25	17	4	12	28	13	11	9	7	7	13	13	27	0	u	NW_017442771.1	77974	81644	-	-
MSTRG.10319.12	0	0	10	0	757	248	0	0	0	0	491	343	486	951	291	343	3	0	1249	0	x	NW_017388883.1	168866	327172	LOC108981609	protein BOLA1, chloroplastic
MSTRG.103191.4	0	0	0	0	0	0	0	0	28	0	0	0	0	0	0	0	0	0	0	0	u	NW_017442771.1	78343	81654	-	-
MSTRG.103191.7	0	0	0	0	151	0	0	0	0	0	0	0	0	0	0	0	0	0	0	0	u	NW_017442771.1	78417	81425	-	-
MSTRG.103191.8	0	0	0	16	0	0	0	0	0	0	0	0	0	0	0	0	198	0	0	0	u	NW_017442771.1	78417	81425	-	-
MSTRG.10319.2	0	0	11	0	427	148	0	5	0	0	129	57	201	244	115	61	3	0	380	0	o	NW_017388883.1	80032	164545	LOC108981579	uncharacterized LOC108981579
MSTRG.10319.3	0	0	0	0	180	131	0	0	0	8	147	92	135	187	52	109	3	0	480	0	o	NW_017388883.1	80190	281519	LOC108981579	uncharacterized LOC108981579
MSTRG.10319.6	0	0	5	0	370	74	0	0	0	0	151	143	157	285	88	0	3	0	535	0	u	NW_017388883.1	80877	87528	-	-
MSTRG.10319.8	0	0	0	0	7	16	0	0	0	0	57	17	32	165	50	91	6	0	42	0	o	NW_017388883.1	86160	163042	LOC108981579	uncharacterized LOC108981579
MSTRG.10319.9	0	0	0	5	0	0	0	0	0	0	0	0	0	0	0	0	0	0	58	0	o	NW_017388883.1	86838	163043	LOC108981579	uncharacterized LOC108981579
MSTRG.10320.1	0	0	17	8	37	113	3	0	0	0	168	82	55	74	48	0	0	5	135	0	j	NW_017388883.1	90966	102956	LOC108981573	uncharacterized LOC108981573
MSTRG.10321.1	0	0	2	0	0	99	0	0	0	0	83	88	0	53	48	4	0	0	5	0	x	NW_017388883.1	90972	101959	LOC108981573	uncharacterized LOC108981573
MSTRG.103230.1	478	379	321	501	175	681	232	491	719	529	138	125	211	149	161	239	125	151	473	146	j	NW_017442771.1	263708	267816	LOC108985856	uncharacterized LOC108985856
MSTRG.10323.1	3	0	11	0	36	103	7	0	0	0	118	126	23	88	86	0	0	0	10	0	u	NW_017388883.1	127767	150310	-	-
MSTRG.103231.1	0	0	0	0	0	8	0	0	0	0	0	0	0	24	8	0	0	0	0	0	u	NW_017442771.1	269426	270199	-	-
MSTRG.10324.1	0	0	0	0	11	86	0	0	0	0	81	112	6	90	68	6	0	0	7	0	u	NW_017388883.1	128083	156106	-	-
MSTRG.10325.1	0	0	1	0	0	34	0	7	0	3	95	49	38	56	49	3	0	0	9	0	u	NW_017388883.1	161821	165599	-	-
MSTRG.103260.4	4012	1072	782	3298	215	2414	1208	1389	3283	1475	942	956	1098	558	796	912	752	1021	426	999	j	NW_017442771.1	367351	373174	LOC108985850	60S ribosomal protein L10a-like
MSTRG.10326.1	9	0	5	0	26	114	0	0	0	0	108	53	32	92	74	18	8	0	71	4	u	NW_017388883.1	184562	187443	-	-
MSTRG.103261.2	161145	101535	120073	150792	57973	59001	119746	179486	119976	103309	304916	233805	400502	283818	209871	328768	286873	234404	171656	255754	j	NW_017442771.1	375208	387647	LOC108985851	ferredoxin, root R-B1-like
MSTRG.10327.1	0	0	0	5	202	265	0	9	0	0	92	121	141	253	16	125	0	9	696	0	u	NW_017388883.1	188867	191522	-	-
MSTRG.103279.1	5	39	76	45	242	377	78	39	0	0	151	130	125	486	112	105	0	0	664	85	x	NW_017442773.1	24270	35429	LOC108985861	uncharacterized LOC108985861
MSTRG.103279.2	197	108	117	152	88	43	102	231	138	127	280	206	291	162	218	315	133	74	185	455	x	NW_017442773.1	28328	31341	LOC108985861	uncharacterized LOC108985861
MSTRG.103279.3	231	158	213	162	176	383	128	144	233	248	546	522	503	432	439	626	462	354	479	251	x	NW_017442773.1	28756	31212	LOC108985861	uncharacterized LOC108985861
MSTRG.10328.1	4	0	0	0	0	59	0	0	0	0	31	26	26	72	32	1	0	0	15	0	u	NW_017388883.1	217551	221934	-	-
MSTRG.103287.1	128	85	28	170	45	380	207	155	269	214	145	8	206	42	201	189	161	118	201	125	j	NW_017442774.1	12054	14474	LOC108985863	proline-rich receptor-like protein kinase PERK2
MSTRG.103289.1	0	0	53	83	25	28	167	45	19	13	26	24	3	8	22	12	42	36	19	5	u	NW_017442774.1	30683	31671	-	-
MSTRG.10329.2	0	0	5	0	31	31	0	0	0	0	0	0	14	50	0	20	0	0	125	0	u	NW_017388883.1	218209	221344	-	-
MSTRG.103293.1	0	0	5	5	218	0	0	9	0	9	156	105	88	184	84	59	0	0	412	0	u	NW_017442774.1	37174	39028	-	-
MSTRG.103294.1	0	0	0	5	5	95	0	0	0	5	128	56	0	64	61	0	0	0	35	0	u	NW_017442774.1	37762	39030	-	-
MSTRG.103295.1	1	8	0	0	27	52	0	9	9	22	5531	4875	1150	1239	870	897	744	433	704	1137	j	NW_017442774.1	42494	45482	LOC108985862	uncharacterized LOC108985862
MSTRG.103295.2	0	1	0	0	16	0	0	0	0	0	285	302	68	34	11	47	38	62	0	0	j	NW_017442774.1	42494	45474	LOC108985862	uncharacterized LOC108985862
MSTRG.10330.1	12	0	0	0	305	366	0	5	0	0	115	170	116	348	45	88	9	0	848	5	u	NW_017388883.1	231900	274883	-	-
MSTRG.103302.1	0	0	3	5	346	199	0	0	0	0	171	129	128	344	63	124	0	0	384	0	u	NW_017442774.1	67226	73485	-	-
MSTRG.103303.1	0	0	0	0	114	109	0	0	0	0	137	70	103	192	20	31	0	0	138	0	u	NW_017442774.1	67395	73858	-	-
MSTRG.103308.1	0	0	0	0	0	0	0	0	0	0	0	0	0	0	271	0	0	0	1	0	u	NW_017442774.1	86223	90893	-	-
MSTRG.103309.1	0	0	22	17	276	389	5	21	0	9	573	364	243	741	211	145	5	0	448	0	u	NW_017442774.1	86493	90893	-	-
MSTRG.10331.1	0	0	0	0	47	18	0	0	0	0	18	8	10	23	4	10	0	0	23	0	u	NW_017388883.1	238783	246298	-	-
MSTRG.103318.1	0	0	15	0	119	151	0	0	0	0	212	104	65	298	103	23	0	0	119	5	u	NW_017442774.1	108758	111350	-	-
MSTRG.10332.1	0	0	10	5	4	5	0	6	5	0	46	32	0	11	17	2	0	0	7	0	o	NW_017388883.1	248201	317087	LOC108981609	protein BOLA1, chloroplastic
MSTRG.10333.1	9	0	0	0	236	155	0	0	0	0	264	170	124	409	104	132	0	0	399	4	u	NW_017388883.1	263300	266798	-	-
MSTRG.103335.1	0	0	0	0	174	102	0	0	5	4	38	66	62	126	24	4	0	0	150	0	u	NW_017442774.1	155968	160884	-	-
MSTRG.10335.1	0	0	16	12	33	128	9	9	0	0	148	113	62	191	88	25	0	0	58	0	u	NW_017388883.1	318080	329823	-	-
MSTRG.103363.3	14	8	13	3	8	53	22	48	20	3	19	36	0	0	3	12	12	251	40	465	o	NW_017442775.1	55162	59946	LOC108985876	uncharacterized LOC108985876
MSTRG.103363.4	0	0	0	0	0	0	0	0	0	0	0	0	0	0	0	0	628	539	0	0	j	NW_017442775.1	56511	59946	LOC108985876	uncharacterized LOC108985876
MSTRG.103363.5	823	516	893	547	269	694	1598	910	808	926	408	1185	0	0	510	828	242	966	812	1522	j	NW_017442775.1	56523	59946	LOC108985876	uncharacterized LOC108985876
MSTRG.103365.1	308	311	463	312	253	429	654	381	223	804	465	451	747	1017	580	430	561	317	277	752	x	NW_017442775.1	62113	66913	LOC108985873	L-type lectin-domain containing receptor kinase S.1
MSTRG.103389.2	0	0	9	0	410	52	0	16	0	0	104	0	3	40	33	26	0	0	106	0	o	NW_017442777.1	9015	19349	LOC108985893	uncharacterized LOC108985893
MSTRG.103390.1	0	0	0	0	43	85	0	0	0	0	351	155	0	0	160	247	0	0	864	0	x	NW_017442777.1	9563	19338	LOC108985893	uncharacterized LOC108985893
MSTRG.103390.2	52	0	0	56	14	3	0	0	0	44	85	4	198	0	0	63	0	5	432	0	x	NW_017442777.1	9563	19605	LOC108985893	uncharacterized LOC108985893
MSTRG.103390.6	0	0	0	0	0	0	0	0	0	0	0	0	0	0	185	0	0	0	0	0	x	NW_017442777.1	9649	19052	LOC108985893	uncharacterized LOC108985893
MSTRG.103390.7	0	0	0	0	0	0	0	0	0	0	0	0	0	0	0	0	25	0	1	0	x	NW_017442777.1	9659	20333	LOC108985893	uncharacterized LOC108985893
MSTRG.103392.2	423	507	200	305	334	415	948	792	32	124	0	0	0	0	0	0	0	0	0	0	j	NW_017442777.1	28281	29203	LOC108985895	uncharacterized LOC108985895
MSTRG.103399.1	574	329	116	1211	108	742	437	896	1182	774	216	275	224	138	662	134	737	125	499	53	o	NW_017442776.1	82485	148681	LOC108985880	myb-related protein 3R-1-like
MSTRG.103399.2	1837	606	455	962	173	516	418	754	954	667	961	845	784	0	0	605	0	10	4	916	o	NW_017442776.1	82485	148681	LOC108985880	myb-related protein 3R-1-like
MSTRG.103399.3	0	0	0	0	40	2	0	0	0	0	19	298	124	21	36	97	20	27	11	45	u	NW_017442776.1	140835	148587	-	-
MSTRG.103399.4	33	143	0	0	0	0	210	91	0	201	325	480	0	667	0	0	0	0	0	0	u	NW_017442776.1	140859	148587	-	-
MSTRG.103399.5	704	101	179	0	82	36	0	0	0	0	101	72	41	0	0	0	0	0	14	121	u	NW_017442776.1	141638	148636	-	-
MSTRG.103399.6	2	3	2	2	1	2	2	2	3	3	10	2	6	1	24	0	8	0	14	6	u	NW_017442776.1	141640	148524	-	-
MSTRG.103401.1	25	52	16	27	147	97	244	282	77	73	142	98	61	157	109	91	107	195	141	44	x	NW_017442776.1	96831	99526	LOC108985880	myb-related protein 3R-1-like
MSTRG.103403.9	6	4	30	2	50	1	302	442	5	47	540	466	2	231	4	0	5	261	10	3	o	NW_017442776.1	122533	127703	LOC108985884	digalactosyldiacylglycerol synthase 2, chloroplastic-like
MSTRG.103408.10	0	0	0	0	0	0	0	0	0	0	0	0	0	0	14	0	0	0	0	0	j	NW_017442777.1	36050	50186	LOC108985896	UPF0235 protein C15orf40 homolog
MSTRG.103408.11	17	52	11	38	69	11	257	12	6	16	130	212	22	147	15	162	46	20	159	17	j	NW_017442777.1	36090	50908	LOC108985896	UPF0235 protein C15orf40 homolog
MSTRG.103408.13	11	13	12	0	0	0	0	17	13	0	0	0	3	137	0	1	1	1	2	2	o	NW_017442777.1	36624	50136	LOC108985896	UPF0235 protein C15orf40 homolog
MSTRG.103408.15	200	103	141	99	75	104	79	119	120	203	58	75	157	156	163	53	112	92	76	192	o	NW_017442777.1	37068	50190	LOC108985896	UPF0235 protein C15orf40 homolog
MSTRG.103408.16	39	37	84	44	8	32	62	45	64	59	24	32	10	0	0	23	19	16	31	33	o	NW_017442777.1	37784	50623	LOC108985896	UPF0235 protein C15orf40 homolog
MSTRG.103408.2	44	35	28	30	18	48	34	77	53	56	9	8	16	15	23	10	19	30	4	19	j	NW_017442777.1	35939	50756	LOC108985896	UPF0235 protein C15orf40 homolog
MSTRG.103408.3	99	81	20	32	41	30	107	69	49	59	54	56	23	30	31	13	26	0	0	16	j	NW_017442777.1	35939	50717	LOC108985896	UPF0235 protein C15orf40 homolog
MSTRG.103408.4	24	208	16	124	56	16	59	17	153	20	216	358	21	130	14	174	50	19	204	17	j	NW_017442777.1	35939	50537	LOC108985896	UPF0235 protein C15orf40 homolog
MSTRG.103408.5	26	65	14	112	48	12	73	15	69	17	139	0	22	130	15	107	42	0	171	17	j	NW_017442777.1	35939	50760	LOC108985896	UPF0235 protein C15orf40 homolog
MSTRG.103408.6	105	0	221	0	0	148	0	135	0	144	0	0	27	0	21	0	22	127	0	82	j	NW_017442777.1	35939	50394	LOC108985896	UPF0235 protein C15orf40 homolog
MSTRG.103408.7	20	71	15	43	30	12	53	16	94	18	143	220	24	136	15	131	47	0	0	17	j	NW_017442777.1	35939	50707	LOC108985896	UPF0235 protein C15orf40 homolog
MSTRG.103408.8	35	5	32	13	14	32	29	19	34	26	21	0	27	15	24	7	29	0	2	23	j	NW_017442777.1	35939	50717	LOC108985896	UPF0235 protein C15orf40 homolog
MSTRG.103413.1	292	172	205	321	163	382	1	291	310	224	48	37	30	22	31	29	153	0	63	4	x	NW_017442778.1	11142	15870	LOC108985907	cytochrome b561 and DOMON domain-containing protein At3g61750-like
MSTRG.103413.2	0	0	0	0	0	0	199	0	0	0	1	1	1	0	1	379	0	166	353	11	x	NW_017442778.1	11163	13422	LOC108985907	cytochrome b561 and DOMON domain-containing protein At3g61750-like
MSTRG.103416.1	0	0	0	0	75	69	0	0	0	0	8	19	23	41	12	27	0	0	74	0	u	NW_017442778.1	20068	20773	-	-
MSTRG.103421.1	191	182	395	553	596	955	1473	1629	343	469	434	625	404	648	452	511	617	581	159	166	u	NW_017442778.1	29114	43877	-	-
MSTRG.103421.2	0	0	0	0	14	50	37	53	0	0	189	0	0	0	0	34	23	0	0	0	u	NW_017442778.1	30150	43673	-	-
MSTRG.103421.4	27	0	0	0	115	0	395	47	0	0	100	0	0	0	189	0	63	0	0	0	u	NW_017442778.1	32037	43689	-	-
MSTRG.103421.5	143	135	219	216	1122	1049	1466	985	115	346	750	523	412	740	472	353	473	338	1298	134	u	NW_017442778.1	35984	43678	-	-
MSTRG.103421.6	0	136	0	0	0	0	0	0	0	0	0	0	0	0	0	0	0	0	0	0	u	NW_017442778.1	36476	43689	-	-
MSTRG.103428.1	0	0	0	9	49	93	0	0	0	0	17	16	0	41	4	21	0	0	95	0	x	NW_017442778.1	46942	98690	LOC108985908	probable disease resistance protein RPP1
MSTRG.103428.2	0	0	5	33	86	379	8	5	0	0	0	0	198	0	177	0	0	0	0	0	x	NW_017442778.1	46943	102133	LOC108985908	probable disease resistance protein RPP1
MSTRG.103429.1	0	6	13	4	403	322	0	8	0	0	197	94	118	361	62	101	14	0	832	8	o	NW_017442778.1	64079	117871	LOC108985908	probable disease resistance protein RPP1
MSTRG.103431.1	9	9	37	14	1466	1730	25	35	9	33	1591	1199	934	1679	634	535	17	0	1503	17	o	NW_017442778.1	69626	136545	LOC108985908	probable disease resistance protein RPP1
MSTRG.103431.2	0	0	0	0	0	0	0	0	0	0	270	0	308	1575	315	0	0	0	0	0	u	NW_017442778.1	123934	131607	-	-
MSTRG.103432.1	0	21	0	17	219	465	24	0	0	0	335	185	183	401	127	33	0	0	179	0	u	NW_017442778.1	70855	75094	-	-
MSTRG.103433.1	0	0	0	0	113	105	0	0	0	8	52	40	72	99	25	26	2	0	71	0	u	NW_017442778.1	71594	72293	-	-
MSTRG.103436.1	17	0	69	12	773	835	9	41	0	13	1152	809	720	2234	659	306	9	5	1339	9	u	NW_017442778.1	124326	131682	-	-
MSTRG.103441.8	0	0	0	0	0	0	0	0	0	126	0	0	0	0	0	0	523	0	0	0	o	NW_017442778.1	155929	159441	LOC108985911	cyclic nucleotide-gated ion channel 1-like
MSTRG.103465.1	0	0	0	0	71	25	0	0	0	0	16	27	9	53	0	8	0	0	102	0	u	NW_017442778.1	282872	283641	-	-
MSTRG.10348.1	4	0	0	5	15	150	0	0	0	0	159	107	89	179	115	21	0	0	30	0	u	NW_017388883.1	372569	378638	-	-
MSTRG.103482.1	31	17	0	17	16	54	14	0	14	0	13	25	7	15	43	14	19	12	29	0	u	NW_017442779.1	8197	11187	-	-
MSTRG.103482.2	43	6	30	44	30	43	24	43	19	62	24	3	37	13	15	9	7	6	43	0	u	NW_017442779.1	8204	11187	-	-
MSTRG.10349.1	0	0	0	0	32	105	21	9	0	0	183	145	78	227	80	35	18	0	117	0	u	NW_017388883.1	372678	378948	-	-
MSTRG.103502.1	0	0	0	0	3	29	0	0	0	0	0	0	0	0	0	0	0	0	34	0	u	NW_017442780.1	1	7011	-	-
MSTRG.103502.2	30	29	0	12	7	20	7	11	21	13	18	25	9	35	23	26	0	9	6	0	u	NW_017442780.1	1	7011	-	-
MSTRG.103502.3	0	8	0	0	0	0	0	0	5	0	9	0	6	0	0	0	0	0	0	0	u	NW_017442780.1	245	26260	-	-
MSTRG.103503.1	0	0	0	0	323	89	9	4	0	0	104	82	120	183	34	56	0	0	237	0	u	NW_017442780.1	10863	14993	-	-
MSTRG.103503.2	0	0	0	0	144	22	4	1	0	0	19	9	16	52	5	9	0	0	68	0	u	NW_017442780.1	11069	14983	-	-
MSTRG.103504.1	0	0	0	0	238	90	5	5	0	0	73	53	92	126	43	49	0	0	259	0	u	NW_017442780.1	10924	15010	-	-
MSTRG.103504.2	0	0	0	0	147	36	2	0	0	0	0	7	15	27	9	5	0	0	54	0	u	NW_017442780.1	11195	14584	-	-
MSTRG.103504.3	0	0	0	0	97	7	0	0	0	0	7	0	0	0	0	0	0	0	0	0	u	NW_017442780.1	11195	14584	-	-
MSTRG.103505.1	0	0	0	4	152	51	0	0	0	0	4	0	0	0	0	0	0	0	12	0	u	NW_017442780.1	24092	25112	-	-
MSTRG.103510.2	0	0	0	0	62	36	0	0	0	0	0	0	0	0	0	0	0	0	0	0	u	NW_017442780.1	87678	90828	-	-
MSTRG.103518.1	0	0	0	0	76	54	0	0	0	0	0	0	0	9	13	0	0	0	0	0	x	NW_017442780.1	67253	75124	LOC108985924	uncharacterized LOC108985924
MSTRG.103547.2	798	823	637	794	429	860	478	556	1098	1063	671	660	486	606	454	1245	418	163	363	650	j	NW_017442782.1	61414	65275	LOC108985934	UPF0301 protein MAB_4928c-like
MSTRG.103552.1	82	86	86	161	29	203	149	113	83	186	111	121	130	98	109	54	113	91	87	186	o	NW_017442783.1	18262	24564	LOC108985955	probable WRKY transcription factor 3
MSTRG.103561.2	133	60	65	190	39	111	118	231	102	188	85	53	144	63	180	80	154	127	58	144	j	NW_017442783.1	60392	63218	LOC108985959	vesicle transport v-SNARE 13-like
MSTRG.103561.4	134	46	78	204	78	183	106	165	145	185	74	60	140	97	155	87	134	118	73	117	j	NW_017442783.1	60392	63218	LOC108985959	vesicle transport v-SNARE 13-like
MSTRG.103561.7	190	43	52	299	94	307	86	139	210	160	78	88	323	96	240	182	181	116	133	188	j	NW_017442783.1	60392	63218	LOC108985959	vesicle transport v-SNARE 13-like
MSTRG.103567.1	18	11	61	42	13	26	7	19	19	27	36	11	8	14	32	25	7	10	15	28	u	NW_017442783.1	66897	69472	-	-
MSTRG.103587.7	177	37	101	45	60	296	83	0	60	109	75	252	1	245	164	165	95	68	218	60	j	NW_017442783.1	150686	157630	LOC108985948	polypyrimidine tract-binding protein homolog 1
MSTRG.103587.8	0	0	0	0	0	0	0	192	0	0	49	0	611	2	0	0	0	0	1	0	j	NW_017442783.1	150686	157630	LOC108985948	polypyrimidine tract-binding protein homolog 1
MSTRG.103592.4	848	782	147	171	11	49	127	126	141	77	446	314	111	43	58	62	44	68	20	126	o	NW_017442783.1	179781	191448	LOC108985957	cyclic dof factor 2-like
MSTRG.103595.1	147	129	152	166	69	172	120	90	196	268	86	86	141	134	129	125	92	63	101	207	u	NW_017442784.1	10259	12380	-	-
MSTRG.103598.1	0	0	2	139	135	0	58	309	0	0	230	0	1	0	1	0	1	162	0	0	j	NW_017442784.1	31472	45482	LOC108985971	DCN1-like protein 3
MSTRG.103598.2	10	35	7	391	0	0	44	23	29	15	231	12	52	22	85	12	54	159	30	0	j	NW_017442784.1	31472	45482	LOC108985971	DCN1-like protein 3
MSTRG.103598.3	76	5	8	39	18	47	10	15	35	21	59	45	10	33	119	8	15	5	58	3	j	NW_017442784.1	31472	47090	LOC108985971	DCN1-like protein 3
MSTRG.103599.8	217	198	91	232	104	254	48	49	127	250	300	188	443	196	191	351	900	36	191	77	j	NW_017442784.1	51599	59655	LOC108985965	granule-bound starch synthase 2, chloroplastic/amyloplastic-like
MSTRG.103628.1	202	307	180	91	197	199	57	179	178	276	223	93	221	164	140	226	68	67	180	247	x	NW_017442785.1	43179	51307	LOC108985986	UDP-glycosyltransferase 86A1
MSTRG.10364.1	0	0	0	0	34	0	0	0	0	0	1	1	0	0	0	0	0	0	0	0	u	NW_017388884.1	7380	12704	-	-
MSTRG.10364.2	0	0	0	0	12	22	0	0	0	0	8	11	8	13	5	6	0	0	23	0	u	NW_017388884.1	7386	12933	-	-
MSTRG.103662.1	44	42	28	20	214	164	17	72	31	40	224	148	129	395	118	52	66	9	273	8	x	NW_017442788.1	24514	27945	LOC108985996	cytokinin dehydrogenase 7
MSTRG.103738.1	0	0	0	3	48	73	0	0	0	0	25	9	69	113	34	22	0	0	155	0	u	NW_017442792.1	72660	80084	-	-
MSTRG.103747.1	0	0	0	0	48	18	0	0	0	0	0	0	11	16	0	0	0	0	45	0	x	NW_017442792.1	29961	41929	LOC108986001	cytochrome P450 71A1-like
MSTRG.10375.1	0	0	0	0	5	8	0	5	3	0	5	5	4	6	0	0	0	0	15	0	u	NW_017388884.1	96401	99276	-	-
MSTRG.103769.1	273	2	105	251	182	260	248	342	71	149	912	835	268	139	442	171	13	120	46	79	j	NW_017442793.1	89108	93614	LOC108986009	uncharacterized LOC108986009
MSTRG.103769.3	142	335	58	37	11	187	104	47	118	32	24	113	246	412	37	215	183	42	355	214	j	NW_017442793.1	89162	92910	LOC108986009	uncharacterized LOC108986009
MSTRG.103776.1	0	0	0	0	20	23	0	0	0	0	27	16	0	23	9	9	0	0	25	0	u	NW_017442793.1	125022	140459	-	-
MSTRG.103789.1	1	0	1	4	143	113	0	1	0	0	45	28	42	139	14	8	4	0	190	2	o	NW_017442794.1	35012	89579	LOC108986021	uncharacterized LOC108986021
MSTRG.103790.1	0	0	0	4	302	153	0	0	0	0	193	164	157	381	127	122	0	0	460	9	u	NW_017442794.1	62387	64558	-	-
MSTRG.103801.1	0	0	0	0	7	54	0	0	0	0	41	25	39	159	31	0	5	0	41	0	u	NW_017442794.1	135393	136849	-	-
MSTRG.103805.1	0	0	0	0	0	5	0	0	0	0	5	0	0	8	0	0	0	0	6	0	u	NW_017442794.1	139950	140342	-	-
MSTRG.103822.1	0	0	4	0	140	139	7	0	0	0	127	112	90	291	82	47	0	0	169	9	u	NW_017442795.1	29192	35624	-	-
MSTRG.103823.1	0	0	8	0	203	109	0	8	0	0	139	82	82	319	72	74	0	0	219	0	u	NW_017442795.1	29696	35621	-	-
MSTRG.103824.2	35	58	31	34	18	4	44	27	0	1	113	6	39	2	21	21	48	16	7	67	j	NW_017442795.1	42326	45434	LOC108986026	uncharacterized LOC108986026
MSTRG.103826.1	0	0	0	11	102	116	0	0	0	0	173	101	113	212	57	33	7	0	409	0	u	NW_017442795.1	57285	63666	-	-
MSTRG.103872.1	69	39	46	68	90	151	57	49	31	64	108	62	80	124	52	87	37	95	233	25	u	NW_017442796.1	167090	169994	-	-
MSTRG.103893.1	298	293	358	244	155	174	208	239	260	326	343	491	536	470	341	395	277	252	349	301	u	NW_017442798.1	4745	5375	-	-
MSTRG.103895.15	229	154	101	19	0	64	19	88	67	66	259	111	189	101	0	0	33	0	0	49	j	NW_017442796.1	297293	298800	LOC108986043	uncharacterized LOC108986043
MSTRG.103904.1	1	0	4	8	51	92	18	12	8	8	32	31	40	53	11	18	4	17	113	0	u	NW_017442796.1	275960	282894	-	-
MSTRG.103934.1	0	0	0	0	144	103	0	0	0	0	56	52	114	186	45	63	0	0	175	0	u	NW_017442798.1	29438	40911	-	-
MSTRG.103956.1	78	33	56	78	33	85	26	31	51	53	31	51	94	67	45	64	30	26	77	141	o	NW_017442799.1	115882	214820	LOC108986053	uncharacterized LOC108986053
MSTRG.103963.1	52	23	0	110	0	59	23	55	51	40	0	0	0	0	17	0	3	0	2	0	j	NW_017442799.1	196174	218957	LOC108986053	uncharacterized LOC108986053
MSTRG.103963.23	42	29	94	15	36	0	14	0	26	74	67	31	78	78	25	21	9	19	8	65	j	NW_017442799.1	213067	218957	LOC108986053	uncharacterized LOC108986053
MSTRG.103963.3	0	56	0	20	0	3	4	3	8	0	0	11	9	28	13	5	0	0	55	0	o	NW_017442799.1	196174	198464	LOC108986053	uncharacterized LOC108986053
MSTRG.103963.4	166	230	134	123	0	89	31	0	20	145	0	41	0	115	0	29	5	0	133	0	o	NW_017442799.1	196202	212016	LOC108986053	uncharacterized LOC108986053
MSTRG.103963.5	67	31	0	53	0	30	15	0	16	11	0	0	0	0	0	0	0	0	0	0	j	NW_017442799.1	196210	218957	LOC108986053	uncharacterized LOC108986053
MSTRG.103963.6	15	52	0	0	0	0	0	0	0	0	0	0	0	0	0	0	0	0	0	0	j	NW_017442799.1	196210	218957	LOC108986053	uncharacterized LOC108986053
MSTRG.103963.7	36	41	9	74	8	23	18	16	18	34	0	0	0	4	0	16	0	0	31	0	j	NW_017442799.1	196211	218957	LOC108986053	uncharacterized LOC108986053
MSTRG.103971.1	183	119	151	259	137	176	221	137	281	350	83	230	244	163	226	186	126	149	117	168	j	NW_017442800.1	44203	56878	LOC108986068	rhomboid-like protein 20
MSTRG.103971.2	189	105	161	265	90	97	194	103	179	194	0	280	148	262	133	141	161	89	0	152	j	NW_017442800.1	44203	56878	LOC108986068	rhomboid-like protein 20
MSTRG.103976.2	0	0	0	0	239	70	0	0	0	0	0	0	0	0	0	0	0	0	0	0	u	NW_017442800.1	100968	103689	-	-
MSTRG.103979.1	89	157	202	172	89	210	94	207	208	249	240	155	176	201	312	133	144	160	408	259	j	NW_017442800.1	64544	70292	LOC108986061	uncharacterized LOC108986061
MSTRG.103979.5	33	10	0	33	132	282	19	14	31	26	75	116	97	204	9	104	24	4	160	35	j	NW_017442800.1	66926	70403	LOC108986061	uncharacterized LOC108986061
MSTRG.103994.1	0	0	0	0	57	18	0	4	3	0	14	6	28	17	14	17	0	0	46	0	u	NW_017442801.1	47404	47857	-	-
MSTRG.104008.1	0	0	0	0	63	0	0	0	0	0	4	0	1	5	5	5	0	0	12	0	u	NW_017442801.1	77994	85738	-	-
MSTRG.104008.2	0	0	0	9	158	181	0	4	5	0	64	48	88	151	20	41	5	0	411	0	u	NW_017442801.1	78436	87467	-	-
MSTRG.10401.2	286	191	218	191	83	313	352	284	218	357	166	197	325	401	213	185	279	183	282	228	j	NW_017388884.1	137146	142676	LOC108981793	ubiquitin-conjugating enzyme E2 35-like
MSTRG.104014.1	0	0	0	0	149	150	0	0	0	17	74	85	45	115	33	49	0	5	262	0	u	NW_017442802.1	5623	9386	-	-
MSTRG.104036.1	0	0	0	0	65	0	0	8	0	0	3	7	0	0	1	0	0	0	20	0	u	NW_017442803.1	2168	7652	-	-
MSTRG.104037.1	2	5	13	0	252	249	0	15	0	0	187	122	107	169	56	59	0	0	604	9	u	NW_017442803.1	2735	9952	-	-
MSTRG.104037.2	11	0	0	9	0	0	0	0	0	0	19	172	222	501	77	196	0	0	92	0	u	NW_017442803.1	2926	9624	-	-
MSTRG.104037.3	0	0	0	0	0	0	0	0	0	0	124	37	66	135	105	29	0	0	204	0	u	NW_017442803.1	3073	9756	-	-
MSTRG.104038.1	0	0	0	5	0	0	0	0	0	0	244	164	169	488	120	67	0	0	485	4	u	NW_017442803.1	3109	9940	-	-
MSTRG.104038.2	0	0	0	0	329	220	0	0	0	0	91	109	119	140	40	91	0	0	444	0	u	NW_017442803.1	3178	9776	-	-
MSTRG.104050.1	0	0	0	0	69	45	5	0	0	0	80	32	39	141	40	42	4	0	209	0	u	NW_017442803.1	37001	47521	-	-
MSTRG.104051.1	0	0	0	0	60	38	9	0	0	0	116	54	41	112	24	44	0	0	204	5	u	NW_017442803.1	37867	47518	-	-
MSTRG.104073.1	0	0	0	0	0	0	0	0	0	0	112	79	95	218	23	116	0	9	332	0	o	NW_017442803.1	95460	130133	LOC108986090	uncharacterized LOC108986090
MSTRG.104074.1	0	0	0	0	5	0	0	0	0	0	11	19	2	29	12	13	0	0	26	0	o	NW_017442803.1	100748	133123	LOC108986090	uncharacterized LOC108986090
MSTRG.104075.1	0	0	0	0	0	11	0	0	0	0	79	28	5	30	25	17	0	0	73	0	o	NW_017442803.1	104197	141526	LOC108986090	uncharacterized LOC108986090
MSTRG.104075.2	0	0	0	0	0	0	0	0	0	0	23	11	0	3	5	17	3	0	46	0	u	NW_017442803.1	120050	141538	-	-
MSTRG.104076.2	0	0	0	0	0	0	0	0	0	0	305	464	181	169	2	133	276	183	6	265	j	NW_017442803.1	108413	111185	LOC108986090	uncharacterized LOC108986090
MSTRG.104076.3	0	0	0	0	0	0	0	0	0	0	13	2	6	10	42	20	20	53	7	32	j	NW_017442803.1	108413	111185	LOC108986090	uncharacterized LOC108986090
MSTRG.104076.4	0	0	0	0	0	0	0	0	0	0	45	34	15	0	0	13	0	0	22	0	j	NW_017442803.1	108413	111185	LOC108986090	uncharacterized LOC108986090
MSTRG.104087.1	0	0	5	0	20	50	0	0	0	0	37	31	38	70	3	17	0	0	303	0	u	NW_017442804.1	2693	40626	-	-
MSTRG.104087.2	0	0	0	0	260	246	0	0	0	0	4	6	181	359	36	129	0	0	664	0	u	NW_017442804.1	2693	4982	-	-
MSTRG.104087.4	0	0	0	0	12	31	0	0	0	0	35	29	0	112	6	21	0	0	326	0	u	NW_017442804.1	40118	40626	-	-
MSTRG.104088.7	0	0	0	0	91	121	0	0	0	0	74	3	36	30	16	0	0	0	15	5	u	NW_017442804.1	9081	20502	-	-
MSTRG.104089.1	0	9	0	5	292	350	0	0	5	0	106	122	191	290	70	97	5	0	656	0	u	NW_017442804.1	32851	35373	-	-
MSTRG.104108.1	0	0	0	0	0	8	0	0	0	0	6	17	0	38	13	11	0	0	4	0	u	NW_017442804.1	156480	156797	-	-
MSTRG.104117.1	0	0	0	0	15	41	0	0	0	0	43	43	20	58	8	3	0	0	41	0	o	NW_017442805.1	19074	33064	LOC108986101	uncharacterized LOC108986101
MSTRG.104125.1	31	17	84	20	221	241	18	11	9	43	213	145	182	408	147	124	19	17	463	14	o	NW_017442805.1	43221	57743	LOC108986110	mitochondrial Rho GTPase 2-like
MSTRG.104146.1	0	0	0	0	25	71	0	0	0	0	62	40	13	115	18	0	0	0	13	0	i	NW_017442805.1	111482	113254	LOC108986111	DNA repair helicase XPD
MSTRG.104147.4	290	180	304	563	101	659	253	422	165	217	240	137	230	126	328	230	337	168	0	65	j	NW_017442805.1	119225	123235	LOC108986109	basic helix-loop-helix protein A-like
MSTRG.104158.1	0	8	16	9	6	3	2	8	4	13	8	10	12	5	12	10	2	12	3	10	u	NW_017442806.1	14370	14693	-	-
MSTRG.104173.1	0	0	0	0	135	125	0	0	0	5	169	117	68	192	89	117	0	0	338	0	x	NW_017442806.1	89062	90513	LOC108986112	elongation of fatty acids protein 3-like
MSTRG.104179.1	0	0	0	0	30	55	5	0	0	0	95	44	66	127	45	70	9	0	128	0	u	NW_017442806.1	106736	111357	-	-
MSTRG.104179.2	0	0	0	0	34	16	0	0	0	0	0	0	0	0	0	0	0	0	0	0	u	NW_017442806.1	109087	111315	-	-
MSTRG.10418.1	0	0	0	0	26	23	0	8	0	0	0	7	0	4	6	3	0	0	32	0	u	NW_017388884.1	167345	170482	-	-
MSTRG.10419.1	0	0	5	0	26	9	0	5	0	0	22	12	0	9	21	0	0	0	41	0	u	NW_017388884.1	167962	172539	-	-
MSTRG.104193.1	0	0	0	0	386	423	0	13	0	0	219	134	215	368	101	128	5	0	853	0	x	NW_017442806.1	149907	165766	LOC108986115	uncharacterized mitochondrial protein AtMg00810-like
MSTRG.104194.1	0	0	0	0	0	38	0	0	0	0	0	0	8	5	5	8	0	0	11	0	u	NW_017442806.1	153431	166075	-	-
MSTRG.104205.1	1081	531	785	806	144	509	524	791	950	746	562	573	687	490	547	559	446	605	459	482	j	NW_017442807.1	49036	55296	LOC108986124	mediator of RNA polymerase II transcription subunit 10b-like
MSTRG.104210.2	0	0	0	51	39	111	21	0	0	0	8	0	50	0	167	0	0	19	0	0	u	NW_017442807.1	72047	72967	-	-
MSTRG.104267.1	0	0	0	0	14	23	0	0	0	0	0	0	15	26	0	0	0	0	75	0	u	NW_017442808.1	32684	33119	-	-
MSTRG.104280.1	0	0	0	0	0	4	0	0	0	0	0	0	13	0	6	0	0	0	13	0	u	NW_017442808.1	64495	65205	-	-
MSTRG.104281.1	0	0	0	0	6	8	0	0	0	0	18	0	16	13	5	16	0	0	85	0	u	NW_017442808.1	64517	64959	-	-
MSTRG.104293.1	1	0	0	0	21	10	1	0	1	0	1	6	16	2	1	0	1	0	14	0	u	NW_017442809.1	35772	37986	-	-
MSTRG.104312.1	0	0	0	0	33	0	0	0	0	0	0	0	0	0	0	0	0	0	5	0	u	NW_017442810.1	1353	13735	-	-
MSTRG.104321.1	92	53	110	56	125	127	73	95	94	108	119	120	183	167	92	77	72	62	220	91	o	NW_017442809.1	98872	103401	LOC108986135	rhodanese-like domain-containing protein 8, chloroplastic
MSTRG.104323.1	8	11	0	43	19	49	0	5	8	6	4	4	32	48	6	18	0	0	64	18	o	NW_017442810.1	44066	261767	LOC108986139	uncharacterized LOC108986139
MSTRG.104326.1	0	0	1	0	206	123	0	0	0	0	118	0	2	201	96	82	0	0	447	0	i	NW_017442810.1	180344	181112	LOC108986139	uncharacterized LOC108986139
MSTRG.104326.2	0	0	2	0	155	33	0	0	0	0	0	98	37	71	0	23	0	0	121	0	i	NW_017442810.1	180344	181112	LOC108986139	uncharacterized LOC108986139
MSTRG.104340.2	1458	587	995	984	346	1796	727	715	778	853	466	731	1795	822	755	863	503	630	566	625	j	NW_017442811.1	19236	28608	LOC108986145	G patch domain-containing protein TGH
MSTRG.104345.1	10	5	0	0	0	0	0	0	0	0	0	0	0	0	0	0	0	0	0	0	x	NW_017442811.1	79692	83127	LOC108986142	uncharacterized LOC108986142
MSTRG.104364.5	379	251	268	428	198	491	1196	970	526	338	286	353	301	233	349	435	525	344	268	320	j	NW_017442812.1	36379	40900	LOC108986157	transcription factor bHLH104-like
MSTRG.104394.1	0	0	0	0	0	0	0	0	0	0	48	37	96	96	36	22	4	0	227	0	u	NW_017442813.1	54909	109067	-	-
MSTRG.104396.1	0	0	0	0	0	0	0	0	0	0	85	42	60	97	42	27	5	0	181	0	u	NW_017442813.1	71734	72316	-	-
MSTRG.104399.1	0	0	0	0	0	0	0	0	0	0	112	102	141	177	24	64	0	5	129	0	u	NW_017442813.1	109175	110696	-	-
MSTRG.104400.1	0	0	0	0	0	0	0	0	0	0	3	5	4	16	16	7	0	0	98	0	u	NW_017442813.1	110930	115081	-	-
MSTRG.104406.1	0	12	4	0	0	101	0	2	0	12	9	4	0	10	13	15	4	6	28	3	j	NW_017442814.1	12383	14857	LOC108986173	uncharacterized LOC108986173
MSTRG.104406.3	191	217	91	95	48	164	33	69	56	42	236	100	134	201	128	106	21	37	103	56	j	NW_017442814.1	12563	14860	LOC108986173	uncharacterized LOC108986173
MSTRG.104449.1	8	0	15	10	397	453	0	9	0	5	256	308	270	802	256	147	5	0	594	0	u	NW_017442814.1	145126	153738	-	-
MSTRG.104449.2	0	0	0	0	0	5	0	0	0	0	271	0	3	20	0	0	0	0	0	0	u	NW_017442814.1	147466	153738	-	-
MSTRG.104450.1	0	0	0	0	144	260	0	0	0	0	303	211	165	588	139	61	0	0	202	0	u	NW_017442814.1	147468	153740	-	-
MSTRG.104450.2	0	0	8	0	0	0	9	0	0	0	0	0	1	2	0	0	13	0	0	0	u	NW_017442814.1	147468	153740	-	-
MSTRG.104460.1	0	0	0	0	25	36	0	0	4	0	24	20	16	74	37	8	0	0	37	0	u	NW_017442815.1	23626	40325	-	-
MSTRG.104478.1	0	0	0	4	34	54	0	0	0	0	52	68	69	144	28	17	0	0	30	0	i	NW_017442815.1	141759	148509	LOC108986177	uncharacterized LOC108986177
MSTRG.104481.2	847	423	393	948	254	414	826	294	180	159	4538	4508	1278	1162	1142	1026	1133	834	448	285	j	NW_017442816.1	18892	32129	LOC108986188	phosphomethylethanolamine N-methyltransferase-like
MSTRG.104522.1	894	448	250	403	316	715	395	297	362	497	536	492	447	419	424	325	410	285	294	364	j	NW_017442818.1	1	1997	LOC108986195	TBC1 domain family member 15-like
MSTRG.104568.4	27	20	6	31	22	62	9	4	53	40	72	82	51	20	29	46	8	16	48	42	j	NW_017442818.1	202922	206291	LOC108986193	axial regulator YABBY 5-like
MSTRG.104575.2	36	131	65	57	43	61	159	211	170	40	106	90	46	25	116	137	160	193	317	56	j	NW_017442818.1	227565	230203	LOC108986200	uncharacterized LOC108986200
MSTRG.104579.1	200	69	217	174	185	282	263	237	257	321	218	133	179	342	184	86	266	207	199	190	i	NW_017442819.1	14562	16091	LOC108986228	serine/threonine protein phosphatase 2A 57 kDa regulatory subunit B' theta isoform-like
MSTRG.10458.1	329	228	172	321	287	383	157	239	139	193	376	445	257	416	299	330	164	242	542	95	u	NW_017388884.1	324266	333036	-	-
MSTRG.104600.1	3	0	0	6	86	50	23	3	4	0	11	14	2	49	4	13	0	8	158	2	x	NW_017442819.1	61324	62376	LOC108986224	RPM1-interacting protein 4-like
MSTRG.104606.1	0	0	0	0	0	3	0	0	0	15	5	8	0	35	0	6	21	16	12	6	u	NW_017442820.1	2830	7001	-	-
MSTRG.104619.1	5	0	0	3	36	55	4	6	0	0	58	65	12	36	33	4	0	0	79	0	o	NW_017442819.1	108752	144763	LOC108986217	uncharacterized LOC108986217
MSTRG.104620.1	0	0	0	0	11	46	0	0	0	0	31	18	36	14	10	0	0	0	8	2	o	NW_017442819.1	112834	147399	LOC108986217	uncharacterized LOC108986217
MSTRG.104627.2	119	24	0	35	0	34	0	0	34	31	36	49	91	124	24	0	42	0	38	123	u	NW_017442819.1	157416	158752	-	-
MSTRG.104627.3	36	36	16	0	0	0	0	0	0	0	74	31	48	0	36	0	0	0	0	62	u	NW_017442819.1	157534	158752	-	-
MSTRG.104629.1	0	0	0	0	13	81	0	0	0	0	0	20	9	23	5	19	0	0	37	0	u	NW_017442820.1	21980	22721	-	-
MSTRG.104651.1	0	0	5	0	45	38	0	0	0	0	56	35	38	160	19	49	0	0	137	0	x	NW_017442820.1	96816	121294	LOC108986245	uncharacterized LOC108986245
MSTRG.104661.1	0	0	0	0	13	73	0	0	0	0	5	13	9	44	5	20	5	0	84	0	u	NW_017442820.1	143725	144465	-	-
MSTRG.104691.1	1221	1034	496	860	426	982	755	779	710	335	658	938	1528	556	1069	1023	906	460	567	670	j	NW_017442822.1	3321	11622	LOC108986275	RING finger and transmembrane domain-containing protein 2-like
MSTRG.104704.1	193	52	454	408	224	350	195	197	272	293	51	129	329	227	154	151	160	144	312	157	u	NW_017442822.1	46676	53039	-	-
MSTRG.104704.2	0	77	100	79	35	181	0	107	159	183	47	0	150	114	49	167	0	0	0	77	u	NW_017442822.1	47356	52555	-	-
MSTRG.104714.1	0	5	20	18	887	302	8	0	0	0	361	210	216	522	159	203	13	0	858	0	u	NW_017442822.1	84975	95640	-	-
MSTRG.104715.1	254	323	293	97	992	545	147	171	132	224	875	900	785	1072	477	669	13	255	822	21	u	NW_017442822.1	85104	95082	-	-
MSTRG.104715.2	23	35	38	268	53	55	23	26	40	48	29	18	18	50	12	14	0	0	46	0	u	NW_017442822.1	85400	93712	-	-
MSTRG.104716.1	0	0	0	0	0	3	0	0	0	0	0	0	0	0	0	3	0	0	13	0	u	NW_017442822.1	96168	96440	-	-
MSTRG.104733.1	165	59	81	306	388	451	202	206	123	206	242	187	252	460	251	271	80	116	579	146	j	NW_017442822.1	129966	148397	LOC108986279	thioredoxin H-type
MSTRG.104736.4	0	0	0	0	0	0	123	0	0	0	0	0	0	0	0	0	0	0	0	0	j	NW_017442822.1	152475	155736	LOC108986264	uncharacterized LOC108986264
MSTRG.104736.5	114	84	181	324	57	383	265	193	597	391	0	0	0	0	0	0	0	0	0	0	u	NW_017442822.1	152475	154409	-	-
MSTRG.104736.7	0	0	0	0	0	0	0	0	0	15	0	0	0	0	0	0	0	0	0	0	u	NW_017442822.1	152478	154406	-	-
MSTRG.104744.2	14	0	7	9	13	12	5	0	3	0	11	17	44	59	12	25	14	0	12	7	u	NW_017442822.1	270268	271475	-	-
MSTRG.104783.11	206	328	280	242	132	258	255	378	256	362	302	224	280	177	293	147	214	336	223	354	j	NW_017442822.1	287415	290137	LOC108986274	B3 domain-containing transcription repressor VAL2
MSTRG.104810.10	0	0	0	0	0	0	0	0	0	0	0	34	29	10	22	0	0	0	53	0	x	NW_017442823.1	46139	46616	LOC108986338	WAT1-related protein At2g39510-like
MSTRG.10481.1	0	0	0	0	7	12	0	0	0	0	10	0	0	12	0	0	0	0	77	0	x	NW_017388884.1	482484	487946	LOC108981868	uncharacterized LOC108981868
MSTRG.104823.1	0	5	0	0	44	35	13	0	0	0	13	7	25	17	37	25	0	0	137	0	x	NW_017442823.1	87779	88715	LOC108986379	ras-related protein RABE1c-like
MSTRG.104841.6	554	352	389	648	219	695	273	612	378	431	210	469	629	380	434	292	370	268	605	516	j	NW_017442823.1	159345	164273	LOC108986360	uncharacterized LOC108986360
MSTRG.104843.1	5	0	0	0	268	174	0	4	0	13	142	80	135	269	97	85	0	5	522	0	x	NW_017442823.1	163038	165727	LOC108986360	uncharacterized LOC108986360
MSTRG.104859.1	16	26	21	20	20	30	5	13	14	43	27	34	45	63	23	24	0	5	9	14	x	NW_017442823.1	204957	206646	LOC108986299	CASP-like protein 4C2
MSTRG.104860.1	0	0	0	0	78	26	5	0	0	5	9	8	14	25	0	5	0	0	89	0	u	NW_017442823.1	207352	208005	-	-
MSTRG.104868.1	17	72	34	78	41	52	13	30	71	39	224	107	70	98	0	51	15	18	69	171	j	NW_017442823.1	216303	219187	LOC108986383	uncharacterized LOC108986383
MSTRG.104868.2	130	121	151	104	0	66	159	138	184	138	115	90	155	112	0	0	64	0	0	136	j	NW_017442823.1	216694	219187	LOC108986383	uncharacterized LOC108986383
MSTRG.104878.1	154	129	104	113	3	78	120	99	102	136	137	88	84	44	49	56	52	43	27	92	o	NW_017442823.1	247700	286751	LOC108986334	uncharacterized LOC108986334
MSTRG.104880.1	0	9	9	6	0	0	0	8	0	0	0	0	0	0	0	0	8	10	0	0	o	NW_017442823.1	252327	279064	LOC108986334	uncharacterized LOC108986334
MSTRG.104881.1	0	0	0	0	0	17	0	0	0	0	39	0	0	0	0	0	0	0	0	0	o	NW_017442823.1	253201	296061	LOC108986334	uncharacterized LOC108986334
MSTRG.104881.2	5	0	0	0	0	0	0	26	0	0	8	40	0	37	0	17	0	0	20	0	x	NW_017442823.1	286791	296255	LOC108986331	heat shock cognate 70 kDa protein-like
MSTRG.104892.4	1214	172	795	854	327	595	584	599	896	671	608	634	491	417	528	335	153	399	343	220	j	NW_017442823.1	333914	343403	LOC108986356	dolichyl-phosphate beta-glucosyltransferase-like
MSTRG.104892.6	283	1650	0	0	0	0	0	0	0	0	0	0	0	0	0	0	0	0	0	0	o	NW_017442823.1	340105	344170	LOC108986302	uncharacterized LOC108986302
MSTRG.104897.2	19	15	136	54	23	47	22	44	21	64	36	2	21	15	9	30	29	15	40	56	j	NW_017442823.1	373172	374095	LOC108986308	DNA replication complex GINS protein PSF2
MSTRG.104918.1	1010	162	331	468	341	465	282	350	360	236	1676	389	433	313	315	448	592	250	176	414	j	NW_017442823.1	398962	404396	LOC108986346	serine/arginine-rich SC35-like splicing factor SCL30
MSTRG.104918.4	175	0	6	84	5	0	8	0	23	22	32	70	50	0	27	58	19	71	6	94	j	NW_017442823.1	398962	404082	LOC108986346	serine/arginine-rich SC35-like splicing factor SCL30
MSTRG.104918.7	1868	806	1	72	1	26	1	635	0	4	917	0	0	15	0	0	2	0	1	0	j	NW_017442823.1	398969	404082	LOC108986346	serine/arginine-rich SC35-like splicing factor SCL30
MSTRG.104919.2	117	65	125	171	131	131	611	426	148	101	222	215	190	595	292	326	661	288	282	259	j	NW_017442823.1	404705	407257	LOC108986347	elicitor-responsive protein 1-like
MSTRG.104922.1	13	0	0	9	0	50	55	109	9	64	38	21	20	100	179	52	252	97	127	69	i	NW_017442823.1	432833	435092	LOC108986342	AP3-complex subunit beta-A
MSTRG.10493.1	49	9	25	22	16	46	21	23	6	16	46	22	35	73	66	24	24	29	92	9	o	NW_017388884.1	500776	510382	LOC108981752	uncharacterized LOC108981752
MSTRG.10493.2	0	0	0	5	0	0	9	0	0	0	1	0	0	1	1	0	0	0	3	0	j	NW_017388884.1	500776	510430	LOC108981752	uncharacterized LOC108981752
MSTRG.104937.2	0	0	0	0	4	0	0	0	0	0	0	23	0	23	0	8	0	0	39	0	u	NW_017442823.1	534790	535404	-	-
MSTRG.104950.1	0	9	0	4	68	61	0	0	0	0	52	13	41	13	49	6	0	0	36	0	u	NW_017442823.1	579822	581432	-	-
MSTRG.104951.1	0	0	4	0	0	7	0	0	0	0	33	7	0	5	14	0	0	0	19	0	u	NW_017442823.1	579956	581463	-	-
MSTRG.104958.1	0	0	0	0	130	44	0	0	0	0	0	0	8	15	0	0	0	0	22	0	u	NW_017442823.1	593207	594137	-	-
MSTRG.104963.1	24	0	13	4	0	435	17	0	0	9	202	153	0	0	111	236	0	5	768	0	u	NW_017442823.1	610544	614994	-	-
MSTRG.104966.2	23	18	23	22	0	5	22	14	56	61	15	6	17	16	33	47	33	0	52	38	u	NW_017442823.1	620417	620873	-	-
MSTRG.104987.1	3	0	0	5	428	201	9	9	0	0	35	15	23	54	0	15	0	0	129	0	u	NW_017442824.1	7061	9880	-	-
MSTRG.10499.1	0	0	0	0	56	38	0	5	0	0	23	25	20	121	28	30	0	0	67	0	u	NW_017388884.1	540979	548573	-	-
MSTRG.104994.3	623	719	1051	3032	1906	2213	3356	2353	1940	2650	2636	3570	1162	1458	1652	1655	2586	1936	650	1591	j	NW_017442824.1	64723	69031	LOC108986395	oxysterol-binding protein-related protein 1C-like
MSTRG.104999.1	0	13	0	0	56	61	0	0	5	0	30	51	57	86	18	36	17	5	216	0	x	NW_017442824.1	90607	91611	LOC108986397	uncharacterized LOC108986397
MSTRG.10500.1	0	0	0	0	8	62	0	3	0	0	19	9	0	37	11	5	0	0	8	3	o	NW_017388884.1	543168	609934	LOC108981680	uncharacterized LOC108981680
MSTRG.10501.1	0	0	0	3	0	57	0	0	0	0	34	16	0	34	18	0	0	0	0	0	u	NW_017388884.1	543195	551035	-	-
MSTRG.105055.1	0	0	0	0	0	16	0	0	0	0	0	0	4	20	0	4	0	0	63	0	u	NW_017442825.1	205018	205375	-	-
MSTRG.105071.1	9	0	0	0	0	127	0	0	0	0	105	92	91	128	45	20	13	0	278	0	u	NW_017442826.1	42243	44653	-	-
MSTRG.105077.1	0	0	0	0	128	43	0	0	0	0	74	35	15	91	35	36	0	0	123	0	u	NW_017442826.1	55006	60430	-	-
MSTRG.105079.1	0	0	0	0	217	103	9	0	0	8	107	91	109	239	52	61	0	0	300	5	u	NW_017442826.1	58588	60770	-	-
MSTRG.105100.1	41	38	51	41	31	71	28	34	82	127	105	93	103	150	84	78	64	31	0	124	o	NW_017442827.1	37340	38666	LOC108986425	uncharacterized LOC108986425
MSTRG.105101.1	0	5	0	0	166	186	0	13	0	0	154	88	79	293	87	9	7	0	82	0	x	NW_017442827.1	50514	69460	LOC108986425	uncharacterized LOC108986425
MSTRG.105101.2	0	0	0	0	0	0	0	0	0	0	43	26	17	20	2	0	0	0	0	0	x	NW_017442827.1	50514	66046	LOC108986425	uncharacterized LOC108986425
MSTRG.105101.4	0	0	0	0	4	29	0	0	0	0	44	18	40	72	12	15	0	0	18	0	x	NW_017442827.1	52226	67631	LOC108986425	uncharacterized LOC108986425
MSTRG.105102.1	0	0	0	0	23	0	0	0	0	0	61	0	60	38	47	16	0	0	48	0	o	NW_017442827.1	52269	67622	LOC108986425	uncharacterized LOC108986425
MSTRG.105102.2	0	0	19	0	5	23	0	0	0	0	7	8	10	33	4	0	0	0	8	0	o	NW_017442827.1	52310	67632	LOC108986425	uncharacterized LOC108986425
MSTRG.105103.1	0	0	0	0	19	22	0	0	0	0	0	4	17	44	13	15	0	0	80	0	x	NW_017442827.1	54576	70163	LOC108986425	uncharacterized LOC108986425
MSTRG.105108.3	599	419	594	600	461	809	527	741	454	687	542	461	632	525	646	588	536	370	1010	411	j	NW_017442827.1	79153	84059	LOC108986428	conserved oligomeric Golgi complex subunit 6
MSTRG.10512.1	77	0	75	33	427	399	43	13	0	80	514	308	310	608	216	156	37	46	886	138	u	NW_017388884.1	629370	634065	-	-
MSTRG.105128.1	165	111	169	109	119	256	159	149	173	233	278	238	251	280	213	131	104	107	256	159	i	NW_017442827.1	153419	156357	LOC108986430	uncharacterized zinc finger CCHC domain-containing protein At4g19190
MSTRG.105130.1	0	0	10	13	374	357	0	0	0	8	490	211	308	795	180	145	0	5	441	0	u	NW_017442827.1	163124	165401	-	-
MSTRG.10513.1	1	1	4	1	0	19	4	1	1	1	33	28	14	22	7	0	0	0	22	0	x	NW_017388884.1	629572	675217	LOC108981760	HVA22-like protein f
MSTRG.10514.1	0	0	0	5	241	204	0	8	0	0	210	109	129	464	67	78	9	0	447	0	u	NW_017388884.1	631495	634564	-	-
MSTRG.10516.1	0	1	1	1	4	43	3	0	0	3	73	41	1	54	38	0	0	0	2	2	o	NW_017388884.1	639480	675219	LOC108981760	HVA22-like protein f
MSTRG.105194.1	78	55	0	162	9	77	27	59	60	5	103	29	64	9	0	998	13	25	12	61	j	NW_017442828.1	157310	161810	LOC108986448	exocyst complex component EXO70B1-like
MSTRG.10520.1	0	5	0	12	225	95	5	0	0	0	64	57	155	197	45	16	1	0	218	0	u	NW_017388884.1	661626	668976	-	-
MSTRG.105224.1	5	7	0	1	11	22	1	3	1	0	0	6	0	28	1	1	0	0	48	0	o	NW_017442828.1	263960	269553	LOC108986442	uncharacterized LOC108986442
MSTRG.105240.1	9	0	0	7	215	151	3	0	0	0	177	160	145	262	31	88	0	0	286	0	x	NW_017442829.1	25578	30853	LOC108986465	uncharacterized LOC108986465
MSTRG.105240.2	0	0	0	0	56	0	0	0	0	0	50	37	32	88	27	8	0	0	57	8	x	NW_017442829.1	26549	30852	LOC108986465	uncharacterized LOC108986465
MSTRG.105241.1	0	0	8	5	359	258	5	5	0	0	239	134	206	443	122	112	0	0	585	9	o	NW_017442829.1	25684	32242	LOC108986465	uncharacterized LOC108986465
MSTRG.105241.2	0	0	0	0	64	24	0	0	0	0	1	14	0	0	0	0	0	0	0	0	o	NW_017442829.1	26585	30965	LOC108986465	uncharacterized LOC108986465
MSTRG.105241.3	0	0	0	0	268	85	0	0	0	0	21	1	89	134	56	80	0	0	379	9	o	NW_017442829.1	26610	32049	LOC108986465	uncharacterized LOC108986465
MSTRG.105244.5	92	60	23	30	0	20	23	27	0	9	3	0	0	0	0	0	0	0	0	0	j	NW_017442829.1	41958	46578	LOC108986471	uncharacterized LOC108986471
MSTRG.105256.6	105	92	127	102	155	167	96	103	127	121	127	124	215	153	180	82	73	64	295	105	j	NW_017442829.1	105315	109121	LOC108986475	uncharacterized LOC108986475
MSTRG.10529.1	0	0	5	0	96	196	0	5	0	0	152	161	110	240	135	94	0	0	292	0	u	NW_017388884.1	726411	734403	-	-
MSTRG.10529.2	0	0	0	0	141	75	0	5	0	4	61	54	65	112	29	24	0	0	100	0	x	NW_017388884.1	732387	739249	LOC108981875	zinc finger BED domain-containing protein RICESLEEPER 2-like
MSTRG.105295.1	152	100	269	289	219	222	205	141	206	274	193	140	149	235	168	129	161	198	304	284	j	NW_017442830.1	10182	17148	LOC108986490	vesicle-associated membrane protein 714-like
MSTRG.105300.2	0	0	0	10	145	46	0	0	0	0	0	33	39	0	46	21	0	0	167	0	u	NW_017442830.1	30286	33245	-	-
MSTRG.105301.3	70	142	22	137	451	234	259	253	67	807	356	211	565	303	186	137	237	91	844	680	j	NW_017442830.1	38132	43055	LOC108986478	NAC domain-containing protein 90-like
MSTRG.105301.5	44	66	26	177	139	376	122	60	55	419	256	305	138	704	100	134	195	71	145	263	j	NW_017442830.1	39835	43055	LOC108986478	NAC domain-containing protein 90-like
MSTRG.10530.2	0	0	0	4	23	75	0	9	0	0	129	70	81	229	76	96	9	0	290	5	u	NW_017388884.1	728854	734364	-	-
MSTRG.105302.1	0	0	0	0	131	37	0	0	0	0	44	15	23	80	36	33	0	0	110	0	u	NW_017442830.1	30345	32440	-	-
MSTRG.10530.3	0	0	4	0	0	13	0	0	0	0	26	27	20	94	28	6	0	0	10	0	u	NW_017388884.1	732648	734414	-	-
MSTRG.105323.1	338	215	204	236	184	351	168	185	347	307	217	198	385	362	224	269	171	134	371	315	j	NW_017442831.1	247	11692	LOC108986497	uncharacterized LOC108986497
MSTRG.105333.7	415	465	870	543	78	424	84	199	525	560	445	403	420	374	270	79	579	360	432	173	j	NW_017442831.1	39828	48085	LOC108986496	myb family transcription factor PHL7-like
MSTRG.105333.9	188	215	0	241	1	418	173	20	352	393	438	447	480	3	438	77	107	6	87	660	j	NW_017442831.1	39828	48085	LOC108986496	myb family transcription factor PHL7-like
MSTRG.105334.1	25	41	29	49	109	174	11	17	17	38	91	63	131	117	78	28	0	0	128	5	x	NW_017442831.1	47401	50379	LOC108986496	myb family transcription factor PHL7-like
MSTRG.105354.1	5	5	0	7	448	266	0	5	5	0	238	163	159	385	155	85	5	0	331	0	u	NW_017442831.1	124075	130529	-	-
MSTRG.10538.2	845	12	368	710	187	548	284	487	906	713	690	44	0	542	756	733	666	559	0	688	j	NW_017388884.1	790089	803880	LOC108981914	protein HESO1-like
MSTRG.105385.1	0	0	0	0	146	180	0	0	0	0	100	35	108	162	13	53	0	0	313	5	u	NW_017442832.1	100049	122285	-	-
MSTRG.105386.1	0	0	0	0	120	50	0	0	0	0	68	46	57	103	19	28	5	0	213	0	u	NW_017442832.1	100293	121914	-	-
MSTRG.1054.1	0	0	0	0	17	0	0	0	0	0	0	0	8	9	9	0	0	0	0	0	u	NW_017388803.1	758013	759274	-	-
MSTRG.105430.1	0	0	0	0	0	2	0	0	0	0	0	0	0	0	0	0	2	0	6	0	x	NW_017442832.1	300762	317821	LOC108986507	uncharacterized mitochondrial protein AtMg00810-like
MSTRG.105431.3	0	0	0	0	15	0	0	0	0	0	0	0	0	14	0	0	0	0	80	0	x	NW_017442832.1	306798	309540	LOC108986507	uncharacterized mitochondrial protein AtMg00810-like
MSTRG.105449.1	0	0	0	0	157	5	0	0	0	0	0	2	0	5	0	0	0	0	4	0	u	NW_017442832.1	373981	376290	-	-
MSTRG.105450.1	0	0	0	0	87	42	0	0	0	0	57	45	42	105	8	13	0	0	142	5	u	NW_017442832.1	375422	376119	-	-
MSTRG.105490.2	665	575	712	577	552	466	110	261	370	475	676	635	1043	718	366	479	387	158	1156	606	j	NW_017442833.1	22280	30013	LOC108986526	uncharacterized LOC108986526
MSTRG.105521.1	353	433	297	311	77	232	298	324	395	321	826	765	262	243	295	400	340	482	62	672	u	NW_017442834.1	79490	80078	-	-
MSTRG.105521.2	13	0	0	0	0	0	0	0	0	0	0	0	0	0	0	0	0	0	0	0	u	NW_017442834.1	79490	80081	-	-
MSTRG.105522.1	0	4	0	3	0	13	0	0	0	0	4	5	0	11	10	0	0	0	31	0	j	NW_017442834.1	148073	150064	LOC108986535	uncharacterized LOC108986535
MSTRG.105556.1	46	12	27	3	12	123	21	37	19	34	92	49	49	82	47	14	19	27	83	14	i	NW_017442835.1	129967	132192	LOC108986542	protein BCCIP homolog
MSTRG.105569.1	5	0	5	21	115	146	0	0	0	0	46	48	50	127	17	0	5	0	294	5	u	NW_017442836.1	53335	54839	-	-
MSTRG.10558.1	0	0	5	0	41	83	0	0	0	0	38	37	7	33	14	20	0	0	57	0	u	NW_017388884.1	907635	908638	-	-
MSTRG.105595.1	5	0	0	16	818	898	5	23	0	5	852	644	644	1593	383	270	5	4	1286	13	u	NW_017442836.1	140172	154443	-	-
MSTRG.105599.1	100	109	41	351	211	270	189	217	339	112	297	257	129	305	248	353	111	107	149	17	u	NW_017442836.1	169393	170878	-	-
MSTRG.1056.1	0	0	0	3	114	131	0	0	0	0	104	42	91	210	61	43	0	0	271	0	o	NW_017388803.1	761617	768014	LOC108982809	uncharacterized protein DDB_G0274935-like
MSTRG.105618.1	130	71	287	336	84	212	228	275	261	134	91	93	200	194	262	245	311	284	93	93	u	NW_017442836.1	250807	251348	-	-
MSTRG.105646.1	176	205	317	193	270	243	166	201	247	216	0	0	0	0	0	0	0	0	0	0	i	NW_017442837.1	128871	131922	LOC108986557	UPF0725 protein At4g28920-like
MSTRG.105654.1	0	3	0	0	29	9	8	0	0	0	0	0	0	0	0	0	0	0	0	0	u	NW_017442837.1	196924	202643	-	-
MSTRG.105656.1	8	0	0	0	65	97	0	0	0	0	59	61	37	113	43	33	0	2	199	0	x	NW_017442838.1	20769	45202	LOC108986559	alpha carbonic anhydrase 7-like
MSTRG.10567.1	0	0	0	0	133	55	0	0	0	0	92	38	55	174	27	42	0	0	197	0	u	NW_017388884.1	947741	949479	-	-
MSTRG.105672.1	8	4	19	3	31	17	6	40	16	0	16	3	169	530	13	133	4	4	47	0	j	NW_017442838.1	94623	101094	LOC108986560	probable pectate lyase 12
MSTRG.10568.1	0	0	0	0	105	55	0	0	0	8	66	35	45	179	6	30	0	0	188	0	u	NW_017388884.1	947775	949480	-	-
MSTRG.105692.1	0	0	0	0	65	69	0	0	0	0	24	16	28	74	6	24	0	0	164	0	o	NW_017442839.1	39762	77093	LOC108986566	uncharacterized LOC108986566
MSTRG.10570.1	0	0	0	0	4	17	0	0	0	0	18	10	0	0	13	0	0	0	0	0	u	NW_017388884.1	950683	952651	-	-
MSTRG.105734.1	5	0	10	0	676	727	23	16	0	9	419	303	352	582	291	208	0	0	1451	0	i	NW_017442839.1	278070	285089	LOC108986572	callose synthase 10
MSTRG.105751.1	0	0	8	0	164	163	0	0	0	5	201	194	251	461	106	86	0	0	336	0	u	NW_017442840.1	93724	100948	-	-
MSTRG.105752.1	0	5	8	0	177	198	5	0	0	5	285	171	201	431	127	75	0	0	339	0	u	NW_017442840.1	94072	101150	-	-
MSTRG.105756.1	0	0	0	0	107	89	0	0	0	0	60	37	13	116	26	18	0	0	168	0	u	NW_017442841.1	31590	32714	-	-
MSTRG.105763.1	0	0	17	0	95	90	4	0	4	0	92	108	33	79	59	11	0	0	80	0	u	NW_017442841.1	57795	61308	-	-
MSTRG.105764.1	0	0	0	0	79	107	24	0	0	5	222	79	61	66	65	65	0	0	190	5	u	NW_017442841.1	57915	61369	-	-
MSTRG.105769.1	67	15	67	40	83	51	30	62	78	93	15	46	39	53	55	59	58	40	22	61	j	NW_017442841.1	75533	83215	LOC108986608	serine/arginine-rich splicing factor RS31
MSTRG.105829.1	0	17	5	0	83	144	0	5	35	36	81	81	117	181	65	49	5	21	141	13	x	NW_017442841.1	282130	284092	LOC108986599	cytochrome P450 78A3-like
MSTRG.105850.1	0	0	0	4	113	73	0	0	0	0	76	41	24	85	32	30	0	0	209	0	u	NW_017442841.1	341632	350202	-	-
MSTRG.105851.1	0	0	0	0	376	344	9	9	0	0	69	29	86	80	33	30	0	0	145	0	u	NW_017442841.1	355476	364989	-	-
MSTRG.105851.2	0	0	0	0	0	9	0	0	0	0	0	0	0	46	0	0	0	0	167	0	u	NW_017442841.1	357048	364926	-	-
MSTRG.105852.1	274	159	438	439	365	449	478	1078	383	731	13	6	8	27	40	9	19	37	0	35	u	NW_017442841.1	357819	367006	-	-
MSTRG.105852.2	27	49	145	32	50	113	94	89	46	49	39	21	0	35	48	5	24	0	76	0	u	NW_017442841.1	359362	367007	-	-
MSTRG.105853.1	0	0	0	0	159	255	5	5	0	3	141	118	138	282	59	133	5	0	455	5	u	NW_017442841.1	358989	366968	-	-
MSTRG.105858.2	0	0	0	0	107	165	0	0	0	0	0	186	158	232	29	508	0	0	506	0	u	NW_017442842.1	1583	2971	-	-
MSTRG.105858.3	250	0	445	0	72	87	0	267	0	0	37	0	265	46	721	64	20	24	89	14	u	NW_017442842.1	1583	2864	-	-
MSTRG.105858.4	0	0	0	0	110	138	0	0	0	0	8	69	0	163	0	0	0	0	361	0	u	NW_017442842.1	1593	2971	-	-
MSTRG.105859.1	3	0	0	0	143	63	0	0	0	0	52	52	90	63	12	40	0	0	324	0	u	NW_017442842.1	2133	3147	-	-
MSTRG.105859.2	3	0	0	0	110	29	0	8	0	0	50	6	19	46	12	0	0	0	221	7	u	NW_017442842.1	2133	3147	-	-
MSTRG.10589.2	0	0	0	0	0	0	0	69	0	0	0	0	0	0	0	0	0	0	0	0	x	NW_017388884.1	1018287	1019688	LOC108982034	UDP-glycosyltransferase 88B1-like
MSTRG.105897.2	0	40	0	0	0	0	0	0	0	0	0	0	0	0	0	0	0	0	0	0	u	NW_017442843.1	10374	10793	-	-
MSTRG.105902.1	160	79	129	49	35	31	77	53	46	73	167	154	217	144	114	130	93	52	98	82	u	NW_017442843.1	59091	59854	-	-
MSTRG.105906.1	0	0	0	0	44	17	0	0	0	0	16	0	18	20	7	20	0	0	53	0	u	NW_017442843.1	72973	74930	-	-
MSTRG.105908.1	0	0	0	0	29	11	0	0	0	0	0	0	5	12	20	9	0	0	65	0	x	NW_017442843.1	15330	15726	LOC108986625	tRNA-specific adenosine deaminase 1
MSTRG.105916.1	130	0	5	203	8	244	0	113	172	164	0	0	0	11	15	102	88	180	113	107	j	NW_017442843.1	35197	47413	LOC108986623	AT-hook motif nuclear-localized protein 9-like
MSTRG.105916.2	231	3	19	215	9	246	1	114	128	218	14	1	1	10	13	76	144	103	105	115	j	NW_017442843.1	35197	47413	LOC108986623	AT-hook motif nuclear-localized protein 9-like
MSTRG.105916.3	146	122	153	150	27	395	25	122	160	181	21	99	297	104	247	79	96	118	160	146	j	NW_017442843.1	35197	47413	LOC108986623	AT-hook motif nuclear-localized protein 9-like
MSTRG.105916.4	369	184	422	321	435	719	233	374	292	682	383	276	362	571	327	238	256	171	554	284	j	NW_017442843.1	35197	47413	LOC108986623	AT-hook motif nuclear-localized protein 9-like
MSTRG.105916.5	170	215	0	0	0	0	0	129	280	137	0	112	0	0	0	84	0	0	0	154	j	NW_017442843.1	35197	47413	LOC108986623	AT-hook motif nuclear-localized protein 9-like
MSTRG.105966.1	5	0	9	0	473	304	0	5	0	13	190	141	172	364	101	164	0	0	1049	5	o	NW_017442844.1	35506	165946	LOC108986642	putative E3 ubiquitin-protein ligase RING1a
MSTRG.105980.1	19	10	28	17	436	761	21	45	4	23	1014	678	444	1145	502	190	51	39	852	22	u	NW_017442844.1	133407	140412	-	-
MSTRG.105984.2	333	116	389	1192	1056	968	1227	559	457	1088	609	421	535	743	386	1364	945	332	268	1076	j	NW_017442844.1	153307	158123	LOC108986641	probable protein phosphatase 2C 58
MSTRG.105984.4	119	111	134	622	121	1212	692	416	584	603	309	410	419	685	350	218	541	313	126	653	j	NW_017442844.1	153339	158123	LOC108986641	probable protein phosphatase 2C 58
MSTRG.105984.5	0	0	29	47	0	38	20	0	0	130	1305	275	1325	0	20	0	0	0	0	59	j	NW_017442844.1	153339	158123	LOC108986641	probable protein phosphatase 2C 58
MSTRG.105987.1	5	0	0	0	201	69	8	0	8	0	72	86	108	175	64	55	12	5	255	0	u	NW_017442844.1	174273	174997	-	-
MSTRG.105997.1	0	0	6	0	3	19	0	0	0	0	0	0	41	40	0	0	0	0	32	0	o	NW_017442844.1	388002	392235	LOC108986630	reticulon-like protein B17
MSTRG.105997.2	0	0	0	0	62	43	0	0	0	0	72	43	36	26	33	33	0	0	158	4	o	NW_017442844.1	388016	392790	LOC108986630	reticulon-like protein B17
MSTRG.105998.1	0	0	0	0	109	19	0	0	0	0	2	0	2	3	3	0	0	0	0	0	x	NW_017442844.1	389391	394092	LOC108986630	reticulon-like protein B17
MSTRG.106000.4	149	107	100	298	127	364	130	146	156	184	172	56	246	193	111	145	122	141	242	158	j	NW_017442844.1	290718	299609	LOC108986636	phospholipid-transporting ATPase 2-like
MSTRG.106001.1	0	0	14	0	0	0	0	0	0	0	0	36	0	82	0	0	108	0	0	0	o	NW_017442844.1	298725	304699	LOC108986639	uncharacterized LOC108986639
MSTRG.106001.2	408	235	510	541	329	738	656	728	498	749	377	0	412	0	455	275	329	521	471	522	i	NW_017442844.1	300743	304811	LOC108986636	phospholipid-transporting ATPase 2-like
MSTRG.106019.1	0	0	5	0	172	60	0	0	0	0	77	104	100	206	133	70	0	0	127	0	o	NW_017442846.1	7371	68973	LOC108986663	putative pectinesterase 63
MSTRG.106019.2	0	0	0	0	67	0	0	0	0	0	227	26	220	115	0	0	5	0	173	0	u	NW_017442846.1	65987	69178	-	-
MSTRG.106019.3	5	0	9	2	64	1	0	0	0	0	0	64	0	108	0	0	0	0	86	0	u	NW_017442846.1	66162	69435	-	-
MSTRG.106019.4	0	0	0	4	187	217	5	0	0	0	0	101	0	284	55	0	0	0	265	8	u	NW_017442846.1	66187	69435	-	-
MSTRG.106019.5	0	0	0	0	77	1	0	0	0	0	0	26	0	0	0	57	0	0	20	0	u	NW_017442846.1	66217	69701	-	-
MSTRG.10602.1	6	0	80	2260	142	1118	40	36	35	2282	1627	1208	5374	3598	3069	3397	1862	1125	3077	2444	u	NW_017388885.1	6156	7283	-	-
MSTRG.106021.1	0	0	0	0	92	45	0	0	0	7	36	25	36	56	19	19	0	0	127	0	u	NW_017442846.1	14118	14601	-	-
MSTRG.106029.1	16	5	0	8	118	73	0	0	0	0	95	41	60	187	45	60	5	0	232	0	x	NW_017442846.1	48628	55211	LOC108986663	putative pectinesterase 63
MSTRG.106030.1	0	0	0	0	96	77	0	5	0	0	81	55	74	218	39	36	0	0	184	3	u	NW_017442846.1	49017	53960	-	-
MSTRG.106034.1	0	0	9	5	124	127	0	0	0	0	234	118	168	349	87	131	0	0	203	9	u	NW_017442846.1	66161	69583	-	-
MSTRG.106034.2	0	0	0	0	90	12	0	0	0	0	0	0	0	0	0	0	0	0	1	0	u	NW_017442846.1	66180	69054	-	-
MSTRG.106034.3	0	0	0	0	65	1	0	0	0	0	0	0	0	0	0	0	0	0	1	0	u	NW_017442846.1	66333	69054	-	-
MSTRG.10604.1	0	0	0	0	20	18	0	0	0	0	8	8	25	24	8	6	0	0	13	0	u	NW_017388885.1	8133	13102	-	-
MSTRG.106048.2	0	0	0	0	0	0	0	0	0	0	0	0	0	0	0	26	0	0	0	0	x	NW_017442846.1	94379	102342	LOC108986661	uncharacterized LOC108986661
MSTRG.106048.3	0	0	0	0	0	0	0	0	0	0	0	0	0	74	0	0	0	0	0	0	x	NW_017442846.1	96153	104689	LOC108986661	uncharacterized LOC108986661
MSTRG.106050.1	7	0	7	1	326	161	0	6	0	0	164	126	254	291	70	76	9	0	336	9	u	NW_017442846.1	101167	147504	-	-
MSTRG.10605.1	234	363	361	401	79	386	245	246	170	235	296	108	250	272	161	157	199	133	88	237	j	NW_017388885.1	14451	18500	LOC108982116	probable protein phosphatase 2C 27
MSTRG.106060.24	397	485	554	1780	504	837	163	1317	269	108	334	1	42	17	0	652	99	1	136	0	o	NW_017442845.1	20768	42040	LOC108986646	probable LRR receptor-like serine/threonine-protein kinase At1g06840
MSTRG.106060.25	0	0	0	0	0	0	0	0	0	0	0	0	1	0	0	0	0	0	2	0	o	NW_017442845.1	20768	42040	LOC108986646	probable LRR receptor-like serine/threonine-protein kinase At1g06840
MSTRG.106060.26	1062	0	0	0	0	0	14	0	51	41	64	1762	261	0	164	0	36	71	34	0	o	NW_017442845.1	20768	42040	LOC108986646	probable LRR receptor-like serine/threonine-protein kinase At1g06840
MSTRG.106060.27	821	0	0	0	0	0	0	0	0	0	0	0	0	0	0	0	0	0	0	0	o	NW_017442845.1	21205	41997	LOC108986646	probable LRR receptor-like serine/threonine-protein kinase At1g06840
MSTRG.106060.29	1471	1513	155	0	0	0	783	708	1164	590	3514	4310	243	161	1013	134	1064	765	341	1694	o	NW_017442845.1	23647	41998	LOC108986646	probable LRR receptor-like serine/threonine-protein kinase At1g06840
MSTRG.106060.30	21	39	0	0	0	0	10	0	15	61	39	1	6	12	82	0	6	1	7	423	j	NW_017442845.1	23647	50844	LOC108986647	probable LRR receptor-like serine/threonine-protein kinase At1g06840
MSTRG.106060.31	0	0	0	0	0	0	0	0	0	0	0	0	0	0	0	0	0	539	0	0	o	NW_017442845.1	23650	42031	LOC108986646	probable LRR receptor-like serine/threonine-protein kinase At1g06840
MSTRG.106060.34	0	0	0	0	0	0	0	0	0	0	0	0	0	256	0	0	0	0	0	0	o	NW_017442845.1	24457	41997	LOC108986646	probable LRR receptor-like serine/threonine-protein kinase At1g06840
MSTRG.106060.5	645	366	380	619	288	587	506	588	397	473	67	61	174	238	231	232	280	130	209	12	o	NW_017442845.1	8462	30025	LOC108986655	probable LRR receptor-like serine/threonine-protein kinase At1g06840
MSTRG.106061.1	0	5	5	0	300	272	0	5	0	0	151	66	112	249	51	90	7	0	395	0	x	NW_017442845.1	32543	48414	LOC108986647	probable LRR receptor-like serine/threonine-protein kinase At1g06840
MSTRG.106063.1	131	55	215	284	97	255	35	63	283	260	64	70	428	372	611	396	316	186	409	304	j	NW_017442845.1	76502	80568	LOC108986654	NAD(P)H-quinone oxidoreductase subunit N, chloroplastic
MSTRG.106099.3	159	56	173	198	203	110	76	976	571	288	0	187	316	134	466	601	197	284	472	333	o	NW_017442848.1	124554	148370	LOC108986677	uncharacterized LOC108986677
MSTRG.106099.4	3	166	137	192	459	835	12	0	0	675	156	294	640	860	228	0	433	531	353	0	o	NW_017442848.1	124621	151313	LOC108986677	uncharacterized LOC108986677
MSTRG.106099.5	205	0	0	0	0	0	0	87	0	0	0	0	0	0	0	0	0	0	0	0	o	NW_017442848.1	124811	151312	LOC108986677	uncharacterized LOC108986677
MSTRG.106099.6	507	556	701	639	0	15	719	25	391	441	0	0	0	29	0	184	15	9	0	0	o	NW_017442848.1	124855	151288	LOC108986677	uncharacterized LOC108986677
MSTRG.106100.1	0	0	0	0	67	49	0	0	0	0	11	14	21	30	7	32	0	0	124	0	x	NW_017442848.1	93969	128362	LOC108986674	WD repeat and HMG-box DNA-binding protein 1
MSTRG.106103.1	0	0	0	0	46	81	7	0	0	13	76	87	74	106	39	60	0	0	154	0	x	NW_017442848.1	124533	144703	LOC108986677	uncharacterized LOC108986677
MSTRG.106107.1	254	399	83	107	34	135	67	53	81	306	97	59	203	181	60	72	9	41	85	230	u	NW_017442848.1	227488	230085	-	-
MSTRG.106121.6	89	110	129	114	30	231	118	148	97	145	93	51	84	183	42	111	132	37	107	102	j	NW_017442848.1	311051	314361	LOC108986686	plant cysteine oxidase 3
MSTRG.106166.1	0	0	0	0	0	66	0	0	0	5	31	24	0	99	35	0	0	0	97	0	o	NW_017442849.1	2582	14375	LOC108986698	alpha carbonic anhydrase 7-like
MSTRG.106166.2	0	0	0	0	10	0	2	0	0	0	0	6	0	0	0	17	0	0	184	0	o	NW_017442849.1	3452	14398	LOC108986698	alpha carbonic anhydrase 7-like
MSTRG.106198.2	409	149	262	471	127	424	263	477	331	450	245	300	420	196	299	298	205	184	272	241	j	NW_017442850.1	17663	22057	LOC108986709	uncharacterized LOC108986709
MSTRG.106207.1	0	0	0	0	21	0	0	0	0	0	133	136	145	238	113	57	0	0	213	0	u	NW_017442850.1	107495	110676	-	-
MSTRG.106208.1	0	0	0	0	0	0	0	0	0	0	222	135	109	286	92	31	0	0	136	0	u	NW_017442850.1	107566	110391	-	-
MSTRG.106209.1	831	426	219	362	90	174	150	336	186	219	540	864	236	148	177	183	91	154	190	132	j	NW_017442850.1	81821	88228	LOC108986705	centromere protein X
MSTRG.106218.1	0	5	0	4	66	97	9	8	0	0	153	42	66	121	113	0	4	0	91	0	u	NW_017442850.1	148038	151057	-	-
MSTRG.106219.1	0	9	0	0	125	156	9	0	0	0	97	83	84	186	62	29	0	0	153	4	u	NW_017442850.1	153935	160193	-	-
MSTRG.106221.1	151	231	34	203	142	259	33	25	34	369	136	55	261	137	55	225	92	68	101	165	j	NW_017442850.1	167977	170930	LOC108986718	protein-L-isoaspartate O-methyltransferase 1-like
MSTRG.106221.3	0	169	0	0	0	0	0	0	0	0	0	70	0	0	0	0	0	0	0	0	j	NW_017442850.1	167977	170930	LOC108986718	protein-L-isoaspartate O-methyltransferase 1-like
MSTRG.106230.1	54	78	71	96	213	269	57	58	146	197	136	131	235	340	170	108	95	109	358	318	i	NW_017442850.1	203530	206886	LOC108986721	E3 ubiquitin-protein ligase RGLG2-like
MSTRG.106248.1	17	21	83	95	6	94	7	13	42	104	15	14	10	23	6	0	7	2	45	0	j	NW_017442850.1	299157	310246	LOC108986702	uncharacterized LOC108986702
MSTRG.106250.7	0	0	0	0	9	537	0	0	0	0	0	0	0	2	0	0	0	0	6	0	j	NW_017442850.1	268498	275219	LOC108986719	serine/threonine-protein kinase AFC2
MSTRG.106251.1	5	0	0	0	134	135	0	0	0	0	57	54	89	113	42	65	0	0	358	0	u	NW_017442850.1	272899	275254	-	-
MSTRG.106251.2	0	0	0	0	54	27	0	0	0	0	25	21	52	39	9	36	0	0	106	0	u	NW_017442850.1	273717	275247	-	-
MSTRG.106267.5	695	363	679	794	696	1150	474	904	636	782	656	564	864	894	678	620	684	461	1218	538	j	NW_017442851.1	341794	347816	LOC108986749	uncharacterized LOC108986749
MSTRG.106268.1	6591	0	0	785	2934	3893	6371	8094	3030	3146	8904	5793	5874	6501	0	4282	0	2461	7524	8560	x	NW_017442851.1	325300	341712	LOC108986749	uncharacterized LOC108986749
MSTRG.106268.2	0	0	6867	10592	0	1	0	0	1761	4405	1	2899	0	0	8404	1	0	3692	0	0	x	NW_017442851.1	325394	341712	LOC108986749	uncharacterized LOC108986749
MSTRG.10627.2	1596	725	959	917	156	615	121	205	262	194	365	453	655	357	584	522	503	302	197	641	j	NW_017388885.1	100898	106527	LOC108982179	uncharacterized LOC108982179
MSTRG.106307.1	0	0	0	0	191	100	5	0	0	0	93	99	31	143	33	25	1	0	160	0	o	NW_017442851.1	65521	244523	LOC108986730	uncharacterized LOC108986730
MSTRG.106309.2	0	0	0	0	101	20	0	0	0	0	44	0	7	49	18	0	0	0	79	0	u	NW_017442851.1	119142	125233	-	-
MSTRG.106310.1	0	0	0	0	0	96	7	8	3	0	204	137	0	279	89	10	0	0	56	0	o	NW_017442851.1	111466	124924	LOC108986735	uncharacterized mitochondrial protein AtMg00810-like
MSTRG.106310.2	2	2	5	10	32	38	0	0	0	0	32	18	22	30	14	14	0	0	70	0	u	NW_017442851.1	119142	125002	-	-
MSTRG.106314.1	0	0	0	0	224	157	0	0	0	0	123	92	192	235	85	51	0	0	393	0	u	NW_017442851.1	186653	188297	-	-
MSTRG.106315.1	0	0	0	4	75	119	0	0	0	0	86	74	46	204	59	30	0	0	101	0	u	NW_017442851.1	186660	187546	-	-
MSTRG.106317.1	6	17	35	22	638	40	50	0	0	27	12	201	221	60	1	126	4	5	88	0	u	NW_017442851.1	223179	226967	-	-
MSTRG.106317.2	27	0	0	0	128	345	0	9	17	0	0	0	0	0	114	0	0	0	6	6	u	NW_017442851.1	223360	225222	-	-
MSTRG.106318.1	0	0	0	0	33	33	0	0	0	0	33	21	5	52	29	8	0	0	0	0	u	NW_017442851.1	263613	272229	-	-
MSTRG.106333.1	0	0	309	318	99	239	193	0	0	0	120	0	104	0	106	51	45	32	27	112	u	NW_017442851.1	499101	502670	-	-
MSTRG.106333.2	3	156	2	20	0	52	16	10	301	308	30	100	0	16	0	18	0	0	170	0	u	NW_017442851.1	499101	502659	-	-
MSTRG.106333.3	250	0	0	1	0	1	1	238	0	0	0	0	0	107	0	0	0	0	0	0	u	NW_017442851.1	499134	502692	-	-
MSTRG.106365.1	11	0	0	8	0	14	0	0	26	10	52	26	0	12	22	0	0	0	57	12	x	NW_017442853.1	33070	34642	LOC108986774	RNA-binding protein 25-like
MSTRG.106368.1	0	0	0	0	15	53	0	0	0	0	46	14	2	0	30	0	0	0	0	0	u	NW_017442853.1	65769	69976	-	-
MSTRG.106419.1	0	0	5	0	33	82	0	0	0	0	66	46	18	33	74	6	0	0	71	0	u	NW_017442853.1	210900	212775	-	-
MSTRG.106420.1	0	0	0	0	96	109	5	13	0	0	127	73	92	174	46	41	0	0	154	0	u	NW_017442853.1	211170	213687	-	-
MSTRG.106428.1	71	135	152	113	9	101	22	77	87	182	285	111	83	116	98	104	38	27	39	70	u	NW_017442853.1	234212	236689	-	-
MSTRG.106449.1	870	592	436	695	142	523	207	330	336	390	735	648	676	487	445	485	295	378	427	389	x	NW_017442853.1	327728	334297	LOC108986771	polygalacturonase At1g48100-like
MSTRG.106457.2	0	0	0	0	107	28	0	0	0	0	0	0	0	0	0	0	0	0	0	0	u	NW_017442853.1	381304	382038	-	-
MSTRG.106458.1	0	0	7	0	149	40	0	0	0	0	43	35	87	67	20	35	0	0	146	0	u	NW_017442853.1	381387	381852	-	-
MSTRG.106469.1	0	0	0	0	0	11	0	0	0	0	17	0	1	12	9	19	9	0	0	0	j	NW_017442853.1	422752	425501	LOC108986763	uncharacterized LOC108986763
MSTRG.106476.1	0	0	0	0	3	7	0	0	0	0	4	0	3	18	3	0	0	0	41	0	o	NW_017442854.1	27006	120570	LOC108986788	uncharacterized LOC108986788
MSTRG.106493.1	0	0	0	0	42	37	0	0	0	0	3	13	15	38	5	14	0	0	158	0	u	NW_017442855.1	20948	24482	-	-
MSTRG.106507.1	263	185	199	245	144	243	208	252	285	341	207	173	219	181	187	188	151	141	159	205	i	NW_017442855.1	71984	73828	LOC108986803	uncharacterized LOC108986803
MSTRG.106521.3	34	102	429	284	81	254	76	121	125	113	0	119	0	206	451	253	211	127	174	114	j	NW_017442855.1	105541	109143	LOC108986800	bifunctional bis(5'-adenosyl)-triphosphatase/adenylylsulfatase FHIT-like
MSTRG.106521.5	323	69	307	1216	198	506	333	375	322	274	488	1161	1219	568	762	2612	388	1797	410	350	j	NW_017442855.1	105557	109146	LOC108986800	bifunctional bis(5'-adenosyl)-triphosphatase/adenylylsulfatase FHIT-like
MSTRG.106540.1	0	0	5	5	612	477	0	21	0	0	151	137	258	568	66	186	0	0	842	8	u	NW_017442856.1	60811	65185	-	-
MSTRG.10655.1	210	198	46	186	191	84	112	111	170	143	13	20	21	24	8	12	7	3	15	24	i	NW_017388885.1	245907	246389	LOC108982265	cleft lip and palate transmembrane protein 1 homolog
MSTRG.106563.1	5	0	7	8	325	343	0	5	0	0	254	165	217	480	91	166	5	0	1104	9	u	NW_017442856.1	138746	163357	-	-
MSTRG.106566.1	0	0	0	5	29	0	0	9	0	0	191	0	0	88	0	25	0	0	21	0	o	NW_017442857.1	11027	31360	LOC108986833	putative UDP-rhamnose:rhamnosyltransferase 1
MSTRG.106566.2	0	0	0	0	0	43	0	0	0	0	23	93	63	107	80	0	0	0	0	0	o	NW_017442857.1	11202	31378	LOC108986833	putative UDP-rhamnose:rhamnosyltransferase 1
MSTRG.106566.3	0	0	0	0	0	0	0	0	0	0	64	0	0	104	0	0	0	0	0	0	o	NW_017442857.1	11212	31366	LOC108986833	putative UDP-rhamnose:rhamnosyltransferase 1
MSTRG.106567.1	4	0	0	0	74	53	0	0	0	0	39	11	41	56	12	4	0	0	49	0	o	NW_017442857.1	17206	38174	LOC108986835	putative UDP-rhamnose:rhamnosyltransferase 1
MSTRG.106568.1	0	0	0	0	0	56	0	0	0	0	33	35	31	43	10	8	0	0	47	0	o	NW_017442857.1	17335	38506	LOC108986815	uncharacterized LOC108986815
MSTRG.106574.1	0	0	0	0	160	164	0	0	0	0	79	87	109	147	45	109	0	0	352	0	u	NW_017442857.1	41119	43016	-	-
MSTRG.10658.1	60	54	44	36	94	141	49	111	74	69	119	57	169	89	85	101	45	62	192	30	i	NW_017388885.1	254138	256260	LOC108982265	cleft lip and palate transmembrane protein 1 homolog
MSTRG.106596.2	93	95	116	155	96	202	112	203	111	139	157	100	61	81	81	77	30	50	0	59	x	NW_017442857.1	123731	126593	LOC108986826	uncharacterized LOC108986826
MSTRG.106637.1	0	0	0	0	71	51	0	0	0	0	34	46	34	0	0	35	0	0	80	0	o	NW_017442857.1	343416	347374	LOC108986823	protein trichome birefringence-like 10
MSTRG.106637.2	0	0	0	0	27	48	0	0	0	0	28	8	17	68	11	2	0	0	71	0	o	NW_017442857.1	343426	347374	LOC108986823	protein trichome birefringence-like 10
MSTRG.106637.3	5	0	5	0	94	84	10	0	0	0	43	35	22	36	15	2	0	0	192	0	o	NW_017442857.1	343426	356808	LOC108986823	protein trichome birefringence-like 10
MSTRG.106638.1	5	0	0	11	22	27	2	0	0	0	11	15	13	23	0	9	0	2	114	2	o	NW_017442857.1	343569	356808	LOC108986824	probable mannitol dehydrogenase
MSTRG.106647.2	0	0	0	0	0	0	0	0	0	0	0	46	130	174	0	0	0	0	386	0	u	NW_017442857.1	295095	296924	-	-
MSTRG.106648.1	0	0	0	0	4	33	0	0	0	0	15	18	42	100	12	9	0	0	0	0	u	NW_017442857.1	295422	296026	-	-
MSTRG.106659.1	0	0	0	0	0	9	0	0	0	0	46	43	29	96	31	10	0	0	54	0	i	NW_017442857.1	327246	327682	LOC108986811	probable mannitol dehydrogenase
MSTRG.106660.1	0	0	0	0	114	85	0	0	0	0	70	59	135	172	35	102	0	0	245	0	x	NW_017442857.1	337258	337995	LOC108986811	probable mannitol dehydrogenase
MSTRG.106669.1	260	288	198	395	165	370	390	444	307	364	372	466	343	258	349	322	387	346	387	306	u	NW_017442859.1	369	1979	-	-
MSTRG.106675.1	18	24	39	31	23	65	47	89	151	97	15	49	64	16	33	66	57	37	66	54	u	NW_017442859.1	32960	36577	-	-
MSTRG.106675.2	24	0	0	0	0	0	13	0	0	0	0	0	0	0	10	0	0	0	0	0	u	NW_017442859.1	32987	36487	-	-
MSTRG.106675.3	0	0	0	21	0	0	3	15	14	20	0	0	0	16	0	0	0	0	0	18	u	NW_017442859.1	33073	36495	-	-
MSTRG.106675.4	0	0	0	2	3	5	0	16	8	0	0	4	0	3	1	2	0	1	0	4	u	NW_017442859.1	33293	36487	-	-
MSTRG.106687.1	0	0	0	0	73	28	0	0	0	0	36	41	32	101	36	21	0	0	60	0	u	NW_017442859.1	140345	140909	-	-
MSTRG.10669.1	0	0	0	0	103	28	0	0	0	0	20	22	28	55	30	20	0	0	91	0	u	NW_017388885.1	307331	307663	-	-
MSTRG.106695.1	0	0	5	0	206	63	0	0	0	0	76	97	110	175	51	33	0	0	250	0	u	NW_017442858.1	50429	51540	-	-
MSTRG.106697.1	0	0	11	5	521	479	0	17	0	0	370	346	417	787	180	176	0	0	844	0	u	NW_017442858.1	54416	140190	-	-
MSTRG.106697.2	0	0	9	0	666	205	0	4	5	0	320	247	214	384	134	160	0	0	970	0	u	NW_017442858.1	54416	63858	-	-
MSTRG.106698.1	5	4	3	5	317	197	5	13	0	5	178	139	215	452	126	136	0	0	539	0	u	NW_017442858.1	56153	140146	-	-
MSTRG.106700.1	5	0	9	0	84	121	0	12	0	5	141	92	92	301	52	26	0	9	252	0	u	NW_017442858.1	65927	67415	-	-
MSTRG.106701.1	0	0	0	0	202	105	0	13	0	0	120	117	223	264	90	90	0	0	473	0	u	NW_017442858.1	71493	73004	-	-
MSTRG.106702.1	0	0	0	0	203	80	0	0	0	0	104	89	183	217	89	74	0	0	291	0	u	NW_017442858.1	71744	72970	-	-
MSTRG.106703.1	5	0	4	0	48	179	5	2	5	7	296	199	304	496	115	151	0	4	540	2	u	NW_017442858.1	84418	104572	-	-
MSTRG.106703.2	0	0	0	7	71	0	0	0	0	0	29	0	31	43	10	15	1	0	58	0	u	NW_017442858.1	86488	105049	-	-
MSTRG.106703.3	0	0	7	0	4	39	0	2	0	3	78	38	36	147	29	25	0	7	22	5	u	NW_017442858.1	95373	104115	-	-
MSTRG.106704.1	58	0	5	0	176	165	27	0	0	52	326	124	96	453	132	139	0	0	454	0	u	NW_017442858.1	84953	105130	-	-
MSTRG.106704.2	0	0	0	0	92	1	0	0	0	0	0	29	16	22	0	3	0	0	0	0	u	NW_017442858.1	86452	104616	-	-
MSTRG.106704.3	10	11	0	0	262	193	1	7	0	28	105	17	125	129	59	77	0	10	506	0	u	NW_017442858.1	86475	95570	-	-
MSTRG.106704.4	0	0	5	0	0	30	0	0	0	0	22	10	193	8	10	0	0	0	0	0	u	NW_017442858.1	88878	104616	-	-
MSTRG.106706.1	1	0	0	0	27	33	2	1	0	0	10	14	30	64	15	22	0	5	161	4	u	NW_017442858.1	91347	93298	-	-
MSTRG.106708.1	2	5	0	0	56	88	0	0	0	0	25	12	19	68	18	6	0	0	200	0	u	NW_017442858.1	114105	120648	-	-
MSTRG.106709.1	0	0	0	0	185	86	0	0	0	0	79	32	36	165	40	57	0	0	312	0	u	NW_017442858.1	116163	123080	-	-
MSTRG.106709.2	0	0	0	0	110	8	0	9	0	0	12	32	92	94	1	7	0	0	179	0	u	NW_017442858.1	119772	123080	-	-
MSTRG.106710.1	0	0	0	0	113	101	13	0	0	0	100	78	74	220	61	94	0	0	230	0	u	NW_017442858.1	116529	122983	-	-
MSTRG.106710.2	0	0	0	0	198	0	9	0	0	0	0	38	70	169	1	0	0	0	111	0	u	NW_017442858.1	120793	123340	-	-
MSTRG.106713.1	5	0	0	0	170	161	0	0	0	9	129	114	182	381	112	101	0	0	464	13	u	NW_017442858.1	149627	151670	-	-
MSTRG.106715.1	0	16	0	0	347	169	10	0	0	0	202	108	145	461	97	89	0	0	407	0	u	NW_017442858.1	153412	154878	-	-
MSTRG.106720.1	0	0	5	0	50	82	0	0	0	0	55	39	13	155	38	0	0	0	26	4	o	NW_017442858.1	168913	232096	LOC108986840	uncharacterized LOC108986840
MSTRG.106720.2	0	0	0	0	0	0	0	0	0	0	2	0	0	1	0	0	0	0	0	0	u	NW_017442858.1	170201	206764	-	-
MSTRG.106721.1	3	9	9	0	76	126	5	6	0	0	104	73	23	161	45	16	5	0	118	0	x	NW_017442858.1	169159	232341	LOC108986840	uncharacterized LOC108986840
MSTRG.106721.2	4	0	0	0	9	7	0	0	0	0	5	0	0	0	0	2	0	0	9	0	u	NW_017442858.1	170146	207256	-	-
MSTRG.106727.2	0	0	12	13	1	368	5	21	0	0	0	0	0	0	241	0	0	0	186	5	o	NW_017442858.1	213869	217653	LOC108986840	uncharacterized LOC108986840
MSTRG.106729.1	0	0	0	0	231	211	0	13	0	3	220	95	108	358	121	77	0	0	398	0	i	NW_017442858.1	209563	211047	LOC108986839	serine/threonine-protein kinase VRK1-like
MSTRG.106731.1	7	0	0	5	44	106	5	0	0	0	57	25	5	74	3	56	0	0	198	0	i	NW_017442858.1	228799	239709	LOC108986840	uncharacterized LOC108986840
MSTRG.106733.1	0	0	0	0	45	104	0	0	0	0	78	31	55	51	33	17	0	0	158	0	x	NW_017442858.1	245484	246827	LOC108986840	uncharacterized LOC108986840
MSTRG.10674.5	1324	1152	1120	1686	441	1198	686	732	1390	1100	993	987	1152	813	723	960	768	411	830	867	j	NW_017388885.1	323991	329274	LOC108982318	vesicle transport protein SFT2B
MSTRG.106751.1	4	0	0	12	66	70	0	0	0	0	81	48	57	71	7	40	0	0	114	0	u	NW_017442858.1	298500	299741	-	-
MSTRG.106758.1	0	0	0	0	0	46	0	0	0	0	96	32	8	27	14	0	0	0	7	0	u	NW_017442858.1	315488	317289	-	-
MSTRG.106764.2	2691	2028	5170	2112	2089	3326	2508	3599	3104	4009	827	1713	1892	1110	1283	0	1168	2254	1489	2518	j	NW_017442859.1	58740	85904	LOC108986858	uncharacterized LOC108986858
MSTRG.106764.4	503	509	449	449	450	745	347	595	518	646	508	351	455	665	614	417	362	288	851	460	j	NW_017442859.1	58740	85904	LOC108986858	uncharacterized LOC108986858
MSTRG.106764.7	1046	576	546	950	839	952	924	824	494	1321	862	528	1074	940	987	691	553	715	1318	379	j	NW_017442859.1	80891	91386	LOC108986858	uncharacterized LOC108986858
MSTRG.106765.1	0	0	0	0	273	65	0	0	0	0	128	87	109	182	50	43	0	0	297	0	i	NW_017442859.1	85500	86686	LOC108986858	uncharacterized LOC108986858
MSTRG.106768.1	0	0	0	0	113	93	0	0	0	21	1	1	1	0	1	1	0	1	1	0	j	NW_017442859.1	102605	120756	LOC108986882	probable U6 snRNA-associated Sm-like protein LSm4
MSTRG.106768.5	71	52	60	83	30	66	66	60	84	45	88	109	62	44	96	20	42	121	31	42	j	NW_017442859.1	102683	106893	LOC108986844	thiamine pyrophosphokinase 1
MSTRG.106777.1	4	0	0	9	53	63	0	0	0	0	30	26	34	44	27	4	0	0	104	5	x	NW_017442859.1	179620	204983	LOC108986859	universal stress protein PHOS34-like
MSTRG.106777.2	0	0	0	0	18	64	0	0	0	0	13	33	9	38	22	7	0	0	49	0	x	NW_017442859.1	179735	204760	LOC108986859	universal stress protein PHOS34-like
MSTRG.106778.2	286	364	418	559	137	251	250	191	589	434	421	398	278	316	450	418	91	146	474	389	j	NW_017442859.1	179817	206150	LOC108986859	universal stress protein PHOS34-like
MSTRG.106778.5	747	632	388	713	47	500	137	255	871	484	594	506	353	466	421	593	213	262	533	464	j	NW_017442859.1	179817	206150	LOC108986859	universal stress protein PHOS34-like
MSTRG.106790.1	16	154	56	50	121	158	28	39	9	52	79	76	69	168	30	99	31	23	296	41	j	NW_017442859.1	276400	279714	LOC108986872	DExH-box ATP-dependent RNA helicase DExH8
MSTRG.106799.5	104	126	161	21	9	164	57	20	59	70	212	216	589	1120	370	366	91	100	429	425	j	NW_017442859.1	234013	239821	LOC108986868	hydroxyisourate hydrolase-like
MSTRG.106799.6	251	105	95	92	53	131	88	60	217	56	492	611	737	1320	547	496	415	98	559	642	j	NW_017442859.1	234013	239821	LOC108986868	hydroxyisourate hydrolase-like
MSTRG.106821.1	297	59	401	397	63	348	334	106	412	298	203	216	231	130	217	262	156	217	73	240	j	NW_017442859.1	367492	371728	LOC108986862	outer envelope pore protein 16-4, chloroplastic
MSTRG.106834.1	0	0	693	198	583	698	535	338	561	486	0	285	813	833	676	866	306	312	591	279	j	NW_017442859.1	378880	384427	LOC108986865	putative S-adenosyl-L-methionine-dependent methyltransferase MAV_4873
MSTRG.106834.2	319	463	191	238	153	312	202	292	189	449	614	367	0	250	331	193	434	1	220	540	j	NW_017442859.1	378903	384463	LOC108986865	putative S-adenosyl-L-methionine-dependent methyltransferase MAV_4873
MSTRG.106834.3	61	85	0	208	10	64	0	62	0	83	16	55	191	0	0	69	0	145	0	38	o	NW_017442859.1	378997	381105	LOC108986865	putative S-adenosyl-L-methionine-dependent methyltransferase MAV_4873
MSTRG.10695.1	0	0	0	0	29	119	5	0	0	0	156	104	184	255	55	13	0	0	34	0	u	NW_017388885.1	447341	451634	-	-
MSTRG.106959.1	0	0	0	0	16	114	0	0	0	0	47	31	8	35	7	11	0	0	16	0	x	NW_017442861.1	24519	38985	LOC108986897	putative F-box/LRR-repeat protein 23
MSTRG.106961.1	0	5	0	15	425	234	0	0	0	0	152	102	143	360	84	82	0	0	547	0	u	NW_017442861.1	28222	36591	-	-
MSTRG.106962.1	0	0	2	5	440	199	0	5	2	5	146	63	153	311	66	107	0	0	344	0	u	NW_017442861.1	28311	36444	-	-
MSTRG.106998.1	106	84	62	69	26	30	55	80	63	115	48	73	36	28	49	24	47	69	20	64	u	NW_017442861.1	207419	208487	-	-
MSTRG.107029.1	1234	826	573	1333	511	737	953	635	591	1212	1354	1362	912	425	702	1319	667	1152	456	396	j	NW_017442862.1	95679	103126	LOC108986989	putative ER lumen protein-retaining receptor C28H8.4
MSTRG.107029.3	120	116	61	512	141	441	267	146	442	621	411	536	208	187	247	207	285	249	165	1519	o	NW_017442862.1	95679	99717	LOC108986989	putative ER lumen protein-retaining receptor C28H8.4
MSTRG.107029.5	288	705	397	1046	128	278	608	505	654	698	927	1264	505	333	332	557	430	279	89	173	j	NW_017442862.1	95794	99717	LOC108986989	putative ER lumen protein-retaining receptor C28H8.4
MSTRG.107031.2	694	375	588	509	481	468	585	512	541	699	339	561	941	651	438	997	361	332	345	497	j	NW_017442862.1	103076	108357	LOC108986981	5'-methylthioadenosine/S-adenosylhomocysteine nucleosidase 1-like
MSTRG.107031.7	0	150	0	0	0	0	0	60	0	0	98	157	0	91	0	0	0	0	0	0	j	NW_017442862.1	103882	108375	LOC108986981	5'-methylthioadenosine/S-adenosylhomocysteine nucleosidase 1-like
MSTRG.107052.1	0	0	0	0	35	15	0	0	0	0	19	12	15	47	3	22	0	0	83	0	u	NW_017442862.1	162020	166336	-	-
MSTRG.107064.1	266	275	432	619	350	654	562	333	376	692	71	176	278	189	140	100	154	138	250	433	j	NW_017442862.1	178594	185659	LOC108986956	uncharacterized LOC108986956
MSTRG.107072.1	52	51	14	20	143	209	7	5	10	13	120	111	116	244	66	46	4	4	149	5	x	NW_017442862.1	209278	213144	LOC108986942	amidophosphoribosyltransferase, chloroplastic
MSTRG.107080.1	32	21	51	20	0	3	12	21	23	19	55	12	90	22	44	9	17	4	0	9	u	NW_017442862.1	241012	249373	-	-
MSTRG.107080.2	5	17	38	4	30	0	2	0	37	41	80	15	57	16	53	70	3	27	0	45	u	NW_017442862.1	241031	249372	-	-
MSTRG.107080.4	59	0	0	0	0	0	0	0	0	0	0	0	10	0	0	0	0	0	0	0	u	NW_017442862.1	242033	249435	-	-
MSTRG.107080.5	146	122	164	167	84	158	259	76	226	75	137	185	58	119	62	239	0	0	144	0	u	NW_017442862.1	246299	249372	-	-
MSTRG.107083.1	438	308	426	633	273	571	355	330	446	521	241	184	527	462	294	435	352	263	381	515	j	NW_017442862.1	254913	259093	LOC108986997	NADP-dependent D-sorbitol-6-phosphate dehydrogenase-like
MSTRG.107086.1	45	49	57	67	135	178	56	45	13	69	187	126	272	260	123	115	81	40	128	41	x	NW_017442862.1	278072	281801	LOC108986969	arginine decarboxylase-like
MSTRG.107088.1	1105	1011	786	866	826	838	1313	1088	476	1010	1815	1570	2390	1958	1053	1249	1140	638	564	545	u	NW_017442862.1	282080	283870	-	-
MSTRG.107092.1	45	21	45	33	198	113	50	123	35	60	80	57	105	98	54	45	21	63	240	38	i	NW_017442862.1	297900	304059	LOC108986994	epimerase family protein SDR39U1 homolog, chloroplastic
MSTRG.107092.2	12	0	9	0	127	57	0	0	0	27	74	45	13	181	43	75	0	0	246	0	i	NW_017442862.1	298948	301247	LOC108986994	epimerase family protein SDR39U1 homolog, chloroplastic
MSTRG.107094.1	728	419	348	8	404	566	275	380	275	424	535	528	1068	915	320	463	269	209	993	338	j	NW_017442862.1	314953	322696	LOC108986992	NADH dehydrogenase [ubiquinone] 1 beta subcomplex subunit 9-like
MSTRG.107094.2	287	296	369	8	0	361	155	165	86	330	388	413	0	0	344	0	184	206	219	254	j	NW_017442862.1	314953	322696	LOC108986992	NADH dehydrogenase [ubiquinone] 1 beta subcomplex subunit 9-like
MSTRG.107112.1	0	0	0	0	107	73	0	0	0	0	76	74	83	142	44	73	0	0	202	0	u	NW_017442862.1	374954	375824	-	-
MSTRG.107119.1	5	0	0	0	87	122	0	12	0	0	49	29	47	68	23	16	0	0	252	0	x	NW_017442862.1	389263	390342	LOC108986977	protein DETOXIFICATION 46, chloroplastic-like
MSTRG.107124.1	0	5	5	0	71	77	0	0	0	0	51	20	24	58	27	12	0	0	87	0	x	NW_017442862.1	411062	413023	LOC108986959	protein terminal ear1 homolog
MSTRG.107126.1	0	0	0	0	82	78	0	16	0	0	89	68	28	119	45	0	0	0	144	0	x	NW_017442862.1	418282	419933	LOC108987003	xylulose kinase
MSTRG.107134.1	0	0	0	0	303	303	0	5	0	0	232	126	208	253	117	141	0	0	578	0	u	NW_017442862.1	446811	452671	-	-
MSTRG.107155.2	2	0	0	1	0	2	0	1	1	0	1	0	1	1	0	0	0	0	1	0	j	NW_017442862.1	644459	648941	LOC108986957	uncharacterized LOC108986957
MSTRG.107156.1	69	59	57	45	294	235	41	40	108	81	233	168	213	402	216	275	27	60	586	173	x	NW_017442862.1	644774	646734	LOC108986957	uncharacterized LOC108986957
MSTRG.107163.1	3	6	28	7	18	15	7	15	7	17	24	9	9	5	10	0	11	7	0	0	u	NW_017442862.1	479723	480221	-	-
MSTRG.10717.1	70	28	54	63	160	50	64	65	130	89	127	75	142	113	76	168	69	29	251	41	u	NW_017388886.1	9083	11051	-	-
MSTRG.107181.2	953	588	0	773	126	1262	69	223	0	784	239	351	287	160	0	0	244	37	0	0	j	NW_017442862.1	540871	548804	LOC108986966	BEL1-like homeodomain protein 6
MSTRG.107181.4	781	734	54	395	0	0	0	0	134	607	567	382	329	221	23	13	308	0	202	149	j	NW_017442862.1	540871	548804	LOC108986966	BEL1-like homeodomain protein 6
MSTRG.107190.1	427	889	82	136	185	177	46	83	358	307	192	153	160	278	170	198	88	94	573	247	o	NW_017442862.1	567188	571809	LOC108986971	uncharacterized LOC108986971
MSTRG.107193.1	1188	716	528	898	490	974	793	745	1025	1024	771	828	939	659	833	788	646	659	1590	733	j	NW_017442862.1	578858	585254	LOC108986965	26S protease regulatory subunit S10B homolog B-like
MSTRG.107269.1	358	294	271	498	189	657	293	370	443	353	319	358	575	384	411	433	270	270	576	368	o	NW_017442863.1	160077	163969	LOC108987019	uncharacterized LOC108987019
MSTRG.107280.1	0	0	0	9	152	174	13	5	0	0	139	127	91	246	100	57	0	0	236	5	u	NW_017442863.1	205510	218568	-	-
MSTRG.107281.1	10	13	25	5	330	270	0	0	13	0	330	193	203	706	232	129	0	0	493	0	u	NW_017442863.1	207239	212709	-	-
MSTRG.107288.1	0	0	3	0	277	234	0	0	0	0	78	144	124	202	78	117	0	0	523	5	u	NW_017442863.1	244704	251834	-	-
MSTRG.107303.1	0	0	0	4	60	58	0	3	0	0	52	50	26	62	11	19	0	0	86	0	u	NW_017442863.1	315546	323184	-	-
MSTRG.107304.1	0	0	0	0	8	44	0	0	0	0	83	36	6	42	31	0	5	0	0	0	u	NW_017442863.1	318684	326752	-	-
MSTRG.107327.1	1010	759	1064	1090	451	1220	1029	1430	922	1318	1101	500	896	884	869	749	814	852	908	851	o	NW_017442863.1	404697	410549	LOC108987017	serine/threonine-protein phosphatase 7 long form homolog
MSTRG.107327.8	139	143	0	0	326	97	201	757	167	0	0	565	0	0	0	13	0	0	0	0	i	NW_017442863.1	407458	414099	LOC108987017	serine/threonine-protein phosphatase 7 long form homolog
MSTRG.107409.1	10	0	24	6	0	56	11	16	0	18	86	95	32	73	43	9	13	0	15	0	o	NW_017442864.1	216061	279091	LOC108987029	transcription factor PCF1-like
MSTRG.107432.1	1348	202	2	635	30	617	2090	2258	3853	0	1371	756	45	258	22	599	186	41	111	89	j	NW_017442865.1	29884	50426	LOC108987086	caffeoylshikimate esterase-like
MSTRG.107432.10	428	247	113	164	624	104	115	184	173	421	370	119	620	74	225	132	102	668	386	234	j	NW_017442865.1	39773	43966	LOC108987085	protein ABA DEFICIENT 4, chloroplastic
MSTRG.107432.11	2301	1878	710	1113	456	1513	1827	3044	3834	2390	1849	1599	699	719	1231	1218	1411	1176	2783	1774	j	NW_017442865.1	39773	50426	LOC108987086	caffeoylshikimate esterase-like
MSTRG.107432.12	1901	764	151	811	0	1093	749	1485	2713	2368	1842	1392	0	779	1043	927	727	0	1875	862	j	NW_017442865.1	39773	43960	LOC108987085	protein ABA DEFICIENT 4, chloroplastic
MSTRG.107432.13	0	0	0	0	0	0	0	0	0	0	68	51	275	73	75	64	37	323	78	66	j	NW_017442865.1	39773	43966	LOC108987085	protein ABA DEFICIENT 4, chloroplastic
MSTRG.107432.2	1551	58	900	888	22	866	122	300	302	628	16	990	115	414	7	691	1144	1	549	235	j	NW_017442865.1	29884	50426	LOC108987086	caffeoylshikimate esterase-like
MSTRG.107432.4	449	991	334	202	101	136	526	623	934	2114	123	225	77	89	623	154	258	48	508	1913	j	NW_017442865.1	33509	43966	LOC108987090	uncharacterized LOC108987090
MSTRG.107432.5	352	1100	0	0	0	0	0	0	0	0	0	253	0	0	0	0	0	0	672	0	j	NW_017442865.1	33509	43966	LOC108987090	uncharacterized LOC108987090
MSTRG.107432.7	601	0	0	0	0	0	0	0	0	0	0	0	0	0	0	0	0	0	0	0	j	NW_017442865.1	33509	43966	LOC108987090	uncharacterized LOC108987090
MSTRG.107432.9	0	0	0	0	0	0	0	0	1176	0	0	235	0	0	395	0	0	0	0	0	j	NW_017442865.1	38979	50426	LOC108987086	caffeoylshikimate esterase-like
MSTRG.107434.1	985	1086	399	2144	631	2113	1580	1561	2573	2897	1149	850	953	748	1176	1442	1072	1063	801	1823	j	NW_017442865.1	55499	58622	LOC108987078	uncharacterized LOC108987078
MSTRG.107434.2	42	0	0	66	0	43	123	17	12	174	6	8	26	7	17	4	1	7	35	17	j	NW_017442865.1	55499	61987	LOC108987078	uncharacterized LOC108987078
MSTRG.107452.1	0	0	0	0	101	62	0	0	0	0	10	24	16	22	4	0	0	0	82	0	x	NW_017442865.1	165918	169619	LOC108987048	HEAT repeat-containing protein 5B
MSTRG.107467.1	23	25	57	39	243	256	74	75	28	64	95	25	239	236	79	151	4	0	492	0	u	NW_017442865.1	246958	251763	-	-
MSTRG.107467.2	0	33	0	0	356	162	23	0	26	0	143	169	118	253	68	0	8	13	346	7	u	NW_017442865.1	247398	251666	-	-
MSTRG.107468.1	0	6	16	19	467	163	4	0	3	0	260	178	271	226	126	153	0	0	489	7	u	NW_017442865.1	247190	251934	-	-
MSTRG.107468.2	0	2	0	2	195	37	0	0	0	0	8	11	7	116	3	0	0	0	73	0	u	NW_017442865.1	247402	250998	-	-
MSTRG.107469.2	39	52	28	22	39	28	70	114	51	24	127	64	245	152	171	66	66	70	0	78	j	NW_017442865.1	254559	257064	LOC108987040	uncharacterized LOC108987040
MSTRG.107470.2	0	0	0	0	52	31	0	0	0	0	0	8	9	37	7	0	0	0	143	0	u	NW_017442865.1	265666	266328	-	-
MSTRG.107490.1	60	156	118	62	588	412	40	46	43	79	269	210	370	552	155	189	9	13	917	13	o	NW_017442865.1	331250	345197	LOC108987053	uncharacterized LOC108987053
MSTRG.10749.1	0	0	25	9	298	374	5	5	5	0	284	198	106	452	138	95	0	5	571	0	x	NW_017388886.1	128231	136269	LOC108982555	cyclic nucleotide-gated ion channel 1-like
MSTRG.107491.1	0	0	0	0	9	14	0	0	0	0	78	65	56	2	101	102	52	43	85	65	j	NW_017442865.1	331860	354068	LOC108987052	uncharacterized LOC108987052
MSTRG.107499.1	111	90	184	101	431	246	413	79	198	147	168	128	194	235	209	159	594	87	486	144	j	NW_017442865.1	373741	378317	LOC108987089	3-oxoacyl-[acyl-carrier-protein] reductase FabG
MSTRG.10750.1	0	3	17	5	15	289	5	5	5	0	260	192	54	277	142	10	5	0	90	12	u	NW_017388886.1	128572	136099	-	-
MSTRG.107513.2	843	388	230	147	225	141	96	247	66	100	640	581	162	86	607	307	331	158	347	310	j	NW_017442865.1	403328	404892	LOC108987058	truncated transcription factor CAULIFLOWER A-like
MSTRG.107513.3	962	957	268	607	180	615	481	313	880	1229	805	593	734	593	282	568	84	236	358	881	j	NW_017442865.1	403328	407948	LOC108987058	truncated transcription factor CAULIFLOWER A-like
MSTRG.107514.1	0	17	23	13	22	43	0	0	9	9	29	38	17	41	17	6	5	4	24	5	x	NW_017442865.1	422906	427420	LOC108987058	truncated transcription factor CAULIFLOWER A-like
MSTRG.107515.1	338	284	280	268	179	263	241	260	348	317	325	264	319	253	268	288	197	168	295	264	x	NW_017442865.1	427625	435999	LOC108987074	uncharacterized LOC108987074
MSTRG.10752.19	1436	1083	505	788	747	891	355	345	1529	1230	1013	924	521	614	219	70	116	15	527	149	j	NW_017388886.1	153807	162765	LOC108982810	cyclic nucleotide-gated ion channel 1-like
MSTRG.107524.1	2263	1003	123	1544	281	672	1787	301	2024	2585	2124	1220	3238	2795	2208	3450	1380	1135	3815	2247	j	NW_017442865.1	452786	458672	LOC108987066	50S ribosomal protein L27, chloroplastic
MSTRG.107524.2	0	0	0	0	0	0	0	0	0	0	0	756	0	0	0	0	0	0	0	0	j	NW_017442865.1	452809	458672	LOC108987066	50S ribosomal protein L27, chloroplastic
MSTRG.10754.1	343	342	374	337	176	239	110	150	234	246	0	8	5	5	0	4	0	0	20	0	u	NW_017388886.1	215733	217136	-	-
MSTRG.107560.1	0	0	12	33	263	389	0	19	0	0	207	155	175	283	81	96	8	7	578	0	u	NW_017442866.1	143799	147130	-	-
MSTRG.107620.1	336	262	0	66	16	49	230	83	109	225	4	12	5	24	21	5	0	8	75	0	j	NW_017442866.1	438807	442827	LOC108987103	uncharacterized LOC108987103
MSTRG.107620.2	182	186	144	83	0	33	109	108	50	78	0	0	0	6	0	0	26	0	0	256	j	NW_017442866.1	438819	442733	LOC108987103	uncharacterized LOC108987103
MSTRG.107631.2	181	124	116	141	175	286	158	139	199	206	178	166	218	351	214	195	210	82	287	303	o	NW_017442866.1	493103	495466	LOC108987119	uncharacterized protein YuxK
MSTRG.107662.2	577	558	481	508	248	534	1794	324	627	642	817	740	394	367	1102	653	1849	296	314	558	j	NW_017442867.1	33100	36602	LOC108987142	uncharacterized LOC108987142
MSTRG.107669.1	117	0	25	99	65	85	115	202	56	157	56	315	258	98	97	162	133	78	31	95	j	NW_017442867.1	51627	56114	LOC108987153	uncharacterized LOC108987153
MSTRG.107669.2	189	61	142	245	118	617	263	259	295	514	215	631	1194	343	721	196	157	242	213	686	j	NW_017442867.1	52160	56114	LOC108987153	uncharacterized LOC108987153
MSTRG.107669.3	673	256	276	702	163	0	548	597	420	101	488	152	0	505	0	561	569	396	255	65	j	NW_017442867.1	52339	56114	LOC108987153	uncharacterized LOC108987153
MSTRG.107672.4	388	247	776	671	306	1778	559	934	1476	1025	286	293	495	327	736	798	361	458	414	718	j	NW_017442867.1	42473	49316	LOC108987139	nucleoside diphosphate kinase IV, chloroplastic/mitochondrial-like
MSTRG.107672.6	79	5	17	107	1	53	4	5	110	3	30	32	30	13	14	9	67	101	40	23	j	NW_017442867.1	42477	49251	LOC108987139	nucleoside diphosphate kinase IV, chloroplastic/mitochondrial-like
MSTRG.107692.5	0	0	0	4777	1431	83	0	26	0	740	1127	61	93	114	837	12	0	0	312	4461	o	NW_017442867.1	211762	236575	LOC108987155	uncharacterized LOC108987155
MSTRG.107704.1	550	661	0	1065	0	215	1078	982	0	2568	502	0	0	813	213	645	0	0	913	3204	u	NW_017442867.1	253350	256508	-	-
MSTRG.107704.2	415	0	0	0	0	757	150	0	0	0	309	354	0	0	1293	0	0	0	0	0	u	NW_017442867.1	253350	256493	-	-
MSTRG.107704.3	40	11	1813	0	97	31	14	18	45	0	37	12	1302	0	100	14	54	163	0	7	u	NW_017442867.1	254117	256745	-	-
MSTRG.107704.4	11	0	0	0	517	0	0	536	0	0	0	0	0	0	0	0	714	1380	0	0	u	NW_017442867.1	254442	256494	-	-
MSTRG.107704.5	0	0	0	0	77	0	0	0	0	0	0	0	0	0	0	0	608	0	0	0	u	NW_017442867.1	254446	256493	-	-
MSTRG.107704.6	91	103	0	0	0	0	0	0	0	0	0	255	0	0	0	331	0	0	0	0	u	NW_017442867.1	254773	256492	-	-
MSTRG.1077.1	508	228	205	262	507	891	178	169	545	461	611	470	608	947	615	454	159	211	981	628	u	NW_017388804.1	36479	84965	-	-
MSTRG.107715.1	104	137	400	421	382	318	382	291	465	637	153	109	693	499	473	648	285	171	615	465	j	NW_017442867.1	276310	281518	LOC108987151	uncharacterized LOC108987151
MSTRG.107736.2	77	170	0	192	0	238	0	182	218	2191	453	330	297	0	283	304	227	67	168	555	j	NW_017442868.1	32205	43869	LOC108987179	post-GPI attachment to proteins factor 3
MSTRG.107736.3	0	0	0	0	0	0	0	0	0	0	0	36	0	78	62	56	72	61	0	0	j	NW_017442868.1	32205	40046	LOC108987179	post-GPI attachment to proteins factor 3
MSTRG.107736.4	776	239	636	2252	518	1451	2047	1244	448	1364	1489	581	1389	1101	505	666	627	646	236	621	j	NW_017442868.1	32205	43869	LOC108987179	post-GPI attachment to proteins factor 3
MSTRG.10774.1	0	6	5	0	78	245	0	20	0	0	269	186	93	397	142	57	0	0	168	0	u	NW_017388886.1	305875	309304	-	-
MSTRG.107750.1	0	0	0	0	0	0	0	0	0	0	23	0	0	17	3	0	0	0	0	0	u	NW_017442868.1	218774	219146	-	-
MSTRG.107798.1	0	0	0	6	246	244	0	5	0	0	138	101	139	215	64	85	9	0	383	0	u	NW_017442869.1	44121	50324	-	-
MSTRG.107819.1	0	0	17	0	87	40	0	0	0	0	81	43	81	115	35	26	0	0	224	0	u	NW_017442869.1	100598	101338	-	-
MSTRG.107829.1	0	0	0	0	202	244	0	9	0	0	272	206	170	414	155	63	0	0	405	0	u	NW_017442869.1	137451	150680	-	-
MSTRG.107830.1	0	0	13	5	402	315	0	12	5	0	378	220	187	427	222	154	0	9	457	9	u	NW_017442869.1	137562	150677	-	-
MSTRG.107831.1	0	0	13	0	22	134	0	0	5	0	308	212	107	431	168	85	0	0	79	0	u	NW_017442869.1	143106	153137	-	-
MSTRG.107832.1	0	0	9	0	153	238	0	0	0	0	306	164	110	572	179	60	0	13	291	0	u	NW_017442869.1	143194	153136	-	-
MSTRG.10784.1	0	0	0	0	21	37	0	0	0	0	30	30	15	55	33	6	0	0	64	0	u	NW_017388886.1	387756	389214	-	-
MSTRG.107841.1	4	0	0	0	9	39	0	0	0	0	58	46	25	45	50	0	0	0	17	0	o	NW_017442870.1	14577	69050	LOC108987199	anthranilate synthase beta subunit 2, chloroplastic-like
MSTRG.107842.12	125	170	531	255	260	234	411	862	270	224	222	126	626	832	622	0	360	795	1068	468	j	NW_017442870.1	33431	42116	LOC108987199	anthranilate synthase beta subunit 2, chloroplastic-like
MSTRG.107842.4	38	0	56	89	0	22	37	74	59	157	0	0	0	45	0	0	0	164	0	35	j	NW_017442870.1	28820	42116	LOC108987199	anthranilate synthase beta subunit 2, chloroplastic-like
MSTRG.107842.5	377	14	1144	72	0	78	809	0	522	311	22	0	1033	125	1274	1	842	908	14	825	j	NW_017442870.1	28822	42116	LOC108987199	anthranilate synthase beta subunit 2, chloroplastic-like
MSTRG.107842.7	488	430	0	667	539	2086	717	0	1314	1979	825	804	892	0	393	1	0	0	0	860	j	NW_017442870.1	29707	54457	LOC108987199	anthranilate synthase beta subunit 2, chloroplastic-like
MSTRG.107876.1	5	0	0	5	10	57	0	0	0	0	17	13	9	36	9	9	0	0	129	0	u	NW_017442870.1	176043	184297	-	-
MSTRG.10789.1	0	0	0	0	34	56	0	0	0	5	91	42	39	109	54	15	0	0	142	0	x	NW_017388886.1	406035	426258	LOC108982918	uncharacterized LOC108982918
MSTRG.10789.2	0	0	0	0	43	0	0	0	0	0	4	1	0	0	0	0	0	0	0	0	x	NW_017388886.1	406057	426126	LOC108982918	uncharacterized LOC108982918
MSTRG.107896.3	44	151	82	63	128	350	114	158	175	168	27	82	5	45	49	53	65	70	205	49	j	NW_017442870.1	238373	240704	LOC108987192	purple acid phosphatase 3-like
MSTRG.10790.1	0	0	5	0	315	49	0	0	0	5	165	76	148	311	44	88	0	0	557	0	o	NW_017388886.1	406180	428185	LOC108982918	uncharacterized LOC108982918
MSTRG.107901.1	0	0	0	0	5	69	0	0	0	0	27	35	0	25	25	0	0	0	0	0	u	NW_017442870.1	255369	256831	-	-
MSTRG.1079.1	0	5	0	21	534	428	21	0	0	0	205	180	229	589	104	181	0	0	936	0	u	NW_017388804.1	64240	67672	-	-
MSTRG.10791.1	139	164	157	182	29	198	215	161	248	116	17	77	191	0	135	0	87	105	11	151	j	NW_017388886.1	407091	411054	LOC108982918	uncharacterized LOC108982918
MSTRG.10791.3	109	238	176	191	0	185	171	204	140	114	0	99	123	0	165	0	143	60	0	119	j	NW_017388886.1	407091	411054	LOC108982918	uncharacterized LOC108982918
MSTRG.10791.4	197	179	101	166	7	201	95	165	202	183	136	109	76	203	99	163	113	90	85	160	j	NW_017388886.1	407091	411054	LOC108982918	uncharacterized LOC108982918
MSTRG.107917.1	4	2	3	1	1	2	2	1	0	2	1	4	0	1	1	1	0	0	4	0	x	NW_017442871.1	30832	35115	LOC108987202	uncharacterized LOC108987202
MSTRG.107924.7	546	270	286	294	504	809	412	560	464	465	527	449	539	644	512	376	375	306	793	367	j	NW_017442871.1	93847	107535	LOC108987204	TATA-binding protein-associated factor BTAF1
MSTRG.107975.2	0	0	0	0	0	0	0	0	0	0	16	0	0	0	0	14	0	0	0	0	u	NW_017442872.1	79613	80214	-	-
MSTRG.10799.1	0	0	0	0	47	83	0	0	0	0	33	13	19	28	9	11	0	0	67	0	u	NW_017388886.1	440153	448638	-	-
MSTRG.10799.2	0	0	0	0	0	2	0	0	0	0	7	2	4	11	0	0	0	0	55	0	u	NW_017388886.1	440156	448339	-	-
MSTRG.107992.9	70	45	54	86	55	111	62	111	57	62	34	34	49	87	78	34	39	34	88	55	j	NW_017442872.1	166763	170107	LOC108987226	putative 4-hydroxy-4-methyl-2-oxoglutarate aldolase 2
MSTRG.10803.1	5	0	8	0	738	415	5	7	0	9	523	423	317	898	216	211	0	0	759	5	u	NW_017388886.1	480062	483141	-	-
MSTRG.108075.1	0	0	0	0	0	0	0	0	0	0	43	0	0	46	0	37	0	0	141	0	u	NW_017442872.1	426320	427259	-	-
MSTRG.108076.1	0	0	0	0	97	56	0	13	0	0	106	47	31	114	102	49	0	0	258	0	u	NW_017442872.1	426637	427229	-	-
MSTRG.108082.1	0	0	0	0	0	42	0	0	0	0	9	42	0	84	11	0	17	0	10	0	u	NW_017442872.1	440281	443678	-	-
MSTRG.108132.1	0	0	0	0	19	0	0	0	0	0	39	47	49	21	14	45	0	0	117	0	u	NW_017442874.1	10423	11820	-	-
MSTRG.108133.1	0	0	0	0	29	64	3	0	0	0	72	42	44	91	56	29	0	0	61	3	u	NW_017442874.1	10727	11820	-	-
MSTRG.10814.2	0	0	0	0	0	0	0	0	0	0	51	39	46	174	16	0	0	0	239	0	u	NW_017388886.1	510143	511395	-	-
MSTRG.108142.3	0	0	0	0	4	0	0	0	0	0	0	1	0	82	18	40	0	0	78	0	u	NW_017442873.1	326328	331140	-	-
MSTRG.108149.1	0	0	0	0	60	42	0	0	0	0	19	25	41	66	13	5	5	4	129	0	u	NW_017442873.1	115926	116634	-	-
MSTRG.108150.1	3	3	9	0	380	274	4	5	0	0	376	295	272	563	202	230	0	5	725	9	x	NW_017442873.1	120840	133176	LOC108987236	RNA-directed DNA polymerase homolog
MSTRG.108161.1	0	0	0	13	204	178	0	0	0	5	62	53	127	127	24	31	5	0	272	0	u	NW_017442873.1	293331	299798	-	-
MSTRG.108164.1	1	0	0	3	0	10	2	2	0	0	19	15	4	25	18	7	0	0	54	0	u	NW_017442873.1	326158	331218	-	-
MSTRG.108167.1	0	0	0	0	0	0	0	0	0	0	20	29	22	29	15	0	4	5	51	0	u	NW_017442873.1	336444	336958	-	-
MSTRG.108170.1	0	0	0	0	295	0	5	9	0	0	0	0	0	272	0	0	4	0	0	0	o	NW_017442874.1	34068	41790	LOC108987256	putative receptor protein kinase ZmPK1
MSTRG.108171.1	0	0	0	0	11	95	0	0	0	0	136	121	40	114	86	5	3	5	0	5	u	NW_017442874.1	34367	40056	-	-
MSTRG.108173.1	245	279	185	190	104	303	77	147	208	262	25	7	0	0	0	0	0	0	30	0	u	NW_017442874.1	53225	56151	-	-
MSTRG.108173.2	52	0	0	16	115	0	60	0	25	0	0	0	0	0	0	0	0	0	0	0	u	NW_017442874.1	53434	55975	-	-
MSTRG.10818.1	0	0	0	0	13	19	9	8	41	67	75	43	97	99	127	110	0	63	68	90	u	NW_017388886.1	538326	540558	-	-
MSTRG.10818.2	24	0	0	0	26	42	36	19	18	54	40	44	58	16	18	0	0	9	0	0	u	NW_017388886.1	538340	540597	-	-
MSTRG.10818.3	1	67	58	53	17	20	18	47	41	66	12	11	27	0	23	18	22	0	0	24	u	NW_017388886.1	538553	540516	-	-
MSTRG.108193.1	0	0	5	5	247	104	0	0	0	0	88	67	137	219	31	81	16	5	360	0	u	NW_017442874.1	113352	115175	-	-
MSTRG.108194.5	761	583	432	417	364	1023	496	395	660	665	644	465	637	751	666	673	713	388	1020	1059	j	NW_017442874.1	115870	126415	LOC108987267	protein TRANSPORT INHIBITOR RESPONSE 1-like
MSTRG.108197.1	0	0	0	0	30	27	0	0	0	0	9	5	6	9	5	5	0	0	28	0	u	NW_017442874.1	134043	141323	-	-
MSTRG.108198.1	0	0	3	0	0	41	0	0	0	3	40	35	0	106	15	0	0	0	0	0	u	NW_017442874.1	135023	136848	-	-
MSTRG.108198.2	0	0	23	8	10	71	0	0	0	0	44	33	13	57	28	0	0	0	0	0	u	NW_017442874.1	135023	142476	-	-
MSTRG.108199.1	0	1	6	4	5	95	15	0	0	0	70	51	10	150	42	0	0	0	41	0	u	NW_017442874.1	135029	142606	-	-
MSTRG.108199.2	0	1	0	0	4	50	0	0	0	0	42	25	11	88	22	0	0	0	14	0	u	NW_017442874.1	135091	136780	-	-
MSTRG.108199.3	0	1	0	0	0	5	0	0	0	0	26	9	6	22	5	0	0	0	2	0	u	NW_017442874.1	135231	142192	-	-
MSTRG.108199.4	0	2	0	0	0	32	0	0	0	0	54	22	10	59	20	0	0	0	5	0	u	NW_017442874.1	136296	142140	-	-
MSTRG.108207.1	0	0	0	0	279	136	0	0	0	0	163	107	122	275	44	57	0	0	293	0	u	NW_017442874.1	175096	176720	-	-
MSTRG.108208.1	325	372	275	109	512	382	98	133	124	290	197	103	201	362	76	97	9	0	501	7	u	NW_017442874.1	175112	177474	-	-
MSTRG.10822.1	0	0	0	0	0	0	0	0	0	0	0	0	0	11	0	0	0	0	33	0	u	NW_017388886.1	553799	554024	-	-
MSTRG.108238.1	0	0	0	0	2	25	0	0	0	0	5	13	11	11	0	9	0	0	46	0	u	NW_017442874.1	252319	253435	-	-
MSTRG.108239.1	0	0	0	0	11	6	0	0	0	0	9	14	4	0	0	4	0	0	11	0	u	NW_017442874.1	252493	253453	-	-
MSTRG.108244.2	669	757	1209	2405	1040	2420	1907	1446	1951	2411	675	1014	2181	1119	1530	1366	1910	975	825	2877	j	NW_017442874.1	257925	265420	LOC108987266	calmodulin-binding protein 60 D-like
MSTRG.108261.1	0	14	0	0	38	59	7	6	9	0	70	62	15	70	47	0	0	0	9	7	u	NW_017442874.1	320616	322079	-	-
MSTRG.108262.1	0	0	4	0	14	73	5	0	3	0	81	58	5	62	53	3	4	0	0	0	u	NW_017442874.1	320667	321763	-	-
MSTRG.108273.1	103	70	97	94	98	165	50	61	89	125	150	99	468	295	132	270	39	35	324	105	u	NW_017442874.1	348480	354506	-	-
MSTRG.108300.5	1009	237	1488	976	684	153	340	431	985	212	212	263	444	507	249	878	164	603	656	225	j	NW_017442874.1	401127	411828	LOC108987264	B3 domain-containing protein Os07g0563300-like
MSTRG.108311.1	0	0	0	0	9	15	0	0	0	0	21	7	4	28	0	0	0	0	51	0	u	NW_017442875.1	5687	6028	-	-
MSTRG.108343.2	0	0	0	0	286	47	0	0	0	0	114	22	63	70	0	0	0	0	46	0	u	NW_017442875.1	154252	155455	-	-
MSTRG.108344.1	0	0	4	0	298	126	5	0	9	0	250	120	235	366	137	117	0	0	468	5	u	NW_017442875.1	154209	155636	-	-
MSTRG.108345.2	0	0	0	0	39	23	0	0	0	0	61	11	7	24	0	0	0	0	93	0	u	NW_017442875.1	158291	158928	-	-
MSTRG.108346.1	0	0	12	0	164	54	0	4	0	4	45	55	90	150	48	28	0	0	360	0	u	NW_017442875.1	158263	159050	-	-
MSTRG.108350.1	0	39	77	19	76	48	70	77	29	74	30	28	102	111	34	39	24	11	39	29	u	NW_017442875.1	165507	167240	-	-
MSTRG.108360.1	157	127	110	200	171	240	90	113	279	344	112	123	45	82	175	236	101	250	383	62	u	NW_017442875.1	204753	207046	-	-
MSTRG.108369.1	0	0	0	0	85	78	0	0	0	0	16	28	19	57	6	19	0	0	117	0	u	NW_017442875.1	222273	224190	-	-
MSTRG.108373.1	0	0	9	13	530	355	0	5	0	5	505	335	370	620	215	141	0	5	420	5	u	NW_017442875.1	230118	234479	-	-
MSTRG.108374.1	0	0	0	0	498	351	0	0	9	9	361	339	386	774	245	197	21	0	595	5	u	NW_017442875.1	230304	234589	-	-
MSTRG.108385.2	711	1131	760	1551	596	1357	3185	1853	3255	4229	3979	2475	1526	1155	1681	1421	1953	1459	456	3180	j	NW_017442875.1	276679	279844	LOC108987280	vesicle-associated protein 4-2-like
MSTRG.108434.1	0	0	0	0	15	8	0	5	0	0	12	6	13	64	4	9	0	0	76	0	u	NW_017442875.1	372443	372987	-	-
MSTRG.108450.1	0	0	0	0	48	35	0	0	0	0	28	48	43	79	20	31	0	0	219	0	u	NW_017442875.1	456317	458594	-	-
MSTRG.108477.1	0	0	5	12	173	118	0	0	0	0	53	38	37	131	29	24	0	0	229	0	u	NW_017442875.1	573038	579276	-	-
MSTRG.108478.1	0	0	5	5	203	85	0	3	0	5	74	89	55	196	34	9	0	0	149	0	u	NW_017442875.1	573371	579241	-	-
MSTRG.1085.1	0	0	0	9	229	185	0	0	0	0	101	125	136	287	65	99	0	0	404	0	u	NW_017388804.1	102794	109973	-	-
MSTRG.108539.2	1319	872	1289	2634	721	2007	1166	1793	2468	1570	828	670	917	701	1114	1286	1118	1405	877	1307	j	NW_017442876.1	165049	168847	LOC108987296	acylpyruvase FAHD1, mitochondrial-like
MSTRG.10854.1	262	193	210	249	189	347	104	181	259	162	266	239	353	263	246	265	83	172	418	245	j	NW_017388886.1	636858	640437	LOC108982979	uncharacterized membrane protein YuiD-like
MSTRG.108551.1	0	0	0	0	99	99	0	0	0	0	82	67	39	180	26	21	0	0	153	0	u	NW_017442876.1	208513	219226	-	-
MSTRG.108555.1	0	0	9	9	87	223	0	5	0	0	66	50	69	219	40	36	5	0	168	0	u	NW_017442876.1	226152	232851	-	-
MSTRG.108574.1	0	5	0	5	132	401	0	0	0	0	57	198	299	325	123	181	7	0	182	0	u	NW_017442876.1	261060	265151	-	-
MSTRG.108574.2	0	0	0	0	0	0	0	0	0	0	0	0	0	0	0	0	0	0	686	0	u	NW_017442876.1	261297	262479	-	-
MSTRG.108574.4	0	0	0	0	2	0	0	0	4	0	0	0	0	0	0	0	0	0	0	0	u	NW_017442876.1	262594	265487	-	-
MSTRG.108574.5	0	0	0	0	59	0	0	0	0	0	0	0	0	0	0	0	0	0	372	0	u	NW_017442876.1	262666	265323	-	-
MSTRG.108575.1	0	0	0	10	196	128	0	0	0	9	76	0	0	0	0	22	0	0	47	0	u	NW_017442876.1	262244	265265	-	-
MSTRG.108575.2	0	0	0	5	169	66	0	0	0	0	172	72	95	153	77	60	0	0	19	0	u	NW_017442876.1	262644	265186	-	-
MSTRG.108576.1	0	0	0	0	13	91	9	0	0	0	7	0	9	15	8	0	0	0	0	0	u	NW_017442876.1	264149	266714	-	-
MSTRG.108591.1	0	0	0	0	51	53	0	0	0	0	85	58	81	144	35	16	4	0	299	0	u	NW_017442876.1	345321	349249	-	-
MSTRG.108592.1	0	0	0	0	0	10	0	0	0	0	40	33	39	94	10	9	0	0	25	0	u	NW_017442876.1	345358	347944	-	-
MSTRG.108601.1	971	786	488	758	159	243	660	720	342	1163	1309	1021	1539	1531	645	641	1104	541	281	1133	j	NW_017442877.1	19775	23412	LOC108987305	uncharacterized LOC108987305
MSTRG.1086.1	9	0	9	5	361	301	0	5	0	0	352	257	224	489	191	167	0	5	504	0	u	NW_017388804.1	103567	116928	-	-
MSTRG.10862.1	5	0	5	5	18	77	0	0	0	0	61	25	0	44	21	0	0	0	8	0	s	NW_017388886.1	673979	680420	LOC108982678	NADPH-dependent 1-acyldihydroxyacetone phosphate reductase-like
MSTRG.108627.2	1203	558	1144	1044	91	1043	3319	2234	1674	3085	780	1453	1502	693	1144	1205	1943	749	660	491	j	NW_017442877.1	115026	131546	LOC108987342	MACPF domain-containing protein At4g24290-like
MSTRG.108627.3	1359	1434	787	1467	866	1491	1825	2021	1662	1713	1420	967	1257	1358	960	613	1498	915	1494	750	j	NW_017442877.1	115026	131546	LOC108987342	MACPF domain-containing protein At4g24290-like
MSTRG.10864.2	0	0	0	0	0	0	0	0	0	0	591	0	0	0	0	0	0	0	0	0	u	NW_017388886.1	684134	684818	-	-
MSTRG.108642.1	0	0	0	0	25	76	0	0	0	0	60	31	14	20	24	0	0	0	57	0	u	NW_017442877.1	378385	383163	-	-
MSTRG.108666.1	0	5	21	17	271	328	5	21	0	5	509	389	283	491	210	22	0	0	450	0	u	NW_017442877.1	458239	463084	-	-
MSTRG.108666.2	0	0	0	0	0	0	0	0	0	0	0	0	0	391	0	110	0	0	0	0	u	NW_017442877.1	458689	460935	-	-
MSTRG.108667.1	5	0	24	13	292	421	0	0	13	0	303	382	341	262	251	150	5	0	119	0	u	NW_017442877.1	458661	463032	-	-
MSTRG.108667.2	0	0	0	0	0	0	0	0	0	0	245	0	0	418	0	0	0	0	405	0	u	NW_017442877.1	458762	460916	-	-
MSTRG.108671.2	790	139	0	162	0	29	0	118	120	112	33	443	0	357	0	0	252	0	0	3	u	NW_017442877.1	470646	482425	-	-
MSTRG.108671.3	1889	1021	1942	1979	1167	3136	1839	2040	2101	2691	2044	1497	3334	2722	2209	1969	2070	1761	1387	2290	u	NW_017442877.1	470823	482751	-	-
MSTRG.10868.3	218	121	157	185	101	234	677	416	206	210	200	195	154	146	216	182	433	147	129	166	x	NW_017388886.1	699659	701231	LOC108982626	serine/threonine-protein kinase tricorner-like
MSTRG.108687.1	162	119	202	128	272	526	0	187	174	0	536	420	72	704	347	157	0	0	571	0	i	NW_017442877.1	173422	180571	LOC108987321	phosphoglucan, water dikinase, chloroplastic
MSTRG.108687.2	0	0	0	0	18	0	0	0	0	0	0	11	0	19	0	0	0	0	29	0	i	NW_017442877.1	175276	179497	LOC108987321	phosphoglucan, water dikinase, chloroplastic
MSTRG.108688.11	247	215	298	143	220	265	159	202	209	356	200	192	340	359	168	229	143	102	616	252	o	NW_017442877.1	221444	222759	LOC108987340	protein TRIGALACTOSYLDIACYLGLYCEROL 1, chloroplastic
MSTRG.108692.1	57	1	59	86	3	6	3	271	72	41	2	30	254	34	44	312	46	85	0	54	o	NW_017442877.1	266512	270723	LOC108987308	uncharacterized LOC108987308
MSTRG.108692.2	1	1	1	1	28	85	23	0	1	39	13	1	1	34	1	2	1	0	186	2	o	NW_017442877.1	266512	270723	LOC108987308	uncharacterized LOC108987308
MSTRG.108692.3	155	338	143	157	126	74	92	131	282	120	163	334	143	53	253	165	146	198	27	243	j	NW_017442877.1	266512	270717	LOC108987308	uncharacterized LOC108987308
MSTRG.108692.4	0	104	0	131	0	0	0	0	404	40	0	0	0	50	50	0	53	0	0	81	o	NW_017442877.1	266512	270723	LOC108987308	uncharacterized LOC108987308
MSTRG.108693.1	0	0	15	13	59	57	0	7	0	0	74	56	67	234	40	39	0	0	110	0	i	NW_017442877.1	312535	313667	LOC108987324	uncharacterized WD repeat-containing protein C2A9.03-like
MSTRG.10870.1	354	325	234	430	212	492	329	300	516	411	287	320	458	438	468	385	430	236	457	397	u	NW_017388886.1	717892	725384	-	-
MSTRG.10870.2	0	99	100	14	97	50	56	28	17	0	81	68	89	47	16	43	59	26	0	0	u	NW_017388886.1	718297	720830	-	-
MSTRG.10870.3	0	41	0	0	0	0	0	118	73	0	0	0	0	0	0	0	0	0	0	0	u	NW_017388886.1	723590	725369	-	-
MSTRG.108711.1	6	0	0	0	150	40	0	14	0	38	36	53	41	62	33	25	5	0	136	0	u	NW_017442877.1	601242	607365	-	-
MSTRG.108711.2	0	0	9	8	0	50	9	0	0	3	1	0	1	1	1	1	2	19	44	0	u	NW_017442877.1	601886	607033	-	-
MSTRG.108711.3	8	7	8	11	0	50	11	0	7	3	44	0	71	78	53	14	54	16	0	5	u	NW_017442877.1	601947	607356	-	-
MSTRG.108712.1	0	0	0	0	33	57	7	15	5	10	119	58	43	116	58	12	17	18	9	0	u	NW_017442877.1	601981	606991	-	-
MSTRG.108729.1	0	0	0	0	118	44	0	0	0	0	30	14	44	22	20	15	0	0	97	0	u	NW_017442877.1	670474	671012	-	-
MSTRG.10873.2	368	559	247	270	296	246	305	364	189	110	354	459	220	428	308	681	140	54	0	510	j	NW_017388886.1	728990	738904	LOC108983032	casein kinase 1-like protein 6
MSTRG.10873.5	471	87	649	548	124	695	552	196	842	1151	8	12	203	21	89	74	882	793	462	202	j	NW_017388886.1	730198	738522	LOC108983032	casein kinase 1-like protein 6
MSTRG.108736.1	126	88	74	130	128	238	74	100	59	67	117	129	106	180	42	82	37	56	409	55	j	NW_017442877.1	718119	723219	LOC108987345	ATP-dependent DNA helicase 2 subunit KU70
MSTRG.10873.7	35	27	28	49	18	30	160	37	60	219	20	30	30	30	196	46	55	39	12	33	o	NW_017388886.1	735946	738471	LOC108983032	casein kinase 1-like protein 6
MSTRG.10873.8	1	1	0	1	82	1	10	60	19	1	1	1	1	1	11	1	1	1	1	2	o	NW_017388886.1	736276	738524	LOC108983032	casein kinase 1-like protein 6
MSTRG.10874.1	1514	997	772	1970	779	2252	1307	1634	1738	2561	1749	1730	1118	1523	1768	959	1258	1412	2098	1556	j	NW_017388886.1	739455	754770	LOC108983040	probable serine/threonine protein phosphatase 2A regulatory subunit B''epsilon
MSTRG.108764.2	0	0	0	0	65	0	0	0	0	0	18	7	0	0	11	0	0	0	0	0	u	NW_017442877.1	831368	831906	-	-
MSTRG.108779.1	0	0	0	0	59	77	0	5	0	0	81	32	60	199	40	42	0	0	92	0	o	NW_017442877.1	887886	895433	LOC108987316	uncharacterized LOC108987316
MSTRG.108779.2	0	0	0	0	7	9	0	0	0	0	0	0	0	0	0	3	0	0	0	0	o	NW_017442877.1	888522	895209	LOC108987316	uncharacterized LOC108987316
MSTRG.108780.1	0	0	0	0	0	48	0	0	0	0	17	38	60	100	10	0	0	0	6	0	x	NW_017442877.1	887914	895173	LOC108987316	uncharacterized LOC108987316
MSTRG.108781.2	5	1	0	0	26	98	0	0	0	0	108	0	0	5	2	0	0	0	115	0	u	NW_017442877.1	891921	897133	-	-
MSTRG.108783.1	0	0	0	0	0	0	0	0	0	0	106	0	181	188	88	0	0	0	0	0	u	NW_017442877.1	891913	897104	-	-
MSTRG.108783.2	0	0	0	5	145	114	4	0	0	0	0	117	0	49	0	38	0	0	320	0	u	NW_017442877.1	891920	897237	-	-
MSTRG.108792.1	0	0	2	0	103	32	2	0	0	0	111	84	97	206	64	53	0	0	365	4	o	NW_017442877.1	904760	937966	LOC108987332	signal peptide peptidase-like 3
MSTRG.108794.1	1195	986	1135	689	808	1088	822	1022	769	1062	1011	753	1136	992	868	699	720	722	1249	739	i	NW_017442877.1	908712	920308	LOC108987332	signal peptide peptidase-like 3
MSTRG.108794.2	120	97	193	40	126	190	87	76	100	145	86	76	78	74	68	61	47	66	178	43	i	NW_017442877.1	911420	919123	LOC108987332	signal peptide peptidase-like 3
MSTRG.108795.1	0	0	0	0	87	67	0	0	0	0	35	33	40	128	27	6	0	0	94	0	i	NW_017442877.1	911770	917541	LOC108987332	signal peptide peptidase-like 3
MSTRG.108800.1	6	0	0	0	127	84	0	4	0	0	56	53	27	139	21	45	0	5	222	0	u	NW_017442877.1	953707	955670	-	-
MSTRG.108804.1	29	13	0	0	65	48	0	15	13	11	45	40	26	31	19	19	0	9	62	15	u	NW_017442877.1	965261	971049	-	-
MSTRG.108805.6	259	97	410	286	565	860	182	365	223	432	942	697	974	1008	1073	1056	618	535	1576	1107	j	NW_017442877.1	971322	985590	LOC108987336	prolyl 4-hydroxylase 1-like
MSTRG.108806.1	74	77	20	20	20	37	36	45	47	46	74	61	22	38	28	73	37	53	15	51	u	NW_017442877.1	993659	996341	-	-
MSTRG.108808.2	449	171	250	334	177	535	257	287	337	330	314	395	348	250	333	446	351	268	264	316	j	NW_017442877.1	1014405	1020870	LOC108987347	mitochondrial import receptor subunit TOM40-1-like
MSTRG.108825.3	125	262	511	849	1609	1896	269	573	313	94	1556	2043	1370	6245	1189	964	200	93	4185	447	j	NW_017442877.1	1113510	1149579	LOC108987349	pirin-like protein
MSTRG.108826.1	5	5	27	20	1061	1231	13	40	4	13	1395	1081	837	2276	654	374	5	0	1457	9	x	NW_017442877.1	1139578	1149584	LOC108987318	RNA-directed DNA polymerase homolog
MSTRG.108826.2	0	0	0	0	250	35	0	0	0	0	0	0	0	0	0	0	0	0	0	0	u	NW_017442877.1	1145459	1147532	-	-
MSTRG.108837.1	9	0	12	13	442	358	5	5	0	0	128	136	189	255	86	97	9	0	320	0	u	NW_017442877.1	1197939	1203252	-	-
MSTRG.108853.1	0	0	0	0	0	0	0	0	0	0	11	3	3	0	15	0	0	4	6	0	u	NW_017442877.1	1274845	1275107	-	-
MSTRG.108869.1	1470	1147	928	2196	682	2434	1269	1760	2121	1363	785	685	885	1143	1236	948	1221	1791	453	946	j	NW_017442877.1	1287304	1304906	LOC108987327	transcription factor bHLH128-like
MSTRG.108869.2	767	248	420	1349	745	1622	1059	1029	1142	1081	654	468	1298	1219	983	589	1308	788	1144	332	j	NW_017442877.1	1287304	1304906	LOC108987327	transcription factor bHLH128-like
MSTRG.108869.3	210	103	97	169	89	478	0	288	206	292	43	88	190	87	663	0	110	234	366	32	j	NW_017442877.1	1287304	1304906	LOC108987327	transcription factor bHLH128-like
MSTRG.10887.1	71	56	115	51	167	193	93	79	29	125	195	116	156	171	147	116	61	33	140	73	u	NW_017388886.1	863747	867564	-	-
MSTRG.10888.1	0	0	13	0	101	171	0	0	0	4	120	78	116	215	57	18	0	0	166	0	u	NW_017388886.1	863846	867575	-	-
MSTRG.10889.1	293	213	258	0	47	59	366	444	88	170	438	248	160	273	304	248	582	754	41	44	u	NW_017388886.1	866482	867003	-	-
MSTRG.108898.1	165	203	135	27	5	39	17	39	71	58	45	43	94	88	49	17	37	13	42	14	j	NW_017442878.1	20810	22970	LOC108987358	uncharacterized LOC108987358
MSTRG.108903.1	76	31	109	102	180	142	69	77	59	152	25	47	55	99	27	12	4	0	118	0	u	NW_017442878.1	30071	31922	-	-
MSTRG.108906.1	103	60	92	126	100	130	93	111	171	167	21	13	13	48	0	3	8	5	84	4	u	NW_017442878.1	40020	42729	-	-
MSTRG.108919.1	0	0	0	0	7	6	0	0	0	0	13	0	0	3	0	1	0	0	17	0	o	NW_017442879.1	14840	26741	LOC108987365	putative ripening-related protein 1
MSTRG.108953.2	728	701	0	0	0	403	0	408	0	0	618	641	1148	1172	0	683	479	565	1135	269	o	NW_017442881.1	91562	111480	LOC108987419	F-box protein At5g07670-like
MSTRG.108953.3	813	757	594	1296	154	862	184	332	973	1008	786	691	372	380	713	761	369	171	898	567	o	NW_017442881.1	91562	111485	LOC108987419	F-box protein At5g07670-like
MSTRG.108953.5	111	85	108	273	687	356	440	54	115	239	80	294	198	206	116	116	48	49	203	95	o	NW_017442881.1	91562	111011	LOC108987419	F-box protein At5g07670-like
MSTRG.108960.4	335	280	280	454	128	607	314	496	371	528	444	494	273	518	299	397	285	230	288	356	j	NW_017442881.1	133070	138799	LOC108987409	luc7-like protein 3
MSTRG.108961.2	130	75	141	114	227	183	101	131	108	157	193	135	358	161	164	61	71	48	227	98	o	NW_017442881.1	150223	152322	LOC108987411	conserved oligomeric Golgi complex subunit 7
MSTRG.108968.1	8	0	6	7	0	7	14	0	0	0	0	3	0	15	13	25	29	13	0	0	o	NW_017442881.1	165953	177176	LOC108987397	uncharacterized LOC108987397
MSTRG.108968.2	18	16	0	34	0	64	93	0	0	0	84	44	83	114	0	295	72	193	195	145	o	NW_017442881.1	169368	177176	LOC108987397	uncharacterized LOC108987397
MSTRG.108968.3	0	0	0	0	101	0	0	0	0	0	0	0	0	0	0	0	115	0	0	0	o	NW_017442881.1	169374	177139	LOC108987397	uncharacterized LOC108987397
MSTRG.108968.4	169	144	245	337	661	619	0	410	178	429	563	33	0	0	289	80	6	383	0	200	u	NW_017442881.1	169930	175607	-	-
MSTRG.108971.4	678	288	412	1702	565	1258	1927	1466	1078	937	226	721	748	533	974	712	1657	1246	227	991	j	NW_017442881.1	178701	186552	LOC108987395	E3 ubiquitin protein ligase RIN2-like
MSTRG.108981.1	17	0	8	14	31	29	8	4	10	1	4	16	7	25	7	22	3	0	6	15	i	NW_017442881.1	325560	326047	LOC108987390	UMP-CMP kinase
MSTRG.108991.1	0	0	0	0	29	9	0	0	0	0	4	0	0	16	0	5	0	0	22	0	u	NW_017442881.1	359690	360761	-	-
MSTRG.109010.1	462	260	171	368	135	309	164	328	261	266	235	233	323	254	237	266	286	175	244	168	j	NW_017442881.1	377861	380144	LOC108987408	40S ribosomal protein S20-2
MSTRG.109020.1	0	0	0	0	129	127	0	0	0	0	19	0	31	33	0	4	0	0	0	0	x	NW_017442881.1	444370	445977	LOC108987425	proteoglycan 4-like
MSTRG.109020.2	0	0	0	8	10	5	9	0	0	0	136	81	62	169	60	23	0	0	232	0	x	NW_017442881.1	444410	445845	LOC108987425	proteoglycan 4-like
MSTRG.109045.1	0	0	0	0	106	80	0	0	0	0	51	49	55	91	26	52	0	0	170	0	u	NW_017442886.1	2356	17503	-	-
MSTRG.109050.1	0	0	0	5	62	63	0	0	0	0	67	13	32	54	11	9	0	0	143	0	u	NW_017442886.1	22129	29116	-	-
MSTRG.109052.1	0	0	0	0	279	102	0	0	0	0	17	19	35	76	31	41	0	0	85	0	u	NW_017442886.1	23510	30173	-	-
MSTRG.109054.1	0	0	0	4	21	180	0	0	0	9	112	132	40	169	63	18	0	0	83	0	i	NW_017442886.1	37851	40388	LOC108987437	squamous cell carcinoma antigen recognized by T-cells 3
MSTRG.109055.1	0	9	0	9	737	530	5	9	0	0	333	171	410	601	180	244	0	11	871	0	i	NW_017442886.1	50005	55872	LOC108987437	squamous cell carcinoma antigen recognized by T-cells 3
MSTRG.109056.1	18	11	45	27	219	155	50	21	35	70	73	88	103	99	58	47	24	17	162	26	i	NW_017442886.1	53791	55456	LOC108987437	squamous cell carcinoma antigen recognized by T-cells 3
MSTRG.109058.1	0	0	0	5	0	0	0	0	0	0	0	9	0	6	5	0	0	0	8	0	u	NW_017442886.1	60962	62617	-	-
MSTRG.109059.1	5	5	0	17	186	176	0	0	0	5	133	84	60	151	32	45	0	0	277	0	u	NW_017442886.1	62842	69208	-	-
MSTRG.109062.1	0	0	0	0	0	0	0	0	0	0	113	77	84	62	77	238	54	35	33	33	u	NW_017442886.1	75916	77481	-	-
MSTRG.109092.1	10	14	5	0	296	250	5	7	9	7	146	85	157	413	47	73	0	5	529	13	x	NW_017442886.1	192970	197609	LOC108987434	uncharacterized LOC108987434
MSTRG.109108.1	5	0	0	0	4	17	0	0	0	0	18	7	17	57	25	15	7	0	89	0	u	NW_017442887.1	11738	16366	-	-
MSTRG.109128.4	14	0	0	0	47	0	21	20	0	313	44	440	0	0	106	106	40	0	0	124	u	NW_017442890.1	8875	9899	-	-
MSTRG.109128.5	190	1295	490	1277	209	392	864	553	25	107	698	261	508	660	87	187	285	178	872	95	u	NW_017442890.1	8875	9899	-	-
MSTRG.109128.6	104	0	0	0	832	604	2359	1282	2038	1439	561	3778	0	0	758	1128	1495	770	0	954	u	NW_017442890.1	8887	9851	-	-
MSTRG.109137.1	47	37	25	32	9	40	10	13	44	36	72	14	35	46	46	29	29	28	52	36	o	NW_017442891.1	9466	19873	LOC108987451	probable aldo-keto reductase 1
MSTRG.109150.1	0	0	0	0	0	0	0	0	0	0	0	0	0	0	0	0	0	0	12	0	u	NW_017442896.1	386	2418	-	-
MSTRG.109167.2	521	89	578	375	157	395	64	130	395	156	103	96	151	109	333	164	95	120	135	135	j	NW_017442898.1	40960	45284	LOC108987470	malignant T-cell-amplified sequence 1 homolog
MSTRG.109179.1	13	39	54	0	0	0	4	58	3	73	11	4	55	98	50	18	54	11	16	112	u	NW_017442901.1	53	1197	-	-
MSTRG.109181.9	546	827	952	1451	157	1364	1632	854	719	972	629	548	537	576	763	344	731	277	130	484	j	NW_017442901.1	18563	21549	LOC108987473	cyclic nucleotide-gated ion channel 1-like
MSTRG.109184.2	6	185	673	401	1190	913	1070	1911	305	681	675	66	1699	0	198	1040	423	263	1018	857	j	NW_017442901.1	37637	62620	LOC108987474	cyclic nucleotide-gated ion channel 1-like
MSTRG.109184.4	0	0	0	0	0	0	0	0	0	0	0	0	0	2121	1038	0	0	0	0	0	j	NW_017442901.1	37728	52790	LOC108987474	cyclic nucleotide-gated ion channel 1-like
MSTRG.109184.6	159	157	304	1569	679	826	812	457	1346	604	219	945	1124	185	569	684	1058	471	172	727	j	NW_017442901.1	39646	62563	LOC108987474	cyclic nucleotide-gated ion channel 1-like
MSTRG.109200.2	0	0	0	0	0	0	0	0	0	0	36	55	23	146	42	36	0	0	310	0	u	NW_017442906.1	2638	4908	-	-
MSTRG.109201.1	0	9	0	5	253	133	0	0	0	0	115	59	121	219	71	84	5	5	308	0	u	NW_017442906.1	3310	4907	-	-
MSTRG.109224.1	5	0	0	0	126	85	0	0	0	0	77	44	31	105	18	37	0	0	72	0	u	NW_017442906.1	83119	84706	-	-
MSTRG.109225.1	0	0	13	0	22	24	0	0	0	0	11	7	8	31	0	0	0	0	113	0	u	NW_017442906.1	87020	92954	-	-
MSTRG.109228.1	0	0	0	0	0	56	0	0	0	0	0	65	0	111	0	70	0	0	0	0	u	NW_017442906.1	93496	101993	-	-
MSTRG.109228.2	0	0	0	0	62	20	0	0	0	0	99	17	101	55	41	0	0	0	286	0	u	NW_017442906.1	93842	102008	-	-
MSTRG.109229.1	0	0	0	0	102	103	0	0	0	6	105	50	111	160	52	45	0	0	207	0	u	NW_017442906.1	94104	102010	-	-
MSTRG.109234.3	22	28	1	101	47	86	222	267	54	0	17	39	10	39	66	49	115	214	60	0	j	NW_017442906.1	130383	131393	LOC108987479	codeine O-demethylase-like
MSTRG.109246.1	5	0	13	9	569	296	9	0	0	9	324	329	232	718	171	210	0	0	734	5	u	NW_017442906.1	164928	169041	-	-
MSTRG.109247.1	0	0	13	5	523	298	5	0	0	0	418	194	199	719	214	148	0	13	757	0	u	NW_017442906.1	164934	169191	-	-
MSTRG.109257.1	375	304	111	187	217	358	255	229	389	348	469	410	122	352	217	165	176	124	410	138	u	NW_017442907.1	37235	38793	-	-
MSTRG.109312.1	370	273	254	181	60	127	204	203	202	290	599	530	534	294	435	278	306	321	202	472	u	NW_017442918.1	29386	30382	-	-
MSTRG.109312.2	46	28	47	18	0	11	0	77	15	15	52	19	69	28	44	21	88	91	86	32	u	NW_017442918.1	29544	30382	-	-
MSTRG.109314.1	0	0	0	0	0	68	0	0	0	8	49	87	48	66	35	12	0	0	8	0	u	NW_017442920.1	4707	5224	-	-
MSTRG.109326.1	270	344	1079	105	39	110	369	422	303	568	207	170	590	352	139	454	344	400	0	0	o	NW_017442920.1	25158	26093	LOC108987510	uncharacterized LOC108987510
MSTRG.109326.2	0	0	0	0	0	113	0	0	0	0	0	0	0	0	340	0	0	0	0	376	o	NW_017442920.1	25160	26081	LOC108987510	uncharacterized LOC108987510
MSTRG.109326.3	0	0	0	213	0	0	0	0	0	0	0	0	0	0	0	0	0	0	0	0	o	NW_017442920.1	25164	25638	LOC108987510	uncharacterized LOC108987510
MSTRG.109326.4	0	0	0	0	0	0	0	0	0	0	0	0	0	0	0	0	0	0	0	288	o	NW_017442920.1	25166	25586	LOC108987510	uncharacterized LOC108987510
MSTRG.109326.6	0	0	0	0	199	0	0	0	0	0	0	0	0	0	0	0	0	0	0	0	o	NW_017442920.1	25186	25581	LOC108987510	uncharacterized LOC108987510
MSTRG.109350.1	0	0	0	0	0	8	0	0	0	0	52	19	60	78	8	42	17	0	195	0	x	NW_017442926.1	859	17827	LOC108987530	uncharacterized LOC108987530
MSTRG.109356.1	218	232	154	155	37	73	45	49	55	254	77	32	10	0	13	25	56	0	0	0	u	NW_017442927.1	4	1725	-	-
MSTRG.109356.2	533	498	404	323	53	212	37	83	286	303	109	201	226	240	152	170	32	100	87	262	u	NW_017442927.1	6	1726	-	-
MSTRG.109356.3	415	374	644	313	249	235	131	66	312	354	0	0	0	0	0	0	0	0	0	0	u	NW_017442927.1	6	1726	-	-
MSTRG.109356.4	32	41	13	10	0	2	1	0	22	6	0	0	0	0	0	0	0	0	0	0	u	NW_017442927.1	30	1728	-	-
MSTRG.109356.5	30	82	16	0	1	1	1	12	17	8	65	0	0	0	1	0	0	0	0	0	u	NW_017442927.1	39	1728	-	-
MSTRG.10940.1	951	598	437	775	330	868	589	574	1182	654	346	455	400	351	845	797	475	645	482	552	j	NW_017388887.1	186940	192494	LOC108983716	electron transfer flavoprotein subunit alpha, mitochondrial
MSTRG.10940.3	469	259	653	735	195	654	279	236	552	671	286	487	331	354	253	495	334	187	331	321	j	NW_017388887.1	186940	192494	LOC108983716	electron transfer flavoprotein subunit alpha, mitochondrial
MSTRG.10940.5	364	222	247	564	122	413	236	335	425	367	243	240	452	129	214	326	371	428	278	262	j	NW_017388887.1	186940	192494	LOC108983716	electron transfer flavoprotein subunit alpha, mitochondrial
MSTRG.109430.1	155	84	55	108	64	117	70	64	149	43	330	313	318	230	124	288	211	120	245	156	j	NW_017442935.1	16273	19201	LOC108987554	uncharacterized LOC108987554
MSTRG.109436.1	17	15	0	31	30	230	22	27	15	0	326	286	58	511	180	18	0	0	69	0	x	NW_017442935.1	31017	87954	LOC108987556	cytochrome P450 CYP82D47-like
MSTRG.109444.1	15	14	0	22	0	7	21	16	12	45	23	27	18	19	35	43	14	24	36	45	u	NW_017442937.1	9224	10274	-	-
MSTRG.109453.1	0	0	0	0	156	44	0	0	0	0	0	0	0	0	0	0	0	0	34	0	u	NW_017442938.1	25268	26527	-	-
MSTRG.109454.1	0	0	7	0	234	104	0	0	0	0	275	158	134	434	116	132	7	0	572	0	u	NW_017442938.1	25424	26444	-	-
MSTRG.10947.1	30	14	21	17	12	52	22	26	31	40	17	4	13	6	7	2	10	3	7	7	o	NW_017388887.1	209581	273633	LOC108983743	glucose-6-phosphate/phosphate translocator 1, chloroplastic-like
MSTRG.109474.1	0	0	2	0	130	52	0	0	0	0	71	81	145	172	44	65	0	0	302	0	u	NW_017442938.1	65310	71270	-	-
MSTRG.109474.2	0	0	0	0	49	17	0	0	0	0	43	32	62	84	21	22	0	0	93	0	u	NW_017442938.1	65489	65897	-	-
MSTRG.109475.1	0	0	0	0	137	25	0	0	0	0	53	49	50	114	24	26	0	0	175	0	u	NW_017442938.1	65358	70881	-	-
MSTRG.109475.2	0	0	0	0	161	45	0	11	0	0	139	76	124	176	31	76	0	0	272	0	u	NW_017442938.1	65358	65886	-	-
MSTRG.109476.1	0	0	0	0	34	121	0	0	0	0	77	41	3	63	29	0	0	0	16	0	x	NW_017442938.1	73819	92678	LOC108987570	uncharacterized LOC108987570
MSTRG.109477.1	0	0	0	0	13	41	0	0	0	0	10	0	7	14	0	0	0	0	29	0	u	NW_017442938.1	77322	78446	-	-
MSTRG.109480.1	9	0	0	0	217	275	0	0	0	0	124	294	0	202	0	50	0	0	349	0	x	NW_017442938.1	94839	193099	LOC108987574	uncharacterized LOC108987574
MSTRG.109480.2	0	0	0	0	106	130	0	0	0	0	332	104	184	427	156	47	0	9	268	0	x	NW_017442938.1	95377	193099	LOC108987574	uncharacterized LOC108987574
MSTRG.109481.1	8	0	9	0	85	203	5	17	0	0	478	206	197	528	177	37	9	0	118	0	o	NW_017442938.1	94871	193791	LOC108987574	uncharacterized LOC108987574
MSTRG.109481.2	0	0	0	0	28	61	0	0	0	0	15	87	4	82	32	0	6	0	20	0	o	NW_017442938.1	95280	191310	LOC108987574	uncharacterized LOC108987574
MSTRG.109483.1	0	0	0	0	14	24	0	0	0	0	3	0	0	16	3	2	0	0	18	0	u	NW_017442938.1	138376	142875	-	-
MSTRG.109484.1	0	0	6	4	126	152	0	5	0	0	209	102	55	292	105	30	0	0	192	0	u	NW_017442938.1	163517	164930	-	-
MSTRG.109490.2	0	0	0	0	0	0	0	0	0	0	0	54	0	0	0	0	0	0	237	0	u	NW_017442938.1	225586	227501	-	-
MSTRG.109510.1	0	0	4	0	6	0	0	0	0	0	8	5	5	6	0	0	0	0	22	0	u	NW_017442938.1	272109	275018	-	-
MSTRG.109513.1	0	0	0	0	4	13	1	0	0	0	45	43	92	144	33	15	0	0	82	0	u	NW_017442938.1	287684	303387	-	-
MSTRG.109513.2	0	0	0	0	0	0	0	0	0	0	61	0	0	22	7	14	0	0	75	0	u	NW_017442938.1	287773	303385	-	-
MSTRG.109516.1	859	708	401	368	106	265	173	222	346	505	1	0	0	0	0	0	0	0	4	0	u	NW_017442938.1	294444	296486	-	-
MSTRG.109517.5	689	488	1009	615	700	1222	963	846	916	996	363	363	408	491	410	265	313	360	540	404	j	NW_017442939.1	25530	31881	LOC108987575	mannosyl-oligosaccharide 1,2-alpha-mannosidase MNS1-like
MSTRG.109525.1	18	16	6	11	0	17	4	4	3	0	5	7	14	13	8	34	0	0	0	4	u	NW_017442941.1	1496	1771	-	-
MSTRG.109534.1	62	146	76	122	460	632	11	63	0	58	236	161	112	550	42	208	105	13	454	0	o	NW_017442940.1	32223	121345	LOC108987576	receptor-like protein kinase HSL1
MSTRG.109535.1	0	0	40	0	205	392	0	17	5	5	484	345	340	677	249	185	0	0	470	5	u	NW_017442940.1	94122	97448	-	-
MSTRG.109568.1	0	0	0	5	213	87	0	0	0	0	155	145	209	413	95	100	0	0	487	0	u	NW_017442945.1	11889	15506	-	-
MSTRG.109569.1	0	0	0	4	248	107	5	0	5	0	245	301	306	539	111	215	0	0	672	0	u	NW_017442945.1	12129	15729	-	-
MSTRG.109587.6	831	766	641	481	986	1593	1437	1243	607	1032	897	854	821	1151	825	848	1185	939	1448	717	o	NW_017442945.1	99284	106957	LOC108987589	vesicle transport protein GOT1-like
MSTRG.109604.1	15	26	55	0	38	309	0	16	0	27	50	36	348	78	38	22	17	0	100	24	u	NW_017442945.1	218173	248101	-	-
MSTRG.109604.2	0	0	0	0	26	94	0	0	0	0	174	208	0	97	114	0	0	0	0	0	u	NW_017442945.1	218216	219570	-	-
MSTRG.109604.3	0	0	0	49	0	0	75	0	17	0	1848	1180	11	2075	780	18	0	19	0	0	u	NW_017442945.1	246804	247682	-	-
MSTRG.109605.1	0	0	18	5	26	110	0	16	0	0	174	198	0	128	151	0	0	0	0	0	u	NW_017442945.1	218352	219376	-	-
MSTRG.109605.2	0	0	0	0	0	4	0	0	0	6	22	11	339	69	25	27	0	0	65	0	u	NW_017442945.1	218417	248101	-	-
MSTRG.109605.3	9	20	61	26	51	1177	34	38	0	0	1759	1093	13	2144	859	13	30	0	0	10	u	NW_017442945.1	246804	247736	-	-
MSTRG.109606.1	0	0	0	0	0	0	0	0	0	0	101	49	34	91	28	0	0	0	28	0	u	NW_017442945.1	248192	257384	-	-
MSTRG.109618.1	1265	1174	1006	1077	244	898	647	697	884	1022	795	977	537	656	496	646	652	474	24	603	j	NW_017442945.1	298633	310521	LOC108987588	plant UBX domain-containing protein 11
MSTRG.109628.1	0	0	0	5	27	100	3	0	0	0	137	99	65	239	105	25	7	0	74	0	u	NW_017442945.1	339822	342543	-	-
MSTRG.109628.2	0	0	0	0	0	1	0	0	0	0	0	0	0	1	0	0	0	0	0	0	u	NW_017442945.1	340807	342554	-	-
MSTRG.109629.1	0	0	0	0	0	44	0	0	0	0	64	128	0	65	27	0	0	0	0	0	u	NW_017442945.1	340838	349485	-	-
MSTRG.109629.2	0	12	10	5	12	77	3	3	0	0	210	89	37	48	16	6	4	0	7	0	u	NW_017442945.1	340839	349889	-	-
MSTRG.109688.1	0	0	0	8	103	75	0	0	0	0	123	49	51	140	43	49	0	0	226	0	u	NW_017442957.1	20977	21602	-	-
MSTRG.109690.1	0	23	0	11	9	8	25	9	61	40	0	0	0	0	23	12	9	0	32	14	o	NW_017442958.1	29440	33681	LOC108987611	BRI1 kinase inhibitor 1-like
MSTRG.109692.2	0	0	14	0	0	0	0	0	0	0	0	0	0	0	0	0	0	0	38	0	u	NW_017442958.1	3489	4754	-	-
MSTRG.109692.3	20	1	2	10	11	13	14	10	1	14	0	7	17	11	15	3	30	0	157	14	u	NW_017442958.1	3508	4864	-	-
MSTRG.109698.1	94	23	56	106	946	1073	829	434	27	21	517	344	450	1308	244	792	71	20	1099	5	j	NW_017442958.1	45893	63635	LOC108987629	probable protein phosphatase 2C 12
MSTRG.109698.5	689	380	415	1390	1088	1335	2767	1736	608	1962	1488	1481	1089	1748	826	1057	1322	810	1071	1246	j	NW_017442958.1	53253	63635	LOC108987629	probable protein phosphatase 2C 12
MSTRG.109707.1	7	9	0	0	26	30	9	32	20	9	53	15	41	45	34	22	23	27	43	21	u	NW_017442958.1	94637	95648	-	-
MSTRG.109708.1	0	0	0	5	58	47	0	0	0	0	45	37	57	93	35	23	5	4	97	6	u	NW_017442958.1	94675	95644	-	-
MSTRG.109716.1	1	548	24	1	3	1	1	1	327	32	0	1	19	412	0	0	119	112	191	1	j	NW_017442958.1	115498	119066	LOC108987632	uncharacterized LOC108987632
MSTRG.109716.2	45	107	181	65	53	39	109	34	121	72	51	56	89	95	118	104	86	122	28	30	j	NW_017442958.1	115518	118847	LOC108987632	uncharacterized LOC108987632
MSTRG.109716.6	0	0	0	132	0	0	6	0	0	2	0	78	125	0	0	0	0	0	0	0	j	NW_017442958.1	115552	118740	LOC108987632	uncharacterized LOC108987632
MSTRG.109716.7	576	166	181	152	214	525	156	488	194	236	66	215	218	280	168	160	109	227	435	230	j	NW_017442958.1	115563	121238	LOC108987632	uncharacterized LOC108987632
MSTRG.109731.1	237	129	250	125	107	218	129	177	61	117	192	160	199	138	121	66	70	33	55	37	x	NW_017442958.1	166401	172734	LOC108987610	probable carboxylesterase 2
MSTRG.109741.1	0	0	0	0	206	151	0	0	0	0	193	132	158	266	80	65	0	0	406	0	u	NW_017442958.1	211440	214788	-	-
MSTRG.109758.2	0	0	0	0	0	0	0	0	0	0	0	0	101	0	110	0	38	0	225	28	u	NW_017442958.1	267375	269869	-	-
MSTRG.109796.1	5	0	0	5	48	141	9	0	0	0	79	44	29	102	35	9	0	0	50	0	u	NW_017442964.1	19473	38225	-	-
MSTRG.109797.1	0	0	5	5	148	447	0	0	0	0	177	174	55	161	65	17	0	0	224	0	u	NW_017442964.1	19666	41315	-	-
MSTRG.109800.1	51	43	24	29	12	44	38	40	27	58	0	6	3	4	0	0	0	0	0	0	u	NW_017442965.1	17	1880	-	-
MSTRG.109811.1	395	304	256	155	182	200	246	250	353	612	21	18	9	33	11	63	0	0	63	0	u	NW_017442965.1	28098	32042	-	-
MSTRG.109812.2	0	0	0	0	9	25	0	0	0	0	9	0	9	0	0	13	0	0	13	0	u	NW_017442965.1	48787	51314	-	-
MSTRG.109825.1	238	177	254	212	353	433	131	162	262	604	379	287	322	463	314	294	255	112	519	288	x	NW_017442967.1	33527	38447	LOC108987648	LEAF RUST 10 DISEASE-RESISTANCE LOCUS RECEPTOR-LIKE PROTEIN KINASE-like 1.1
MSTRG.109834.1	0	0	0	0	0	18	0	0	0	0	28	91	1	253	48	0	0	0	40	0	u	NW_017442969.1	4040	10530	-	-
MSTRG.109834.2	0	4	0	0	0	23	0	0	0	0	120	0	67	4	24	36	0	0	307	0	u	NW_017442969.1	4080	10872	-	-
MSTRG.109834.3	0	0	0	0	0	0	0	0	0	0	40	19	2	0	17	0	0	0	1	0	u	NW_017442969.1	5335	10961	-	-
MSTRG.109834.4	0	0	5	0	0	0	0	0	0	0	26	8	133	156	12	46	0	3	249	0	u	NW_017442969.1	5349	10872	-	-
MSTRG.109834.5	0	0	0	0	176	77	5	5	0	0	55	16	11	97	17	39	7	0	1	0	u	NW_017442969.1	5373	10530	-	-
MSTRG.109835.1	0	0	0	0	86	26	0	0	0	0	140	182	113	456	56	37	0	0	0	0	u	NW_017442969.1	4128	10525	-	-
MSTRG.109835.2	0	0	0	0	0	29	0	0	0	0	65	61	94	176	35	29	13	3	241	5	u	NW_017442969.1	5307	10575	-	-
MSTRG.109835.3	0	0	0	0	0	5	0	0	0	0	95	9	71	15	29	68	0	0	263	0	u	NW_017442969.1	8474	10589	-	-
MSTRG.109852.1	0	0	0	0	0	0	0	0	0	0	87	47	0	107	57	0	0	0	309	0	u	NW_017442969.1	63060	64765	-	-
MSTRG.109853.1	0	0	0	0	56	57	0	0	0	0	52	29	25	80	46	37	0	0	207	0	u	NW_017442969.1	63272	64049	-	-
MSTRG.109854.1	0	0	0	0	38	53	0	0	0	0	53	12	46	82	39	4	0	0	123	0	u	NW_017442969.1	64201	64833	-	-
MSTRG.109856.1	0	0	0	0	162	101	0	0	0	0	149	96	101	226	27	87	0	0	377	0	u	NW_017442969.1	73539	82265	-	-
MSTRG.109859.1	0	0	0	0	5	48	0	0	0	0	208	81	43	269	78	0	0	0	32	0	u	NW_017442969.1	89462	90285	-	-
MSTRG.109897.6	144	68	154	171	80	318	73	194	187	257	69	69	83	85	135	65	91	74	51	96	j	NW_017442972.1	3843	7977	LOC108987658	uncharacterized LOC108987658
MSTRG.109914.1	644	456	714	758	231	881	218	468	734	673	585	398	883	744	736	608	326	411	452	723	j	NW_017442972.1	73891	77274	LOC108987672	uncharacterized LOC108987672
MSTRG.109956.1	0	0	0	0	0	9	0	0	0	0	0	7	0	0	0	0	0	0	0	0	u	NW_017442979.1	108	1573	-	-
MSTRG.109962.2	4	0	0	5	573	521	21	25	0	21	0	542	441	198	252	298	0	0	455	0	o	NW_017442979.1	76952	82091	LOC108987694	uncharacterized LOC108987694
MSTRG.109962.3	0	0	0	0	0	37	0	0	0	0	0	0	0	908	0	0	0	0	0	0	o	NW_017442979.1	76977	81004	LOC108987694	uncharacterized LOC108987694
MSTRG.109962.4	0	0	0	0	0	36	0	0	0	0	0	0	0	1	0	0	0	0	424	0	u	NW_017442979.1	78996	80729	-	-
MSTRG.109963.1	0	5	13	15	566	640	9	37	0	12	675	403	491	329	385	303	0	15	298	0	x	NW_017442979.1	76179	81113	LOC108987694	uncharacterized LOC108987694
MSTRG.109963.2	0	0	0	0	0	3	0	0	0	0	0	0	0	628	0	0	0	0	0	0	x	NW_017442979.1	77948	81175	LOC108987694	uncharacterized LOC108987694
MSTRG.109980.1	0	0	3	4	215	319	0	12	0	0	59	48	48	130	33	77	13	0	344	0	u	NW_017442980.1	4906	24480	-	-
MSTRG.109981.1	0	0	0	6	285	250	0	0	0	0	79	51	52	161	9	51	5	0	382	0	u	NW_017442980.1	12501	27308	-	-
MSTRG.110034.3	48	60	14	59	44	63	31	54	23	31	50	33	92	36	72	21	114	42	102	70	o	NW_017442989.1	92995	94805	LOC108987729	GTP-binding protein SAR1A-like
MSTRG.110036.1	18	17	1	2	66	7	23	4	47	2	1	1	8	2	8	101	64	4	69	38	j	NW_017442989.1	117462	122559	LOC108987727	uncharacterized LOC108987727
MSTRG.110036.12	40	116	261	43	179	46	209	63	52	55	40	39	492	420	45	43	40	46	280	49	j	NW_017442989.1	119210	122559	LOC108987727	uncharacterized LOC108987727
MSTRG.110036.13	50	48	184	82	197	55	128	74	61	67	55	44	106	147	55	47	50	50	207	57	j	NW_017442989.1	119210	122559	LOC108987727	uncharacterized LOC108987727
MSTRG.110036.14	65	123	234	52	190	45	177	0	58	66	62	64	163	377	53	43	43	51	301	50	j	NW_017442989.1	119210	122547	LOC108987727	uncharacterized LOC108987727
MSTRG.110036.15	47	72	95	74	0	55	75	74	67	81	49	43	128	171	52	64	60	48	99	54	j	NW_017442989.1	119210	122559	LOC108987727	uncharacterized LOC108987727
MSTRG.110038.2	90	13	61	121	84	78	16	8	41	26	11	0	17	216	106	31	11	87	1	0	j	NW_017442989.1	123144	130159	LOC108987725	pentatricopeptide repeat-containing protein At1g09820
MSTRG.11006.1	0	0	0	0	0	0	4	0	0	8	0	0	3	0	0	0	0	0	0	0	u	NW_017388887.1	486798	488038	-	-
MSTRG.110072.1	0	0	13	0	666	360	9	5	0	0	261	212	280	467	137	158	0	9	851	0	x	NW_017442989.1	267264	275151	LOC108987713	uncharacterized LOC108987713
MSTRG.110075.1	0	0	0	0	21	55	0	0	0	0	20	29	19	70	28	22	0	0	113	0	u	NW_017442989.1	286837	287668	-	-
MSTRG.110090.5	376	338	294	493	94	245	275	230	358	430	368	291	319	360	196	229	251	240	230	345	j	NW_017442989.1	332237	335793	LOC108987707	Golgi apparatus membrane protein-like protein ECHIDNA
MSTRG.110098.1	0	0	0	0	77	83	0	0	0	0	21	45	44	81	30	46	0	0	99	0	x	NW_017442989.1	544622	545674	LOC108987714	GDSL esterase/lipase At1g09390-like
MSTRG.110108.3	0	0	0	0	19	22	0	0	0	0	31	9	20	40	0	25	0	0	66	0	o	NW_017442989.1	414253	434553	LOC108987740	galactinol synthase 2-like
MSTRG.110111.5	32	104	81	53	30	43	22	36	100	38	43	25	92	43	23	53	30	17	87	20	j	NW_017442989.1	397792	417472	LOC108987737	UPF0481 protein At3g47200-like
MSTRG.110113.4	12	10	3	5	2	0	0	4	17	10	22	14	29	21	16	19	36	16	28	57	o	NW_017442989.1	422371	423563	LOC108987744	uncharacterized LOC108987744
MSTRG.110114.1	0	0	0	0	30	32	0	0	0	0	21	11	4	18	13	15	2	0	42	0	i	NW_017442989.1	431566	432020	LOC108987737	UPF0481 protein At3g47200-like
MSTRG.11012.1	913	71	888	0	0	133	285	31	218	21	0	188	0	0	0	0	387	623	0	0	j	NW_017388887.1	519783	529247	LOC108983162	uncharacterized LOC108983162
MSTRG.11012.3	2	13	62	52	19	56	55	107	108	54	11	64	116	85	137	189	63	31	26	50	o	NW_017388887.1	519812	594056	LOC108983162	uncharacterized LOC108983162
MSTRG.110126.1	4	0	17	9	165	207	0	0	0	5	340	221	344	547	190	214	0	9	622	0	u	NW_017442990.1	7493	11963	-	-
MSTRG.110127.1	0	0	0	0	0	4	0	0	0	0	0	18	0	5	0	0	0	0	0	0	u	NW_017442990.1	7673	10978	-	-
MSTRG.11013.1	1003	718	1081	958	432	787	358	596	631	900	487	530	595	500	444	611	386	450	543	450	x	NW_017388887.1	526596	531113	LOC108983162	uncharacterized LOC108983162
MSTRG.11014.1	383	341	592	448	395	530	239	291	336	406	297	292	258	264	204	162	187	197	511	237	u	NW_017388887.1	532970	536292	-	-
MSTRG.110141.1	358	291	135	843	190	480	365	563	493	1360	370	322	580	212	514	246	301	322	236	260	j	NW_017442990.1	68078	71115	LOC108987774	vesicle-associated membrane protein 722-like
MSTRG.110141.2	364	191	207	376	174	484	239	229	784	1132	240	317	342	391	491	680	391	510	480	468	j	NW_017442990.1	68078	71115	LOC108987774	vesicle-associated membrane protein 722-like
MSTRG.110157.2	645	415	0	178	0	0	0	0	0	0	0	616	0	0	62	114	0	163	0	0	o	NW_017442991.1	16004	17607	LOC108987779	uncharacterized LOC108987779
MSTRG.110180.1	5	5	33	0	321	257	0	9	0	7	449	309	302	723	203	140	0	0	680	17	j	NW_017442992.1	22802	63299	LOC108987787	uncharacterized LOC108987787
MSTRG.110196.1	402	402	177	398	219	490	273	468	304	304	261	594	746	243	460	271	542	366	118	316	j	NW_017442997.1	10416	14752	LOC108987799	transcription initiation factor IIB-2-like
MSTRG.110196.2	399	341	142	406	362	488	206	402	596	392	635	534	642	552	455	709	436	238	94	333	j	NW_017442997.1	10416	14752	LOC108987799	transcription initiation factor IIB-2-like
MSTRG.110196.3	65	25	68	71	34	77	55	38	97	78	46	121	86	57	73	0	101	92	9	46	j	NW_017442997.1	10416	14752	LOC108987799	transcription initiation factor IIB-2-like
MSTRG.110196.7	497	87	19	250	63	48	178	128	133	179	630	59	5	359	67	81	5	0	255	219	j	NW_017442997.1	11333	14752	LOC108987799	transcription initiation factor IIB-2-like
MSTRG.110203.4	164	0	25	99	22	64	0	112	64	31	64	84	227	319	252	239	23	150	0	100	j	NW_017442997.1	27445	36033	LOC108987798	NADPH-dependent thioredoxin reductase 3-like
MSTRG.110203.5	136	57	98	116	24	166	28	48	129	138	75	68	56	140	69	115	46	35	164	168	j	NW_017442997.1	27445	36033	LOC108987798	NADPH-dependent thioredoxin reductase 3-like
MSTRG.110229.4	590	328	652	793	294	1054	436	721	757	898	590	513	479	329	568	507	609	345	558	742	j	NW_017442999.1	27804	38995	LOC108987806	dolichyl-diphosphooligosaccharide--protein glycosyltransferase subunit 2-like
MSTRG.11024.1	0	4	54	222	40	75	436	443	0	0	24	2	57	39	101	93	501	481	62	0	u	NW_017388887.1	617624	620421	-	-
MSTRG.110252.1	0	0	0	0	39	64	5	7	0	0	44	37	26	79	18	9	0	0	0	0	u	NW_017443000.1	32398	33144	-	-
MSTRG.110283.1	0	0	0	0	0	19	0	0	0	0	0	0	0	0	0	0	0	0	0	0	u	NW_017443001.1	14079	22118	-	-
MSTRG.110283.2	0	0	0	4	0	6	0	0	0	0	0	26	7	0	10	0	0	0	6	0	u	NW_017443001.1	14080	22112	-	-
MSTRG.110284.1	0	0	0	0	0	9	0	0	0	0	0	0	0	0	0	0	0	0	0	0	u	NW_017443001.1	14080	22114	-	-
MSTRG.110284.2	3	14	7	0	0	46	11	0	9	0	12	62	37	20	4	12	12	5	3	20	u	NW_017443001.1	14080	22112	-	-
MSTRG.110291.1	0	0	0	0	26	0	0	0	0	0	43	51	57	112	37	49	0	0	59	0	u	NW_017443002.1	22082	25668	-	-
MSTRG.110291.2	0	0	3	0	61	55	0	0	0	0	8	1	3	36	24	1	0	0	4	0	u	NW_017443002.1	22082	25731	-	-
MSTRG.110292.1	0	0	0	0	52	67	0	0	0	0	47	34	46	88	30	39	5	0	117	0	u	NW_017443002.1	22092	25878	-	-
MSTRG.110292.2	0	0	0	0	47	0	0	0	0	0	21	14	50	44	16	16	4	0	85	0	u	NW_017443002.1	22120	25878	-	-
MSTRG.11030.4	1468	1376	621	1295	285	521	452	571	402	757	350	287	1862	556	547	503	406	857	1326	601	j	NW_017388887.1	599973	608838	LOC108984241	probable beta-1,3-galactosyltransferase 2
MSTRG.110335.1	9	12	16	0	53	36	10	0	0	25	40	13	34	27	20	47	22	36	73	0	x	NW_017443005.1	14789	16320	LOC108987830	uncharacterized LOC108987830
MSTRG.110338.1	0	0	0	5	4	20	0	0	4	3	0	0	4	0	0	2	0	0	14	0	o	NW_017443005.1	20341	40158	LOC108987832	uncharacterized LOC108987832
MSTRG.110339.1	0	0	13	5	24	27	9	5	0	25	25	23	3	0	5	9	0	9	56	0	u	NW_017443005.1	21810	29969	-	-
MSTRG.110340.1	0	0	0	2	3	4	0	0	0	0	0	0	0	0	0	0	0	0	0	0	u	NW_017443005.1	29363	31029	-	-
MSTRG.110360.1	694	688	682	724	265	462	228	336	438	749	562	485	803	585	522	402	279	174	438	533	u	NW_017443008.1	560	2283	-	-
MSTRG.11036.1	0	0	0	0	88	201	8	0	0	0	171	127	147	204	60	58	9	0	276	0	u	NW_017388887.1	649757	652256	-	-
MSTRG.11037.1	0	0	0	9	117	193	0	0	5	0	192	154	133	302	87	33	9	0	230	0	u	NW_017388887.1	649931	652197	-	-
MSTRG.11038.1	3057	1193	462	1367	251	1119	499	711	1248	807	735	893	680	524	729	654	441	529	596	583	j	NW_017388887.1	654015	658346	LOC108984267	autophagy-related protein 8C
MSTRG.110383.2	212	0	0	213	0	913	165	139	356	531	310	510	1287	1048	448	417	28	197	1690	296	j	NW_017443008.1	73991	95564	LOC108987880	NHL repeat-containing protein 2
MSTRG.110400.1	0	0	2	0	17	19	0	0	0	0	23	18	0	35	0	0	0	0	94	0	o	NW_017443008.1	202799	210271	LOC108987879	uncharacterized LOC108987879
MSTRG.110407.1	0	0	0	0	23	50	0	0	0	0	89	45	73	177	78	25	0	0	57	0	x	NW_017443008.1	237699	242261	LOC108987891	galactinol synthase 2-like
MSTRG.110409.1	8	15	46	23	53	35	9	8	109	9	35	7	7	21	9	18	23	0	87	0	j	NW_017443008.1	239507	253609	LOC108987895	uncharacterized LOC108987895
MSTRG.11041.2	0	0	0	0	0	0	0	0	0	0	0	0	0	0	0	0	89	0	0	0	x	NW_017388887.1	665387	667068	LOC108984282	uncharacterized LOC108984282
MSTRG.110424.3	115	126	102	141	33	161	73	99	163	135	83	56	132	131	56	100	52	60	63	110	j	NW_017443008.1	312452	314714	LOC108987873	zinc finger CCCH domain-containing protein 3
MSTRG.11044.2	124	97	152	187	130	157	115	110	130	184	156	153	173	34	165	170	37	87	128	60	o	NW_017388887.1	676735	681427	LOC108984290	uncharacterized LOC108984290
MSTRG.11044.3	0	0	124	45	288	0	0	0	19	0	0	0	0	0	0	76	0	0	0	54	o	NW_017388887.1	676735	679945	LOC108984290	uncharacterized LOC108984290
MSTRG.110450.2	0	0	0	0	0	44	0	0	0	0	0	0	0	0	0	0	0	0	0	0	u	NW_017443008.1	432634	434956	-	-
MSTRG.110456.4	646	414	532	350	440	824	284	365	501	441	538	601	488	754	528	564	240	259	1011	319	j	NW_017443008.1	449861	465713	LOC108987883	probable receptor-like protein kinase At2g42960
MSTRG.110456.5	0	0	0	0	0	0	0	0	2	0	56	0	65	0	0	0	0	0	0	70	o	NW_017443008.1	449963	460768	LOC108987883	probable receptor-like protein kinase At2g42960
MSTRG.110457.1	0	0	0	0	25	46	5	0	0	0	24	32	0	62	17	5	0	0	15	0	x	NW_017443008.1	449938	460311	LOC108987883	probable receptor-like protein kinase At2g42960
MSTRG.110469.2	0	7	5	8	100	7	0	12	5	0	0	0	0	104	24	20	0	0	96	0	x	NW_017443008.1	521556	522726	LOC108987902	probable L-cysteine desulfhydrase, chloroplastic
MSTRG.11047.1	0	0	0	0	35	50	9	0	0	4	60	25	58	28	13	0	8	0	21	0	u	NW_017388887.1	689453	690286	-	-
MSTRG.110485.2	628	546	445	414	367	570	410	541	581	448	408	372	915	524	571	579	442	368	767	518	j	NW_017443008.1	555277	560920	LOC108987907	G patch domain-containing protein 8
MSTRG.110502.4	1059	1546	707	1236	416	875	1997	1222	2138	2242	5179	5160	1341	2007	2231	2739	2714	1687	1195	2165	j	NW_017443008.1	645030	649175	LOC108987908	uncharacterized protein At3g49720-like
MSTRG.110551.2	15	0	0	30	0	0	47	74	0	28	0	0	0	0	9	0	43	16	0	0	j	NW_017443009.1	148053	151925	LOC108988047	protein PLANT CADMIUM RESISTANCE 9-like
MSTRG.110565.1	0	0	0	0	119	18	0	0	0	0	37	52	0	27	32	5	0	0	92	0	u	NW_017443009.1	301100	302251	-	-
MSTRG.110565.2	0	0	0	0	0	5	0	8	0	0	0	1	45	0	1	0	0	0	1	0	u	NW_017443009.1	301294	302212	-	-
MSTRG.110568.1	43	0	0	94	82	26	29	0	28	51	98	67	0	68	0	0	66	0	0	0	u	NW_017443009.1	314002	315133	-	-
MSTRG.110568.2	334	234	239	239	148	328	172	242	316	289	87	217	335	16	265	190	36	174	231	225	x	NW_017443009.1	314003	318823	LOC108988039	protein LONGIFOLIA 1-like
MSTRG.110568.3	26	13	69	60	36	49	60	36	19	47	8	23	40	174	13	17	5	13	97	29	x	NW_017443009.1	315151	320467	LOC108988039	protein LONGIFOLIA 1-like
MSTRG.110576.1	0	0	0	0	77	75	0	9	0	0	83	40	31	87	40	18	0	0	61	0	x	NW_017443009.1	355202	356136	LOC108988179	putative methylesterase 11, chloroplastic
MSTRG.110597.2	174	0	396	192	0	118	278	269	594	426	248	0	531	0	152	279	0	0	1093	0	x	NW_017443009.1	620521	625181	LOC108988154	receptor-like protein kinase FERONIA
MSTRG.110600.1	63	59	95	30	295	278	167	142	104	134	270	177	141	247	194	129	66	49	314	60	x	NW_017443009.1	633557	782679	LOC108987979	protein FAR1-RELATED SEQUENCE 5-like
MSTRG.110603.5	36	0	0	0	0	0	0	0	0	1	0	0	115	1	0	0	0	2	0	53	u	NW_017443009.1	691663	703159	-	-
MSTRG.110606.1	147	0	23	0	0	0	0	6	1744	3962	2	0	0	0	0	30	0	0	8	528	o	NW_017443009.1	729730	736590	LOC108988244	uncharacterized LOC108988244
MSTRG.110606.4	87	2385	2962	1537	524	534	1013	1	110	59	338	289	2058	1225	428	143	359	255	711	105	o	NW_017443009.1	734175	737084	LOC108987978	protein RALF-like 27
MSTRG.110606.5	0	0	0	0	0	0	0	0	35	69	0	0	0	0	0	0	0	0	0	0	u	NW_017443009.1	734275	735696	-	-
MSTRG.110606.6	61	0	0	0	0	0	0	111	0	0	0	0	0	0	0	0	0	0	0	0	o	NW_017443009.1	734370	736913	LOC108987978	protein RALF-like 27
MSTRG.110610.1	9	13	33	12	448	305	17	53	16	21	173	134	134	259	135	208	35	38	442	28	o	NW_017443009.1	784307	865200	LOC108988243	COBRA-like protein 4
MSTRG.110612.1	189	514	174	587	242	649	299	265	523	691	263	447	352	450	682	371	388	355	976	380	j	NW_017443009.1	795523	798299	LOC108988143	uncharacterized protein C9orf85 homolog
MSTRG.110612.2	283	159	163	270	199	241	222	247	333	383	208	204	267	203	149	307	169	128	308	118	j	NW_017443009.1	795523	800337	LOC108988143	uncharacterized protein C9orf85 homolog
MSTRG.110613.1	371	222	314	1287	246	1050	885	798	1172	721	1562	937	882	1026	929	1194	1240	1189	481	651	j	NW_017443009.1	799140	811105	LOC108988142	solute carrier family 25 member 44
MSTRG.110635.2	459	306	79	408	53	150	79	147	360	186	75	75	124	117	66	75	29	33	105	102	o	NW_017443009.1	949382	951853	LOC108988112	developmental protein SEPALLATA 1-like
MSTRG.110639.1	110	63	150	35	55	76	43	23	75	209	34	7	206	129	21	55	107	11	60	146	j	NW_017443009.1	413891	475863	LOC108988052	receptor-like protein kinase FERONIA
MSTRG.110639.2	209	143	67	139	59	0	52	39	104	122	19	35	124	81	8	21	36	19	70	85	j	NW_017443009.1	413918	475974	LOC108988052	receptor-like protein kinase FERONIA
MSTRG.110640.1	63	66	828	501	208	425	220	169	316	832	123	198	864	490	530	487	315	226	264	399	x	NW_017443009.1	414134	440952	LOC108988138	uncharacterized LOC108988138
MSTRG.110642.1	19	0	20	6	205	168	44	41	18	12	113	153	80	157	56	67	20	21	344	29	o	NW_017443009.1	446467	522703	LOC108988053	uncharacterized LOC108988053
MSTRG.110647.1	151	158	559	422	483	587	1126	747	605	1648	310	205	631	786	512	579	694	246	502	645	x	NW_017443009.1	508041	538888	LOC108988123	receptor-like protein kinase FERONIA
MSTRG.110647.2	0	0	95	236	73	116	117	183	186	337	100	154	365	253	138	270	171	104	383	305	x	NW_017443009.1	508180	538253	LOC108988123	receptor-like protein kinase FERONIA
MSTRG.110649.1	121	0	0	0	116	223	0	75	16	31	1032	723	444	232	225	43	5	412	248	0	o	NW_017443009.1	539737	594625	LOC108987977	protein FAR1-RELATED SEQUENCE 1-like
MSTRG.110649.12	1	686	156	1	86	63	146	1	26	56	31	963	893	21	136	1081	439	30	351	358	u	NW_017443009.1	559768	561237	-	-
MSTRG.110649.4	95	202	203	0	0	33	0	0	69	1	142	92	15	79	63	0	0	0	0	93	o	NW_017443009.1	540890	594759	LOC108987977	protein FAR1-RELATED SEQUENCE 1-like
MSTRG.110649.9	589	614	107	70	7	12	77	29	42	45	566	457	0	111	146	419	140	53	29	17	o	NW_017443009.1	559306	594943	LOC108987977	protein FAR1-RELATED SEQUENCE 1-like
MSTRG.110650.1	175	145	9	14	24	23	11	24	22	15	152	107	28	31	27	0	0	6	35	8	o	NW_017443009.1	548933	595192	LOC108988235	receptor-like protein kinase FERONIA
MSTRG.110650.2	147	101	3	9	18	16	16	4	4	0	154	130	9	0	9	26	12	12	0	5	o	NW_017443009.1	559854	594609	LOC108988235	receptor-like protein kinase FERONIA
MSTRG.110652.1	0	0	0	0	20	78	5	5	0	9	88	59	44	146	98	5	5	9	32	23	x	NW_017443009.1	575575	611616	LOC108987977	protein FAR1-RELATED SEQUENCE 1-like
MSTRG.110655.1	23	27	27	41	42	49	22	72	37	20	89	38	81	66	26	41	24	39	63	30	u	NW_017443009.1	966401	967569	-	-
MSTRG.110657.3	86	89	41	0	0	61	85	73	19	57	69	88	45	54	73	36	124	33	0	100	j	NW_017443009.1	981057	989343	LOC108988109	ultraviolet-B receptor UVR8
MSTRG.110665.3	1131	978	1373	1847	501	2025	1095	1544	2203	977	501	621	1648	1006	1096	604	993	856	752	1108	j	NW_017443009.1	999123	1005441	LOC108988103	E3 ubiquitin-protein ligase At3g02290-like
MSTRG.110677.1	0	0	0	0	0	1	0	0	0	0	0	0	0	0	0	0	0	0	0	0	u	NW_017443009.1	1101821	1103381	-	-
MSTRG.110688.1	0	0	0	0	19	36	0	0	0	0	30	8	7	16	10	0	0	0	109	0	x	NW_017443009.1	1153293	1154115	LOC108988058	protein ABHD17C-like
MSTRG.110698.1	13	0	13	0	169	186	12	36	7	0	209	148	94	219	87	63	13	0	218	0	i	NW_017443009.1	1209997	1214584	LOC108988097	uncharacterized LOC108988097
MSTRG.110743.1	741	617	554	635	173	553	317	291	389	495	1329	703	641	203	581	763	202	189	211	551	j	NW_017443009.1	2226083	2233933	LOC108988205	protein PTST, chloroplastic
MSTRG.110743.3	595	568	381	546	202	579	277	257	422	434	483	461	330	198	337	575	313	244	87	426	j	NW_017443009.1	2226083	2233933	LOC108988205	protein PTST, chloroplastic
MSTRG.110743.4	1261	29	407	0	0	64	178	156	304	505	825	625	1200	72	762	455	167	0	100	448	j	NW_017443009.1	2226083	2233787	LOC108988205	protein PTST, chloroplastic
MSTRG.11075.1	0	0	0	0	39	19	0	0	0	0	99	91	106	121	25	66	0	0	377	0	i	NW_017388887.1	802565	803943	LOC108984397	UPF0505 protein C16orf62 homolog
MSTRG.110754.1	31	28	31	195	51	189	211	205	227	223	92	85	95	164	76	78	175	126	60	118	u	NW_017443009.1	2285852	2288267	-	-
MSTRG.110770.2	0	0	0	0	0	0	0	41	32	33	134	48	0	52	29	0	32	0	77	0	x	NW_017443009.1	2325785	2328644	LOC108987994	benzyl alcohol O-benzoyltransferase-like
MSTRG.110770.3	49	0	0	36	0	31	0	0	22	54	0	0	59	49	70	179	0	0	52	115	x	NW_017443009.1	2325813	2328455	LOC108987994	benzyl alcohol O-benzoyltransferase-like
MSTRG.110770.4	0	0	35	0	0	0	0	0	19	121	34	24	71	54	134	0	0	0	70	0	x	NW_017443009.1	2325836	2328306	LOC108987994	benzyl alcohol O-benzoyltransferase-like
MSTRG.11077.2	156	41	288	242	103	346	59	112	194	159	79	131	245	328	216	180	267	64	121	177	j	NW_017388887.1	816521	820602	LOC108984423	proline synthase co-transcribed bacterial homolog protein
MSTRG.110779.1	0	0	0	0	166	142	17	13	0	0	117	80	101	261	93	64	0	0	275	0	i	NW_017443009.1	2384127	2386289	LOC108988100	protease Do-like 7
MSTRG.110787.1	378	319	258	238	226	375	195	116	165	390	799	1004	677	505	367	387	232	95	511	301	x	NW_017443009.1	2397909	2402059	LOC108988129	uncharacterized LOC108988129
MSTRG.110807.1	0	0	0	0	44	7	0	0	0	0	0	4	11	0	7	8	0	0	14	0	x	NW_017443009.1	2504486	2505647	LOC108988250	ELL-associated factor 2
MSTRG.11086.6	736	397	642	1026	438	1128	842	895	1160	986	383	485	755	650	863	609	796	482	929	578	j	NW_017388887.1	834925	842535	LOC108984445	cell differentiation protein RCD1 homolog
MSTRG.110877.1	1	1	1	1	1	1	1	72	51	23	1	24	2	1	19	1	37	1	2	1	j	NW_017443009.1	2767428	2771662	LOC108988021	protein ABHD17B-like
MSTRG.110878.1	5	0	0	24	109	109	0	13	0	8	38	35	30	59	16	45	0	0	231	0	x	NW_017443009.1	2771454	2772461	LOC108988021	protein ABHD17B-like
MSTRG.11089.1	89	52	74	39	102	31	58	57	22	51	353	388	349	324	207	260	272	144	199	83	x	NW_017388887.1	846438	854930	LOC108983211	uncharacterized LOC108983211
MSTRG.110902.1	0	0	0	5	92	65	0	4	0	0	68	11	43	84	11	20	0	0	127	0	u	NW_017443009.1	2864646	2865177	-	-
MSTRG.110904.1	459	409	319	436	128	411	374	306	385	251	507	337	278	211	290	364	599	268	292	299	j	NW_017443009.1	2850495	2856890	LOC108988252	uncharacterized LOC108988252
MSTRG.110913.5	83	58	227	142	79	117	163	194	158	277	86	155	152	88	92	116	102	75	70	118	j	NW_017443009.1	2891568	2895155	LOC108988237	elongator complex protein 5
MSTRG.11092.1	0	0	0	12	30	49	0	0	0	0	56	9	36	43	29	56	0	0	171	0	x	NW_017388887.1	872715	877923	LOC108984481	uncharacterized membrane protein YuiD-like
MSTRG.110924.10	620	287	5270	143	157	199	373	471	127	122	472	455	147	258	231	156	196	110	151	86	j	NW_017443009.1	1841841	1995397	LOC108987933	nudix hydrolase 17, mitochondrial-like
MSTRG.110924.9	0	3892	0	30941	0	0	4	0	0	6223	2	0	114821	13	0	0	2	1	0	0	o	NW_017443009.1	1841750	2098222	LOC108988011	nicastrin
MSTRG.110967.1	732	858	1566	1287	1563	2300	3565	2617	1324	2056	761	608	1330	1155	1687	2580	2820	1767	708	2098	o	NW_017443009.1	1817928	1824071	LOC108987991	uncharacterized LOC108987991
MSTRG.11099.7	923	781	0	460	0	245	503	482	0	679	452	572	593	311	632	495	0	513	0	0	j	NW_017388887.1	895370	899615	LOC108984505	uncharacterized LOC108984505
MSTRG.111006.1	5	0	0	8	413	255	0	0	0	0	167	119	170	322	48	40	3	0	692	0	u	NW_017443009.1	3047381	3051334	-	-
MSTRG.111006.2	0	0	0	0	120	26	0	0	0	0	2	16	8	12	3	6	0	0	41	0	u	NW_017443009.1	3048656	3051329	-	-
MSTRG.111006.3	0	0	0	0	5	3	0	0	0	0	6	12	3	16	5	12	3	0	14	0	u	NW_017443009.1	3048707	3050360	-	-
MSTRG.111007.1	0	0	12	15	370	231	11	43	0	0	187	66	155	277	87	101	7	0	433	0	u	NW_017443009.1	3048098	3050904	-	-
MSTRG.111007.2	0	0	0	0	58	15	0	0	0	0	4	7	15	16	8	2	0	0	62	0	u	NW_017443009.1	3048712	3050878	-	-
MSTRG.111059.1	0	13	22	5	376	407	13	9	0	5	389	290	250	533	199	129	5	0	844	13	u	NW_017443011.1	149618	161282	-	-
MSTRG.111059.2	0	0	3	0	0	0	0	0	0	0	0	0	0	40	0	0	0	0	0	0	u	NW_017443011.1	158205	161254	-	-
MSTRG.111077.1	0	0	0	2	264	338	16	5	9	0	197	67	96	194	45	152	0	0	472	0	u	NW_017443011.1	246890	254527	-	-
MSTRG.111077.2	0	0	0	0	386	212	0	0	0	0	301	179	222	506	159	55	0	0	634	0	u	NW_017443011.1	248886	255555	-	-
MSTRG.111078.1	7	8	3	0	44	73	7	0	0	10	67	100	95	88	80	31	10	0	85	0	u	NW_017443011.1	248781	254712	-	-
MSTRG.111078.2	0	0	0	0	51	0	0	0	0	0	130	0	0	6	0	37	0	0	48	0	u	NW_017443011.1	249065	254426	-	-
MSTRG.111078.3	0	0	0	0	332	173	0	9	0	0	97	101	86	422	45	85	0	16	256	6	u	NW_017443011.1	249185	254588	-	-
MSTRG.111078.4	0	0	0	0	108	79	0	6	0	0	39	1	86	52	80	33	0	0	535	0	u	NW_017443011.1	249778	254473	-	-
MSTRG.111078.5	0	0	0	0	42	0	0	0	0	0	10	0	13	0	8	12	0	0	73	0	u	NW_017443011.1	250856	254479	-	-
MSTRG.111081.3	442	336	173	289	300	777	199	193	329	320	373	293	362	297	300	118	192	203	769	219	j	NW_017443011.1	275827	289829	LOC108988271	GTPase LSG1-2
MSTRG.111093.1	1	2	1	1	0	1	0	1	1	0	0	0	0	0	0	0	0	0	17	8	j	NW_017443011.1	355237	379043	LOC108988273	heterogeneous nuclear ribonucleoprotein Q-like
MSTRG.111093.6	44	14	13	33	60	42	13	14	15	18	1529	674	1483	2119	2392	1677	1152	1413	1616	669	j	NW_017443011.1	355276	379043	LOC108988273	heterogeneous nuclear ribonucleoprotein Q-like
MSTRG.111096.5	518	393	144	187	144	475	458	598	759	274	753	516	222	323	486	548	486	821	404	818	j	NW_017443011.1	391817	394328	LOC108988263	probable calcium-binding protein CML48
MSTRG.111096.6	163	323	16	139	0	223	345	272	302	140	1039	917	215	252	522	475	516	372	492	546	j	NW_017443011.1	391839	393660	LOC108988263	probable calcium-binding protein CML48
MSTRG.111097.1	0	0	0	0	3	33	9	0	0	0	145	117	33	12	11	11	5	17	5	20	u	NW_017443011.1	395340	397534	-	-
MSTRG.111110.1	0	0	17	5	108	105	0	0	0	0	78	44	53	80	53	0	0	0	152	0	u	NW_017443011.1	460746	462576	-	-
MSTRG.111114.1	0	0	0	5	116	89	0	0	0	0	64	38	73	134	39	34	0	0	163	0	u	NW_017443012.1	100	1349	-	-
MSTRG.111119.1	8	0	0	0	113	156	0	0	0	0	201	103	128	233	87	24	0	0	205	5	u	NW_017443013.1	2680	4896	-	-
MSTRG.111137.1	0	0	0	0	0	141	0	0	1	0	0	8	0	0	1	0	40	0	0	0	u	NW_017443016.1	24	2262	-	-
MSTRG.111137.2	177	0	0	0	0	90	0	0	74	0	497	676	1050	0	471	0	2	0	0	0	u	NW_017443016.1	42	2315	-	-
MSTRG.111137.3	501	1073	1010	473	259	72	581	614	292	728	835	718	249	1106	444	1499	585	767	598	1040	u	NW_017443016.1	74	2331	-	-
MSTRG.11114.1	5	202	0	177	186	282	204	113	6	143	0	0	182	0	0	0	62	30	298	75	j	NW_017388887.1	974019	979826	LOC108983219	grpE protein homolog, mitochondrial-like
MSTRG.111175.1	0	0	0	0	0	34	0	0	0	0	65	56	56	114	23	21	0	0	0	0	u	NW_017443017.1	61952	67960	-	-
MSTRG.111193.1	5	0	0	0	106	116	0	0	0	0	27	21	42	77	10	23	3	0	165	0	u	NW_017443018.1	23396	25131	-	-
MSTRG.111194.1	4	0	0	12	21	26	0	0	0	0	9	0	23	23	24	7	0	0	150	0	u	NW_017443018.1	25973	31787	-	-
MSTRG.111218.1	0	0	0	9	41	5	0	0	0	0	1	0	0	22	1	0	6	0	2	0	u	NW_017443020.1	48824	60385	-	-
MSTRG.111219.1	0	0	0	0	53	30	0	9	0	0	13	10	0	21	5	29	0	0	49	0	u	NW_017443020.1	49550	61583	-	-
MSTRG.111228.1	5	0	9	7	744	567	8	16	5	5	379	227	286	430	169	99	0	0	532	0	u	NW_017443020.1	88104	95371	-	-
MSTRG.111229.1	0	0	9	4	556	450	0	0	9	0	315	177	231	381	134	137	0	0	433	5	u	NW_017443020.1	89685	95342	-	-
MSTRG.11124.1	0	9	0	9	63	39	0	22	0	0	127	64	55	70	60	37	20	6	110	32	x	NW_017388887.1	1028470	1031353	LOC108984671	putative BPI/LBP family protein At1g04970
MSTRG.111246.1	43	31	7	4	69	64	26	13	21	0	226	253	102	137	115	177	18	21	312	93	j	NW_017443020.1	169424	175248	LOC108988365	uncharacterized LOC108988365
MSTRG.111262.1	0	0	9	5	50	82	0	9	0	0	91	49	11	114	37	26	0	0	94	0	x	NW_017443020.1	229925	244377	LOC108988295	inorganic phosphate transporter 1-4-like
MSTRG.111278.1	1003	561	585	491	494	1002	603	377	912	838	881	1834	1880	1689	878	1988	691	551	2690	389	j	NW_017443020.1	284548	296605	LOC108988355	uncharacterized LOC108988355
MSTRG.111278.2	439	289	292	0	0	210	180	0	257	415	367	879	765	873	243	331	176	100	499	490	j	NW_017443020.1	286962	296605	LOC108988355	uncharacterized LOC108988355
MSTRG.111307.1	168	84	128	214	65	185	90	184	140	176	43	51	82	45	55	105	5	86	128	68	j	NW_017443020.1	390568	412938	LOC108988328	uncharacterized LOC108988328
MSTRG.111347.5	310	209	74	230	70	129	126	282	801	366	180	385	122	216	159	62	93	128	104	45	j	NW_017443020.1	574892	591550	LOC108988317	esterase-like
MSTRG.111347.7	674	606	647	1036	389	784	763	785	707	1190	1736	1524	1359	1314	1101	1342	1297	1109	967	1901	j	NW_017443020.1	574892	582893	LOC108988317	esterase-like
MSTRG.11135.1	245	304	177	132	49	213	208	219	277	203	184	110	100	59	117	131	85	109	40	97	j	NW_017388887.1	1057203	1060721	LOC108984713	V-type proton ATPase subunit e1
MSTRG.11135.4	8	0	0	3	4	1	9	1	1	1	11	2	4	10	13	10	13	13	1	2	o	NW_017388887.1	1057203	1060688	LOC108984713	V-type proton ATPase subunit e1
MSTRG.11135.6	11	12	0	0	0	15	12	12	15	11	1	5	1	3	8	3	2	2	0	7	j	NW_017388887.1	1057303	1060313	LOC108984713	V-type proton ATPase subunit e1
MSTRG.11135.7	0	0	10	161	0	1	0	1	1	1	69	60	87	84	68	32	57	32	94	115	j	NW_017388887.1	1057313	1060307	LOC108984713	V-type proton ATPase subunit e1
MSTRG.111368.1	0	0	0	5	90	87	0	17	0	5	49	28	129	74	27	40	5	0	201	0	u	NW_017443020.1	689701	692137	-	-
MSTRG.111398.1	45	0	9	5	28	28	4	39	4	14	5	7	25	43	9	45	7	49	85	24	u	NW_017443020.1	808229	811547	-	-
MSTRG.111403.1	1757	1822	706	964	238	1230	1193	2201	1833	594	1676	708	1365	878	204	377	203	1173	1054	936	j	NW_017443020.1	833399	842959	LOC108988333	TOM1-like protein 2
MSTRG.111403.2	1129	1290	14	681	146	601	288	1517	1085	435	505	819	662	183	323	439	165	170	42	150	j	NW_017443020.1	833399	842955	LOC108988333	TOM1-like protein 2
MSTRG.111412.1	0	0	0	0	158	57	0	0	0	0	20	37	16	80	24	26	0	0	137	0	u	NW_017443020.1	882977	884709	-	-
MSTRG.111413.1	3	0	0	0	152	77	0	0	0	0	26	43	32	52	31	28	0	0	124	0	u	NW_017443020.1	883139	884588	-	-
MSTRG.11144.1	0	0	0	0	12	61	5	0	0	0	68	33	40	94	26	0	0	0	17	5	i	NW_017388887.1	1120459	1125535	LOC108984754	protein ENHANCED DOWNY MILDEW 2-like
MSTRG.111454.1	0	0	3	0	31	55	5	6	0	3	50	36	7	68	44	4	0	0	34	0	u	NW_017443024.1	61921	67721	-	-
MSTRG.11147.1	0	0	5	0	155	63	0	17	21	4	40	21	55	105	24	50	9	0	216	29	x	NW_017388887.1	1162013	1169121	LOC108983250	G-type lectin S-receptor-like serine/threonine-protein kinase At1g11300
MSTRG.11148.1	3	6762	4562	3738	3	5351	4619	4490	5	6366	5114	4707	2725	2800	2636	5	2036	4735	1991	2612	j	NW_017388887.1	1173900	1176952	LOC108984807	uncharacterized LOC108984807
MSTRG.111492.1	33	17	24	18	149	94	24	26	18	21	110	129	73	171	66	59	15	9	379	15	o	NW_017443026.1	47248	61045	LOC108988400	folylpolyglutamate synthase-like
MSTRG.111493.2	6	0	2	0	149	6	0	3	0	0	34	3	25	66	3	2	0	1	29	0	i	NW_017443026.1	61585	64565	LOC108988402	peptide chain release factor PrfB3, chloroplastic
MSTRG.111510.2	0	2	100	61	136	127	84	0	78	195	0	67	254	64	79	0	67	0	0	110	j	NW_017443026.1	161237	170593	LOC108988417	uncharacterized LOC108988417
MSTRG.111517.1	5438	5702	765	952	104	230	501	404	442	1426	286	236	828	437	148	155	47	57	171	1094	u	NW_017443026.1	197870	200463	-	-
MSTRG.11154.10	1	0	0	0	0	8	2	0	0	17	0	0	0	0	0	0	0	0	0	0	j	NW_017388887.1	1263883	1271437	LOC108984850	glycerophosphodiester phosphodiesterase GDPDL3-like
MSTRG.111544.1	0	0	8	0	63	71	0	0	0	0	58	22	47	122	46	29	0	0	165	0	u	NW_017443026.1	263807	267645	-	-
MSTRG.11154.5	1092	0	1147	1531	268	1677	2205	1062	2047	2393	15	0	0	0	0	0	33	0	125	11	j	NW_017388887.1	1263883	1271437	LOC108984850	glycerophosphodiester phosphodiesterase GDPDL3-like
MSTRG.111545.1	0	0	0	0	29	17	0	0	0	0	31	31	21	65	7	15	0	0	104	0	u	NW_017443026.1	264757	267709	-	-
MSTRG.11154.6	82	0	350	462	269	121	113	297	68	286	1	0	0	0	0	0	0	0	0	0	j	NW_017388887.1	1263883	1271437	LOC108984850	glycerophosphodiester phosphodiesterase GDPDL3-like
MSTRG.11154.7	2	15	0	0	0	21	4	0	0	10	5	1	10	5	293	0	4	131	0	20	j	NW_017388887.1	1263883	1271437	LOC108984850	glycerophosphodiester phosphodiesterase GDPDL3-like
MSTRG.11154.8	1	0	2	85	5	6	4	73	5	3	0	0	0	0	0	0	0	0	0	0	j	NW_017388887.1	1263883	1271437	LOC108984850	glycerophosphodiester phosphodiesterase GDPDL3-like
MSTRG.11154.9	109	653	116	411	110	31	37	353	9	33	549	133	595	98	336	287	1014	194	334	3030	j	NW_017388887.1	1263883	1271437	LOC108984850	glycerophosphodiester phosphodiesterase GDPDL3-like
MSTRG.111609.1	58	58	126	126	96	179	12	72	116	109	68	41	208	187	142	75	56	69	318	186	u	NW_017443027.1	203905	207362	-	-
MSTRG.111614.1	0	0	0	0	277	142	5	5	0	0	202	120	153	242	77	75	5	0	463	0	u	NW_017443027.1	224458	225620	-	-
MSTRG.111617.1	0	0	12	0	349	217	0	4	0	7	199	122	189	391	103	121	0	0	514	0	u	NW_017443027.1	259118	264288	-	-
MSTRG.111618.1	43	50	51	38	37	150	52	65	18	41	180	99	60	247	65	5	0	3	20	5	u	NW_017443027.1	262927	264739	-	-
MSTRG.111631.2	0	0	0	0	25	16	0	0	0	0	0	0	19	0	6	4	0	0	45	0	u	NW_017443027.1	300079	307898	-	-
MSTRG.111646.1	0	0	0	0	39	112	0	0	0	0	90	55	21	79	46	0	0	0	71	0	x	NW_017443027.1	540937	561303	LOC108988438	uncharacterized LOC108988438
MSTRG.111647.1	0	0	0	1	2	84	0	2	0	0	61	58	1	34	26	2	0	0	19	4	o	NW_017443027.1	541192	561458	LOC108988438	uncharacterized LOC108988438
MSTRG.111648.1	0	0	0	0	4	0	0	0	0	0	0	0	0	0	0	0	0	0	0	0	o	NW_017443027.1	544794	551854	LOC108988438	uncharacterized LOC108988438
MSTRG.11165.2	187	112	28	58	29	42	39	76	150	68	60	51	87	66	61	77	50	26	120	39	j	NW_017388887.1	1295146	1298593	LOC108984951	mitochondrial import inner membrane translocase subunit TIM22-2
MSTRG.11165.3	194	173	113	302	89	128	125	203	144	101	62	103	83	45	230	190	58	81	55	89	j	NW_017388887.1	1295971	1298593	LOC108984951	mitochondrial import inner membrane translocase subunit TIM22-2
MSTRG.11165.4	396	286	291	439	113	438	84	371	504	378	184	112	126	291	341	60	183	162	112	85	j	NW_017388887.1	1295971	1298593	LOC108984951	mitochondrial import inner membrane translocase subunit TIM22-2
MSTRG.111654.2	0	0	0	0	21	23	0	6	0	0	5	25	155	113	70	91	0	0	361	0	u	NW_017443027.1	579576	581766	-	-
MSTRG.11165.5	58	106	60	1	18	35	0	83	48	235	56	68	123	46	1	194	168	71	193	101	j	NW_017388887.1	1295971	1298593	LOC108984951	mitochondrial import inner membrane translocase subunit TIM22-2
MSTRG.111675.1	0	0	0	0	55	115	0	0	0	0	44	21	32	99	19	30	0	2	164	0	u	NW_017443027.1	351662	352445	-	-
MSTRG.111676.1	0	0	5	9	123	276	25	10	5	9	281	197	83	405	117	51	0	0	317	0	u	NW_017443027.1	356071	365109	-	-
MSTRG.111678.1	0	0	11	5	424	401	0	8	0	5	525	356	348	798	265	139	0	5	591	15	u	NW_017443027.1	368934	374512	-	-
MSTRG.111679.3	147	75	73	143	60	95	206	237	87	143	43	23	54	73	98	29	53	61	44	48	i	NW_017443027.1	383399	384268	LOC108988442	calcium-transporting ATPase 1, endoplasmic reticulum-type-like
MSTRG.111681.4	2086	202	123	106	93	107	64	973	50	41	115	126	139	63	128	474	59	44	375	160	j	NW_017443027.1	422719	438286	LOC108988443	phosphatidate phosphatase PAH1
MSTRG.111685.1	123	73	102	171	87	249	82	143	221	192	144	79	179	314	161	239	61	65	184	90	u	NW_017443027.1	446258	449743	-	-
MSTRG.111689.1	305	152	205	354	166	183	153	164	187	166	238	225	312	400	191	215	187	179	381	126	x	NW_017443027.1	465461	467879	LOC108988420	uncharacterized LOC108988420
MSTRG.111695.1	0	0	0	0	56	23	0	0	0	0	34	4	12	37	0	7	0	0	31	0	u	NW_017443027.1	508144	508595	-	-
MSTRG.111729.1	0	0	0	4	40	26	0	0	0	0	8	9	23	13	5	3	0	0	52	0	u	NW_017443030.1	51711	52308	-	-
MSTRG.11173.1	106	77	22	23	22	45	25	55	54	10	43	60	29	14	16	13	12	23	15	17	u	NW_017388887.1	1324238	1324918	-	-
MSTRG.111785.2	0	0	0	0	0	0	0	0	0	0	0	0	0	319	0	0	0	0	0	0	u	NW_017443031.1	199154	200633	-	-
MSTRG.111788.1	0	0	0	0	165	138	0	0	0	0	147	97	129	249	61	75	0	5	456	0	u	NW_017443031.1	82319	84426	-	-
MSTRG.111807.1	0	0	0	0	0	0	0	0	0	0	0	0	0	11	0	0	0	0	1	0	u	NW_017443031.1	298952	299929	-	-
MSTRG.111812.5	18	50	93	110	39	83	67	119	69	74	74	82	114	116	37	162	116	143	82	63	j	NW_017443031.1	270004	276084	LOC108988502	uncharacterized LOC108988502
MSTRG.111812.6	69	74	193	457	113	292	524	577	415	316	326	169	124	100	146	57	92	58	439	461	j	NW_017443031.1	270004	275657	LOC108988502	uncharacterized LOC108988502
MSTRG.111812.9	307	193	76	170	79	180	152	145	94	130	204	231	417	454	389	462	455	603	226	263	j	NW_017443031.1	270009	275664	LOC108988502	uncharacterized LOC108988502
MSTRG.111817.1	0	0	0	0	25	25	0	4	0	0	47	54	0	50	47	0	0	0	38	0	u	NW_017443031.1	289533	292491	-	-
MSTRG.111818.1	9	0	13	9	298	403	9	9	0	0	257	179	224	533	141	111	0	0	691	5	u	NW_017443031.1	289788	295945	-	-
MSTRG.111821.1	0	0	0	0	25	3	0	0	0	0	15	13	5	8	6	0	0	0	11	0	u	NW_017443031.1	309252	314475	-	-
MSTRG.11182.4	184	24	0	112	59	211	72	76	123	106	16	26	2	47	1	0	39	32	19	33	o	NW_017388887.1	1363330	1371435	LOC108985062	transcription termination factor MTERF9, chloroplastic-like
MSTRG.11182.7	128	131	225	207	59	311	154	283	192	182	100	84	121	83	83	139	67	92	88	129	o	NW_017388887.1	1364714	1371439	LOC108985062	transcription termination factor MTERF9, chloroplastic-like
MSTRG.111830.1	0	0	0	0	0	0	0	0	0	0	11	0	0	5	0	0	0	0	0	0	u	NW_017443031.1	340723	346963	-	-
MSTRG.111831.1	0	0	0	0	3	6	0	0	0	0	8	17	22	7	0	0	0	0	11	0	u	NW_017443031.1	340906	346857	-	-
MSTRG.111841.1	102	98	103	150	145	317	184	179	115	148	171	181	246	198	112	333	110	94	415	179	j	NW_017443031.1	362176	367305	LOC108988500	uncharacterized protein YpgQ
MSTRG.111847.1	0	0	8	0	0	0	14	5	0	5	0	0	0	350	0	0	0	0	143	0	u	NW_017443031.1	380703	390088	-	-
MSTRG.111847.2	0	0	0	0	151	327	0	0	0	0	401	278	91	114	235	57	0	0	0	0	u	NW_017443031.1	381101	390128	-	-
MSTRG.111862.1	5	0	10	8	523	169	0	5	0	0	270	224	381	468	122	241	0	0	1054	0	u	NW_017443031.1	449171	450851	-	-
MSTRG.111863.2	0	0	0	0	0	126	0	0	0	0	0	0	0	0	0	0	0	0	0	0	u	NW_017443031.1	449639	450767	-	-
MSTRG.111869.1	0	0	0	5	65	84	0	0	0	0	37	25	67	49	5	13	9	0	246	0	u	NW_017443031.1	474980	476592	-	-
MSTRG.11189.2	413	312	50	97	359	433	313	386	289	433	158	110	569	498	116	380	340	211	204	77	j	NW_017388887.1	1394768	1401800	LOC108985136	DUF21 domain-containing protein At1g55930, chloroplastic-like
MSTRG.111893.2	0	0	0	0	113	76	0	0	0	0	30	50	43	83	38	23	0	0	221	9	o	NW_017443031.1	565667	571365	LOC108988495	uncharacterized LOC108988495
MSTRG.111908.3	77	0	86	29	0	62	0	0	41	0	61	85	209	130	59	97	50	36	0	63	j	NW_017443031.1	620688	623892	LOC108988465	uncharacterized LOC108988465
MSTRG.111915.1	0	0	0	0	143	47	0	0	0	0	103	53	93	157	45	61	0	0	313	9	u	NW_017443031.1	664583	665705	-	-
MSTRG.111955.1	76	19	30	42	31	42	21	36	59	30	19	19	22	44	37	26	12	19	121	40	i	NW_017443031.1	796623	798031	LOC108988520	dihydroorotate dehydrogenase (quinone), mitochondrial
MSTRG.111969.1	0	25	13	0	493	415	29	61	27	9	363	0	0	0	119	192	17	0	968	17	x	NW_017443031.1	881191	894586	LOC108988519	protein NRT1/ PTR FAMILY 8.3-like
MSTRG.111969.2	1	3	0	0	0	3	0	1	2	0	11	7	3	6	42	5	4	0	276	9	x	NW_017443031.1	881194	887179	LOC108988519	protein NRT1/ PTR FAMILY 8.3-like
MSTRG.111969.3	57	5	68	18	96	3	8	57	105	68	0	30	35	31	0	11	9	16	0	1	x	NW_017443031.1	881224	890014	LOC108988519	protein NRT1/ PTR FAMILY 8.3-like
MSTRG.111969.4	67	59	30	9	0	0	14	0	17	0	0	4	3	11	0	3	60	0	0	11	x	NW_017443031.1	881224	882061	LOC108988519	protein NRT1/ PTR FAMILY 8.3-like
MSTRG.111969.5	12	16	119	105	44	206	176	229	221	142	165	145	231	181	147	239	161	104	0	179	x	NW_017443031.1	881228	885257	LOC108988519	protein NRT1/ PTR FAMILY 8.3-like
MSTRG.111990.1	0	0	0	2	150	91	0	0	0	0	51	42	64	238	43	70	0	0	198	5	u	NW_017443031.1	1021249	1022214	-	-
MSTRG.112001.6	775	605	142	104	88	543	152	720	561	547	369	504	552	394	457	361	399	454	316	298	j	NW_017443031.1	1051342	1057751	LOC108988516	30S ribosomal protein S21
MSTRG.112016.1	10	10	26	71	4	39	43	69	25	44	9	0	0	2	0	0	0	0	0	2	u	NW_017443031.1	1104603	1105506	-	-
MSTRG.112028.1	69	199	0	0	0	1	118	0	215	2	0	195	0	0	0	0	430	0	0	0	j	NW_017443031.1	1117176	1123862	LOC108988530	uncharacterized LOC108988530
MSTRG.112028.16	954	129	0	0	0	0	394	0	772	0	0	0	0	0	0	0	0	0	0	0	j	NW_017443031.1	1118108	1123726	LOC108988530	uncharacterized LOC108988530
MSTRG.112028.17	483	0	0	0	0	6	0	0	0	0	0	0	0	0	0	0	0	0	0	0	j	NW_017443031.1	1118108	1123726	LOC108988530	uncharacterized LOC108988530
MSTRG.112028.19	155	282	149	258	254	405	482	392	410	284	276	207	300	208	271	252	358	325	579	168	o	NW_017443031.1	1118392	1123862	LOC108988530	uncharacterized LOC108988530
MSTRG.112028.2	58	211	0	269	148	52	199	68	289	0	0	12	14	0	31	9	0	3	0	0	j	NW_017443031.1	1117176	1123862	LOC108988530	uncharacterized LOC108988530
MSTRG.112028.20	21	18	0	0	0	1189	0	194	0	0	0	0	23	0	0	0	0	0	0	0	j	NW_017443031.1	1119486	1123862	LOC108988530	uncharacterized LOC108988530
MSTRG.112028.21	0	0	0	0	0	0	0	2019	0	0	0	0	0	0	0	0	0	0	0	0	j	NW_017443031.1	1120444	1123732	LOC108988530	uncharacterized LOC108988530
MSTRG.112028.22	0	0	0	0	0	0	0	0	0	0	0	846	0	0	0	0	0	0	0	0	j	NW_017443031.1	1120542	1123862	LOC108988529	nudix hydrolase 1
MSTRG.112028.4	0	0	0	0	0	0	0	0	0	0	227	0	0	309	368	817	0	0	316	0	j	NW_017443031.1	1117818	1123862	LOC108988530	uncharacterized LOC108988530
MSTRG.112028.7	0	7	0	0	0	0	169	0	0	0	0	0	0	0	0	0	0	0	0	0	j	NW_017443031.1	1117849	1123741	LOC108988530	uncharacterized LOC108988530
MSTRG.112028.8	0	0	0	0	0	0	0	0	0	0	0	0	0	0	0	644	0	0	0	0	j	NW_017443031.1	1117970	1123862	LOC108988530	uncharacterized LOC108988530
MSTRG.112047.1	0	0	0	0	39	24	0	0	0	0	9	8	0	8	3	0	0	0	99	0	u	NW_017443031.1	1176983	1205154	-	-
MSTRG.112048.1	0	0	0	0	34	55	0	0	0	0	20	10	12	63	6	1	0	0	45	0	u	NW_017443031.1	1184915	1202833	-	-
MSTRG.112049.1	0	0	5	0	5	12	0	3	0	0	26	35	43	11	5	17	0	0	79	0	x	NW_017443031.1	1187084	1229289	LOC108988481	uncharacterized LOC108988481
MSTRG.11205.3	659	460	539	641	394	836	429	467	416	549	674	519	929	544	476	624	301	410	919	350	j	NW_017388887.1	1530108	1532909	LOC108985244	uncharacterized LOC108985244
MSTRG.112083.1	5	0	0	0	93	52	0	0	0	0	63	36	32	81	0	61	0	0	68	0	o	NW_017443031.1	1287606	1300780	LOC108988512	uncharacterized LOC108988512
MSTRG.112083.3	121	54	24	225	45	167	122	92	222	106	69	73	76	77	72	107	56	51	55	89	x	NW_017443031.1	1293845	1299377	LOC108988487	uncharacterized LOC108988487
MSTRG.112086.1	15	6	58	28	212	215	0	5	12	6	246	128	112	281	84	68	5	13	273	0	o	NW_017443031.1	1293896	1305283	LOC108988487	uncharacterized LOC108988487
MSTRG.112086.3	9	8	15	0	158	175	17	43	16	13	208	163	228	376	9	33	0	0	589	0	o	NW_017443031.1	1296979	1303423	LOC108988488	trihelix transcription factor GT-1-like
MSTRG.112087.1	0	0	5	0	22	22	0	0	0	0	47	23	26	154	12	15	0	4	8	0	u	NW_017443031.1	1305374	1322979	-	-
MSTRG.112088.1	0	0	0	0	287	279	0	0	0	5	168	109	97	372	58	94	0	5	553	0	u	NW_017443031.1	1306578	1310594	-	-
MSTRG.112096.6	4152	3270	86	498	562	1315	1362	814	977	282	6236	5711	1888	1299	379	120	1694	1167	1037	1477	j	NW_017443032.1	1791	12228	LOC108988535	probable anion transporter 6, chloroplastic
MSTRG.11213.1	0	0	0	0	145	122	0	0	0	0	75	48	75	157	28	67	0	0	293	0	u	NW_017388887.1	1558020	1559844	-	-
MSTRG.112148.4	15	21	32	44	80	156	350	128	35	181	67	81	48	26	65	139	231	185	13	162	o	NW_017443037.1	116181	117394	LOC108988565	calcium-transporting ATPase 2, plasma membrane-type-like
MSTRG.112212.1	0	0	0	3	35	37	4	0	0	0	77	63	49	195	21	16	0	0	115	5	i	NW_017443042.1	26147	26857	LOC108988579	tRNA-splicing endonuclease subunit Sen2-1-like
MSTRG.112217.1	0	0	0	0	8	7	0	0	0	0	8	21	13	31	4	0	0	0	65	0	u	NW_017443042.1	43898	44795	-	-
MSTRG.112233.2	142	101	86	187	120	166	108	98	147	166	156	123	183	337	203	148	135	109	285	198	o	NW_017443042.1	93172	95136	LOC108988586	NEDD8-specific protease 1
MSTRG.112246.1	0	0	0	0	52	73	5	0	0	3	38	29	56	164	63	24	0	0	66	0	u	NW_017443042.1	135209	136263	-	-
MSTRG.112273.1	0	0	0	0	71	74	0	0	0	0	21	44	25	74	13	17	0	0	157	5	u	NW_017443048.1	12258	13788	-	-
MSTRG.11227.4	134	86	114	176	33	142	79	48	53	163	193	204	380	44	55	86	98	24	23	94	j	NW_017388887.1	1569832	1573609	LOC108985333	nudix hydrolase 10-like
MSTRG.11227.6	391	215	473	864	89	229	343	104	201	544	803	799	669	381	161	206	275	39	96	92	j	NW_017388887.1	1569832	1574579	LOC108985333	nudix hydrolase 10-like
MSTRG.112287.1	99	35	14	22	61	89	23	11	43	78	37	18	0	69	17	0	0	0	57	0	u	NW_017443049.1	5251	11996	-	-
MSTRG.112304.1	0	0	0	0	157	119	0	0	0	0	79	32	89	128	29	33	0	0	288	0	u	NW_017443048.1	94756	96842	-	-
MSTRG.112325.3	1251	1373	1051	1188	50	1527	1385	1744	1398	1340	1441	647	1514	55	4	474	1030	1335	716	1148	j	NW_017443054.1	34210	41981	LOC108988613	mitochondrial substrate carrier family protein B-like
MSTRG.112334.1	0	0	5	9	166	290	7	0	0	0	260	153	118	373	167	24	13	0	149	0	u	NW_017443055.1	24615	30094	-	-
MSTRG.112337.1	41	267	319	629	574	1605	332	369	654	740	152	0	36	31	3	0	193	408	489	77	o	NW_017443051.1	105072	163203	LOC108988602	uncharacterized LOC108988602
MSTRG.112337.10	0	0	24	52	161	1568	0	98	90	56	0	4	1	0	102	153	468	241	89	254	i	NW_017443051.1	159341	163203	LOC108988602	uncharacterized LOC108988602
MSTRG.112337.11	1187	0	203	680	0	1	471	620	2008	1550	0	181	113	317	590	753	701	1752	618	1617	i	NW_017443051.1	159370	163156	LOC108988602	uncharacterized LOC108988602
MSTRG.112337.2	538	152	159	277	420	936	609	464	662	1123	0	0	19	4	31	22	45	68	13	74	x	NW_017443051.1	105072	112442	LOC108988603	uncharacterized LOC108988603
MSTRG.112337.3	0	0	42	0	542	59	1	53	147	0	0	0	0	1	0	4	0	0	0	0	o	NW_017443051.1	105173	163277	LOC108988602	uncharacterized LOC108988602
MSTRG.112337.4	1	0	395	36	34	1473	189	1222	156	1456	0	0	0	0	0	168	30	153	34	93	o	NW_017443051.1	105447	163203	LOC108988602	uncharacterized LOC108988602
MSTRG.112337.5	0	0	0	0	0	0	0	0	324	0	0	36	0	0	176	0	0	0	0	0	o	NW_017443051.1	105557	163277	LOC108988602	uncharacterized LOC108988602
MSTRG.112337.6	0	0	0	0	0	0	0	0	0	0	0	12	0	27	0	0	0	0	0	0	o	NW_017443051.1	108818	162885	LOC108988602	uncharacterized LOC108988602
MSTRG.112337.7	0	0	7	6	36	0	6	19	5	27	0	0	4	0	22	18	31	48	52	14	i	NW_017443051.1	159315	163203	LOC108988602	uncharacterized LOC108988602
MSTRG.112337.8	0	0	0	9	22	24	0	14	29	8	17	8	3	38	0	15	19	32	108	9	i	NW_017443051.1	159338	169868	LOC108988602	uncharacterized LOC108988602
MSTRG.112337.9	0	0	37	1	1	1	45	32	1	6	0	0	151	0	1	156	2	2	171	36	i	NW_017443051.1	159339	163196	LOC108988602	uncharacterized LOC108988602
MSTRG.112338.1	0	0	0	0	262	148	0	0	0	0	133	109	111	230	71	86	9	0	281	0	x	NW_017443051.1	116011	168381	LOC108988602	uncharacterized LOC108988602
MSTRG.112339.1	406	92	184	277	113	383	48	135	355	566	92	51	259	173	134	219	73	100	137	413	u	NW_017443051.1	117533	119768	-	-
MSTRG.112339.2	0	0	0	46	0	24	0	0	50	188	0	55	0	0	56	33	39	0	0	38	u	NW_017443051.1	117578	119744	-	-
MSTRG.112340.1	88	0	50	71	143	211	22	47	34	80	19	16	11	82	9	32	29	16	114	14	i	NW_017443051.1	154773	157733	LOC108988602	uncharacterized LOC108988602
MSTRG.112340.2	36	19	7	18	110	38	10	3	0	5	74	23	76	0	29	0	0	57	255	0	i	NW_017443051.1	156222	157725	LOC108988602	uncharacterized LOC108988602
MSTRG.112341.1	0	0	0	0	88	83	0	4	3	0	50	34	69	82	32	17	0	0	189	0	i	NW_017443051.1	156880	157741	LOC108988602	uncharacterized LOC108988602
MSTRG.112357.1	176	65	141	148	448	644	132	117	51	103	463	354	303	744	229	252	99	114	803	49	i	NW_017443055.1	63292	70324	LOC108988614	serine/threonine-protein kinase EDR1-like
MSTRG.112373.1	0	0	0	0	0	3	0	0	0	0	0	10	0	0	0	5	0	0	54	0	u	NW_017443058.1	57655	59024	-	-
MSTRG.11238.1	192	84	146	188	85	196	82	120	105	171	168	245	164	162	125	270	156	65	135	179	j	NW_017388887.1	1621756	1623960	LOC108983485	uncharacterized LOC108983485
MSTRG.112393.1	0	10	0	0	20	15	0	0	0	0	18	0	62	30	19	22	3	0	45	13	u	NW_017443061.1	3063	3812	-	-
MSTRG.112394.1	0	0	0	0	150	93	0	5	0	0	47	21	81	130	26	17	0	0	362	0	u	NW_017443061.1	12728	23636	-	-
MSTRG.112405.2	4	5	20	17	1712	1663	13	49	0	53	1740	1033	1324	2893	820	587	37	5	2407	0	i	NW_017443061.1	63724	75921	LOC108988631	uncharacterized LOC108988631
MSTRG.112406.1	8	9	60	29	1654	1402	9	65	12	13	1762	1482	1192	3194	981	487	29	0	2053	13	i	NW_017443061.1	63916	76119	LOC108988631	uncharacterized LOC108988631
MSTRG.112411.1	0	0	0	0	0	25	0	0	0	0	26	19	0	25	13	0	0	0	0	0	u	NW_017443061.1	100683	105246	-	-
MSTRG.112442.1	0	0	0	0	122	31	0	0	0	0	0	0	0	0	0	0	0	0	0	0	u	NW_017443068.1	16058	17023	-	-
MSTRG.112443.1	0	0	17	0	233	83	0	0	0	0	109	68	82	231	54	40	0	0	167	0	u	NW_017443068.1	16075	17028	-	-
MSTRG.112451.1	414	232	324	565	706	953	305	410	455	561	460	509	967	975	523	499	310	160	906	273	x	NW_017443071.1	11699	17445	LOC108988644	uncharacterized LOC108988644
MSTRG.112452.4	388	180	306	509	311	646	333	268	248	319	187	101	283	379	65	96	12	0	428	5	j	NW_017443071.1	11948	17016	LOC108988644	uncharacterized LOC108988644
MSTRG.112456.3	706	1000	916	1671	1391	2041	1565	1195	1725	2859	1858	1933	1526	1121	1331	1759	1557	1006	1578	1832	j	NW_017443072.1	18475	22994	LOC108988649	uncharacterized LOC108988649
MSTRG.11248.2	0	0	0	0	46	0	0	0	0	0	0	0	0	0	0	0	0	0	0	0	u	NW_017388887.1	1647937	1648567	-	-
MSTRG.112483.10	131	31	222	619	100	299	927	469	217	310	178	80	210	214	253	152	396	269	16	104	j	NW_017443073.1	48230	52188	LOC108988651	uncharacterized LOC108988651
MSTRG.112483.5	223	20	223	298	108	611	414	621	307	170	2	12	30	49	62	208	171	38	78	71	j	NW_017443073.1	48026	52188	LOC108988651	uncharacterized LOC108988651
MSTRG.112483.7	212	58	282	1647	89	789	1150	829	425	274	44	111	219	238	158	185	459	240	10	92	j	NW_017443073.1	48130	52188	LOC108988651	uncharacterized LOC108988651
MSTRG.112483.9	112	29	160	914	95	345	696	377	323	144	69	83	356	302	172	145	439	276	0	197	j	NW_017443073.1	48230	52188	LOC108988651	uncharacterized LOC108988651
MSTRG.112485.1	0	0	0	0	24	77	0	13	0	0	99	9	17	117	63	20	5	0	73	0	u	NW_017443073.1	57444	75640	-	-
MSTRG.112486.1	0	0	0	9	52	95	0	9	0	13	149	29	51	192	97	36	0	0	125	5	u	NW_017443073.1	57444	77677	-	-
MSTRG.112492.1	696	331	583	987	129	296	517	584	820	712	451	495	676	682	514	718	568	591	491	441	x	NW_017443073.1	117774	128733	LOC108988650	uncharacterized LOC108988650
MSTRG.112492.2	426	334	430	446	79	126	345	425	401	348	330	199	222	138	213	246	282	314	123	218	x	NW_017443073.1	118680	128724	LOC108988650	uncharacterized LOC108988650
MSTRG.112492.3	28	8	49	137	31	48	111	20	81	54	17	11	119	60	82	66	32	5	89	36	x	NW_017443073.1	118685	128712	LOC108988650	uncharacterized LOC108988650
MSTRG.112492.4	263	166	239	260	107	214	225	261	209	326	187	173	377	358	239	201	275	176	329	226	x	NW_017443073.1	118686	128706	LOC108988650	uncharacterized LOC108988650
MSTRG.112492.5	482	195	279	858	167	515	475	299	385	558	245	240	345	298	181	244	470	231	142	250	u	NW_017443073.1	120689	128707	-	-
MSTRG.11249.6	5714	4676	2162	4330	1011	2103	2751	3163	3113	2244	3384	3305	3293	2445	2914	3022	2857	2570	1815	1824	o	NW_017388887.1	1656025	1660135	LOC108985423	pentatricopeptide repeat-containing protein At5g55840
MSTRG.112524.1	5	5	5	9	544	824	17	28	0	0	1136	741	871	1724	643	246	25	0	1066	9	u	NW_017443073.1	321448	328393	-	-
MSTRG.11253.1	5	9	0	0	75	95	0	0	0	5	27	31	34	88	0	20	0	0	173	0	x	NW_017388887.1	1679718	1680994	LOC108985462	WEB family protein At5g55860-like
MSTRG.11255.1	39	20	18	17	15	21	5	0	13	0	36	34	60	77	5	16	5	0	67	17	x	NW_017388887.1	1686544	1689891	LOC108985462	WEB family protein At5g55860-like
MSTRG.112559.1	0	0	0	0	215	158	0	0	0	0	103	84	113	222	51	75	0	0	337	0	u	NW_017443077.1	16961	18776	-	-
MSTRG.112569.1	0	0	0	0	20	117	0	8	0	0	92	92	56	140	32	14	0	0	21	0	s	NW_017443080.1	8840	10138	LOC108988673	GATA transcription factor 25-like
MSTRG.11259.1	236	177	152	201	215	343	147	161	153	264	232	333	319	310	194	234	197	83	314	288	j	NW_017388887.1	1709205	1714211	LOC108985514	DNA-directed RNA polymerases I and III subunit RPAC1
MSTRG.112596.1	83	41	238	270	186	321	159	247	203	157	366	318	408	453	291	182	94	156	473	116	j	NW_017443082.1	54537	65046	LOC108988677	uncharacterized LOC108988677
MSTRG.112687.1	0	0	2	0	199	73	0	0	3	0	16	27	21	51	21	11	0	0	51	0	u	NW_017443092.1	60983	61402	-	-
MSTRG.11269.4	438	359	274	270	192	239	329	304	162	266	240	76	260	141	61	222	247	211	386	129	j	NW_017388887.1	1777861	1782435	LOC108985619	uncharacterized LOC108985619
MSTRG.112697.1	0	0	0	0	0	17	12	0	0	0	31	15	23	33	12	0	0	0	20	0	u	NW_017443092.1	86479	88949	-	-
MSTRG.112699.1	394	304	251	421	238	548	266	474	356	299	202	197	322	171	0	117	109	336	0	405	j	NW_017443092.1	90555	96832	LOC108988697	probable ADP-ribosylation factor GTPase-activating protein AGD9
MSTRG.112699.6	0	3	6	1	0	0	0	3	26	0	0	23	4	13	80	38	46	3	166	2	j	NW_017443092.1	90702	94234	LOC108988697	probable ADP-ribosylation factor GTPase-activating protein AGD9
MSTRG.11273.2	72	89	38	81	108	194	64	99	64	88	169	65	323	123	162	364	217	72	343	191	j	NW_017388887.1	1735764	1741772	LOC108985544	ER membrane protein complex subunit 8/9 homolog
MSTRG.11273.4	0	0	0	0	0	9	0	0	0	0	0	73	44	139	111	3	0	0	239	0	u	NW_017388887.1	1740568	1741944	-	-
MSTRG.112747.1	0	0	0	0	33	40	0	0	0	0	35	6	24	45	16	0	0	0	61	0	u	NW_017443101.1	13032	13759	-	-
MSTRG.112749.2	0	0	0	0	0	0	0	0	0	0	43	0	99	104	43	10	0	0	32	0	u	NW_017443100.1	55159	65749	-	-
MSTRG.112750.1	6	0	0	0	100	103	3	0	0	0	76	42	68	153	61	26	0	0	114	0	u	NW_017443100.1	55095	65763	-	-
MSTRG.112758.1	0	0	2	0	20	22	0	0	0	0	24	20	13	21	17	12	0	0	9	0	u	NW_017443102.1	16209	20026	-	-
MSTRG.112802.1	980	770	477	673	445	502	438	600	341	707	785	980	549	878	584	494	703	325	606	632	j	NW_017443106.1	55231	62297	LOC108988731	serine/arginine-rich splicing factor RSZ22-like
MSTRG.112805.1	53	53	57	57	115	144	53	109	58	68	79	109	129	120	75	42	16	51	147	85	j	NW_017443106.1	74041	80345	LOC108988730	uncharacterized LOC108988730
MSTRG.112805.2	178	72	130	102	0	102	0	0	139	131	210	199	168	214	59	147	33	0	0	111	j	NW_017443106.1	76774	80040	LOC108988730	uncharacterized LOC108988730
MSTRG.112807.1	429	300	405	382	277	347	145	137	512	573	279	269	495	375	315	423	79	52	451	435	x	NW_017443106.1	77039	80234	LOC108988730	uncharacterized LOC108988730
MSTRG.112828.1	0	0	0	5	167	76	0	0	0	4	90	33	50	98	77	75	0	10	201	0	u	NW_017443107.1	132101	138954	-	-
MSTRG.112829.1	0	0	9	0	99	44	0	0	0	0	98	33	82	122	50	59	0	0	217	0	u	NW_017443107.1	132255	138453	-	-
MSTRG.112829.2	13	0	33	21	286	0	5	25	0	0	442	270	204	740	190	72	13	12	395	15	u	NW_017443107.1	132977	143730	-	-
MSTRG.112831.1	0	0	17	0	274	192	0	0	0	0	179	166	240	324	0	131	0	5	578	0	u	NW_017443107.1	144922	152446	-	-
MSTRG.112831.2	0	0	0	9	255	0	0	33	0	21	82	0	0	134	138	66	0	0	130	6	u	NW_017443107.1	146173	152584	-	-
MSTRG.112832.1	0	0	13	0	504	177	5	17	0	5	218	122	215	362	113	150	0	0	554	0	u	NW_017443107.1	145673	152441	-	-
MSTRG.11286.1	0	0	4	0	123	89	0	0	0	5	44	77	111	101	50	72	0	0	216	0	u	NW_017388887.1	1796068	1798173	-	-
MSTRG.112873.1	0	0	28	13	467	588	5	0	0	9	903	560	476	1307	348	191	5	5	690	0	u	NW_017443107.1	295435	300534	-	-
MSTRG.112874.1	5	0	0	0	109	309	0	0	0	0	376	135	60	321	187	84	0	0	107	0	u	NW_017443107.1	296790	300127	-	-
MSTRG.112893.1	0	0	0	0	43	31	0	9	0	0	54	0	31	63	36	24	0	0	135	0	u	NW_017443109.1	55174	56935	-	-
MSTRG.112893.2	0	0	0	0	45	19	0	0	0	0	1	0	0	0	3	0	0	0	0	0	u	NW_017443109.1	55371	56938	-	-
MSTRG.112910.1	1160	699	380	963	393	1590	180	158	1054	998	91	236	267	270	437	330	122	267	142	183	j	NW_017443109.1	111218	113632	LOC108988763	ribonuclease 1-like
MSTRG.112935.1	0	0	0	0	0	0	0	0	0	0	0	0	0	0	0	0	0	0	4	0	u	NW_017443109.1	198257	203470	-	-
MSTRG.112937.1	0	9	15	5	428	760	5	21	0	0	1074	766	736	1711	657	301	9	0	1216	9	u	NW_017443109.1	203989	216205	-	-
MSTRG.112938.1	234	294	272	147	408	674	59	107	35	50	1402	1174	893	1614	742	403	77	159	534	46	u	NW_017443109.1	205114	216984	-	-
MSTRG.112939.1	3232	3270	1034	1258	1532	2313	784	614	394	262	4052	3463	2722	3060	1465	2061	922	861	3782	355	j	NW_017443109.1	218179	228328	LOC108988792	uncharacterized LOC108988792
MSTRG.112943.1	0	0	0	0	5	0	0	0	0	0	4	0	0	33	0	0	0	0	9	0	u	NW_017443109.1	273316	279491	-	-
MSTRG.112957.2	56	7	4	17	2	12	55	3	17	3	22	2	62	47	2	36	37	26	1	1	j	NW_017443109.1	270021	272010	LOC108988789	uncharacterized LOC108988789
MSTRG.113023.1	215	200	169	444	98	389	198	302	300	163	121	254	255	337	203	241	295	91	178	145	j	NW_017443109.1	489887	493894	LOC108988801	binding partner of ACD11 1
MSTRG.113024.5	1729	1500	1222	2005	667	1199	3118	2228	1678	3430	2012	1404	1391	1135	974	1660	2075	772	833	3282	j	NW_017443109.1	494281	503146	LOC108988791	sucrose transport protein SUC3
MSTRG.113024.6	353	259	225	753	233	451	624	514	413	846	412	360	302	263	235	274	395	187	242	576	j	NW_017443109.1	498319	503146	LOC108988791	sucrose transport protein SUC3
MSTRG.113031.1	0	0	0	0	127	54	0	0	0	0	32	52	55	86	0	25	0	0	127	0	u	NW_017443109.1	550891	551774	-	-
MSTRG.113041.1	885	1034	511	1276	714	946	2515	2079	1767	2559	1611	972	854	894	1593	933	2286	1891	997	1606	j	NW_017443109.1	572327	583087	LOC108988787	protein kinase 2B, chloroplastic-like
MSTRG.113041.2	431	508	352	418	383	530	1516	1335	813	766	719	330	363	322	411	347	1968	621	420	410	j	NW_017443109.1	572615	585938	LOC108988787	protein kinase 2B, chloroplastic-like
MSTRG.113072.7	396	280	134	210	145	312	254	344	245	313	502	596	248	174	322	351	586	358	281	366	j	NW_017443111.1	5337	8643	LOC108988811	ADP-ribosylation factor GTPase-activating protein AGD12-like
MSTRG.113088.12	173	110	144	203	115	234	99	109	202	268	132	104	188	193	170	176	122	101	93	103	j	NW_017443111.1	81552	84374	LOC108988814	membrane-bound transcription factor site-2 protease homolog
MSTRG.11309.1	0	2	2	0	405	330	0	80	0	0	65	113	0	166	39	58	0	0	0	0	x	NW_017388887.1	1855047	1862727	LOC108985711	uridine kinase-like protein 3
MSTRG.11309.2	0	0	0	0	83	77	212	32	0	0	0	0	0	0	0	0	229	109	0	0	x	NW_017388887.1	1861436	1862506	LOC108985711	uridine kinase-like protein 3
MSTRG.11309.3	9	0	0	0	83	170	195	71	0	0	0	0	106	0	0	0	230	0	109	5	x	NW_017388887.1	1861436	1862506	LOC108985711	uridine kinase-like protein 3
MSTRG.113097.1	0	7	9	17	229	146	0	0	0	9	141	100	88	233	59	26	0	0	272	0	u	NW_017443112.1	5483	8358	-	-
MSTRG.11310.1	36	82	229	259	281	269	287	157	163	158	167	182	39	313	334	322	226	169	316	279	j	NW_017388887.1	1863231	1866235	LOC108985739	uncharacterized LOC108985739
MSTRG.11310.3	109	12	15	158	18	465	13	360	251	271	22	9	327	14	17	120	278	206	113	13	j	NW_017388887.1	1863332	1865299	LOC108985739	uncharacterized LOC108985739
MSTRG.113136.1	0	0	0	0	125	57	0	0	0	0	65	36	63	156	9	41	0	0	192	0	u	NW_017443115.1	2616	8277	-	-
MSTRG.113137.1	0	0	0	0	13	4	0	0	0	0	11	9	2	10	8	0	0	0	13	0	u	NW_017443115.1	2794	8642	-	-
MSTRG.113150.1	0	0	5	0	26	71	5	0	0	0	48	27	44	69	14	0	0	0	38	0	u	NW_017443118.1	40494	46924	-	-
MSTRG.113163.2	37	43	57	26	25	24	33	60	47	46	19	23	97	20	12	23	6	6	16	11	j	NW_017443118.1	52252	52974	LOC108988827	uncharacterized LOC108988827
MSTRG.113165.1	20	15	65	37	22	19	12	39	20	21	31	36	123	22	16	30	16	19	24	31	j	NW_017443118.1	55165	55922	LOC108988828	uncharacterized LOC108988828
MSTRG.113166.1	31	15	97	23	33	45	35	40	41	66	0	12	85	6	27	44	0	0	1	24	u	NW_017443118.1	55988	57998	-	-
MSTRG.113171.2	0	0	0	0	0	24	0	3	0	0	0	0	0	0	0	0	61	0	0	0	x	NW_017443120.1	3406	7575	LOC108988872	uncharacterized LOC108988872
MSTRG.113172.3	84	0	0	0	0	0	0	0	0	0	0	0	0	0	0	0	0	0	0	0	j	NW_017443120.1	6959	8007	LOC108988872	uncharacterized LOC108988872
MSTRG.113179.10	45	37	71	54	218	229	63	54	152	52	39	188	259	173	243	6	158	54	84	105	j	NW_017443120.1	28559	30954	LOC108988844	alpha-ketoglutarate-dependent dioxygenase alkB homolog 6-like
MSTRG.113189.3	449	356	1166	636	654	754	405	372	523	516	525	357	706	645	446	1221	451	368	976	455	j	NW_017443120.1	79993	92268	LOC108988938	K(+) efflux antiporter 5-like
MSTRG.113205.1	220	123	209	56	50	42	93	154	49	245	322	406	270	108	113	230	192	57	193	144	u	NW_017443120.1	149441	150236	-	-
MSTRG.113212.1	0	0	5	5	305	398	0	0	0	0	201	135	73	281	93	105	9	0	663	17	u	NW_017443120.1	171168	174994	-	-
MSTRG.113217.2	51	80	20	0	96	20	30	0	21	0	0	27	0	0	0	0	0	6	18	0	u	NW_017443120.1	184955	186255	-	-
MSTRG.113228.6	0	0	0	0	0	0	0	0	0	0	0	0	0	0	0	0	0	0	38	0	u	NW_017443120.1	240488	245444	-	-
MSTRG.113232.1	29	41	22	5	15	80	11	46	42	25	35	109	80	72	5	12	17	21	33	16	x	NW_017443120.1	269709	272295	LOC108988942	caffeoyl-CoA O-methyltransferase
MSTRG.11324.10	0	458	0	0	0	0	0	0	0	0	311	0	0	0	0	0	0	0	133	0	j	NW_017388887.1	1902794	1906711	LOC108985760	uncharacterized LOC108985760
MSTRG.11324.11	32	268	264	103	0	39	186	112	37	85	165	115	176	64	247	234	37	78	160	180	j	NW_017388887.1	1902794	1906711	LOC108985760	uncharacterized LOC108985760
MSTRG.11324.2	0	0	0	0	2	0	0	0	0	0	0	0	0	0	0	0	0	0	0	0	j	NW_017388887.1	1901447	1906736	LOC108985760	uncharacterized LOC108985760
MSTRG.11324.3	18	60	5	9	0	92	29	2	45	17	14	12	7	19	1	5	150	58	44	1	j	NW_017388887.1	1901572	1906736	LOC108985760	uncharacterized LOC108985760
MSTRG.11324.4	91	26	109	165	0	183	56	77	139	121	54	73	103	59	121	120	210	99	47	196	j	NW_017388887.1	1901690	1906711	LOC108985760	uncharacterized LOC108985760
MSTRG.11324.5	32	29	36	29	99	37	84	28	45	55	29	34	34	41	74	31	469	5	24	32	j	NW_017388887.1	1902286	1906736	LOC108985760	uncharacterized LOC108985760
MSTRG.11324.6	41	152	44	26	0	68	21	28	21	22	53	59	16	15	29	25	36	26	44	40	j	NW_017388887.1	1902286	1906714	LOC108985760	uncharacterized LOC108985760
MSTRG.11324.7	2	23	9	17	0	31	1	1	7	1	3	1	1	1	1	1	173	8	5	10	j	NW_017388887.1	1902295	1906736	LOC108985760	uncharacterized LOC108985760
MSTRG.11324.8	25	6	50	20	0	2	31	7	17	34	25	2	33	10	32	54	145	15	18	12	j	NW_017388887.1	1902581	1906736	LOC108985760	uncharacterized LOC108985760
MSTRG.11324.9	0	807	0	0	1	0	0	0	0	0	525	0	0	0	0	0	0	0	662	0	j	NW_017388887.1	1902794	1906711	LOC108985760	uncharacterized LOC108985760
MSTRG.113258.1	13	8	0	0	0	39	0	0	0	0	45	21	17	75	0	0	0	0	7	0	s	NW_017443120.1	355279	375620	LOC108988882	putative fucosyltransferase-like protein
MSTRG.113271.2	134	132	56	106	203	86	44	48	84	198	85	75	149	113	203	102	82	55	160	74	j	NW_017443120.1	426478	428788	LOC108988890	EKC/KEOPS complex subunit Tprkb
MSTRG.113271.4	198	110	116	209	100	124	91	91	138	144	153	144	366	364	129	267	147	115	270	109	j	NW_017443120.1	426478	428788	LOC108988890	EKC/KEOPS complex subunit Tprkb
MSTRG.113272.9	843	505	492	685	351	926	402	569	723	794	429	500	784	564	706	828	377	505	1023	607	j	NW_017443120.1	411481	416461	LOC108988944	LAG1 longevity assurance homolog 2
MSTRG.113286.1	0	0	21	0	97	178	0	0	0	0	69	83	106	191	87	25	6	0	190	0	x	NW_017443120.1	461965	464091	LOC108988925	uncharacterized protein At5g49945-like
MSTRG.113292.1	168	141	182	185	194	396	148	148	231	321	142	215	272	181	158	141	112	105	379	169	j	NW_017443120.1	486820	491767	LOC108988950	probable sodium/metabolite cotransporter BASS1, chloroplastic
MSTRG.113300.1	0	0	0	0	4	16	0	0	0	0	30	23	139	372	557	430	745	365	43	14	u	NW_017443120.1	506666	507428	-	-
MSTRG.113305.9	411	169	170	164	185	228	199	210	92	136	155	267	488	226	318	352	144	155	272	264	j	NW_017443120.1	530257	533029	LOC108988908	uncharacterized LOC108988908
MSTRG.113315.1	0	0	18	229	44	300	33	25	32	44	47	75	61	71	0	77	11	8	132	6	x	NW_017443120.1	633622	637089	LOC108988945	KH domain-containing protein At1g09660/At1g09670
MSTRG.113315.2	337	248	226	51	79	43	298	356	181	311	318	321	205	162	241	119	239	242	187	193	x	NW_017443120.1	634355	637240	LOC108988945	KH domain-containing protein At1g09660/At1g09670
MSTRG.113323.1	0	0	0	13	227	215	0	0	0	0	121	84	81	272	93	110	0	3	235	11	o	NW_017443120.1	576411	601202	LOC108988906	uncharacterized LOC108988906
MSTRG.113323.2	0	0	0	6	27	31	0	0	0	0	32	30	32	71	3	36	0	0	72	0	o	NW_017443120.1	576616	599604	LOC108988906	uncharacterized LOC108988906
MSTRG.113346.1	468	493	326	748	431	678	244	419	328	284	338	402	323	482	555	856	477	335	776	316	j	NW_017443120.1	861581	870216	LOC108988939	protein root UVB sensitive 6
MSTRG.11337.1	33	38	44	25	30	54	39	19	74	50	38	48	50	39	38	37	5	0	63	28	x	NW_017388887.1	1944918	1946817	LOC108985825	probable galactinol--sucrose galactosyltransferase 1
MSTRG.113371.4	0	0	0	39	0	0	0	0	0	0	0	8	0	0	0	0	0	0	0	0	o	NW_017443120.1	650385	650741	LOC108988861	ras-related protein RABD1-like
MSTRG.113376.1	502	302	163	229	120	317	260	255	298	401	401	254	517	259	249	308	287	200	445	102	u	NW_017443120.1	676773	681612	-	-
MSTRG.113376.2	88	0	1	85	62	1	0	1	1	1	0	156	0	1	0	1	0	1	1	110	u	NW_017443120.1	676927	681135	-	-
MSTRG.113381.1	46	34	0	9	103	97	5	3	12	5	78	76	90	132	47	16	13	17	137	5	o	NW_017443120.1	712192	755364	LOC108988914	zinc finger CCCH domain-containing protein 5
MSTRG.113382.1	0	0	9	0	50	60	0	0	0	0	8	13	37	125	11	13	0	0	96	0	u	NW_017443120.1	717195	718096	-	-
MSTRG.113386.2	0	0	0	0	0	0	0	0	0	0	0	0	0	40	9	0	0	0	0	0	u	NW_017443122.1	5688	6094	-	-
MSTRG.11340.1	45	0	15	895	2	1262	48	258	1930	75	1	0	1	9	32	32	49	163	205	8	j	NW_017388887.1	1956636	1973158	LOC108985832	probable amino acid permease 7
MSTRG.11340.11	0	0	0	0	0	0	0	1012	0	61	0	436	0	0	305	444	230	143	139	34	j	NW_017388887.1	1956800	1973158	LOC108985832	probable amino acid permease 7
MSTRG.11340.18	561	666	726	342	624	1023	1428	1293	827	813	1037	1059	926	849	1411	1120	2037	1641	1397	763	j	NW_017388887.1	1958668	1977618	LOC108985832	probable amino acid permease 7
MSTRG.113402.2	145	179	147	152	152	273	114	111	252	202	92	144	292	257	183	227	176	116	422	205	j	NW_017443126.1	49555	53871	LOC108988972	rhodanese-like domain-containing protein 4A, chloroplastic
MSTRG.11340.5	7	5	2	3	2	5	2	2	6	7	15	9	8	41	3	6	5	10	13	5	j	NW_017388887.1	1956798	1973100	LOC108985832	probable amino acid permease 7
MSTRG.11340.7	1424	660	921	2041	426	1983	3220	2546	3008	1491	297	1829	345	1460	2897	2639	3429	2505	3476	1926	j	NW_017388887.1	1956800	1973158	LOC108985832	probable amino acid permease 7
MSTRG.11341.1	5	0	0	0	39	64	0	17	0	5	15	22	44	75	17	44	0	0	169	0	x	NW_017388887.1	1960283	1969825	LOC108985832	probable amino acid permease 7
MSTRG.113420.1	283	221	198	124	141	100	183	124	158	73	216	206	167	239	115	76	132	36	206	138	j	NW_017443128.1	2347	7410	LOC108988977	lysophospholipid acyltransferase LPEAT2-like
MSTRG.113442.6	10	96	13	0	4	10	1	7	9	78	126	45	53	33	85	77	75	306	7	3	j	NW_017443129.1	88308	93030	LOC108988987	uncharacterized LOC108988987
MSTRG.113442.7	200	0	211	178	0	169	216	126	161	89	0	81	0	195	198	230	244	99	0	181	j	NW_017443129.1	88387	92695	LOC108988987	uncharacterized LOC108988987
MSTRG.113442.8	162	102	58	44	69	89	46	160	174	118	254	136	162	219	227	232	128	51	392	209	j	NW_017443129.1	88555	92695	LOC108988987	uncharacterized LOC108988987
MSTRG.113450.2	185	105	274	273	86	365	191	246	184	137	26	22	46	50	14	0	40	0	15	7	j	NW_017443129.1	110849	115092	LOC108988994	60S ribosomal protein L19-2-like
MSTRG.113450.4	0	85	0	26	55	0	0	0	0	36	0	0	0	0	19	0	0	0	0	0	j	NW_017443129.1	112309	115089	LOC108988994	60S ribosomal protein L19-2-like
MSTRG.113451.1	0	0	9	3	90	86	0	0	0	5	77	67	41	89	35	58	0	0	269	0	x	NW_017443129.1	112906	114259	LOC108988994	60S ribosomal protein L19-2-like
MSTRG.113460.1	0	0	25	0	153	163	0	21	0	13	224	104	217	39	89	26	0	9	258	0	x	NW_017443129.1	144475	150169	LOC108988985	uncharacterized LOC108988985
MSTRG.113460.2	0	0	0	0	267	0	0	0	0	0	0	0	0	231	0	104	0	0	304	0	u	NW_017443129.1	145582	147180	-	-
MSTRG.113461.1	0	0	0	0	266	103	0	0	0	0	186	57	78	263	58	76	0	0	265	0	u	NW_017443129.1	145765	146816	-	-
MSTRG.113469.1	0	8	7	0	0	21	18	412	0	1	0	18	34	0	16	212	27	69	0	36	o	NW_017443129.1	182630	187103	LOC108988979	forkhead box protein D1-like
MSTRG.113469.3	31	26	6	25	204	555	1	653	17	1	41	19	30	24	1135	57	0	157	43	21	o	NW_017443129.1	182669	187247	LOC108988979	forkhead box protein D1-like
MSTRG.11347.2	1388	831	754	1206	494	1308	881	1077	970	1129	967	1058	1162	758	1303	676	777	892	789	663	j	NW_017388887.1	2029388	2035565	LOC108985916	KH domain-containing protein At5g56140
MSTRG.113518.1	0	0	0	0	0	6	0	0	0	0	56	32	82	130	0	53	0	0	157	0	u	NW_017443132.1	112731	113943	-	-
MSTRG.113557.1	248	278	142	226	112	326	304	104	489	285	517	370	256	103	173	263	269	129	395	334	j	NW_017443132.1	222744	228074	LOC108989024	nicotinamide adenine dinucleotide transporter 1, chloroplastic-like
MSTRG.113593.1	0	16	111	112	57	142	46	0	125	136	1	13	30	52	51	48	0	50	0	29	u	NW_017443135.1	8	3717	-	-
MSTRG.113593.2	17	50	73	37	132	33	39	85	78	28	44	28	33	45	19	16	39	25	172	0	u	NW_017443135.1	1764	3488	-	-
MSTRG.113601.1	0	0	0	5	183	166	0	0	0	13	129	89	165	252	105	74	5	0	381	0	u	NW_017443137.1	8717	12248	-	-
MSTRG.113623.1	0	0	0	0	0	23	0	0	0	0	0	1	8	0	0	3	0	0	67	0	u	NW_017443140.1	1460	6458	-	-
MSTRG.113623.2	0	0	0	0	23	3	0	9	0	0	0	0	0	0	7	0	0	0	2	0	u	NW_017443140.1	1611	6722	-	-
MSTRG.113624.1	0	0	0	0	0	3	0	0	0	0	0	0	0	0	0	0	0	0	2	0	u	NW_017443140.1	1612	6722	-	-
MSTRG.113625.1	0	5	0	0	0	13	0	0	0	0	5	0	3	0	0	0	0	0	4	0	u	NW_017443140.1	5241	7310	-	-
MSTRG.113626.1	0	0	0	0	13	21	0	0	0	0	0	0	0	0	0	0	0	0	0	0	u	NW_017443140.1	5241	7234	-	-
MSTRG.113629.1	183	129	155	252	228	204	273	192	255	327	153	157	70	46	89	27	48	62	71	81	j	NW_017443141.1	629	3219	LOC108989041	39S ribosomal protein L41-A, mitochondrial-like
MSTRG.113632.1	9	0	0	0	45	35	0	0	0	0	19	5	9	11	9	0	0	0	17	0	u	NW_017443141.1	26477	26966	-	-
MSTRG.113645.1	0	0	5	0	424	312	9	5	0	0	430	254	256	591	190	106	0	0	625	0	u	NW_017443141.1	72620	78114	-	-
MSTRG.113646.1	0	0	0	3	40	96	0	0	0	0	117	56	54	98	65	25	0	0	98	0	u	NW_017443141.1	72631	75021	-	-
MSTRG.113655.1	126	111	162	342	105	333	150	145	222	325	246	326	191	227	290	192	149	304	154	196	j	NW_017443141.1	137767	141082	LOC108989051	small ubiquitin-related modifier 1-like
MSTRG.113656.1	0	0	0	0	0	0	0	0	0	0	0	6	5	0	0	0	0	0	14	0	u	NW_017443141.1	142512	147824	-	-
MSTRG.11369.2	0	0	0	0	451	116	0	0	0	0	0	0	0	0	0	0	0	0	0	0	u	NW_017388887.1	2132739	2134295	-	-
MSTRG.113692.1	32	38	32	55	476	298	40	72	34	33	293	151	215	460	208	122	15	35	496	27	j	NW_017443144.1	17288	22577	LOC108989058	V-type proton ATPase subunit c1-like
MSTRG.113753.2	0	0	0	0	0	0	0	0	0	0	55	0	0	149	0	0	0	0	0	0	u	NW_017443146.1	98966	99758	-	-
MSTRG.113762.1	0	0	0	0	26	10	0	0	0	0	0	2	7	7	1	9	0	0	29	0	u	NW_017443146.1	132089	133689	-	-
MSTRG.113779.1	72	113	27	30	58	102	53	52	135	74	239	199	119	134	153	160	138	110	304	127	i	NW_017443147.1	20772	22638	LOC108989065	non-functional pseudokinase ZED1-like
MSTRG.113791.1	0	0	0	5	0	36	0	0	0	0	41	59	45	159	12	0	0	0	35	0	u	NW_017443150.1	13971	20302	-	-
MSTRG.113795.1	0	0	0	0	243	92	0	0	0	0	66	27	43	105	13	43	0	0	202	0	u	NW_017443150.1	24350	42605	-	-
MSTRG.113796.1	0	9	0	0	31	20	0	0	0	0	30	9	14	8	10	4	0	0	92	0	u	NW_017443150.1	39953	44407	-	-
MSTRG.113807.1	0	0	20	0	48	0	0	0	0	38	0	0	0	0	0	0	0	0	0	0	j	NW_017443151.1	154	6245	LOC108989069	GDSL esterase/lipase 1-like
MSTRG.113807.2	0	14	4	23	0	75	11	16	19	0	0	0	0	1	3	3	0	0	0	0	j	NW_017443151.1	154	6245	LOC108989070	GDSL esterase/lipase 4-like
MSTRG.11381.6	74	180	168	68	74	1219	372	463	149	340	609	657	115	1069	489	471	216	303	1831	185	i	NW_017388887.1	2174663	2186501	LOC108986085	chloride channel protein CLC-f
MSTRG.11382.1	65	31	56	63	118	102	118	95	30	62	51	50	119	122	95	86	59	84	150	70	i	NW_017388887.1	2190676	2192026	LOC108986085	chloride channel protein CLC-f
MSTRG.113863.2	0	0	0	0	128	0	0	0	0	0	0	0	0	0	0	0	0	0	0	0	j	NW_017443153.1	110459	122790	LOC108989081	RING-H2 finger protein ATL48-like
MSTRG.113869.1	0	0	0	5	117	54	0	0	0	0	58	5	25	79	2	13	5	0	123	0	u	NW_017443155.1	14678	15616	-	-
MSTRG.113907.1	0	7	0	13	602	457	9	0	0	0	289	198	344	551	88	136	0	5	1075	0	i	NW_017443157.1	102711	107852	LOC108989087	uncharacterized LOC108989087
MSTRG.113922.1	0	0	0	0	95	163	0	0	0	0	57	21	53	125	17	20	0	0	268	0	u	NW_017443158.1	5159	7000	-	-
MSTRG.113925.1	0	0	0	0	82	53	0	0	0	0	0	0	0	0	0	0	0	0	12	0	u	NW_017443158.1	14338	15641	-	-
MSTRG.113926.1	0	0	17	0	131	161	13	0	0	0	82	49	79	110	53	42	0	0	144	0	u	NW_017443158.1	14516	15758	-	-
MSTRG.11394.2	0	0	94	12	0	69	0	0	107	0	29	0	0	0	0	0	126	0	0	93	u	NW_017388887.1	2242943	2249312	-	-
MSTRG.11394.3	710	306	163	0	0	373	408	0	450	503	486	0	466	0	522	619	512	617	495	280	u	NW_017388887.1	2242973	2249316	-	-
MSTRG.11394.4	0	0	0	0	0	0	0	0	0	0	0	0	0	0	0	0	0	0	0	40	u	NW_017388887.1	2242981	2249316	-	-
MSTRG.11394.5	0	0	0	0	0	68	0	0	0	0	67	0	0	0	0	0	0	0	0	0	u	NW_017388887.1	2242992	2249191	-	-
MSTRG.11394.6	90	0	0	0	0	0	0	0	0	197	0	0	0	0	0	0	0	0	0	0	u	NW_017388887.1	2242995	2249194	-	-
MSTRG.11394.7	0	0	129	150	0	0	0	0	0	0	0	0	185	0	0	0	0	0	0	0	u	NW_017388887.1	2242999	2246656	-	-
MSTRG.113950.1	0	0	0	5	95	19	0	0	0	0	24	10	11	40	5	28	0	0	88	0	u	NW_017443160.1	20500	28992	-	-
MSTRG.113985.1	0	0	0	0	0	217	0	0	0	0	225	108	194	303	0	1	0	0	0	0	u	NW_017443161.1	83903	87862	-	-
MSTRG.113986.1	0	0	13	0	142	211	0	0	0	0	227	140	148	249	119	46	0	0	251	0	u	NW_017443161.1	87913	93204	-	-
MSTRG.113987.1	0	0	0	0	37	113	0	0	0	0	253	137	79	322	82	53	0	0	282	0	u	NW_017443161.1	91654	102515	-	-
MSTRG.113993.2	0	0	0	0	0	79	0	0	0	0	0	0	0	0	0	0	0	0	0	0	u	NW_017443161.1	74126	78452	-	-
MSTRG.113997.1	0	0	0	3	65	53	0	0	0	0	86	59	67	158	36	50	0	0	210	0	u	NW_017443164.1	4016	8104	-	-
MSTRG.113998.1	0	0	4	5	82	46	5	0	0	0	93	50	43	113	31	43	7	0	184	0	u	NW_017443164.1	4365	8274	-	-
MSTRG.114027.1	0	0	0	0	4	23	0	0	0	0	9	22	8	56	6	10	8	0	65	0	u	NW_017443166.1	15803	22981	-	-
MSTRG.114028.1	0	0	0	0	50	80	0	0	0	0	20	3	12	35	0	17	0	0	78	0	u	NW_017443166.1	16007	23302	-	-
MSTRG.114029.1	0	0	0	0	139	78	0	5	5	0	59	43	27	90	23	25	0	0	219	0	u	NW_017443166.1	16172	24170	-	-
MSTRG.114030.1	0	0	0	0	0	67	0	0	0	0	63	34	0	40	53	0	0	0	27	0	u	NW_017443166.1	16673	24608	-	-
MSTRG.114036.1	0	0	0	0	85	80	0	9	0	0	31	25	76	83	17	48	0	0	155	0	u	NW_017443166.1	56066	59042	-	-
MSTRG.114036.2	0	0	0	0	0	0	0	0	0	0	15	12	0	27	0	0	0	0	55	0	u	NW_017443166.1	56645	59161	-	-
MSTRG.114038.1	9	0	29	10	535	457	17	0	0	0	430	427	363	769	243	201	5	0	871	16	u	NW_017443166.1	62818	73108	-	-
MSTRG.114044.1	0	0	5	33	653	630	18	21	0	8	686	446	414	888	316	176	0	5	712	0	x	NW_017443167.1	8167	33119	LOC108989102	uncharacterized LOC108989102
MSTRG.114048.1	0	0	0	0	132	66	0	0	0	0	66	43	35	139	25	33	0	0	98	0	u	NW_017443167.1	36555	39957	-	-
MSTRG.114049.1	0	0	0	5	23	84	5	0	0	0	126	102	22	123	84	5	0	0	22	0	u	NW_017443167.1	37681	40894	-	-
MSTRG.114050.1	0	0	0	0	13	112	0	0	0	0	82	63	53	124	25	0	0	0	35	0	u	NW_017443167.1	37742	40939	-	-
MSTRG.114051.2	0	0	0	0	0	0	110	0	42	0	0	0	0	0	0	0	0	0	0	0	u	NW_017443168.1	23	369	-	-
MSTRG.114055.1	3426	2113	485	769	167	522	601	634	824	723	683	663	512	340	593	482	1192	430	842	392	j	NW_017443168.1	13456	21421	LOC108989110	DNA-directed RNA polymerase II subunit 4
MSTRG.114055.3	618	199	168	440	98	427	308	447	379	416	420	315	474	380	462	462	503	404	354	397	j	NW_017443168.1	16481	21368	LOC108989110	DNA-directed RNA polymerase II subunit 4
MSTRG.11406.2	1317	2419	387	937	267	992	119	263	1393	2382	979	760	1544	804	1005	980	431	454	647	1718	j	NW_017388889.1	19012	32992	LOC108986309	transcription factor bHLH128-like
MSTRG.114062.1	1100	139	396	682	55	229	568	468	141	645	722	134	474	267	350	95	244	391	231	302	j	NW_017443168.1	30969	43923	LOC108989113	uncharacterized GTP-binding protein At5g64813
MSTRG.114062.2	362	294	126	146	97	528	108	189	264	133	236	224	279	340	129	131	114	118	268	120	j	NW_017443168.1	31301	43924	LOC108989113	uncharacterized GTP-binding protein At5g64813
MSTRG.114065.4	14	36	11	26	12	76	46	44	30	84	24	29	2	23	46	26	119	11	66	96	o	NW_017443168.1	58354	62907	LOC108989105	probable WRKY transcription factor 51
MSTRG.11406.6	1638	1642	1048	1007	946	1650	368	538	1314	2015	1475	1280	1362	1167	1113	1177	586	629	1917	1216	j	NW_017388889.1	20181	32992	LOC108986309	transcription factor bHLH128-like
MSTRG.114069.1	0	0	0	12	381	264	0	5	0	0	114	73	0	214	36	81	0	0	477	0	u	NW_017443168.1	82379	94462	-	-
MSTRG.114082.1	0	22	29	10	0	25	4	11	56	18	0	0	4	26	0	0	0	0	35	2	j	NW_017443168.1	127512	128458	LOC108989116	uncharacterized LOC108989116
MSTRG.114085.1	4	0	0	0	0	6	0	0	6	6	31	0	0	0	0	13	0	0	0	0	i	NW_017443168.1	133054	133988	LOC108989115	uncharacterized LOC108989115
MSTRG.114090.1	315	511	353	476	925	866	793	334	509	586	1444	1157	1110	1418	890	778	862	552	1671	776	j	NW_017443170.1	1534	9285	LOC108989120	F-box protein SKIP27-like
MSTRG.114096.1	4	0	0	0	185	208	0	9	0	5	225	155	123	415	105	73	5	0	363	0	u	NW_017443170.1	77053	79402	-	-
MSTRG.114097.1	0	0	0	5	86	170	5	5	0	0	197	131	117	298	59	43	4	0	166	0	u	NW_017443170.1	77223	78607	-	-
MSTRG.114106.1	0	0	9	0	23	28	0	0	0	4	0	0	8	23	4	0	0	0	54	0	u	NW_017443170.1	93176	96596	-	-
MSTRG.114109.1	605	334	329	291	180	555	222	465	414	333	273	246	313	269	204	296	160	270	293	131	j	NW_017443172.1	26	6908	LOC108989125	uncharacterized LOC108989125
MSTRG.114109.3	87	7	19	38	15	141	40	58	77	51	41	44	34	20	18	19	25	21	23	10	j	NW_017443172.1	65	7908	LOC108989125	uncharacterized LOC108989125
MSTRG.114115.1	0	0	0	5	164	32	0	0	0	0	74	58	71	129	44	36	0	0	231	0	u	NW_017443176.1	12329	13221	-	-
MSTRG.114124.1	108	68	135	116	136	169	434	586	334	167	108	134	160	135	244	300	190	312	147	226	u	NW_017443178.1	9651	14384	-	-
MSTRG.114124.2	53	33	24	33	22	79	94	99	70	54	12	12	9	17	59	21	161	51	31	40	u	NW_017443178.1	9775	11165	-	-
MSTRG.114174.1	1103	925	844	842	272	508	487	478	562	603	915	835	1135	745	523	780	623	357	317	222	u	NW_017443190.1	2884	7206	-	-
MSTRG.114205.1	56	41	40	17	0	100	13	0	20	70	1	12	51	40	51	29	46	1	27	14	u	NW_017443195.1	21	3478	-	-
MSTRG.114205.2	15	9	47	34	6	56	24	29	12	147	104	24	105	24	21	79	41	58	49	66	u	NW_017443195.1	21	3478	-	-
MSTRG.114205.3	64	21	72	71	35	62	11	0	64	98	33	97	68	72	75	64	38	18	0	109	u	NW_017443195.1	21	3477	-	-
MSTRG.114227.5	339	326	432	413	175	385	45	116	248	163	400	394	593	490	261	415	105	81	434	281	j	NW_017443195.1	80395	82859	LOC108989167	uncharacterized LOC108989167
MSTRG.114249.1	0	13	0	0	44	48	0	0	0	0	19	22	13	9	26	16	0	0	50	0	i	NW_017443195.1	171446	172141	LOC108989169	MAU2 chromatid cohesion factor homolog
MSTRG.114259.1	0	0	0	0	34	0	0	51	75	0	108	62	36	184	22	96	13	0	316	12	u	NW_017443198.1	2501	3329	-	-
MSTRG.114270.1	0	0	0	0	562	0	0	0	0	12	1839	0	0	1	0	0	0	0	1	0	o	NW_017443200.1	1	26225	LOC108989189	uncharacterized LOC108989189
MSTRG.114270.2	971	684	1385	678	510	622	937	1084	809	1600	193	610	428	1040	1162	543	468	1524	648	390	o	NW_017443200.1	1	21472	LOC108989189	uncharacterized LOC108989189
MSTRG.114270.3	447	874	89	468	84	769	90	595	126	195	78	282	68	148	366	435	221	150	274	187	o	NW_017443200.1	1	13368	LOC108989189	uncharacterized LOC108989189
MSTRG.114270.4	3164	128	1225	2773	181	2666	1541	2867	1557	179	1223	1169	807	839	1206	20	759	1340	750	889	j	NW_017443200.1	21	20058	LOC108989189	uncharacterized LOC108989189
MSTRG.114270.5	294	0	0	342	0	232	0	487	0	0	61	200	0	0	232	66	215	0	69	415	o	NW_017443200.1	2986	11956	LOC108989189	uncharacterized LOC108989189
MSTRG.114270.7	0	0	0	0	66	0	0	0	0	0	0	0	0	0	0	0	0	0	0	0	u	NW_017443200.1	21756	24968	-	-
MSTRG.114271.1	0	0	0	5	281	122	0	11	0	5	153	154	198	317	56	43	0	0	385	0	i	NW_017443200.1	13336	14942	LOC108989189	uncharacterized LOC108989189
MSTRG.114310.1	0	0	0	0	0	71	0	0	0	0	85	61	17	149	32	0	0	0	14	3	u	NW_017443207.1	33964	35877	-	-
MSTRG.114322.2	188	69	273	20	104	7	0	140	248	256	120	145	231	263	210	175	31	152	37	298	u	NW_017443209.1	780	2417	-	-
MSTRG.114323.1	4	0	5	0	886	458	25	20	0	13	504	345	409	784	191	288	0	5	1120	0	u	NW_017443209.1	4697	13539	-	-
MSTRG.114323.2	0	0	0	0	0	64	0	0	0	0	125	63	0	217	35	0	0	0	0	0	u	NW_017443209.1	9512	11578	-	-
MSTRG.114324.1	4	0	0	0	419	220	6	0	0	0	232	146	194	354	135	170	0	0	602	0	u	NW_017443209.1	8334	11763	-	-
MSTRG.114325.1	0	0	15	5	33	62	0	0	0	0	51	96	26	92	65	43	0	0	72	0	u	NW_017443209.1	11803	13651	-	-
MSTRG.114330.1	0	0	0	0	317	97	15	0	0	0	138	128	216	354	100	164	0	0	449	0	u	NW_017443210.1	9676	10967	-	-
MSTRG.114355.1	31	17	37	37	283	461	12	49	0	7	489	406	364	801	236	85	16	0	404	0	x	NW_017443209.1	52677	59642	LOC108989212	uncharacterized LOC108989212
MSTRG.114367.1	0	0	0	13	30	18	0	0	0	0	14	13	16	40	5	5	0	0	103	0	u	NW_017443209.1	87441	88200	-	-
MSTRG.114370.1	7	0	0	4	11	35	10	19	12	0	16	7	13	29	5	7	4	2	171	0	u	NW_017443209.1	93514	99228	-	-
MSTRG.114371.1	0	0	0	0	45	24	0	0	0	0	0	3	4	6	0	0	0	0	39	0	u	NW_017443209.1	102002	103402	-	-
MSTRG.114387.2	0	0	0	0	109	114	0	0	0	0	209	77	117	375	47	54	0	0	98	0	u	NW_017443211.1	21529	27700	-	-
MSTRG.114391.1	0	0	0	0	126	93	0	0	0	0	125	83	129	149	44	53	9	0	382	0	u	NW_017443211.1	33612	36363	-	-
MSTRG.114392.1	0	0	0	0	0	0	5	0	0	0	0	0	0	0	0	0	0	0	0	0	u	NW_017443211.1	33619	34284	-	-
MSTRG.114396.1	0	5	0	0	11	23	0	0	0	0	0	2	0	0	5	25	0	0	0	0	u	NW_017443212.1	468	7391	-	-
MSTRG.114397.1	0	0	7	7	49	58	4	7	0	3	40	9	16	31	25	9	0	0	35	0	u	NW_017443212.1	566	7407	-	-
MSTRG.114397.2	0	0	0	1	0	30	2	0	0	0	4	31	0	0	3	0	0	0	68	0	u	NW_017443212.1	854	6131	-	-
MSTRG.114397.3	0	0	0	0	0	15	0	0	0	5	0	7	0	0	8	0	0	0	0	0	u	NW_017443212.1	855	7407	-	-
MSTRG.114398.1	0	0	0	0	16	36	0	0	0	4	37	35	13	12	10	9	0	0	34	0	u	NW_017443212.1	2943	6174	-	-
MSTRG.11440.1	0	0	0	0	0	9	0	0	0	0	149	82	106	243	42	8	0	0	0	0	u	NW_017388889.1	202997	203855	-	-
MSTRG.11441.1	0	0	0	0	0	12	0	0	0	0	151	81	65	159	47	0	0	0	5	0	u	NW_017388889.1	203072	203868	-	-
MSTRG.114431.2	562	368	535	550	547	908	371	547	647	661	632	460	574	739	530	505	363	361	884	378	o	NW_017443217.1	34929	41737	LOC108989228	chaperone protein DnaJ-like
MSTRG.114442.1	0	4	0	0	102	122	0	0	0	0	227	198	166	346	75	140	0	0	311	0	u	NW_017443218.1	32594	39074	-	-
MSTRG.114454.1	217	381	137	146	1	308	82	134	255	303	475	5	65	456	103	115	305	77	403	188	j	NW_017443219.1	23477	26686	LOC108989232	uncharacterized LOC108989232
MSTRG.114454.2	0	2	0	0	0	9	0	0	0	0	17	0	19	17	0	7	0	0	16	0	j	NW_017443219.1	23477	27161	LOC108989232	uncharacterized LOC108989232
MSTRG.114454.3	22	51	0	14	0	18	0	0	0	0	161	102	32	51	17	15	22	9	61	56	j	NW_017443219.1	23477	26686	LOC108989232	uncharacterized LOC108989232
MSTRG.114454.6	135	0	0	0	0	0	0	0	0	96	310	493	0	137	103	171	63	35	0	0	j	NW_017443219.1	23506	26686	LOC108989232	uncharacterized LOC108989232
MSTRG.114454.7	15	29	87	42	2	79	144	65	62	44	34	38	102	135	84	82	36	32	52	155	o	NW_017443219.1	23509	25724	LOC108989232	uncharacterized LOC108989232
MSTRG.114458.1	7	0	4	0	52	48	0	0	0	0	40	21	27	60	19	0	0	0	78	0	u	NW_017443219.1	32410	37507	-	-
MSTRG.114458.2	0	0	0	0	40	23	0	0	0	0	0	23	0	0	0	39	0	2	0	0	u	NW_017443219.1	36702	37343	-	-
MSTRG.114474.1	614	598	1138	868	178	283	935	1225	791	1048	247	173	340	268	270	312	433	468	91	344	u	NW_017443220.1	4476	5507	-	-
MSTRG.114484.4	1333	0	1	1352	0	1626	244	496	347	2063	709	0	526	749	556	19	6	0	359	0	j	NW_017443221.1	14534	33226	LOC108989240	MADS-box protein JOINTLESS-like
MSTRG.114484.5	1154	31	85	849	623	2138	0	230	234	1321	9	1051	0	0	0	64	20	531	0	26	j	NW_017443221.1	14534	33310	LOC108989240	MADS-box protein JOINTLESS-like
MSTRG.114501.1	0	0	0	0	62	48	0	0	0	0	49	15	50	121	13	63	0	0	131	0	x	NW_017443223.1	67818	77254	LOC108989245	protein BONZAI 3-like
MSTRG.114505.1	0	5	0	0	161	81	0	0	0	0	65	39	32	94	11	42	0	0	144	5	u	NW_017443224.1	15076	19389	-	-
MSTRG.114507.5	172	209	122	162	129	0	0	56	1	109	199	0	432	398	97	104	0	43	295	273	j	NW_017443223.1	22211	27248	LOC108989247	uncharacterized LOC108989247
MSTRG.114508.1	125	0	62	133	49	55	0	11	3	180	33	5	119	95	18	49	6	0	42	50	u	NW_017443223.1	28290	53235	-	-
MSTRG.114508.10	148	352	361	184	73	179	112	155	260	690	225	224	83	532	188	209	52	117	92	76	u	NW_017443223.1	48849	53235	-	-
MSTRG.114508.11	0	0	21	0	0	0	0	0	0	31	0	0	0	0	0	0	0	0	0	0	u	NW_017443223.1	50080	53225	-	-
MSTRG.114508.12	0	159	313	418	0	0	0	176	151	358	230	187	849	356	0	145	0	0	0	372	u	NW_017443223.1	51945	53230	-	-
MSTRG.114508.2	218	211	258	427	400	269	4	333	365	508	291	122	834	393	138	63	36	37	339	111	u	NW_017443223.1	28922	38088	-	-
MSTRG.114508.3	82	101	34	6	0	0	20	9	17	53	0	4	22	13	0	0	0	0	0	121	u	NW_017443223.1	29315	53225	-	-
MSTRG.114508.4	23	44	38	0	0	0	10	14	40	36	44	0	13	15	24	27	5	0	0	49	u	NW_017443223.1	29445	53216	-	-
MSTRG.114508.5	15	0	0	0	0	0	18	0	0	3	43	0	9	5	130	8	0	0	0	12	u	NW_017443223.1	29448	38011	-	-
MSTRG.114508.6	57	0	43	60	0	82	0	0	20	0	0	0	85	0	0	0	0	0	283	49	u	NW_017443223.1	33493	37064	-	-
MSTRG.114508.7	13	5	9	21	31	34	0	0	4	28	25	21	64	133	45	46	27	7	49	20	u	NW_017443223.1	42542	53221	-	-
MSTRG.114508.8	0	0	18	0	0	0	0	0	0	0	0	0	28	0	0	0	0	0	0	0	u	NW_017443223.1	42775	53175	-	-
MSTRG.114508.9	1	8	12	11	0	16	0	0	0	7	83	31	28	15	6	9	0	0	6	20	u	NW_017443223.1	45010	54132	-	-
MSTRG.114532.1	0	0	2	0	95	120	2	0	0	0	164	89	110	312	128	17	0	0	42	0	i	NW_017443224.1	56179	58363	LOC108989263	putative RING-H2 finger protein ATL21A
MSTRG.114533.1	0	0	0	0	125	147	0	0	0	0	185	112	143	291	72	75	0	0	170	5	i	NW_017443224.1	56206	58352	LOC108989263	putative RING-H2 finger protein ATL21A
MSTRG.114535.3	262	12	1100	739	441	1329	1207	696	1567	2251	1380	1353	775	1021	284	1084	429	898	761	1555	j	NW_017443224.1	62335	70044	LOC108989283	uncharacterized LOC108989283
MSTRG.114554.2	0	0	0	0	0	0	0	0	0	0	301	158	371	521	85	104	0	0	591	0	u	NW_017443224.1	139665	142830	-	-
MSTRG.114555.1	0	0	5	5	128	246	5	0	0	5	620	434	467	1004	292	121	5	0	720	0	u	NW_017443224.1	139259	143710	-	-
MSTRG.114564.1	0	0	0	9	214	199	5	5	0	0	215	101	104	206	48	108	0	0	312	0	u	NW_017443224.1	232572	235134	-	-
MSTRG.114572.1	0	5	0	25	535	345	0	9	0	0	184	103	219	311	90	142	0	0	854	0	u	NW_017443224.1	271311	275065	-	-
MSTRG.11458.2	703	823	495	368	513	578	468	608	346	676	1738	1508	1404	1065	1208	890	862	772	1113	1173	o	NW_017388889.1	264619	277341	LOC108986344	DNA-directed RNA polymerase V subunit 7
MSTRG.114595.1	0	0	0	0	49	21	0	21	0	0	42	26	44	25	0	16	0	0	191	0	u	NW_017443224.1	341552	344171	-	-
MSTRG.114595.2	0	0	0	0	113	112	0	0	0	0	75	38	0	129	0	46	0	0	187	0	u	NW_017443224.1	341563	344209	-	-
MSTRG.114606.1	0	0	0	0	55	51	0	9	0	0	10	18	45	68	16	9	0	0	133	0	u	NW_017443224.1	372927	374141	-	-
MSTRG.114607.1	0	0	0	0	0	10	0	0	0	0	10	6	0	0	3	0	0	0	0	0	u	NW_017443224.1	373258	374123	-	-
MSTRG.11461.1	0	0	0	0	156	111	4	0	0	0	85	66	36	87	43	19	0	0	140	0	i	NW_017388889.1	264992	273955	LOC108986344	DNA-directed RNA polymerase V subunit 7
MSTRG.114628.2	495	262	388	699	236	764	495	509	830	496	347	364	541	425	401	395	481	313	369	397	j	NW_017443224.1	463793	467358	LOC108989287	uncharacterized LOC108989287
MSTRG.114633.1	0	0	5	9	213	73	0	0	0	0	129	61	146	233	5	65	5	0	308	0	i	NW_017443224.1	501273	503188	LOC108989269	uncharacterized LOC108989269
MSTRG.114634.1	75	55	92	84	65	121	93	149	104	138	61	59	116	59	108	73	122	104	234	95	i	NW_017443224.1	501278	502833	LOC108989269	uncharacterized LOC108989269
MSTRG.114636.1	0	0	0	0	9	19	0	0	0	0	58	38	5	107	17	0	0	0	21	0	u	NW_017443224.1	517381	518060	-	-
MSTRG.114690.2	272	121	223	458	232	717	291	306	228	269	164	92	248	324	193	307	152	203	389	185	j	NW_017443224.1	679131	681801	LOC108989284	pyridoxine/pyridoxamine 5'-phosphate oxidase 2
MSTRG.114730.1	0	0	12	0	439	197	0	0	0	0	177	108	169	336	95	131	0	0	295	0	u	NW_017443224.1	796795	798028	-	-
MSTRG.114741.2	0	0	0	0	0	0	0	0	0	0	0	33	86	28	0	49	0	0	252	0	u	NW_017443225.1	24423	25526	-	-
MSTRG.114771.1	19	11	5	4	26	49	24	37	11	34	11	19	9	56	22	15	5	3	19	3	u	NW_017443228.1	9496	10383	-	-
MSTRG.114786.1	5	0	20	9	15	585	5	5	0	0	244	238	242	688	95	0	0	0	35	13	o	NW_017443225.1	71380	107111	LOC108989291	G-type lectin S-receptor-like serine/threonine-protein kinase At1g11410
MSTRG.114786.2	0	0	0	0	175	0	3	0	0	11	194	162	0	281	127	82	0	0	332	0	i	NW_017443225.1	98998	103567	LOC108989291	G-type lectin S-receptor-like serine/threonine-protein kinase At1g11410
MSTRG.114788.1	0	0	0	0	41	61	0	5	0	0	50	35	46	48	22	77	0	0	171	0	o	NW_017443225.1	80640	168728	LOC108989291	G-type lectin S-receptor-like serine/threonine-protein kinase At1g11410
MSTRG.114789.1	9	0	9	0	8	193	0	0	0	25	145	77	37	226	54	13	0	3	54	0	x	NW_017443225.1	88714	91274	LOC108989289	uncharacterized LOC108989289
MSTRG.114792.1	0	0	4	3	136	50	0	3	0	0	95	60	56	107	32	61	0	0	212	0	o	NW_017443225.1	99203	176722	LOC108989293	uncharacterized LOC108989293
MSTRG.114792.2	13	0	9	0	229	300	0	19	0	9	377	239	148	646	151	43	9	0	151	0	i	NW_017443225.1	99315	103353	LOC108989291	G-type lectin S-receptor-like serine/threonine-protein kinase At1g11410
MSTRG.114798.1	0	0	0	0	112	95	0	15	0	0	15	0	26	45	13	5	0	0	15	0	u	NW_017443230.1	1	2371	-	-
MSTRG.114804.1	5	5	5	0	41	57	0	0	0	0	17	41	33	79	37	21	0	0	82	0	u	NW_017443230.1	26706	28371	-	-
MSTRG.114805.1	0	0	0	11	0	0	0	0	0	0	9	8	0	5	9	0	0	0	49	0	u	NW_017443230.1	26709	28325	-	-
MSTRG.114866.1	0	0	0	0	153	168	0	0	0	0	115	83	150	118	68	133	0	0	258	0	x	NW_017443243.1	9249	10774	LOC108989321	protein MIZU-KUSSEI 1
MSTRG.114878.1	0	0	0	0	73	20	0	0	0	0	91	81	76	154	58	58	0	0	244	0	u	NW_017443244.1	148	932	-	-
MSTRG.114880.1	180	119	212	181	155	304	165	339	255	348	44	232	128	242	193	141	219	174	269	206	j	NW_017443244.1	7232	11470	LOC108989328	tubulin alpha-3 chain
MSTRG.114883.1	0	0	89	0	0	0	0	1	17	0	38	4	19	3	11	25	0	0	24	0	j	NW_017443245.1	9364	18993	LOC108989329	uncharacterized LOC108989329
MSTRG.114883.2	0	0	0	86	0	0	0	0	0	0	0	0	0	0	0	0	0	0	3	0	j	NW_017443245.1	17095	18993	LOC108989329	uncharacterized LOC108989329
MSTRG.114883.5	18	18	35	54	49	59	34	9	29	23	8	28	13	48	20	21	3	9	161	0	j	NW_017443245.1	17332	18993	LOC108989329	uncharacterized LOC108989329
MSTRG.114894.1	47	34	44	52	0	32	64	62	23	48	9	53	13	29	40	54	4	27	20	17	u	NW_017443243.1	41386	42155	-	-
MSTRG.114895.8	275	303	488	296	473	565	446	717	275	391	399	388	400	290	387	257	255	343	421	229	i	NW_017443243.1	79375	81892	LOC108989324	ABC transporter A family member 1
MSTRG.114941.1	0	0	31	9	388	977	25	5	0	13	952	680	341	1331	593	117	5	13	758	5	u	NW_017443250.1	35870	49728	-	-
MSTRG.114942.1	21	0	13	20	453	893	13	29	0	0	1064	644	385	1320	472	201	13	4	978	9	u	NW_017443250.1	35924	49739	-	-
MSTRG.114979.1	0	0	3	12	222	140	0	4	0	0	98	40	42	132	42	17	0	0	155	0	u	NW_017443250.1	152201	153954	-	-
MSTRG.114989.1	0	0	0	0	0	26	0	0	0	0	7	16	5	3	3	0	0	0	0	0	u	NW_017443250.1	176268	176985	-	-
MSTRG.114991.1	0	0	0	0	0	0	0	0	0	0	9	4	0	13	12	0	0	0	13	0	i	NW_017443250.1	183412	184804	LOC108989345	G-type lectin S-receptor-like serine/threonine-protein kinase At1g11410
MSTRG.115006.1	5	5	42	64	1680	1605	32	12	0	0	0	46	107	877	0	0	23	0	1830	0	o	NW_017443251.1	11130	72480	LOC108989353	endochitinase-like
MSTRG.115006.2	0	0	0	0	439	140	0	10	0	5	226	174	166	58	120	170	0	0	149	0	u	NW_017443251.1	54298	67537	-	-
MSTRG.115010.1	0	0	0	0	14	8	0	0	0	0	0	5	9	17	0	1	0	0	5	0	u	NW_017443251.1	54252	62795	-	-
MSTRG.115066.1	0	0	0	0	0	58	0	0	0	0	75	65	42	129	44	5	0	0	0	0	u	NW_017443251.1	467156	468109	-	-
MSTRG.115067.1	5	0	20	0	0	62	0	0	0	0	88	77	40	159	38	0	0	0	20	0	u	NW_017443251.1	467190	468254	-	-
MSTRG.115088.1	0	0	29	0	284	218	9	5	0	0	283	215	232	311	146	66	0	5	316	0	u	NW_017443252.1	28245	39697	-	-
MSTRG.115094.1	9285	4602	1746	2897	1221	2199	3147	4380	1187	1129	5467	6251	1871	1784	1825	1863	2490	1780	746	779	j	NW_017443253.1	12614	21681	LOC108989402	uncharacterized LOC108989402
MSTRG.115096.2	185	161	66	183	195	214	0	235	377	1	422	83	350	68	402	253	311	94	323	568	j	NW_017443251.1	244670	381572	LOC108989358	probable 6-phosphogluconolactonase 1
MSTRG.115096.4	477	495	161	232	191	308	404	367	1065	189	97	130	318	156	419	372	349	363	692	253	j	NW_017443251.1	244725	381132	LOC108989396	probable 6-phosphogluconolactonase 1
MSTRG.115097.2	1675	880	1366	1665	713	1395	1660	2144	1504	1611	1090	1217	1676	1352	999	692	1118	919	1147	596	j	NW_017443251.1	249073	266463	LOC108989372	erlin-2-B
MSTRG.11510.1	0	0	0	0	243	175	0	6	0	0	160	44	124	159	122	96	8	0	427	0	u	NW_017388890.1	135529	150691	-	-
MSTRG.11510.2	0	0	0	0	150	88	0	3	0	0	30	13	13	33	29	5	0	0	106	0	u	NW_017388890.1	137639	144481	-	-
MSTRG.115103.1	176	87	87	143	52	115	126	141	122	125	191	144	48	67	54	69	59	57	103	41	i	NW_017443251.1	341087	342804	LOC108989359	uncharacterized LOC108989359
MSTRG.115110.1	0	0	0	5	0	48	0	0	0	0	28	38	66	68	34	0	0	0	4	0	u	NW_017443251.1	393008	394769	-	-
MSTRG.11511.1	0	0	7	0	13	48	0	0	0	0	34	6	0	3	27	0	0	0	27	0	u	NW_017388890.1	137520	150667	-	-
MSTRG.115117.1	0	0	5	5	278	196	0	17	0	0	235	124	105	305	55	112	0	0	450	0	x	NW_017443251.1	419849	422912	LOC108989378	uncharacterized LOC108989378
MSTRG.115119.1	453	335	256	342	81	358	275	275	264	393	470	529	145	346	317	426	249	218	258	209	j	NW_017443251.1	426367	434416	LOC108989356	uncharacterized LOC108989356
MSTRG.11513.1	0	0	0	0	41	39	0	0	0	0	22	13	0	25	17	11	0	0	0	0	u	NW_017388890.1	158717	159025	-	-
MSTRG.115147.1	36	27	64	28	91	87	38	5	10	46	120	60	84	90	92	46	43	22	136	33	o	NW_017443254.1	47881	50811	LOC108989417	uncharacterized LOC108989417
MSTRG.115180.1	0	0	0	0	154	134	0	7	0	0	144	111	103	300	62	127	0	0	497	0	x	NW_017443255.1	33299	38026	LOC108989441	uncharacterized LOC108989441
MSTRG.115182.1	0	0	1	0	22	14	0	0	0	0	86	46	54	141	29	23	0	0	234	0	u	NW_017443255.1	35529	38011	-	-
MSTRG.115184.7	513	426	518	397	179	547	712	965	3102	1633	97	92	79	177	121	125	146	173	783	447	o	NW_017443255.1	44211	52585	LOC108989475	homocysteine S-methyltransferase 3-like
MSTRG.115184.8	87	57	0	0	0	53	0	134	508	29	0	0	0	0	0	0	2	0	0	0	o	NW_017443255.1	44255	47253	LOC108989475	homocysteine S-methyltransferase 3-like
MSTRG.115250.1	0	0	0	0	150	87	0	0	0	0	101	17	53	158	36	67	0	0	323	0	x	NW_017443255.1	349122	350300	LOC108989449	uncharacterized LOC108989449
MSTRG.115253.7	361	223	797	1896	764	1931	2949	2057	859	629	131	695	456	393	1216	1184	1795	1140	372	1244	j	NW_017443255.1	323897	337412	LOC108989468	uncharacterized LOC108989468
MSTRG.115274.1	94	75	43	71	63	99	15	8	43	87	121	99	106	158	91	92	21	26	72	90	u	NW_017443255.1	412420	414168	-	-
MSTRG.115290.1	353	260	348	688	298	608	463	530	545	623	226	291	523	322	255	428	314	260	396	364	x	NW_017443255.1	463294	466695	LOC108989431	uncharacterized LOC108989431
MSTRG.115299.2	523	374	333	401	76	101	338	120	622	259	607	313	228	584	274	102	3	431	230	435	j	NW_017443255.1	488005	492662	LOC108989470	guanine nucleotide-binding protein subunit gamma 2-like
MSTRG.115299.3	224	218	182	13	132	8	4	4	528	13	432	836	406	225	164	3	4	98	344	449	j	NW_017443255.1	488005	492662	LOC108989470	guanine nucleotide-binding protein subunit gamma 2-like
MSTRG.115299.5	281	319	265	4	190	5	37	18	301	3	617	561	555	188	176	4	6	62	326	329	j	NW_017443255.1	488005	492662	LOC108989470	guanine nucleotide-binding protein subunit gamma 2-like
MSTRG.115299.9	0	0	0	727	0	182	182	858	0	550	0	0	0	0	213	224	550	120	0	0	j	NW_017443255.1	488009	492662	LOC108989470	guanine nucleotide-binding protein subunit gamma 2-like
MSTRG.115314.1	261	205	77	129	48	115	70	73	164	66	119	101	63	93	56	77	61	51	56	69	j	NW_017443255.1	551249	553368	LOC108989426	uncharacterized LOC108989426
MSTRG.11532.1	47	23	32	31	8	34	8	43	13	32	19	24	17	25	0	32	15	0	3	15	x	NW_017388890.1	239821	241520	LOC108986644	sugar transport protein 14-like
MSTRG.115325.2	0	0	0	0	0	0	0	0	0	0	0	0	56	0	0	0	0	0	0	0	u	NW_017443255.1	613269	615893	-	-
MSTRG.115371.1	52	62	0	7	0	22	0	6	5	139	10	22	0	0	0	21	8	0	48	14	u	NW_017443256.1	59421	61668	-	-
MSTRG.115371.2	82	128	66	39	23	27	50	66	88	6	15	3	6	20	6	0	0	0	9	0	u	NW_017443256.1	60187	60714	-	-
MSTRG.11539.1	7	0	0	0	14	26	0	17	0	0	25	8	15	65	20	14	0	0	101	0	u	NW_017388890.1	288295	288831	-	-
MSTRG.115391.1	0	0	0	0	106	105	9	0	0	0	121	77	53	137	37	16	0	0	121	0	o	NW_017443256.1	112659	114185	LOC108989509	cycloartenol synthase 2-like
MSTRG.115421.1	0	0	0	0	13	14	0	0	0	0	13	25	8	34	5	10	0	0	100	0	o	NW_017443256.1	199805	252249	LOC108989506	uncharacterized mitochondrial protein AtMg00810-like
MSTRG.115423.2	0	0	0	0	5	0	0	0	0	0	0	85	0	65	0	0	0	0	75	0	u	NW_017443256.1	212279	215362	-	-
MSTRG.115429.1	0	0	0	5	181	138	0	14	5	0	138	141	127	255	72	50	0	4	330	5	u	NW_017443256.1	233727	243817	-	-
MSTRG.115439.2	0	0	0	0	55	168	0	0	0	0	0	0	0	0	0	0	0	0	0	0	u	NW_017443256.1	276903	279991	-	-
MSTRG.115440.1	33	19	19	14	14	6	11	0	9	57	15	34	25	6	9	0	12	15	37	14	u	NW_017443256.1	282259	283383	-	-
MSTRG.115454.5	138	81	113	120	98	182	126	194	113	166	158	101	135	147	171	93	150	155	206	128	i	NW_017443256.1	365332	371103	LOC108989521	uncharacterized LOC108989521
MSTRG.11546.2	0	0	0	0	41	26	0	0	0	0	0	0	0	118	0	49	0	0	0	0	u	NW_017388890.1	298396	306091	-	-
MSTRG.115484.1	1122	1320	304	498	207	333	222	330	374	353	303	569	351	186	189	163	73	89	414	83	j	NW_017443256.1	540245	544323	LOC108989547	50S ribosomal protein L35, chloroplastic-like
MSTRG.115484.3	1164	902	650	902	167	749	384	603	816	885	848	759	677	515	430	508	188	104	389	405	j	NW_017443256.1	540246	542922	LOC108989547	50S ribosomal protein L35, chloroplastic-like
MSTRG.115500.1	0	0	0	0	0	9	0	0	0	0	5	7	0	0	4	0	0	0	0	0	x	NW_017443256.1	590280	592231	LOC108989526	uncharacterized LOC108989526
MSTRG.115501.1	15	60	214	0	30	0	0	30	101	0	211	177	221	169	161	218	101	53	84	204	j	NW_017443256.1	592194	595379	LOC108989526	uncharacterized LOC108989526
MSTRG.115501.2	28	45	16	13	0	15	0	21	10	35	64	60	19	1	78	21	14	0	9	29	j	NW_017443256.1	592194	595379	LOC108989526	uncharacterized LOC108989526
[truncated: 20,338 more rows]
