# Supplementary material for: Genome-wide identification and characterization of long non-coding RNAs conferring resistance to Colletotrichum gloeosporioides in walnut (Juglans regia)
Source: BMC Genomics. 2021 Jan 6;22:15. doi: 10.1186/s12864-020-07310-6 (PMC7789297; doi:10.1186/s12864-020-07310-6)
Supplement: Supplementary file 4 — Additional file 4: Table S4. The expression level (reads counts) for each mRNA genes detected in our study. [file 12864_2020_7310_MOESM4_ESM.xls]

## Sheet: Sheet1
The expression level (reads counts) for each mRNA
#TranscriptID	RefName	RefID	F423_CK_1	F423_CK_2	F423_24_1	F423_24_2	F423_48_1	F423_48_2	F423_72_1	F423_72_2	F423_SAR_1	F423_SAR_2	F26_CK_1	F26_CK_2	F26_24_1	F26_24_2	F26_48_1	F26_48_2	F26_72_1	F26_72_2	F26_SAR_1	F26_SAR_2	ClassCode	transcriptType	chromosome	start	end	strand	GeneName	GeneDescription
XM_018977755.1	XM_018977755.1	XM_018977755.1	841	597	699	849	288	683	795	764	597	773	548	510	629	553	625	502	728	549	286	644	=	mRNA	NW_017387882.1	581	1669	+	LOC108979027	CCR4-NOT transcription complex subunit 1-like
XM_018988634.1	XM_018988634.1	XM_018988634.1	832	474	536	645	235	561	501	813	609	556	599	513	574	482	549	618	505	472	574	374	=	mRNA	NW_017387883.1	579	1700	+	LOC109005910	zinc finger BED domain-containing protein RICESLEEPER 1-like
XM_018999120.1	XM_018999120.1	XM_018999120.1	0	0	0	0	1	3	0	0	0	0	0	0	0	2	0	0	0	0	0	0	=	mRNA	NW_017387884.1	719	1126	+	LOC109013781	uncharacterized LOC109013781
XM_018952897.1	XM_018952897.1	XM_018952897.1	1076	1254	172	149	123	129	109	75	43	98	1320	980	484	320	157	183	192	84	230	103	=	mRNA	NW_017387885.1	8	1685	+	LOC108979028	cytochrome P450 71A1-like
XM_018973491.1	XM_018973491.1	XM_018973491.1	4655	4087	4552	4008	1101	2445	3937	5288	3631	4547	3616	3266	2732	2002	2688	1798	2570	2991	1694	2548	=	mRNA	NW_017387913.1	7	1203	-	LOC108994696	E3 ubiquitin-protein ligase UPL2-like
XM_018977756.1	XM_018977756.1	XM_018977756.1	0	0	0	0	0	0	0	0	0	0	1	9	0	3	4	0	0	0	0	0	=	mRNA	NW_017387923.1	1056	1404	+	LOC109000504	RNA-directed DNA polymerase homolog
XM_018978830.1	XM_018978830.1	XM_018978830.1	11	9	7	32	0	15	84	98	22	10	0	0	30	40	96	107	115	149	0	19	=	mRNA	NW_017387927.1	740	1544	+	LOC109001263	metal tolerance protein 9-like
XM_018979935.1	XM_018979935.1	XM_018979935.1	769	534	404	394	296	428	507	622	1042	806	803	772	509	470	503	553	370	327	1156	599	=	mRNA	NW_017387928.1	7	1200	-	LOC109002016	uncharacterized LOC109002016
XM_018981046.1	XM_018981046.1	XM_018981046.1	1658	1510	1722	1440	703	1014	1004	1423	1127	1330	1743	1565	1950	1645	1265	1360	1060	978	1332	1115	=	mRNA	NW_017387929.1	8	1496	-	LOC109002789	transcription factor PIF3-like
XM_018982153.1	XM_018982153.1	XM_018982153.1	713	788	1354	1227	400	765	1048	1483	983	805	507	483	1123	729	1542	1140	1215	692	293	525	=	mRNA	NW_017387931.1	7	1442	-	LOC109003581	fumarylacetoacetase-like
XM_018983223.1	XM_018983223.1	XM_018983223.1	369	377	627	366	300	379	189	196	428	540	520	581	722	755	488	668	356	236	508	597	=	mRNA	NW_017387934.1	4	1366	-	LOC109004347	pentatricopeptide repeat-containing protein At1g79080, chloroplastic-like
XM_018985358.1	XM_018985358.1	XM_018985358.1	0	3	10	10	0	0	0	6	8	0	0	0	9	0	0	0	7	0	0	0	=	mRNA	NW_017387938.1	315	1314	+	LOC109005911	ATP-dependent 6-phosphofructokinase 5, chloroplastic-like
XM_018986436.1	XM_018986436.1	XM_018986436.1	2474	1392	3963	4677	1707	2138	3354	3438	670	681	3474	3336	3161	2476	1910	2217	2496	1968	324	223	=	mRNA	NW_017387942.1	4	1260	+	LOC109006705	beta-amyrin 28-oxidase-like
XR_001998989.1	XR_001998989.1	XR_001998989.1	257	109	107	173	19	115	50	76	142	85	85	153	75	85	75	69	67	74	70	111	=	ncRNA	NW_017387957.1	1	866	+	LOC109008259	uncharacterized LOC109008259
XR_001998949.1	XR_001998949.1	XR_001998949.1	155	78	95	64	29	67	75	91	150	86	104	79	100	76	53	100	60	43	25	73	=	ncRNA	NW_017387957.1	1	866	+	LOC109008259	uncharacterized LOC109008259
XM_018989733.1	XM_018989733.1	XM_018989733.1	4229	4523	8012	6086	1443	3112	1876	2297	2620	8617	1877	1552	7572	4029	5199	5157	3867	2111	2077	6854	=	mRNA	NW_017387964.1	5	1057	+	LOC109009033	receptor-like protein kinase HAIKU2
XM_018990826.1	XM_018990826.1	XM_018990826.1	697	482	397	360	480	478	332	310	432	633	641	722	1023	940	542	568	387	257	1265	406	=	mRNA	NW_017387967.1	6	972	-	LOC109009846	two-component response regulator ORR21-like
XM_018991890.1	XM_018991890.1	XM_018991890.1	386	337	348	411	226	301	386	741	279	633	412	574	440	332	419	441	544	307	382	371	=	mRNA	NW_017387978.1	481	1414	+	LOC109010644	E3 ubiquitin-protein ligase RGLG1-like
XM_018993009.1	XM_018993009.1	XM_018993009.1	206	125	221	192	88	147	92	142	159	164	243	204	283	158	169	157	182	173	83	307	=	mRNA	NW_017387989.1	10	1510	-	LOC109011447	uridine-cytidine kinase C-like
XM_018993763.1	XM_018993763.1	XM_018993763.1	1	4	1	12	4	7	18	8	17	4	1	1	21	1	8	6	13	1	9	16	=	mRNA	NW_017387989.1	10	1513	-	LOC109011447	uridine-cytidine kinase C-like
XM_018994877.1	XM_018994877.1	XM_018994877.1	1033	676	865	861	350	691	757	1042	751	1011	1141	797	589	388	543	398	605	609	474	675	=	mRNA	NW_017387992.1	96	1587	-	LOC109012720	ENHANCER OF AG-4 protein 2-like
XM_018995984.1	XM_018995984.1	XM_018995984.1	48	64	108	79	17	45	41	80	35	43	104	79	74	65	62	55	71	58	25	55	=	mRNA	NW_017387993.1	217	553	-	LOC109013508	uncharacterized LOC109013508
XR_001999742.1	XR_001999742.1	XR_001999742.1	370	174	69	244	64	144	109	80	190	185	230	164	151	99	149	178	83	77	113	119	=	ncRNA	NW_017387995.1	1	1299	+	LOC109014307	uncharacterized LOC109014307
XM_018997634.1	XM_018997634.1	XM_018997634.1	38	29	7	14	0	23	4	20	22	20	36	14	21	19	19	33	20	10	25	0	=	mRNA	NW_017387999.1	15	1585	-	LOC109014866	uncharacterized CRM domain-containing protein At3g25440, chloroplastic-like
XM_018998541.1	XM_018998541.1	XM_018998541.1	3	5	11	9	6	4	4	10	8	4	6	10	3	0	6	5	6	6	0	3	=	mRNA	NW_017388001.1	700	1490	+	LOC109015776	probable E3 ubiquitin-protein ligase LUL4
XM_018999392.1	XM_018999392.1	XM_018999392.1	340	94	278	285	71	124	75	71	55	208	147	194	1368	699	134	173	111	49	94	188	=	mRNA	NW_017388005.1	7	1563	-	LOC109016743	BTB/POZ domain-containing protein At1g67900-like
XM_019000186.1	XM_019000186.1	XM_019000186.1	763	527	511	480	144	383	402	892	474	457	598	574	400	247	388	360	476	411	239	396	=	mRNA	NW_017388010.1	63	1529	+	LOC109017738	uncharacterized LOC109017738
XM_019001060.1	XM_019001060.1	XM_019001060.1	0	0	0	0	0	0	0	0	0	0	7	0	0	0	0	0	46	0	0	0	=	mRNA	NW_017388012.1	139	1518	+	LOC109018610	cellulose synthase A catalytic subunit 7 [UDP-forming]-like
XM_019001982.1	XM_019001982.1	XM_019001982.1	586	491	458	546	463	655	850	771	577	838	668	641	553	366	516	647	717	478	413	579	=	mRNA	NW_017388014.1	4	1136	+	LOC109019383	cation/calcium exchanger 4-like
XM_019003880.1	XM_019003880.1	XM_019003880.1	830	541	754	755	486	741	622	929	697	814	1240	1098	1113	996	1052	971	882	712	798	782	=	mRNA	NW_017388028.1	8	1427	+	LOC109021017	uncharacterized LOC109021017
XR_002001170.1	XR_002001170.1	XR_002001170.1	13	9	15	14	0	0	6	0	6	10	0	11	11	12	8	3	7	4	0	0	=	ncRNA	NW_017388036.1	7	1508	+	LOC109021816	uncharacterized LOC109021816
XM_018949946.1	XM_018949946.1	XM_018949946.1	316	206	255	203	52	125	203	285	191	213	158	169	234	135	175	164	225	159	93	171	=	mRNA	NW_017388047.1	36	1052	-	LOC108979029	NADH dehydrogenase [ubiquinone] iron-sulfur protein 8, mitochondrial-like
XM_018950924.1	XM_018950924.1	XM_018950924.1	226	107	206	146	2	3	21	28	34	54	112	31	88	11	5	11	3	3	31	29	=	mRNA	NW_017388051.1	412	1394	+	LOC108979831	nicotianamine synthase-like
XM_018952898.1	XM_018952898.1	XM_018952898.1	26	0	0	0	0	0	0	0	38	0	0	0	0	0	0	0	0	0	0	0	=	mRNA	NW_017388062.1	60	1279	-	LOC108981415	uncharacterized protein At1g04910-like
XM_018953885.1	XM_018953885.1	XM_018953885.1	75	0	36	146	47	0	128	212	85	0	56	80	88	0	83	0	145	108	38	40	=	mRNA	NW_017388065.1	7	1273	-	LOC108982225	uncharacterized membrane protein At3g27390-like
XM_018954878.1	XM_018954878.1	XM_018954878.1	598	475	502	524	221	257	422	458	509	420	426	407	325	312	256	327	290	331	263	272	=	mRNA	NW_017388073.1	83	761	+	LOC108983022	probable BOI-related E3 ubiquitin-protein ligase 2
XR_001995089.1	XR_001995089.1	XR_001995089.1	54	25	26	13	17	13	18	32	15	35	42	48	49	66	36	75	43	10	63	45	=	ncRNA	NW_017388077.1	84	1275	+	LOC108984601	uncharacterized LOC108984601
XM_018957654.1	XM_018957654.1	XM_018957654.1	156	85	67	126	33	118	95	140	84	109	96	108	88	74	61	59	95	112	0	67	=	mRNA	NW_017388078.1	4	1228	-	LOC108985131	V-type proton ATPase subunit a1-like
XM_018958679.1	XM_018958679.1	XM_018958679.1	22	19	44	122	31	65	62	62	91	95	7	0	30	26	34	51	37	16	53	48	=	mRNA	NW_017388079.1	4	638	+	LOC108985894	flavonoid 3',5'-hydroxylase-like
XM_018959720.1	XM_018959720.1	XM_018959720.1	0	0	14	15	15	0	10	19	8	0	0	0	0	0	0	10	0	9	0	0	=	mRNA	NW_017388084.1	7	922	-	LOC108986669	peroxisomal fatty acid beta-oxidation multifunctional protein MFP2-like
XM_018960698.1	XM_018960698.1	XM_018960698.1	35	25	32	41	89	94	10	10	17	35	57	66	107	93	35	45	23	9	145	22	=	mRNA	NW_017388088.1	6	1229	+	LOC108987454	uncharacterized LOC108987454
XM_018961782.1	XM_018961782.1	XM_018961782.1	0	0	0	0	0	0	0	0	0	6	0	0	3	39	27	0	0	0	37	0	=	mRNA	NW_017388094.1	308	1170	-	LOC108988245	uncharacterized mitochondrial protein AtMg00810-like
XR_001995806.1	XR_001995806.1	XR_001995806.1	399	312	673	379	59	137	248	279	343	393	333	276	302	267	249	318	222	228	98	401	=	ncRNA	NW_017388099.1	7	1186	+	LOC108989036	uncharacterized LOC108989036
XM_018963525.1	XM_018963525.1	XM_018963525.1	0	8	0	0	0	0	0	0	0	0	0	0	0	0	0	0	49	0	0	0	=	mRNA	NW_017388100.1	5	1198	+	LOC108989536	COBRA-like protein 4
XM_018964545.1	XM_018964545.1	XM_018964545.1	63	98	159	71	39	76	159	90	99	147	103	91	135	70	87	83	147	119	64	88	=	mRNA	NW_017388104.1	41	1628	-	LOC108990303	probable protein S-acyltransferase 23
XM_018966567.1	XM_018966567.1	XM_018966567.1	75	50	89	94	66	91	77	109	144	152	71	86	163	129	104	98	72	49	217	128	=	mRNA	NW_017388109.1	26	1731	-	LOC108991855	pentatricopeptide repeat-containing protein At5g06540-like
XM_018967576.1	XM_018967576.1	XM_018967576.1	0	0	0	71	0	0	0	0	0	0	0	0	0	0	0	0	1	0	0	0	=	mRNA	NW_017388110.1	14	1409	+	LOC108992625	callose synthase 9-like
XM_018968619.1	XM_018968619.1	XM_018968619.1	995	570	1958	1537	455	723	567	689	875	1610	464	444	1892	1021	870	875	552	364	561	648	=	mRNA	NW_017388113.1	62	1641	+	LOC108993397	U-box domain-containing protein 13-like
XM_018969661.1	XM_018969661.1	XM_018969661.1	736	625	665	573	300	406	671	785	453	709	606	599	689	582	498	418	804	626	462	547	=	mRNA	NW_017388116.1	6	1583	-	LOC108994179	DNA-directed RNA polymerase II subunit 1-like
XM_018970721.1	XM_018970721.1	XM_018970721.1	2153	1968	760	1451	324	685	1136	1745	1249	704	1911	2063	742	429	616	768	643	961	625	469	=	mRNA	NW_017388120.1	1	1552	+	LOC108994947	protein IQ-DOMAIN 14-like
XR_001996944.1	XR_001996944.1	XR_001996944.1	6	0	0	5	0	0	0	13	3	5	0	0	10	0	0	3	0	0	0	0	=	ncRNA	NW_017388126.1	221	1367	-	LOC108995754	uncharacterized LOC108995754
XM_018972449.1	XM_018972449.1	XM_018972449.1	0	0	0	0	1	0	0	0	0	1	1	0	1	1	0	1	0	0	5	0	=	mRNA	NW_017388127.1	220	720	-	LOC108996272	RNA-directed DNA polymerase homolog
XM_018973492.1	XM_018973492.1	XM_018973492.1	48	29	125	109	66	87	99	104	250	318	33	35	198	153	108	154	63	73	133	214	=	mRNA	NW_017388132.1	78	1167	-	LOC108997029	haloacid dehalogenase-like hydrolase domain-containing protein At3g48420
XM_018974502.1	XM_018974502.1	XM_018974502.1	0	0	0	0	0	0	5	0	0	0	0	0	0	0	0	0	0	0	0	0	=	mRNA	NW_017388136.1	38	1109	+	LOC108997809	protein PIN-LIKES 1-like
XM_018975569.1	XM_018975569.1	XM_018975569.1	488	561	950	432	503	330	510	542	532	727	415	487	285	506	681	176	500	578	187	413	=	mRNA	NW_017388150.1	7	1025	-	LOC108998600	uncharacterized LOC108998600
XM_018976541.1	XM_018976541.1	XM_018976541.1	709	404	438	645	199	467	477	686	396	406	357	410	711	554	537	541	493	346	274	208	=	mRNA	NW_017388151.1	4	1011	+	LOC108999353	putative E3 ubiquitin-protein ligase RF298
XM_018977127.1	XM_018977127.1	XM_018977127.1	9	14	5	13	0	3	0	0	6	26	0	0	13	25	5	4	0	0	0	15	=	mRNA	NW_017388157.1	7	832	+	LOC109000268	ADP-ribosylation factor 1-like
XM_018977227.1	XM_018977227.1	XM_018977227.1	205	171	255	184	99	67	237	323	203	198	198	106	224	123	176	168	163	210	86	176	=	mRNA	NW_017388163.1	163	903	+	LOC109000354	uncharacterized LOC109000354
XR_001997719.1	XR_001997719.1	XR_001997719.1	387	264	229	496	70	202	320	390	384	259	457	450	200	150	293	228	275	355	116	275	=	ncRNA	NW_017388173.1	285	863	-	LOC109000429	uncharacterized LOC109000429
XM_018977404.1	XM_018977404.1	XM_018977404.1	89	48	79	92	0	15	18	16	0	2	141	80	122	68	62	111	37	16	21	34	=	mRNA	NW_017388180.1	119	833	-	LOC109000484	alpha-mannosidase-like
XR_001997754.1	XR_001997754.1	XR_001997754.1	4	2	24	2	2	30	2	3	24	2	0	3	0	2	2	3	2	2	6	22	=	ncRNA	NW_017388269.1	1	375	+	LOC109000627	uncharacterized LOC109000627
XR_001997760.1	XR_001997760.1	XR_001997760.1	1	1	88	33	22	10	48	51	1	1	89	1	1	143	84	1	1	35	38	41	=	ncRNA	NW_017388273.1	28	557	-	LOC109000684	uncharacterized LOC109000684
XM_018977757.1	XM_018977757.1	XM_018977757.1	102	101	84	91	39	64	69	88	52	89	85	99	58	37	67	47	55	68	48	38	=	mRNA	NW_017388281.1	71	531	+	LOC109000738	lysine-specific histone demethylase 1 homolog 3-like
XM_018977848.1	XM_018977848.1	XM_018977848.1	38	38	67	14	20	24	10	0	0	29	78	43	59	25	27	13	26	17	11	25	=	mRNA	NW_017388291.1	6	534	+	LOC109000815	uncharacterized LOC109000815
XR_001997793.1	XR_001997793.1	XR_001997793.1	6	0	3	4	2	3	2	8	5	5	9	7	5	4	0	2	0	0	0	0	=	ncRNA	NW_017388298.1	1	521	-	LOC109000883	uncharacterized LOC109000883
XR_001997808.1	XR_001997808.1	XR_001997808.1	1238	645	444	661	108	159	375	417	461	492	574	505	643	395	472	512	264	343	156	331	=	ncRNA	NW_017388306.1	1	516	+	LOC109000928	uncharacterized LOC109000928
XR_001997816.1	XR_001997816.1	XR_001997816.1	3	4	1	5	2	2	4	10	4	0	0	0	0	0	4	0	18	10	8	3	=	ncRNA	NW_017388462.1	56	308	-	LOC109000978	uncharacterized LOC109000978
XM_018978173.1	XM_018978173.1	XM_018978173.1	173	134	192	100	60	75	133	114	79	111	287	246	217	183	165	268	203	194	166	180	=	mRNA	NW_017388694.1	30	1537	+	LOC109001029	5'-methylthioadenosine/S-adenosylhomocysteine nucleosidase 1-like
XM_018978280.1	XM_018978280.1	XM_018978280.1	311	239	250	379	34	156	149	245	382	289	139	173	171	150	150	120	180	163	90	222	=	mRNA	NW_017388696.1	447	1905	+	LOC109001108	mitogen-activated protein kinase homolog D5
XR_001997845.1	XR_001997845.1	XR_001997845.1	323	246	299	250	49	112	160	215	196	253	215	157	409	166	207	201	203	119	145	125	=	ncRNA	NW_017388697.1	7	1463	-	LOC109001184	uncharacterized LOC109001184
XM_018978463.1	XM_018978463.1	XM_018978463.1	2126	2224	4955	2618	1207	2082	3259	2286	2410	2902	2976	2959	1257	893	2509	2110	1403	1005	770	1908	=	mRNA	NW_017388702.1	290	880	+	LOC109001232	protein NRT1/ PTR FAMILY 2.9-like
XM_018978583.1	XM_018978583.1	XM_018978583.1	578	350	461	304	54	147	181	182	252	285	431	440	399	266	293	287	173	151	161	249	=	mRNA	NW_017388706.1	7	600	-	LOC109001313	potassium transporter 2-like
XM_018978694.1	XM_018978694.1	XM_018978694.1	37	13	18	27	0	0	0	16	23	11	8	0	13	0	0	13	0	0	23	0	=	mRNA	NW_017388721.1	94	1389	+	LOC109001397	protein YLS3-like
XM_018978869.1	XM_018978869.1	XM_018978869.1	0	0	0	0	0	0	0	0	0	0	1338	978	8351	6560	2896	3195	1226	488	2674	3469	=	mRNA	NW_017388726.1	2776	6183	+	LOC109001508	cellulose synthase-like protein H1
XM_018979388.1	XM_018979388.1	XM_018979388.1	94	112	133	91	23	91	63	348	74	91	63	287	246	115	64	37	59	115	186	45	=	mRNA	NW_017388727.1	13944	24966	+	LOC109001825	probable leucine-rich repeat receptor-like protein kinase At5g49770
XM_018979308.1	XM_018979308.1	XM_018979308.1	3237	1791	3389	3603	863	2268	1975	1672	2229	2842	3355	2560	4035	3100	2602	2750	1814	1091	1410	1977	=	mRNA	NW_017388727.1	14206	24966	+	LOC109001825	probable leucine-rich repeat receptor-like protein kinase At5g49770
XM_018979577.1	XM_018979577.1	XM_018979577.1	134	184	164	166	0	115	124	170	138	76	0	97	119	156	164	74	14	81	0	110	=	mRNA	NW_017388727.1	56895	78325	+	LOC109001950	uncharacterized LOC109001950
XM_018979500.1	XM_018979500.1	XM_018979500.1	283	137	153	120	66	101	49	45	128	132	266	215	134	84	53	154	63	23	227	142	=	mRNA	NW_017388727.1	56895	78325	+	LOC109001950	uncharacterized LOC109001950
XM_018978971.1	XM_018978971.1	XM_018978971.1	2007	1344	2144	1489	792	1820	1095	1534	637	1972	6513	6556	5033	3409	3060	4606	2160	1128	2372	2971	=	mRNA	NW_017388727.1	96114	100285	+	LOC109001588	NAC domain-containing protein 35
XM_018980202.1	XM_018980202.1	XM_018980202.1	3613	2532	2112	2335	1261	1671	1943	2292	2258	2379	2657	2591	2993	2409	2074	2652	1812	1530	2512	1787	=	mRNA	NW_017388727.1	145140	151143	+	LOC109002420	PHD finger protein ALFIN-LIKE 7-like
XM_018979182.1	XM_018979182.1	XM_018979182.1	68	7	728	807	269	774	703	1168	355	149	55	67	385	407	935	762	1344	573	188	118	=	mRNA	NW_017388727.1	3733	10725	-	LOC109001751	ferric reduction oxidase 7, chloroplastic-like
XM_018979835.1	XM_018979835.1	XM_018979835.1	145	84	168	63	88	78	0	85	87	107	158	0	97	58	0	89	0	88	109	86	=	mRNA	NW_017388727.1	119158	127151	-	LOC109002068	GTPase Der
XM_018979975.1	XM_018979975.1	XM_018979975.1	54	0	0	0	0	0	0	0	0	0	0	5	0	0	0	0	0	0	0	0	=	mRNA	NW_017388727.1	119158	127151	-	LOC109002068	GTPase Der
XM_018979902.1	XM_018979902.1	XM_018979902.1	2469	2170	313	103	126	182	326	273	273	583	1522	1869	196	334	297	510	223	0	213	626	=	mRNA	NW_017388727.1	119158	127151	-	LOC109002068	GTPase Der
XM_018979759.1	XM_018979759.1	XM_018979759.1	233	106	160	94	74	78	0	100	90	115	228	0	141	55	0	95	0	95	98	100	=	mRNA	NW_017388727.1	119158	127151	-	LOC109002068	GTPase Der
XM_018979691.1	XM_018979691.1	XM_018979691.1	164	83	161	57	74	79	0	81	93	107	130	0	91	56	0	90	0	0	110	86	=	mRNA	NW_017388727.1	119158	127151	-	LOC109002068	GTPase Der
XM_018980088.1	XM_018980088.1	XM_018980088.1	139	106	176	105	184	227	96	86	87	97	128	128	255	206	102	131	123	95	405	90	=	mRNA	NW_017388727.1	151174	154686	-	LOC109002350	pentatricopeptide repeat-containing protein At1g14470-like
XM_018979088.1	XM_018979088.1	XM_018979088.1	0	0	0	0	0	13	2	0	0	0	11	17	28	33	40	29	16	16	35	17	=	mRNA	NW_017388727.1	160805	161387	-	LOC109001673	uncharacterized LOC109001673
XR_001998017.1	XR_001998017.1	XR_001998017.1	0	0	0	0	5	14	0	0	0	0	10	4	9	5	3	2	0	0	36	0	=	ncRNA	NW_017388728.1	347	1659	-	LOC109002498	uncharacterized LOC109002498
XR_001998019.1	XR_001998019.1	XR_001998019.1	0	0	0	0	0	12	0	0	0	0	15	14	4	11	12	0	0	0	5	0	=	ncRNA	NW_017388728.1	347	3267	-	LOC109002498	uncharacterized LOC109002498
XM_018980461.1	XM_018980461.1	XM_018980461.1	0	0	0	0	8	0	0	0	0	0	0	0	0	8	0	0	0	0	3	0	=	mRNA	NW_017388729.1	3761	5621	+	LOC109002601	expansin-like B1
XM_018980721.1	XM_018980721.1	XM_018980721.1	65	1	26	133	20	16	52	195	5	143	66	43	113	43	250	32	40	55	6	296	=	mRNA	NW_017388729.1	6408	11253	-	LOC109002682	BUD13 homolog
XM_018980649.1	XM_018980649.1	XM_018980649.1	10	1	1	15	0	2	8	15	2	14	2	10	1	3	23	1	0	1	1	18	=	mRNA	NW_017388729.1	6408	11641	-	LOC109002682	BUD13 homolog
XM_018980570.1	XM_018980570.1	XM_018980570.1	736	4765	1056	753	2356	541	576	892	4956	1284	508	982	861	434	1083	4948	4071	102	4259	920	=	mRNA	NW_017388729.1	6408	13757	-	LOC109002682	BUD13 homolog
XM_018980898.1	XM_018980898.1	XM_018980898.1	0	0	0	0	0	0	0	0	0	0	0	0	79	0	0	0	0	0	0	0	=	mRNA	NW_017388729.1	22356	26727	-	LOC109002873	uncharacterized LOC109002873
XM_018980825.1	XM_018980825.1	XM_018980825.1	251	117	520	219	93	155	95	63	68	215	346	256	686	383	160	398	124	49	129	189	=	mRNA	NW_017388729.1	22356	26727	-	LOC109002873	uncharacterized LOC109002873
XM_018981005.1	XM_018981005.1	XM_018981005.1	448	2010	281	377	500	239	297	202	1578	1873	2139	365	475	1290	1313	1392	1016	172	266	241	=	mRNA	NW_017388731.1	5615	9572	-	LOC109003021	uncharacterized LOC109003021
XM_018981158.1	XM_018981158.1	XM_018981158.1	546	164	237	0	0	0	0	0	95	0	62	378	0	0	0	0	0	107	207	181	=	mRNA	NW_017388731.1	5615	9573	-	LOC109003021	uncharacterized LOC109003021
XM_018981084.1	XM_018981084.1	XM_018981084.1	547	224	1	302	0	277	341	318	91	285	298	245	334	145	111	220	118	241	0	1	=	mRNA	NW_017388731.1	5615	9574	-	LOC109003021	uncharacterized LOC109003021
XM_018981453.1	XM_018981453.1	XM_018981453.1	206	407	115	173	0	0	70	56	107	420	55	0	177	0	99	0	0	26	0	218	=	mRNA	NW_017388732.1	18391	21084	+	LOC109003270	myb family transcription factor EFM-like
XM_018981385.1	XM_018981385.1	XM_018981385.1	1049	1212	486	427	0	213	195	157	367	863	155	0	619	590	43	91	0	32	0	602	=	mRNA	NW_017388732.1	18391	21084	+	LOC109003270	myb family transcription factor EFM-like
XM_018981739.1	XM_018981739.1	XM_018981739.1	10	0	0	0	0	0	0	0	0	0	0	13	0	0	6	0	10	26	0	0	=	mRNA	NW_017388732.1	40918	42382	+	LOC109003484	uncharacterized mitochondrial protein AtMg00810-like
XM_018981660.1	XM_018981660.1	XM_018981660.1	0	0	0	0	0	0	0	0	0	0	0	0	0	0	3	0	0	0	0	0	=	mRNA	NW_017388732.1	40918	42382	+	LOC109003484	uncharacterized mitochondrial protein AtMg00810-like
XM_018981548.1	XM_018981548.1	XM_018981548.1	473	461	532	135	123	130	228	284	235	242	539	421	634	447	287	402	318	96	506	455	=	mRNA	NW_017388732.1	22172	27504	-	LOC109003409	RNA-binding protein 25
XM_018982048.1	XM_018982048.1	XM_018982048.1	0	0	0	0	8	0	9	0	0	0	0	0	0	0	0	0	0	0	0	0	=	mRNA	NW_017388733.1	1005	6913	+	LOC109003737	uncharacterized LOC109003737
XM_018982115.1	XM_018982115.1	XM_018982115.1	0	0	0	0	10	5	26	21	0	0	0	0	0	0	0	0	0	0	0	0	=	mRNA	NW_017388733.1	3785	6913	+	LOC109003737	uncharacterized LOC109003737
XM_018981933.1	XM_018981933.1	XM_018981933.1	0	0	0	0	11	13	0	0	0	0	37	20	49	123	28	36	0	0	143	0	=	mRNA	NW_017388733.1	4305	5183	+	LOC109003660	uncharacterized LOC109003660
XM_018982358.1	XM_018982358.1	XM_018982358.1	0	0	0	17	0	10	13	1	8	1	0	0	1	2	1	1	1	2	1	1	=	mRNA	NW_017388733.1	8841	12499	+	LOC109003866	uncharacterized LOC109003866
XM_018982291.1	XM_018982291.1	XM_018982291.1	0	245	40	47	152	156	780	608	0	35	0	0	147	228	316	419	548	477	263	178	=	mRNA	NW_017388733.1	8842	12499	+	LOC109003866	uncharacterized LOC109003866
XM_018982229.1	XM_018982229.1	XM_018982229.1	243	48	169	182	35	155	142	149	97	137	109	157	32	108	110	21	46	23	52	114	=	mRNA	NW_017388733.1	9858	12499	+	LOC109003866	uncharacterized LOC109003866
XM_018982579.1	XM_018982579.1	XM_018982579.1	762	589	768	697	257	456	594	642	666	866	786	657	942	702	723	630	628	406	312	392	=	mRNA	NW_017388734.1	7071	12623	-	LOC109004116	uncharacterized LOC109004116
XM_018982465.1	XM_018982465.1	XM_018982465.1	0	0	0	5	92	37	0	5	0	5	20	62	53	123	20	40	0	0	157	1	=	mRNA	NW_017388734.1	37856	39247	-	LOC109004043	uncharacterized LOC109004043
XM_018982693.1	XM_018982693.1	XM_018982693.1	61	20	32	41	40	33	48	25	20	20	14	27	30	64	48	17	27	41	10	20	=	mRNA	NW_017388735.1	3555	4541	+	LOC109004191	uncharacterized LOC109004191
XM_018982904.1	XM_018982904.1	XM_018982904.1	0	0	0	0	19	33	0	0	0	0	11	0	20	42	14	9	0	0	80	0	=	mRNA	NW_017388738.1	631	1074	+	LOC109004348	uncharacterized mitochondrial protein AtMg00310-like
XM_018983107.1	XM_018983107.1	XM_018983107.1	0	0	0	5	19	38	0	0	0	0	27	24	0	28	0	8	0	0	13	0	=	mRNA	NW_017388741.1	16890	18684	-	LOC109004509	transcription factor bHLH94-like
XM_018983526.1	XM_018983526.1	XM_018983526.1	7	0	47	0	0	3	3	0	0	0	41	7	33	0	11	0	0	0	37	0	=	mRNA	NW_017388742.1	1856	6870	+	LOC109004659	probable glucan 1,3-beta-glucosidase A
XM_018983449.1	XM_018983449.1	XM_018983449.1	18	0	35	37	35	51	0	17	0	0	108	64	38	68	0	37	34	0	15	7	=	mRNA	NW_017388742.1	1857	7276	+	LOC109004659	probable glucan 1,3-beta-glucosidase A
XM_018983318.1	XM_018983318.1	XM_018983318.1	0	0	0	0	0	0	19	0	0	0	0	18	28	0	0	0	0	9	0	0	=	mRNA	NW_017388742.1	1859	7276	+	LOC109004659	probable glucan 1,3-beta-glucosidase A
XM_018983689.1	XM_018983689.1	XM_018983689.1	0	0	0	0	165	0	0	0	0	0	0	0	0	0	212	1120	0	0	0	393	=	mRNA	NW_017388742.1	19808	22439	+	LOC109004884	E3 ubiquitin-protein ligase ATL6-like
XM_018983621.1	XM_018983621.1	XM_018983621.1	3630	0	4828	3455	207	288	4669	5652	8019	7795	0	0	388	198	470	6675	205	2741	6586	358	=	mRNA	NW_017388742.1	19808	22439	+	LOC109004884	E3 ubiquitin-protein ligase ATL6-like
XM_018983808.1	XM_018983808.1	XM_018983808.1	3075	3162	6912	2873	2867	3334	2104	3528	4365	5817	7921	6249	4898	4140	9073	8946	3125	4902	7895	8330	=	mRNA	NW_017388742.1	31119	32497	+	LOC109005019	E3 ubiquitin-protein ligase ATL31-like
XM_018983920.1	XM_018983920.1	XM_018983920.1	0	5	0	9	261	174	0	5	0	0	81	35	79	144	97	76	0	0	231	0	=	mRNA	NW_017388742.1	45310	47065	+	LOC109005097	putative clathrin assembly protein At4g40080
XM_018983224.1	XM_018983224.1	XM_018983224.1	0	0	0	0	20	43	0	0	0	0	10	13	8	43	19	0	0	0	61	0	=	mRNA	NW_017388742.1	12124	12891	-	LOC109004587	protein MIZU-KUSSEI 1-like
XM_018984021.1	XM_018984021.1	XM_018984021.1	3575	4744	1160	1233	448	839	1490	1949	2418	1412	4047	3062	932	1108	1275	1324	1967	2378	1386	1912	=	mRNA	NW_017388742.1	57079	61778	-	LOC109005181	protein DETOXIFICATION 27-like
XM_018984510.1	XM_018984510.1	XM_018984510.1	0	0	0	0	0	3	0	0	0	0	94	0	0	4	0	0	0	8	0	0	=	mRNA	NW_017388742.1	78591	86791	-	LOC109005258	anaphase-promoting complex subunit 11-like
XM_018984439.1	XM_018984439.1	XM_018984439.1	12	45	0	0	0	5	0	0	0	0	0	1	0	1	2	0	0	0	0	0	=	mRNA	NW_017388742.1	78591	86794	-	LOC109005258	anaphase-promoting complex subunit 11-like
XM_018984295.1	XM_018984295.1	XM_018984295.1	169	131	71	102	0	21	137	83	13	73	0	54	0	0	0	0	0	0	0	0	=	mRNA	NW_017388742.1	78591	86796	-	LOC109005258	anaphase-promoting complex subunit 11-like
XM_018984211.1	XM_018984211.1	XM_018984211.1	0	1	1	0	12	0	0	0	1	20	1	0	1	0	0	1	1	0	1	22	=	mRNA	NW_017388742.1	78591	86796	-	LOC109005258	anaphase-promoting complex subunit 11-like
XM_018984134.1	XM_018984134.1	XM_018984134.1	0	0	1	0	0	0	0	0	0	11	0	0	0	100	43	0	0	58	0	15	=	mRNA	NW_017388742.1	78591	86796	-	LOC109005258	anaphase-promoting complex subunit 11-like
XM_018984795.1	XM_018984795.1	XM_018984795.1	7	0	0	7	0	0	9	3	219	0	0	1	0	1	1	0	0	1	8	0	=	mRNA	NW_017388742.1	78591	88196	-	LOC109005258	anaphase-promoting complex subunit 11-like
XM_018984647.1	XM_018984647.1	XM_018984647.1	20	1	1	1	22	45	1	1	1	1	1	135	1	2	16	1	1	1	2	1	=	mRNA	NW_017388742.1	78591	88196	-	LOC109005258	anaphase-promoting complex subunit 11-like
XM_018984578.1	XM_018984578.1	XM_018984578.1	0	2	22	25	0	2	17	21	0	0	0	0	0	2	1	0	0	11	21	0	=	mRNA	NW_017388742.1	78591	88196	-	LOC109005258	anaphase-promoting complex subunit 11-like
XM_018984368.1	XM_018984368.1	XM_018984368.1	87	98	124	84	25	73	69	66	112	179	40	56	78	0	0	57	80	0	0	125	=	mRNA	NW_017388742.1	82370	86796	-	LOC109005258	anaphase-promoting complex subunit 11-like
XM_018984727.1	XM_018984727.1	XM_018984727.1	8	4	3	1	3	14	7	8	4	7	15	9	6	12	5	4	0	3	14	4	=	mRNA	NW_017388742.1	82764	86932	-	LOC109005258	anaphase-promoting complex subunit 11-like
XR_001998531.1	XR_001998531.1	XR_001998531.1	12	5	9	8	2	31	0	12	9	9	6	16	4	5	9	0	5	3	4	0	=	ncRNA	NW_017388742.1	85101	85541	-	LOC109005856	uncharacterized LOC109005856
XM_018985290.1	XM_018985290.1	XM_018985290.1	3649	2389	2826	782	571	279	1446	2268	1165	1471	420	3316	1641	1269	877	593	2818	283	557	751	=	mRNA	NW_017388745.1	47192	70019	+	LOC109006086	endoribonuclease Dicer homolog 1
XM_018985176.1	XM_018985176.1	XM_018985176.1	0	15	3	0	0	0	15	23	25	18	0	0	23	0	12	0	0	0	0	13	=	mRNA	NW_017388745.1	7	5246	-	LOC109005912	uncharacterized calcium-binding protein At1g02270-like
XM_018985117.1	XM_018985117.1	XM_018985117.1	1009	1005	696	917	250	676	989	1466	1288	1075	671	550	747	676	887	833	733	512	490	701	=	mRNA	NW_017388745.1	7	5246	-	LOC109005912	uncharacterized calcium-binding protein At1g02270-like
XM_018985038.1	XM_018985038.1	XM_018985038.1	98	108	32	155	64	50	133	92	244	133	168	82	312	109	83	19	319	121	428	160	=	mRNA	NW_017388745.1	7	5246	-	LOC109005912	uncharacterized calcium-binding protein At1g02270-like
XM_018985395.1	XM_018985395.1	XM_018985395.1	0	0	0	0	26	46	0	0	0	0	43	32	5	71	13	0	0	0	67	0	=	mRNA	NW_017388745.1	54035	55398	-	LOC109006168	uncharacterized LOC109006168
XM_018985889.1	XM_018985889.1	XM_018985889.1	2974	1914	1226	1204	741	920	1006	944	980	1336	1600	2076	1803	1230	900	1161	872	637	947	638	=	mRNA	NW_017388747.1	34246	38714	+	LOC109006540	pentatricopeptide repeat-containing protein At2g20710, mitochondrial-like
XM_018986001.1	XM_018986001.1	XM_018986001.1	7205	8489	53	132	939	2473	859	248	137	0	515	723	284	332	382	1566	933	478	0	0	=	mRNA	NW_017388747.1	126023	128805	-	LOC109006619	salicylate carboxymethyltransferase-like
XM_018985503.1	XM_018985503.1	XM_018985503.1	60	73	0	0	0	0	0	0	0	0	0	180	0	14	6	0	7	0	10	0	=	mRNA	NW_017388747.1	135116	137073	-	LOC109006249	salicylate carboxymethyltransferase-like
XM_018985712.1	XM_018985712.1	XM_018985712.1	0	0	0	5	91	106	0	0	0	0	0	59	26	0	0	0	0	0	110	0	=	mRNA	NW_017388747.1	140756	143794	-	LOC109006409	uncharacterized LOC109006409
XM_018986109.1	XM_018986109.1	XM_018986109.1	0	0	0	4	23	19	0	0	0	0	0	0	0	0	0	0	0	0	0	0	=	mRNA	NW_017388748.1	3006	4782	+	LOC109006706	disease resistance protein TAO1-like
XM_018986774.1	XM_018986774.1	XM_018986774.1	1	1	1	0	0	0	1	3	2	0	2	1	3	2	3	1	3	3	4	1	=	mRNA	NW_017388750.1	38816	42468	+	LOC109007171	uncharacterized LOC109007171
XM_018986893.1	XM_018986893.1	XM_018986893.1	0	0	0	0	0	0	0	26	0	0	0	0	0	4	1	11	0	11	29	57	=	mRNA	NW_017388750.1	46580	51881	+	LOC109007256	serine carboxypeptidase-like 2
XM_018986968.1	XM_018986968.1	XM_018986968.1	0	0	0	0	0	0	0	0	0	0	0	0	0	6	0	50	13	15	0	37	=	mRNA	NW_017388750.1	46582	51881	+	LOC109007256	serine carboxypeptidase-like 2
XM_018986322.1	XM_018986322.1	XM_018986322.1	485	411	268	265	82	280	183	326	295	398	370	483	441	407	270	366	270	186	552	368	=	mRNA	NW_017388750.1	17071	17963	-	LOC109006871	protein PHLOEM PROTEIN 2-LIKE A10-like
XM_018986437.1	XM_018986437.1	XM_018986437.1	1	1	6	4	0	0	0	5	3	1	1	0	0	0	2	2	1	1	0	1	=	mRNA	NW_017388750.1	20384	25172	-	LOC109006948	uncharacterized LOC109006948
XM_018986667.1	XM_018986667.1	XM_018986667.1	1630	1129	2029	1963	653	1555	1627	1872	4051	2732	1035	710	2329	1962	1984	1840	1435	874	2232	3537	=	mRNA	NW_017388750.1	28060	30755	-	LOC109007095	U-box domain-containing protein 30-like
XM_018987139.1	XM_018987139.1	XM_018987139.1	259	9	41	469	150	269	134	91	74	189	179	56	421	195	237	166	313	127	173	563	=	mRNA	NW_017388750.1	52543	56090	-	LOC109007387	U-box domain-containing protein 30-like
XM_018987085.1	XM_018987085.1	XM_018987085.1	311	200	849	454	116	244	142	201	200	635	317	267	1633	1210	439	771	306	109	239	737	=	mRNA	NW_017388750.1	52543	56230	-	LOC109007387	U-box domain-containing protein 30-like
XM_018987247.1	XM_018987247.1	XM_018987247.1	1189	734	1006	932	367	893	788	695	858	880	876	854	1059	863	768	697	471	430	667	629	=	mRNA	NW_017388750.1	64418	69444	-	LOC109007522	calcium-transporting ATPase 3, endoplasmic reticulum-type-like
XM_018987944.1	XM_018987944.1	XM_018987944.1	5905	2983	2061	2899	1306	1981	2376	2629	2667	3185	4096	4177	2847	1945	2047	1126	1600	1600	2031	1904	=	mRNA	NW_017388751.1	37130	45546	+	LOC109007990	U3 small nucleolar RNA-associated protein 4-like
XM_018988063.1	XM_018988063.1	XM_018988063.1	466	217	574	631	315	408	335	289	209	367	500	497	710	182	245	251	398	281	282	121	=	mRNA	NW_017388751.1	71201	74059	+	LOC109008069	exocyst complex component EXO70A1-like
XM_018987765.1	XM_018987765.1	XM_018987765.1	82	2012	2746	3273	85	72	1997	2676	61	88	200	2107	296	1498	176	57	1720	1956	852	78	=	mRNA	NW_017388751.1	186	30396	-	LOC109007860	calcium-transporting ATPase 3, endoplasmic reticulum-type
XM_018987848.1	XM_018987848.1	XM_018987848.1	1374	9	16	22	655	1008	16	27	949	1434	1633	18	782	21	1030	684	4	10	74	101	=	mRNA	NW_017388751.1	244	30397	-	LOC109007860	calcium-transporting ATPase 3, endoplasmic reticulum-type
XM_018987655.1	XM_018987655.1	XM_018987655.1	61	35	0	28	0	71	33	19	244	80	95	113	3	4	19	0	34	0	67	103	=	mRNA	NW_017388751.1	47638	49124	-	LOC109007780	uncharacterized LOC109007780
XM_018987537.1	XM_018987537.1	XM_018987537.1	150	335	388	88	393	259	151	124	80	207	314	465	462	410	130	187	210	130	305	232	=	mRNA	NW_017388751.1	62453	64063	-	LOC109007715	myb-like protein X
XM_018988178.1	XM_018988178.1	XM_018988178.1	222	232	427	449	150	230	437	484	416	354	0	238	489	413	443	559	457	592	445	317	=	mRNA	NW_017388751.1	67788	70592	-	LOC109008146	NADH dehydrogenase [ubiquinone] iron-sulfur protein 4, mitochondrial-like
XM_018988595.1	XM_018988595.1	XM_018988595.1	0	0	0	0	17	11	0	3	0	0	4	5	0	6	0	4	0	0	35	0	=	mRNA	NW_017388753.1	8779	16322	+	LOC109008463	protein SIEVE ELEMENT OCCLUSION B-like
XM_018988281.1	XM_018988281.1	XM_018988281.1	0	0	0	0	113	92	0	0	0	0	99	86	69	103	0	28	0	0	183	4	=	mRNA	NW_017388753.1	27444	30003	+	LOC109008230	uncharacterized LOC109008230
XM_018988493.1	XM_018988493.1	XM_018988493.1	0	0	0	0	22	14	0	0	0	0	2	14	25	28	3	13	0	0	79	0	=	mRNA	NW_017388753.1	32652	33087	+	LOC109008389	14.7 kDa ribonuclease H-like protein
XR_001998953.1	XR_001998953.1	XR_001998953.1	0	0	0	0	0	0	0	0	0	0	0	0	0	0	3	0	0	0	0	0	=	ncRNA	NW_017388753.1	10329	12941	-	LOC109008547	uncharacterized LOC109008547
XM_018988784.1	XM_018988784.1	XM_018988784.1	0	0	5	0	4	11	0	7	0	0	20	13	8	8	13	0	0	0	8	4	=	mRNA	NW_017388758.1	4351	4791	-	LOC109008588	(-)-isopiperitenol/(-)-carveol dehydrogenase, mitochondrial-like
XM_018989657.1	XM_018989657.1	XM_018989657.1	2608	2556	1367	1737	705	1007	568	1783	1788	2148	1099	1193	1209	1093	1427	438	1042	0	952	1159	=	mRNA	NW_017388760.1	21789	27771	+	LOC109009221	ankyrin repeat protein SKIP35-like
XM_018989363.1	XM_018989363.1	XM_018989363.1	450	233	2186	303	160	175	1351	1775	1940	205	2506	2064	1293	1359	2143	105	2243	1529	2053	197	=	mRNA	NW_017388760.1	3127	10855	-	LOC109009007	serine/threonine-protein kinase rio2
XM_018989425.1	XM_018989425.1	XM_018989425.1	335	301	78	292	81	188	106	109	45	345	356	1758	122	1203	0	117	46	69	40	322	=	mRNA	NW_017388760.1	3127	10856	-	LOC109009007	serine/threonine-protein kinase rio2
XM_018989542.1	XM_018989542.1	XM_018989542.1	36272	30567	32156	30524	7669	15982	23555	29860	28640	30531	23816	20643	24936	17866	19001	20676	21617	20584	12309	18287	=	mRNA	NW_017388760.1	12491	18289	-	LOC109009133	guanosine nucleotide diphosphate dissociation inhibitor 1-like
XR_001999031.1	XR_001999031.1	XR_001999031.1	1723	1383	3906	2650	1618	4220	977	1772	1230	1767	2297	930	2200	2572	4174	6565	3106	4507	3247	1516	=	ncRNA	NW_017388760.1	29245	31210	-	LOC109009294	uncharacterized LOC109009294
XR_001999048.1	XR_001999048.1	XR_001999048.1	352	72	111	164	61	126	44	61	155	146	147	265	401	68	66	99	58	122	136	279	=	ncRNA	NW_017388760.1	29245	31210	-	LOC109009294	uncharacterized LOC109009294
XM_018989872.1	XM_018989872.1	XM_018989872.1	18583	16060	14624	13522	3738	6589	8437	9263	9165	8366	16295	12776	12755	5359	8629	9969	7170	4233	2655	4464	=	mRNA	NW_017388760.1	36296	38710	-	LOC109009381	uncharacterized LOC109009381
XM_018989032.1	XM_018989032.1	XM_018989032.1	0	10	0	0	0	0	0	0	0	0	0	0	0	0	0	0	0	0	0	0	=	mRNA	NW_017388760.1	43119	46589	-	LOC109008672	inactive glucose-1-phosphate adenylyltransferase small subunit 2, chloroplastic
XM_018989099.1	XM_018989099.1	XM_018989099.1	0	0	0	0	0	0	0	0	0	0	0	0	30	0	0	0	0	0	0	0	=	mRNA	NW_017388760.1	43119	46595	-	LOC109008672	inactive glucose-1-phosphate adenylyltransferase small subunit 2, chloroplastic
XM_018988893.1	XM_018988893.1	XM_018988893.1	16	0	2	0	56	26	9	0	0	0	25	14	8	52	20	28	0	0	97	0	=	mRNA	NW_017388760.1	43119	46595	-	LOC109008672	inactive glucose-1-phosphate adenylyltransferase small subunit 2, chloroplastic
XM_018990067.1	XM_018990067.1	XM_018990067.1	363	78	745	335	0	0	421	384	101	0	633	981	1278	0	433	215	884	94	0	465	=	mRNA	NW_017388760.1	48207	57339	-	LOC109009474	6,7-dimethyl-8-ribityllumazine synthase, chloroplastic
XM_018989985.1	XM_018989985.1	XM_018989985.1	1891	1381	1230	1892	606	1066	694	1226	1336	1323	464	283	626	1252	579	1198	193	958	495	223	=	mRNA	NW_017388760.1	48207	57345	-	LOC109009474	6,7-dimethyl-8-ribityllumazine synthase, chloroplastic
XM_018990195.1	XM_018990195.1	XM_018990195.1	0	0	0	0	13	22	0	0	0	0	28	24	6	11	2	0	0	0	0	0	=	mRNA	NW_017388762.1	13845	15522	+	LOC109009602	uncharacterized LOC109009602
XM_018990300.1	XM_018990300.1	XM_018990300.1	11341	8693	7030	9170	1756	3903	6764	9820	6396	5568	7749	8016	6547	4029	5670	5429	5196	5144	2896	4101	=	mRNA	NW_017388763.1	6241	10540	+	LOC109009682	pyruvate kinase, cytosolic isozyme
XR_001999136.1	XR_001999136.1	XR_001999136.1	0	0	0	0	0	0	0	0	0	0	0	0	0	0	0	0	0	0	71	0	=	misc_RNA	NW_017388763.1	15678	19012	-	LOC109009758	E3 ubiquitin-protein ligase CIP8
XR_001999128.1	XR_001999128.1	XR_001999128.1	74	0	8	0	220	0	0	0	0	0	144	128	197	0	0	134	183	100	211	0	=	misc_RNA	NW_017388763.1	15678	19012	-	LOC109009758	E3 ubiquitin-protein ligase CIP8
XM_018990690.1	XM_018990690.1	XM_018990690.1	35	56	0	65	0	100	0	57	55	79	119	116	87	0	0	0	160	50	0	81	=	mRNA	NW_017388763.1	15678	19012	-	LOC109009758	E3 ubiquitin-protein ligase CIP8
XM_018990761.1	XM_018990761.1	XM_018990761.1	1	0	0	0	1	6	0	0	3	84	3	2	1	4	0	4	1	0	1	37	=	mRNA	NW_017388763.1	15963	19012	-	LOC109009758	E3 ubiquitin-protein ligase CIP8
XR_001999133.1	XR_001999133.1	XR_001999133.1	86	0	0	1	214	0	0	0	0	0	156	125	200	129	0	148	81	0	208	0	=	misc_RNA	NW_017388763.1	15985	19012	-	LOC109009758	E3 ubiquitin-protein ligase CIP8
XM_018990479.1	XM_018990479.1	XM_018990479.1	325	223	0	55	221	71	276	247	72	150	612	470	272	242	159	139	463	361	30	178	=	mRNA	NW_017388763.1	16533	19012	-	LOC109009758	E3 ubiquitin-protein ligase CIP8
XM_018990902.1	XM_018990902.1	XM_018990902.1	88	85	113	152	1	80	128	113	92	136	178	7	0	0	6	4	9	0	2	3	=	mRNA	NW_017388763.1	16728	18728	-	LOC109009758	E3 ubiquitin-protein ligase CIP8
XM_018990402.1	XM_018990402.1	XM_018990402.1	88	103	0	73	133	111	175	382	92	144	148	146	98	0	158	92	192	483	308	132	=	mRNA	NW_017388763.1	16728	19012	-	LOC109009758	E3 ubiquitin-protein ligase CIP8
XM_018990827.1	XM_018990827.1	XM_018990827.1	4567	4622	651	1982	108	312	2394	1785	1922	1961	505	255	905	243	252	315	2077	1414	240	1549	=	mRNA	NW_017388763.1	16728	19231	-	LOC109009758	E3 ubiquitin-protein ligase CIP8
XM_018991494.1	XM_018991494.1	XM_018991494.1	0	3	0	0	0	17	8	34	0	0	0	10	0	0	18	0	0	0	0	0	=	mRNA	NW_017388765.1	11573	14703	+	LOC109010526	cystinosin homolog
XM_018991423.1	XM_018991423.1	XM_018991423.1	9	40	16	0	28	32	34	5	8	0	20	27	16	26	44	0	101	13	48	4	=	mRNA	NW_017388765.1	11573	14703	+	LOC109010526	cystinosin homolog
XM_018992039.1	XM_018992039.1	XM_018992039.1	1032	458	290	543	1483	2312	5026	3317	121	73	288	225	399	195	855	1419	2318	1794	77	121	=	mRNA	NW_017388765.1	15404	16248	+	LOC109011000	uncharacterized LOC109011000
XM_018992275.1	XM_018992275.1	XM_018992275.1	0	64	0	0	0	0	0	0	0	224	0	0	0	0	0	0	0	0	0	0	=	mRNA	NW_017388765.1	38710	41159	+	LOC109011157	glycosyltransferase family 92 protein RCOM_0530710-like
XM_018991013.1	XM_018991013.1	XM_018991013.1	680	595	494	458	146	322	480	886	418	579	483	357	471	433	425	415	498	339	244	276	=	mRNA	NW_017388765.1	1438	8154	-	LOC109010215	cystinosin homolog
XM_018991706.1	XM_018991706.1	XM_018991706.1	8	5	35	11	9	24	0	17	0	9	59	27	5	33	0	64	13	0	26	4	=	mRNA	NW_017388765.1	16463	20522	-	LOC109010761	protein WVD2-like 7
XM_018991853.1	XM_018991853.1	XM_018991853.1	29	0	0	0	0	0	0	0	0	0	0	0	51	0	0	0	0	0	0	0	=	mRNA	NW_017388765.1	16464	20521	-	LOC109010761	protein WVD2-like 7
XM_018991931.1	XM_018991931.1	XM_018991931.1	0	0	0	0	0	0	0	0	0	0	0	0	0	0	101	0	0	0	0	0	=	mRNA	NW_017388765.1	16464	20522	-	LOC109010761	protein WVD2-like 7
XM_018992163.1	XM_018992163.1	XM_018992163.1	2448	1451	3415	4176	1542	2592	2541	1679	1806	1339	1926	1657	3728	1729	2477	2638	2815	2206	1433	1442	=	mRNA	NW_017388765.1	21651	27561	-	LOC109011072	uncharacterized LOC109011072
XM_018991603.1	XM_018991603.1	XM_018991603.1	74	33	19	59	4	0	0	4	36	35	59	65	78	76	1	89	32	0	21	26	=	mRNA	NW_017388765.1	31840	34206	-	LOC109010672	myb-related protein 315-like
XM_018991321.1	XM_018991321.1	XM_018991321.1	1172	872	1135	1516	270	842	576	760	751	953	669	788	1443	553	1123	636	576	692	210	726	=	mRNA	NW_017388765.1	50104	65967	-	LOC109010443	uncharacterized LOC109010443
XM_018992385.1	XM_018992385.1	XM_018992385.1	3	3	10	7	11	0	3	3	3	8	1	3	18	7	1	4	5	10	2	19	=	mRNA	NW_017388766.1	1412	2527	+	LOC109011239	uncharacterized LOC109011239
XR_001999318.1	XR_001999318.1	XR_001999318.1	3	0	9	0	0	0	0	0	9	0	0	0	20	19	13	17	7	4	5	16	=	misc_RNA	NW_017388766.1	1464	2527	+	LOC109011239	uncharacterized LOC109011239
XR_001999322.1	XR_001999322.1	XR_001999322.1	0	0	0	0	0	0	0	0	7	0	0	0	0	0	0	0	0	0	0	0	=	misc_RNA	NW_017388766.1	1466	2527	+	LOC109011239	uncharacterized LOC109011239
XR_001999321.1	XR_001999321.1	XR_001999321.1	0	11	0	18	31	0	0	10	29	40	0	0	0	0	0	0	0	0	0	0	=	misc_RNA	NW_017388766.1	1466	2527	+	LOC109011239	uncharacterized LOC109011239
XR_001999328.1	XR_001999328.1	XR_001999328.1	0	7	0	5	6	0	8	0	17	5	8	6	0	0	0	0	0	0	0	0	=	misc_RNA	NW_017388766.1	1482	2527	+	LOC109011239	uncharacterized LOC109011239
XM_018992658.1	XM_018992658.1	XM_018992658.1	0	0	9	0	29	20	0	0	0	0	7	12	0	21	5	24	4	0	77	10	=	mRNA	NW_017388766.1	27230	29703	+	LOC109011414	uncharacterized LOC109011414
XM_018992775.1	XM_018992775.1	XM_018992775.1	0	0	0	0	0	0	0	0	0	0	1	0	0	0	0	0	0	0	0	0	=	mRNA	NW_017388766.1	29799	32219	-	LOC109011494	extra-large guanine nucleotide-binding protein 1-like
XR_001999347.1	XR_001999347.1	XR_001999347.1	0	0	0	0	0	0	0	0	0	0	20	0	7	11	0	4	0	0	3	0	=	misc_RNA	NW_017388766.1	29799	32952	-	LOC109011494	extra-large guanine nucleotide-binding protein 1-like
XM_018993010.1	XM_018993010.1	XM_018993010.1	0	0	0	0	21	33	0	0	0	0	9	0	10	14	15	22	0	0	16	0	=	mRNA	NW_017388773.1	22442	25272	+	LOC109011685	uncharacterized LOC109011685
XM_018993348.1	XM_018993348.1	XM_018993348.1	0	0	0	0	0	0	0	0	0	0	0	0	0	0	0	0	0	0	32	0	=	mRNA	NW_017388773.1	120879	122489	+	LOC109011919	uncharacterized LOC109011919
XM_018993450.1	XM_018993450.1	XM_018993450.1	0	0	0	0	6	21	0	0	0	0	7	5	7	41	6	8	0	0	46	0	=	mRNA	NW_017388773.1	137839	138954	+	LOC109011999	uncharacterized LOC109011999
XR_001999609.1	XR_001999609.1	XR_001999609.1	25	31	9	11	7	0	0	0	9	0	53	74	30	33	13	0	0	0	27	9	=	ncRNA	NW_017388773.1	177962	183306	+	LOC109013620	uncharacterized LOC109013620
XM_018994019.1	XM_018994019.1	XM_018994019.1	0	0	13	0	31	12	0	0	0	0	9	16	8	25	4	1	0	0	86	0	=	mRNA	NW_017388773.1	341108	341686	+	LOC109012381	uncharacterized mitochondrial protein AtMg00810-like
XM_018993124.1	XM_018993124.1	XM_018993124.1	0	0	0	0	0	4	4	0	0	9	0	6	0	8	3	0	0	0	0	0	=	mRNA	NW_017388773.1	75441	75767	-	LOC109011764	uncharacterized mitochondrial protein AtMg00820-like
XM_018994513.1	XM_018994513.1	XM_018994513.1	29	26	333	160	56	91	141	90	136	382	21	46	22	91	100	122	71	162	62	172	=	mRNA	NW_017388773.1	144901	156544	-	LOC109012599	thaumatin-like protein 1b
XM_018994351.1	XM_018994351.1	XM_018994351.1	6	7	5	7	19	5	8	6	10	15	9	23	11	5	10	8	40	10	5	17	=	mRNA	NW_017388773.1	144901	156574	-	LOC109012599	thaumatin-like protein 1b
XM_018994434.1	XM_018994434.1	XM_018994434.1	10332	7070	7881	7935	2894	2831	6983	9249	4948	4511	8603	8864	7032	5124	7799	7400	10784	10524	5254	5144	=	mRNA	NW_017388773.1	144901	156579	-	LOC109012599	thaumatin-like protein 1b
XM_018995259.1	XM_018995259.1	XM_018995259.1	522	250	0	0	0	0	265	1	51	0	160	0	16	360	0	315	4	6	257	263	=	mRNA	NW_017388773.1	165242	175929	-	LOC109013125	TMV resistance protein N-like
XM_018995360.1	XM_018995360.1	XM_018995360.1	0	0	0	0	0	0	0	0	2	0	160	0	0	289	0	301	0	0	243	182	=	mRNA	NW_017388773.1	165469	175929	-	LOC109013125	TMV resistance protein N-like
XM_018995176.1	XM_018995176.1	XM_018995176.1	0	4	0	0	6	0	0	0	0	0	225	0	0	362	0	415	0	0	337	263	=	mRNA	NW_017388773.1	168844	175927	-	LOC109013125	TMV resistance protein N-like
XR_001999556.1	XR_001999556.1	XR_001999556.1	0	572	0	0	104	0	0	0	0	0	6	0	0	17	0	13	0	0	1	1	=	misc_RNA	NW_017388773.1	168861	175927	-	LOC109013125	TMV resistance protein N-like
XR_001999571.1	XR_001999571.1	XR_001999571.1	0	0	0	0	69	0	1	0	0	0	241	0	0	392	0	452	0	0	342	284	=	misc_RNA	NW_017388773.1	168861	175929	-	LOC109013125	TMV resistance protein N-like
XM_018994878.1	XM_018994878.1	XM_018994878.1	8	94	0	0	0	0	0	0	0	107	0	0	196	0	0	0	0	0	0	0	=	mRNA	NW_017388773.1	184589	192314	-	LOC109012775	TMV resistance protein N-like
XR_001999531.1	XR_001999531.1	XR_001999531.1	0	0	0	0	0	0	0	0	0	91	0	0	90	0	0	0	0	0	0	0	=	misc_RNA	NW_017388773.1	184589	192314	-	LOC109012775	TMV resistance protein N-like
XM_018994783.1	XM_018994783.1	XM_018994783.1	0	0	143	208	0	160	66	0	109	154	0	0	0	255	336	0	151	0	220	206	=	mRNA	NW_017388773.1	184589	192314	-	LOC109012775	TMV resistance protein N-like
XM_018994621.1	XM_018994621.1	XM_018994621.1	40	276	149	87	177	3	53	43	174	169	665	344	187	599	327	466	489	205	278	283	=	mRNA	NW_017388773.1	184589	192314	-	LOC109012775	TMV resistance protein N-like
XM_018994695.1	XM_018994695.1	XM_018994695.1	1	25	8	36	0	80	40	0	19	25	92	26	41	116	51	21	5	30	36	17	=	mRNA	NW_017388773.1	187447	192314	-	LOC109012775	TMV resistance protein N-like
XM_018994950.1	XM_018994950.1	XM_018994950.1	0	0	0	0	0	0	0	0	0	0	75	143	28	77	112	129	50	34	144	149	=	mRNA	NW_017388773.1	187580	192314	-	LOC109012775	TMV resistance protein N-like
XM_018995030.1	XM_018995030.1	XM_018995030.1	0	0	0	0	0	0	0	0	1	0	0	0	46	83	0	0	0	0	0	0	=	mRNA	NW_017388773.1	187917	192314	-	LOC109012775	TMV resistance protein N-like
XM_018994245.1	XM_018994245.1	XM_018994245.1	1	9	10	1	4	25	22	0	17	0	164	159	136	122	102	128	88	60	248	119	=	mRNA	NW_017388773.1	269563	271187	-	LOC109012514	TMV resistance protein N-like
XM_018993684.1	XM_018993684.1	XM_018993684.1	0	0	0	2	75	65	5	2	0	0	2	13	8	18	12	3	0	0	26	0	=	mRNA	NW_017388773.1	205160	205975	-	LOC109012140	uncharacterized LOC109012140
XM_018995703.1	XM_018995703.1	XM_018995703.1	780	1793	8357	16741	8574	5184	12685	25627	22416	1895	592	773	15739	8858	13191	13184	17018	14727	2092	476	=	mRNA	NW_017388773.1	218422	219838	-	LOC109013532	thaumatin-like protein 1b
XR_001999586.1	XR_001999586.1	XR_001999586.1	5	0	0	0	0	25	16	4	11	0	0	0	42	0	18	48	15	5	128	5	=	misc_RNA	NW_017388773.1	264025	269249	-	LOC109013377	TMV resistance protein N-like
XM_018995475.1	XM_018995475.1	XM_018995475.1	0	0	0	3	70	0	0	0	0	0	39	36	0	59	0	0	0	0	0	0	=	mRNA	NW_017388773.1	265445	269249	-	LOC109013377	TMV resistance protein N-like
XM_018995880.1	XM_018995880.1	XM_018995880.1	0	5	7	7	141	88	17	46	20	0	133	109	95	139	68	116	282	87	128	5	=	mRNA	NW_017388773.1	372859	374174	-	LOC109013678	thaumatin-like protein 1b
XM_018996094.1	XM_018996094.1	XM_018996094.1	4447	3438	490	1384	2475	2948	7319	5349	412	1004	7122	8554	933	552	1416	2528	4689	3238	204	863	=	mRNA	NW_017388774.1	13637	18301	+	LOC109013840	transcription factor bHLH35-like
XR_001999652.1	XR_001999652.1	XR_001999652.1	308	529	199	0	489	0	1027	507	0	1335	2604	2755	317	237	336	351	663	327	0	1024	=	ncRNA	NW_017388774.1	14949	17697	+	LOC109013912	uncharacterized LOC109013912
XM_018996572.1	XM_018996572.1	XM_018996572.1	446	209	646	404	251	47	338	432	699	821	260	386	45	218	398	345	81	71	173	154	=	mRNA	NW_017388774.1	44635	50861	+	LOC109014047	uncharacterized LOC109014047
XM_018996648.1	XM_018996648.1	XM_018996648.1	274	239	0	0	0	59	44	0	50	0	254	167	0	0	0	0	0	0	0	96	=	mRNA	NW_017388774.1	44635	53036	+	LOC109014047	uncharacterized LOC109014047
XM_018996461.1	XM_018996461.1	XM_018996461.1	448	207	185	297	75	82	87	161	109	85	164	182	125	243	59	140	126	133	179	104	=	mRNA	NW_017388774.1	44635	53036	+	LOC109014047	uncharacterized LOC109014047
XR_001999688.1	XR_001999688.1	XR_001999688.1	63	62	180	0	0	79	48	110	66	132	0	65	377	0	75	114	203	0	99	56	=	misc_RNA	NW_017388774.1	44635	53037	+	LOC109014047	uncharacterized LOC109014047
XR_001999686.1	XR_001999686.1	XR_001999686.1	91	70	221	157	236	246	80	175	102	82	150	104	189	85	225	161	178	52	113	158	=	misc_RNA	NW_017388774.1	44635	53037	+	LOC109014047	uncharacterized LOC109014047
XM_018996725.1	XM_018996725.1	XM_018996725.1	0	58	96	70	0	53	0	0	50	0	129	0	53	0	0	79	0	33	0	0	=	mRNA	NW_017388774.1	44635	53037	+	LOC109014047	uncharacterized LOC109014047
XM_018997219.1	XM_018997219.1	XM_018997219.1	1278	1219	1591	1452	401	668	1372	621	1891	2103	1669	1406	1528	958	957	1486	1170	1150	833	1840	=	mRNA	NW_017388774.1	75429	78739	+	LOC109014692	uncharacterized LOC109014692
XM_018997138.1	XM_018997138.1	XM_018997138.1	208	155	102	55	148	50	48	36	70	15	134	203	20	55	33	145	69	14	26	53	=	mRNA	NW_017388774.1	80742	84645	+	LOC109014492	uncharacterized LOC109014492
XM_018997089.1	XM_018997089.1	XM_018997089.1	265	256	526	607	331	418	106	133	109	151	172	201	157	172	177	536	314	62	212	155	=	mRNA	NW_017388774.1	80744	85159	+	LOC109014492	uncharacterized LOC109014492
XM_018997021.1	XM_018997021.1	XM_018997021.1	6418	5614	4048	3268	1996	2141	3100	3333	3923	3724	5152	5283	5381	4701	3766	3759	2700	2322	3079	3199	=	mRNA	NW_017388774.1	80746	85159	+	LOC109014492	uncharacterized LOC109014492
XM_018997408.1	XM_018997408.1	XM_018997408.1	400	0	111	242	0	0	21	0	98	144	124	83	351	0	55	149	134	0	0	230	=	mRNA	NW_017388774.1	99736	109236	+	LOC109014784	subtilisin-like protease SBT2.6
XM_018997360.1	XM_018997360.1	XM_018997360.1	315	0	232	298	0	0	0	213	0	217	0	0	0	125	59	0	0	153	0	0	=	mRNA	NW_017388774.1	99736	109236	+	LOC109014784	subtilisin-like protease SBT2.6
XM_018997307.1	XM_018997307.1	XM_018997307.1	944	507	505	326	188	68	48	114	123	125	441	377	2949	577	230	366	47	52	227	178	=	mRNA	NW_017388774.1	99736	109491	+	LOC109014784	subtilisin-like protease SBT2.6
XM_018997469.1	XM_018997469.1	XM_018997469.1	85	101	70	135	0	0	0	0	0	42	0	0	0	0	37	0	0	0	0	0	=	mRNA	NW_017388774.1	100362	109236	+	LOC109014784	subtilisin-like protease SBT2.6
XM_018997843.1	XM_018997843.1	XM_018997843.1	64	61	0	28	0	71	0	0	0	176	0	0	0	0	129	0	0	0	86	37	=	mRNA	NW_017388774.1	109943	116576	+	LOC109015033	uncharacterized LOC109015033
XM_018997668.1	XM_018997668.1	XM_018997668.1	37	56	14	68	0	1	58	24	69	23	80	128	100	34	42	83	0	1	0	3	=	mRNA	NW_017388774.1	109943	116576	+	LOC109015033	uncharacterized LOC109015033
XM_018997555.1	XM_018997555.1	XM_018997555.1	76	116	459	251	255	34	160	118	113	39	599	303	438	143	54	310	129	110	115	356	=	mRNA	NW_017388774.1	109943	116576	+	LOC109015033	uncharacterized LOC109015033
XM_018997608.1	XM_018997608.1	XM_018997608.1	30	46	0	2	0	3	0	0	157	9	38	162	29	36	85	0	0	0	85	0	=	mRNA	NW_017388774.1	109947	116576	+	LOC109015033	uncharacterized LOC109015033
XM_018997893.1	XM_018997893.1	XM_018997893.1	21	44	5	35	0	122	0	0	0	121	0	0	41	44	0	0	0	0	0	0	=	mRNA	NW_017388774.1	109964	116576	+	LOC109015033	uncharacterized LOC109015033
XM_018997780.1	XM_018997780.1	XM_018997780.1	47	0	0	0	0	0	0	0	0	0	1	0	0	6	0	0	0	0	0	0	=	mRNA	NW_017388774.1	110087	116576	+	LOC109015033	uncharacterized LOC109015033
XM_018997729.1	XM_018997729.1	XM_018997729.1	314	5	3	12	2	55	8	0	5	61	40	3	8	149	6	3	0	0	5	0	=	mRNA	NW_017388774.1	110137	116576	+	LOC109015033	uncharacterized LOC109015033
XM_018998480.1	XM_018998480.1	XM_018998480.1	31	19	15	0	0	74	28	13	7	0	0	21	23	24	13	0	3	3	110	21	=	mRNA	NW_017388774.1	117951	135989	+	LOC109015922	oxysterol-binding protein-related protein 4B-like
XM_018998260.1	XM_018998260.1	XM_018998260.1	133	193	54	68	0	0	29	70	67	106	17	128	60	61	38	0	4	40	183	94	=	mRNA	NW_017388774.1	117963	123522	+	LOC109015707	oxysterol-binding protein-related protein 4B-like
XM_018998313.1	XM_018998313.1	XM_018998313.1	4	0	0	3	5	16	2	1	0	5	5	15	7	27	2	0	3	0	17	2	=	mRNA	NW_017388774.1	120134	123522	+	LOC109015707	oxysterol-binding protein-related protein 4B-like
XM_018998410.1	XM_018998410.1	XM_018998410.1	2	0	0	12	57	1	0	0	0	8	13	2	1	3	1	65	6	0	1	1	=	mRNA	NW_017388774.1	120190	135989	+	LOC109015922	oxysterol-binding protein-related protein 4B-like
XM_018998203.1	XM_018998203.1	XM_018998203.1	57	59	34	22	135	194	56	33	0	41	125	28	63	70	22	122	74	2	102	85	=	mRNA	NW_017388774.1	120243	123522	+	LOC109015707	oxysterol-binding protein-related protein 4B-like
XM_018995985.1	XM_018995985.1	XM_018995985.1	371	42	35	232	2	214	2	41	62	292	323	672	1231	752	42	118	35	51	199	110	=	mRNA	NW_017388774.1	19925	33784	-	LOC109013752	DNA ligase 4
XM_018996911.1	XM_018996911.1	XM_018996911.1	978	1014	457	599	160	205	512	666	693	611	1196	1532	1205	847	488	920	425	570	800	214	=	mRNA	NW_017388774.1	55025	63626	-	LOC109014364	pathogenesis-related homeodomain protein-like
XM_018996839.1	XM_018996839.1	XM_018996839.1	1353	444	943	1091	138	1030	813	1013	1198	1226	509	570	1341	1116	1453	843	864	482	342	1368	=	mRNA	NW_017388774.1	55025	63626	-	LOC109014364	pathogenesis-related homeodomain protein-like
XR_002000068.1	XR_002000068.1	XR_002000068.1	84	137	64	73	0	40	81	128	89	160	139	122	115	155	67	101	51	37	124	94	=	misc_RNA	NW_017388774.1	136692	137746	-	LOC109016081	uncharacterized LOC109016081
XM_018998572.1	XM_018998572.1	XM_018998572.1	30	28	0	0	0	38	0	4	0	0	0	0	44	0	0	0	18	6	0	29	=	mRNA	NW_017388774.1	136692	138697	-	LOC109016081	uncharacterized LOC109016081
XR_002000085.1	XR_002000085.1	XR_002000085.1	10	16	23	23	22	22	16	0	15	24	11	11	21	26	10	16	8	0	20	10	=	ncRNA	NW_017388774.1	130873	131875	-	LOC109016220	uncharacterized LOC109016220
XM_018998109.1	XM_018998109.1	XM_018998109.1	2141	1214	2651	3199	1291	2193	2536	2370	2844	3446	2455	1885	4424	2734	2668	3075	2342	1881	2288	3047	=	mRNA	NW_017388774.1	139493	145933	-	LOC109015488	uncharacterized LOC109015488
XM_018998053.1	XM_018998053.1	XM_018998053.1	212	134	12	100	7	100	149	44	1	4	130	77	20	44	64	0	135	117	0	79	=	mRNA	NW_017388774.1	139493	145935	-	LOC109015488	uncharacterized LOC109015488
XM_018997991.1	XM_018997991.1	XM_018997991.1	290	177	0	118	1	150	144	40	219	128	150	60	0	45	75	53	133	129	59	84	=	mRNA	NW_017388774.1	139493	145935	-	LOC109015488	uncharacterized LOC109015488
XM_018998739.1	XM_018998739.1	XM_018998739.1	139	123	67	112	79	133	168	179	257	352	43	17	61	53	53	107	60	47	146	198	=	mRNA	NW_017388774.1	154976	159653	-	LOC109016287	cadmium/zinc-transporting ATPase HMA3-like
XM_018999061.1	XM_018999061.1	XM_018999061.1	5086	3457	2957	4410	1010	2083	3204	3441	2990	3054	3397	2576	4295	2288	2731	2810	3048	2673	1613	2825	=	mRNA	NW_017388775.1	7437	10232	+	LOC109016637	ras-related protein RABA2a
XM_018999373.1	XM_018999373.1	XM_018999373.1	87	236	138	120	37	47	45	73	122	34	136	147	286	221	68	107	230	39	82	93	=	mRNA	NW_017388775.1	23248	26551	+	LOC109016950	uncharacterized LOC109016950
XM_018999318.1	XM_018999318.1	XM_018999318.1	93	1536	1858	100	33	117	56	109	199	101	1509	1286	2059	2020	98	1417	1828	34	18	59	=	mRNA	NW_017388775.1	23248	26551	+	LOC109016950	uncharacterized LOC109016950
XM_018999745.1	XM_018999745.1	XM_018999745.1	81	80	1	1	105	54	150	0	1	1	49	49	0	0	0	1	0	0	111	1	=	mRNA	NW_017388775.1	45505	48333	+	LOC109017378	UPF0481 protein At3g47200-like
XM_018999694.1	XM_018999694.1	XM_018999694.1	0	0	348	246	0	166	0	139	233	245	74	0	230	207	193	171	256	113	151	213	=	mRNA	NW_017388775.1	45505	48333	+	LOC109017378	UPF0481 protein At3g47200-like
XM_019000024.1	XM_019000024.1	XM_019000024.1	1421	87	415	1669	196	381	265	446	500	1177	46	20	238	400	238	319	206	426	260	845	=	mRNA	NW_017388775.1	103176	106314	+	LOC109017813	protein NRT1/ PTR FAMILY 4.3-like
XM_019000162.1	XM_019000162.1	XM_019000162.1	26	10	0	0	32	47	16	27	25	0	95	34	14	3	14	6	0	15	18	25	=	mRNA	NW_017388775.1	114164	120029	+	LOC109017895	survival of motor neuron-related-splicing factor 30
XM_019000109.1	XM_019000109.1	XM_019000109.1	3125	3184	1502	1183	668	825	882	1878	2523	1458	3036	3559	1515	1688	953	1669	1021	490	1521	1726	=	mRNA	NW_017388775.1	114181	120029	+	LOC109017895	survival of motor neuron-related-splicing factor 30
XM_019000221.1	XM_019000221.1	XM_019000221.1	245	39	108	125	84	55	172	34	98	199	202	170	281	261	100	130	173	186	115	73	=	mRNA	NW_017388775.1	116383	120029	+	LOC109017895	survival of motor neuron-related-splicing factor 30
XR_002000146.1	XR_002000146.1	XR_002000146.1	0	0	0	0	0	21	0	0	0	0	30	0	44	59	19	17	13	14	35	105	=	ncRNA	NW_017388775.1	155606	158238	+	LOC109016467	uncharacterized LOC109016467
XR_002000511.1	XR_002000511.1	XR_002000511.1	0	0	0	0	0	0	0	0	0	0	0	0	3	1	0	3	0	0	0	0	=	ncRNA	NW_017388775.1	174653	175230	+	LOC109018088	uncharacterized LOC109018088
XM_019000640.1	XM_019000640.1	XM_019000640.1	14	14	12	128	13	38	69	81	18	31	16	0	43	21	23	73	33	0	16	0	=	mRNA	NW_017388775.1	189659	210877	+	LOC109018335	2-C-methyl-D-erythritol 4-phosphate cytidylyltransferase, chloroplastic
XM_019000707.1	XM_019000707.1	XM_019000707.1	0	132	0	139	0	111	168	0	0	321	0	22	109	107	88	193	143	226	0	74	=	mRNA	NW_017388775.1	189659	211487	+	LOC109018335	2-C-methyl-D-erythritol 4-phosphate cytidylyltransferase, chloroplastic
XM_019000578.1	XM_019000578.1	XM_019000578.1	38	22	29	28	25	17	54	149	1	48	74	13	74	184	217	76	45	22	20	54	=	mRNA	NW_017388775.1	189660	211487	+	LOC109018335	2-C-methyl-D-erythritol 4-phosphate cytidylyltransferase, chloroplastic
XR_002000610.1	XR_002000610.1	XR_002000610.1	81	35	133	164	43	90	38	74	102	127	20	44	114	77	66	38	73	46	31	179	=	misc_RNA	NW_017388775.1	189661	211487	+	LOC109018335	2-C-methyl-D-erythritol 4-phosphate cytidylyltransferase, chloroplastic
XM_019000515.1	XM_019000515.1	XM_019000515.1	300	165	475	748	245	601	202	301	814	294	297	285	711	549	113	379	223	162	453	494	=	mRNA	NW_017388775.1	189661	211487	+	LOC109018335	2-C-methyl-D-erythritol 4-phosphate cytidylyltransferase, chloroplastic
XM_018999239.1	XM_018999239.1	XM_018999239.1	1399	928	1176	1750	276	949	808	1074	1167	1107	686	594	1028	693	909	982	1035	1012	512	1405	=	mRNA	NW_017388775.1	1875	5224	-	LOC109016847	elongation factor 1-gamma-like
XM_018999150.1	XM_018999150.1	XM_018999150.1	3860	3858	5161	4152	1539	2651	3255	3545	4171	3119	2136	2391	3054	3010	2847	3237	3018	2587	2372	2454	=	mRNA	NW_017388775.1	10481	14655	-	LOC109016744	ras-related protein RABD1
XM_018998967.1	XM_018998967.1	XM_018998967.1	9	14	0	0	41	39	5	2	0	16	41	17	37	21	5	13	5	0	108	0	=	mRNA	NW_017388775.1	18128	19681	-	LOC109016534	glucuronoxylan 4-O-methyltransferase 1-like
XM_018999512.1	XM_018999512.1	XM_018999512.1	0	0	0	7	0	0	0	0	0	0	0	0	2	0	0	0	0	0	0	0	=	mRNA	NW_017388775.1	30098	37612	-	LOC109017105	protein FAR1-RELATED SEQUENCE 11
XM_018999446.1	XM_018999446.1	XM_018999446.1	238	1669	16	274	822	1476	1773	1896	1760	2168	2524	295	2319	688	220	1643	1080	1175	10	1594	=	mRNA	NW_017388775.1	30098	37613	-	LOC109017105	protein FAR1-RELATED SEQUENCE 11
XM_018999867.1	XM_018999867.1	XM_018999867.1	2288	1661	3453	3651	1079	2775	1698	2290	3778	4564	2387	1726	3790	4352	2876	3105	1768	1075	2575	3177	=	mRNA	NW_017388775.1	52478	73958	-	LOC109017557	uncharacterized LOC109017557
XM_018999958.1	XM_018999958.1	XM_018999958.1	0	0	69	62	58	166	44	86	0	59	88	0	47	74	0	93	199	127	0	39	=	mRNA	NW_017388775.1	52478	73958	-	LOC109017557	uncharacterized LOC109017557
XM_018999907.1	XM_018999907.1	XM_018999907.1	50	62	50	34	0	15	0	41	22	17	0	12	26	53	11	0	46	0	0	51	=	mRNA	NW_017388775.1	52478	73958	-	LOC109017557	uncharacterized LOC109017557
XM_018999811.1	XM_018999811.1	XM_018999811.1	58	60	43	0	1	0	47	39	0	0	18	0	0	43	0	8	39	6	6	43	=	mRNA	NW_017388775.1	52478	73958	-	LOC109017557	uncharacterized LOC109017557
XR_002000529.1	XR_002000529.1	XR_002000529.1	2	1	10	22	23	19	5	4	13	40	0	1	28	0	2	10	0	0	129	0	=	ncRNA	NW_017388775.1	158484	160832	-	LOC109018151	uncharacterized LOC109018151
XR_002000525.1	XR_002000525.1	XR_002000525.1	18	50	23	10	0	39	0	15	14	17	44	52	24	63	47	10	40	17	1	39	=	ncRNA	NW_017388775.1	158484	160832	-	LOC109018151	uncharacterized LOC109018151
XM_019000431.1	XM_019000431.1	XM_019000431.1	8924	8406	11218	7623	2121	3216	7344	8613	7084	7753	6269	4769	7756	5051	5972	6823	5478	4663	2288	5112	=	mRNA	NW_017388775.1	176649	179041	-	LOC109018240	NADH dehydrogenase [ubiquinone] 1 beta subcomplex subunit 3-A-like
XM_019000813.1	XM_019000813.1	XM_019000813.1	3389	2166	2074	2017	980	1359	949	1171	1265	1687	2076	1599	2672	1657	1338	1330	1023	814	1381	953	=	mRNA	NW_017388775.1	225236	234206	-	LOC109018644	protein STICHEL
XM_019000920.1	XM_019000920.1	XM_019000920.1	2225	1282	834	1205	328	446	985	658	1014	977	1342	1312	2036	2069	901	1481	1187	515	759	616	=	mRNA	NW_017388775.1	237056	243819	-	LOC109018723	PHD finger protein ALFIN-LIKE 7
XM_019001092.1	XM_019001092.1	XM_019001092.1	0	0	0	0	8	13	0	0	0	0	0	0	0	0	13	0	0	0	0	0	=	mRNA	NW_017388781.1	25265	25732	+	LOC109018872	uncharacterized LOC109018872
XM_019001181.1	XM_019001181.1	XM_019001181.1	0	0	3	0	12	15	0	0	0	0	0	2	0	4	0	1	0	0	2	0	=	mRNA	NW_017388782.1	24590	25339	+	LOC109018956	uncharacterized LOC109018956
XM_019001353.1	XM_019001353.1	XM_019001353.1	296	203	84	139	244	349	325	310	75	24	415	325	301	220	471	506	375	443	182	25	=	mRNA	NW_017388782.1	7130	8441	-	LOC109019101	uncharacterized LOC109019101
XM_019001785.1	XM_019001785.1	XM_019001785.1	320	316	184	158	118	138	121	137	198	174	0	166	261	0	102	197	133	111	165	170	=	mRNA	NW_017388783.1	31046	50478	+	LOC109019309	katanin p80 WD40 repeat-containing subunit B1 homolog
XM_019001916.1	XM_019001916.1	XM_019001916.1	281	194	148	149	78	94	125	119	0	0	209	141	346	196	48	0	116	106	196	108	=	mRNA	NW_017388783.1	31046	50478	+	LOC109019309	katanin p80 WD40 repeat-containing subunit B1 homolog
XM_019002185.1	XM_019002185.1	XM_019002185.1	172	163	120	119	0	0	89	81	136	76	144	101	134	87	38	207	93	0	178	71	=	mRNA	NW_017388783.1	31046	50478	+	LOC109019309	katanin p80 WD40 repeat-containing subunit B1 homolog
XM_019002118.1	XM_019002118.1	XM_019002118.1	327	310	187	157	0	0	131	124	163	121	229	178	115	192	71	206	138	0	178	136	=	mRNA	NW_017388783.1	31046	50478	+	LOC109019309	katanin p80 WD40 repeat-containing subunit B1 homolog
XM_019001849.1	XM_019001849.1	XM_019001849.1	210	175	136	145	75	118	94	88	148	91	184	125	107	0	59	186	106	56	140	95	=	mRNA	NW_017388783.1	31046	50478	+	LOC109019309	katanin p80 WD40 repeat-containing subunit B1 homolog
XM_019001729.1	XM_019001729.1	XM_019001729.1	434	327	183	248	71	168	170	176	201	124	305	194	86	124	102	0	133	78	0	121	=	mRNA	NW_017388783.1	31046	50478	+	LOC109019309	katanin p80 WD40 repeat-containing subunit B1 homolog
XM_019001664.1	XM_019001664.1	XM_019001664.1	0	0	3	136	0	0	0	0	0	0	0	0	0	9	0	0	0	0	0	0	=	mRNA	NW_017388783.1	31046	50478	+	LOC109019309	katanin p80 WD40 repeat-containing subunit B1 homolog
XM_019001611.1	XM_019001611.1	XM_019001611.1	192	165	105	119	0	0	96	87	128	89	172	123	100	94	51	167	94	0	151	88	=	mRNA	NW_017388783.1	31046	50478	+	LOC109019309	katanin p80 WD40 repeat-containing subunit B1 homolog
XM_019002051.1	XM_019002051.1	XM_019002051.1	286	382	835	144	125	242	103	127	177	119	266	216	292	315	451	0	162	170	0	221	=	mRNA	NW_017388783.1	31228	50478	+	LOC109019309	katanin p80 WD40 repeat-containing subunit B1 homolog
XM_019001983.1	XM_019001983.1	XM_019001983.1	270	241	281	144	0	0	103	127	215	119	225	150	292	320	224	386	189	8	195	146	=	mRNA	NW_017388783.1	31228	50478	+	LOC109019309	katanin p80 WD40 repeat-containing subunit B1 homolog
XM_019002705.1	XM_019002705.1	XM_019002705.1	7540	6707	11495	12183	2564	7222	9748	12734	9057	8375	6130	1173	9424	7192	8493	8840	10425	8937	2820	7942	=	mRNA	NW_017388783.1	103715	127033	+	LOC109020252	protease 2
XR_002000916.1	XR_002000916.1	XR_002000916.1	680	938	323	506	1346	222	190	278	185	242	634	4545	327	159	199	939	199	427	2990	120	=	misc_RNA	NW_017388783.1	103715	127209	+	LOC109020252	protease 2
XM_019002838.1	XM_019002838.1	XM_019002838.1	573	491	658	765	343	1055	735	1160	550	683	477	446	613	463	556	474	442	685	486	558	=	mRNA	NW_017388783.1	118645	127490	+	LOC109020361	uncharacterized mitochondrial protein AtMg00810-like
XM_019002924.1	XM_019002924.1	XM_019002924.1	40190	45468	40183	38718	24109	26297	36529	40868	54095	37179	38654	36654	54281	43077	41999	44561	36019	30667	43902	28485	=	mRNA	NW_017388783.1	136658	138347	+	LOC109020435	uncharacterized LOC109020435
XM_019003017.1	XM_019003017.1	XM_019003017.1	125	53	1203	1186	156	514	326	563	359	219	116	64	2556	391	678	746	276	414	1008	171	=	mRNA	NW_017388783.1	147358	149567	+	LOC109020512	DNA-damage-repair/toleration protein DRT100
XM_019001447.1	XM_019001447.1	XM_019001447.1	75	93	313	62	43	96	222	61	107	67	783	116	56	64	340	75	52	47	51	65	=	mRNA	NW_017388783.1	12908	21733	-	LOC109019174	zinc finger CCCH domain-containing protein 16
XM_019001513.1	XM_019001513.1	XM_019001513.1	79	59	65	65	50	50	167	62	75	55	569	161	60	55	173	63	57	53	52	48	=	mRNA	NW_017388783.1	12908	21734	-	LOC109019174	zinc finger CCCH domain-containing protein 16
XM_019002270.1	XM_019002270.1	XM_019002270.1	1279	585	1979	972	646	237	1344	1110	2096	1560	481	665	1021	1004	1571	1059	1519	846	644	1472	=	mRNA	NW_017388783.1	52512	58151	-	LOC109019862	uncharacterized LOC109019862
XM_019002356.1	XM_019002356.1	XM_019002356.1	1834	2110	4892	3101	1227	2059	2251	2755	2946	2470	1584	1366	2721	2328	2532	2796	1977	1579	1465	2453	=	mRNA	NW_017388783.1	59154	79358	-	LOC109019945	alpha-galactosidase 1-like
XM_019002446.1	XM_019002446.1	XM_019002446.1	637	0	735	692	0	1133	258	596	638	1196	563	0	988	914	735	0	0	334	0	658	=	mRNA	NW_017388783.1	63306	66333	-	LOC109020027	uncharacterized LOC109020027
XM_019002612.1	XM_019002612.1	XM_019002612.1	143	401	1041	167	268	316	470	688	106	310	265	584	396	577	511	146	269	276	0	815	=	mRNA	NW_017388783.1	84697	89040	-	LOC109020107	pyruvate kinase, cytosolic isozyme-like
XM_019002543.1	XM_019002543.1	XM_019002543.1	25358	30436	49065	29392	12087	20206	29962	41687	13165	18832	52052	37855	28895	23344	34638	36717	38857	42920	14969	37838	=	mRNA	NW_017388783.1	84697	89040	-	LOC109020107	pyruvate kinase, cytosolic isozyme-like
XR_002000964.1	XR_002000964.1	XR_002000964.1	24	34	39	44	8	42	20	26	64	315	25	22	58	19	41	113	23	18	25	35	=	ncRNA	NW_017388783.1	149702	151827	-	LOC109020589	uncharacterized LOC109020589
XM_019003193.1	XM_019003193.1	XM_019003193.1	0	0	0	0	31	40	0	0	0	0	33	20	18	50	5	7	0	0	49	0	=	mRNA	NW_017388785.1	52286	53194	+	LOC109020646	uncharacterized LOC109020646
XM_019003284.1	XM_019003284.1	XM_019003284.1	965	911	832	632	417	472	242	278	569	746	614	585	1063	672	558	585	319	304	541	679	=	mRNA	NW_017388785.1	12605	13948	-	LOC109020727	F-box/kelch-repeat protein At1g74510-like
XM_019003377.1	XM_019003377.1	XM_019003377.1	0	0	0	0	14	4	0	0	0	5	0	0	17	0	0	0	0	0	0	0	=	mRNA	NW_017388786.1	542	2234	+	LOC109020823	transcription factor PRE3-like
XM_019003851.1	XM_019003851.1	XM_019003851.1	0	26	41	0	0	19	27	32	30	0	0	39	0	0	0	0	0	0	0	0	=	mRNA	NW_017388792.1	1955	6802	-	LOC109021125	vacuolar cation/proton exchanger 3-like
XM_019003916.1	XM_019003916.1	XM_019003916.1	0	18	40	21	0	22	0	24	0	21	61	24	0	63	26	38	14	17	0	44	=	mRNA	NW_017388792.1	1955	6802	-	LOC109021125	vacuolar cation/proton exchanger 3-like
XM_019003784.1	XM_019003784.1	XM_019003784.1	23	0	0	52	0	20	56	0	47	100	0	53	40	94	86	35	44	27	42	0	=	mRNA	NW_017388792.1	1955	6802	-	LOC109021125	vacuolar cation/proton exchanger 3-like
XM_019003716.1	XM_019003716.1	XM_019003716.1	96	101	127	361	33	84	78	85	180	165	222	103	326	133	96	109	104	154	158	103	=	mRNA	NW_017388792.1	1955	6802	-	LOC109021125	vacuolar cation/proton exchanger 3-like
XM_019004101.1	XM_019004101.1	XM_019004101.1	0	0	3	0	4	15	0	0	0	0	9	15	0	27	4	0	0	0	5	0	=	mRNA	NW_017388793.1	29	830	-	LOC109021450	uncharacterized LOC109021450
XM_019004267.1	XM_019004267.1	XM_019004267.1	8	10	4	8	86	43	0	11	7	5	17	17	21	77	17	0	0	5	0	0	=	mRNA	NW_017388794.1	5405	9316	+	LOC109021525	receptor-like protein kinase ANXUR2
XM_019004205.1	XM_019004205.1	XM_019004205.1	0	0	0	0	0	0	0	0	0	0	0	0	0	0	0	11	0	0	144	0	=	mRNA	NW_017388794.1	5405	9316	+	LOC109021525	receptor-like protein kinase ANXUR2
XR_002001164.1	XR_002001164.1	XR_002001164.1	1	2	3	2	1	3	1	2	1	1	2	1	2	2	0	2	0	0	3	0	=	ncRNA	NW_017388794.1	15615	37774	+	LOC109021978	uncharacterized LOC109021978
XM_019004510.1	XM_019004510.1	XM_019004510.1	0	0	0	0	0	10	0	0	0	0	9	0	8	12	13	0	0	0	0	0	=	mRNA	NW_017388794.1	33867	35330	+	LOC109021658	PRA1 family protein E-like
XM_019004375.1	XM_019004375.1	XM_019004375.1	5	0	0	0	0	25	0	0	0	0	7	0	8	16	10	0	0	0	0	0	=	mRNA	NW_017388794.1	33867	35330	+	LOC109021658	PRA1 family protein E-like
XM_019004666.1	XM_019004666.1	XM_019004666.1	38	70	30	31	28	19	28	34	47	39	20	0	12	12	4	8	0	0	33	0	=	mRNA	NW_017388794.1	37696	39839	-	LOC109021904	probable prefoldin subunit 4
XM_019005051.1	XM_019005051.1	XM_019005051.1	12010	10651	8918	7256	3510	5761	5025	6542	6714	8611	9890	9439	8301	7517	6421	5863	5819	4176	5798	6698	=	mRNA	NW_017388796.1	61557	76090	+	LOC109022187	auxin response factor 19-like
XM_019004949.1	XM_019004949.1	XM_019004949.1	2150	961	1528	1488	308	535	718	766	1217	1888	2043	2077	3260	1610	1701	2327	1683	1035	1078	2455	=	mRNA	NW_017388796.1	81642	85058	-	LOC109022107	20 kDa chaperonin, chloroplastic-like
XM_018949738.1	XM_018949738.1	XM_018949738.1	308	152	132	237	92	144	512	302	10	12	394	320	139	97	69	201	207	237	0	10	=	mRNA	NW_017388797.1	1123	2650	+	LOC108979110	CASP-like protein 4D1
XM_018949630.1	XM_018949630.1	XM_018949630.1	243	206	183	141	230	251	214	168	47	103	124	53	249	178	87	168	106	121	255	135	=	mRNA	NW_017388797.1	2572	6020	-	LOC108979030	heat shock cognate 70 kDa protein-like
XM_019005165.1	XM_019005165.1	XM_019005165.1	9	0	5	15	34	17	99	510	5	0	8	10	25	53	25	20	133	180	95	4	=	mRNA	NW_017388797.1	14154	15037	-	LOC109022265	uncharacterized LOC109022265
XM_018950529.1	XM_018950529.1	XM_018950529.1	16	0	0	0	0	1	0	0	0	0	0	0	0	0	0	0	0	0	0	0	=	mRNA	NW_017388798.1	6578	10625	+	LOC108979647	very-long-chain enoyl-CoA reductase-like
XM_018950457.1	XM_018950457.1	XM_018950457.1	14	0	14	3	6	47	22	0	10	0	12	8	18	2	0	0	0	0	9	1	=	mRNA	NW_017388798.1	6578	10625	+	LOC108979647	very-long-chain enoyl-CoA reductase-like
XM_018950389.1	XM_018950389.1	XM_018950389.1	64	16	100	98	36	84	2	36	8	61	184	268	69	38	19	40	69	41	66	57	=	mRNA	NW_017388798.1	8093	10625	+	LOC108979647	very-long-chain enoyl-CoA reductase-like
XM_018950135.1	XM_018950135.1	XM_018950135.1	37	18	86	57	72	49	62	47	34	27	102	51	74	66	62	87	53	52	83	29	=	mRNA	NW_017388798.1	11073	14088	+	LOC108979429	actin
XM_018951216.1	XM_018951216.1	XM_018951216.1	18	0	9	65	3	3	7	8	42	43	1	45	65	2	61	56	21	8	26	0	=	mRNA	NW_017388798.1	41851	47014	+	LOC108980311	triosephosphate isomerase, cytosolic-like
XM_018949841.1	XM_018949841.1	XM_018949841.1	78	83	78	63	24	45	55	78	12	49	167	205	60	87	45	97	80	55	23	25	=	mRNA	NW_017388798.1	56198	56689	+	LOC108979189	probable serine/threonine-protein kinase NAK
XM_018949947.1	XM_018949947.1	XM_018949947.1	803	540	504	789	363	564	649	708	209	283	1647	1413	417	311	485	584	740	512	157	158	=	mRNA	NW_017388798.1	56774	58182	+	LOC108979262	probable serine/threonine-protein kinase NAK
XM_018950039.1	XM_018950039.1	XM_018950039.1	282	172	234	316	296	216	188	208	65	225	79	72	217	292	116	264	225	135	378	198	=	mRNA	NW_017388798.1	1769	4729	-	LOC108979342	heat shock cognate 70 kDa protein-like
XM_018950294.1	XM_018950294.1	XM_018950294.1	3313	1772	814	1719	267	490	1220	1824	1206	1182	1913	1322	612	536	644	1112	950	1255	162	335	=	mRNA	NW_017388798.1	14946	19006	-	LOC108979567	dolichyl-phosphate beta-glucosyltransferase-like
XR_001994293.1	XR_001994293.1	XR_001994293.1	0	0	0	0	0	0	0	0	0	4	0	0	0	0	0	0	0	0	1	0	=	misc_RNA	NW_017388798.1	20431	22584	-	LOC108979832	uncharacterized LOC108979832
XM_018950865.1	XM_018950865.1	XM_018950865.1	0	0	0	0	0	0	0	0	0	0	0	0	0	0	0	0	0	0	0	23	=	mRNA	NW_017388798.1	20433	22584	-	LOC108979832	uncharacterized LOC108979832
XM_018950629.1	XM_018950629.1	XM_018950629.1	0	0	17	0	0	0	0	0	13	18	0	0	0	0	0	0	0	0	0	0	=	mRNA	NW_017388798.1	21034	22584	-	LOC108979832	uncharacterized LOC108979832
XM_018950962.1	XM_018950962.1	XM_018950962.1	2501	1655	2017	2269	2059	1743	4735	3350	692	1405	2175	2354	2657	897	2071	1339	4145	3490	612	1474	=	mRNA	NW_017388798.1	24222	27315	-	LOC108980106	glucan endo-1,3-beta-glucosidase-like
XM_018951121.1	XM_018951121.1	XM_018951121.1	266	0	0	0	375	1076	864	210	135	0	212	0	0	0	0	0	429	1099	0	0	=	mRNA	NW_017388798.1	28634	32319	-	LOC108980174	uncharacterized LOC108980174
XM_018951057.1	XM_018951057.1	XM_018951057.1	33	199	29	41	45	99	98	19	21	145	41	128	216	91	665	87	52	113	0	77	=	mRNA	NW_017388798.1	28634	32319	-	LOC108980174	uncharacterized LOC108980174
XM_018951614.1	XM_018951614.1	XM_018951614.1	8	0	0	5	54	18	0	0	5	0	0	0	10	26	5	0	0	5	20	0	=	mRNA	NW_017388799.1	34185	37435	+	LOC108980603	protein NRT1/ PTR FAMILY 4.5-like
XM_018951960.1	XM_018951960.1	XM_018951960.1	0	0	0	0	0	0	0	0	0	0	0	0	41	0	6	0	0	0	0	0	=	mRNA	NW_017388799.1	12210	19275	-	LOC108980844	pectin acetylesterase 12-like
XM_018951899.1	XM_018951899.1	XM_018951899.1	57	45	39	31	39	43	7	21	13	9	68	56	164	155	28	58	8	0	165	0	=	mRNA	NW_017388799.1	12210	19275	-	LOC108980844	pectin acetylesterase 12-like
XM_018952207.1	XM_018952207.1	XM_018952207.1	752	356	0	624	0	542	0	236	921	250	552	197	0	0	484	0	0	0	53	524	=	mRNA	NW_017388799.1	43437	58844	-	LOC108980963	putative membrane-bound O-acyltransferase C24H6.01c
XM_018952058.1	XM_018952058.1	XM_018952058.1	600	403	1380	503	115	468	432	344	373	665	317	459	545	537	624	561	363	430	255	673	=	mRNA	NW_017388799.1	43437	59519	-	LOC108980963	putative membrane-bound O-acyltransferase C24H6.01c
XM_018952123.1	XM_018952123.1	XM_018952123.1	114	59	64	67	1	71	66	60	68	50	44	117	56	55	72	73	1	1	51	65	=	mRNA	NW_017388799.1	43437	59522	-	LOC108980963	putative membrane-bound O-acyltransferase C24H6.01c
XR_001994501.1	XR_001994501.1	XR_001994501.1	86	1	53	59	54	90	63	74	77	47	0	70	53	49	61	73	71	66	0	63	=	misc_RNA	NW_017388799.1	43866	59521	-	LOC108980963	putative membrane-bound O-acyltransferase C24H6.01c
XM_018952293.1	XM_018952293.1	XM_018952293.1	29222	21604	22748	23231	7043	14160	17261	22457	18725	21719	18209	16538	18805	11122	16721	11921	16706	16612	10951	17082	=	mRNA	NW_017388799.1	88162	126042	-	LOC108981175	uncharacterized LOC108981175
XM_018952391.1	XM_018952391.1	XM_018952391.1	7626	5816	5070	4024	1608	2857	2570	2981	3622	6094	6797	5911	5351	4637	3839	3850	3172	2868	3347	4771	=	mRNA	NW_017388799.1	137104	145598	-	LOC108981254	DEAD-box ATP-dependent RNA helicase 3, chloroplastic-like
XR_001994605.1	XR_001994605.1	XR_001994605.1	0	0	0	0	0	0	0	0	0	0	0	0	0	4	0	0	0	0	0	0	=	ncRNA	NW_017388800.1	59530	61249	-	LOC108981716	uncharacterized LOC108981716
XM_018952708.1	XM_018952708.1	XM_018952708.1	0	0	0	0	0	14	0	0	0	0	56	47	31	55	55	0	0	0	33	0	=	mRNA	NW_017388800.1	102934	108003	-	LOC108981486	uncharacterized LOC108981486
XM_018952899.1	XM_018952899.1	XM_018952899.1	0	0	0	0	0	0	0	0	0	0	46	32	67	56	38	40	0	0	126	0	=	mRNA	NW_017388800.1	111974	112573	-	LOC108981637	uncharacterized LOC108981637
XM_018953140.1	XM_018953140.1	XM_018953140.1	561	314	342	303	727	783	444	380	263	294	712	746	984	1095	532	469	518	311	1188	210	=	mRNA	NW_017388802.1	38578	43131	-	LOC108981859	protein KRI1 homolog
XM_018953207.1	XM_018953207.1	XM_018953207.1	1	1	1	1	19	11	1	1	1	1	1	1	1	25	1	1	1	0	2	1	=	mRNA	NW_017388802.1	38578	43133	-	LOC108981859	protein KRI1 homolog
XM_018954879.1	XM_018954879.1	XM_018954879.1	845	445	373	232	93	166	144	265	198	143	1211	462	192	259	151	104	119	185	295	154	=	mRNA	NW_017388803.1	48238	58979	+	LOC108983263	aspartic proteinase-like protein 2
XM_018954935.1	XM_018954935.1	XM_018954935.1	1146	1801	711	0	0	193	177	436	0	0	1381	1086	0	643	236	393	308	513	0	199	=	mRNA	NW_017388803.1	48239	58770	+	LOC108983263	aspartic proteinase-like protein 2
XM_018955900.1	XM_018955900.1	XM_018955900.1	0	0	0	0	0	0	0	0	326	0	0	0	0	0	0	0	0	520	0	0	=	mRNA	NW_017388803.1	281162	287197	+	LOC108984042	isopentenyl-diphosphate Delta-isomerase I
XM_018956115.1	XM_018956115.1	XM_018956115.1	2231	2329	2355	1411	771	308	1196	1388	1467	1471	1456	305	2586	1801	1942	1928	1281	1158	1351	274	=	mRNA	NW_017388803.1	332228	336147	+	LOC108984202	putative 4-hydroxy-4-methyl-2-oxoglutarate aldolase 2
XM_018953607.1	XM_018953607.1	XM_018953607.1	0	0	0	0	13	45	0	12	0	0	9	24	26	20	12	0	0	0	61	0	=	mRNA	NW_017388803.1	352081	355887	+	LOC108982253	uncharacterized LOC108982253
XM_018956222.1	XM_018956222.1	XM_018956222.1	0	0	0	16	17	14	7	33	21	65	23	7	32	7	0	13	0	9	79	21	=	mRNA	NW_017388803.1	365863	373797	+	LOC108984284	auxin efflux carrier component 2-like
XM_018956537.1	XM_018956537.1	XM_018956537.1	2527	1918	26730	17352	6666	11560	8429	10366	16494	23399	1807	1936	22192	16306	16361	16991	10518	6182	9563	20636	=	mRNA	NW_017388803.1	552983	554419	+	LOC108984518	photosystem I reaction center subunit XI, chloroplastic
XM_018956642.1	XM_018956642.1	XM_018956642.1	4109	2201	2407	1330	1991	119	756	3414	3750	3096	2825	3061	1966	4347	2704	3201	755	1749	1133	2899	=	mRNA	NW_017388803.1	612347	627686	+	LOC108984602	zinc finger CCCH domain-containing protein ZFN-like
XM_018956714.1	XM_018956714.1	XM_018956714.1	26	579	323	442	16	281	294	50	198	17	82	115	390	50	84	36	525	17	126	243	=	mRNA	NW_017388803.1	612604	627686	+	LOC108984602	zinc finger CCCH domain-containing protein ZFN-like
XM_018956814.1	XM_018956814.1	XM_018956814.1	3189	1648	1954	2352	613	853	818	772	2019	2030	1593	1831	4037	2351	1322	1957	881	577	1405	1813	=	mRNA	NW_017388803.1	692882	694230	+	LOC108984735	uncharacterized LOC108984735
XM_018954771.1	XM_018954771.1	XM_018954771.1	916	1008	3657	2201	799	1176	1329	1503	1772	2362	487	489	2014	1363	804	1153	686	475	500	696	=	mRNA	NW_017388803.1	11771	14891	-	LOC108983184	thioredoxin F-type, chloroplastic-like
XM_018955043.1	XM_018955043.1	XM_018955043.1	1385	1077	5	901	12	189	387	642	750	255	725	372	265	46	217	60	363	264	139	163	=	mRNA	NW_017388803.1	68958	74624	-	LOC108983394	probable protein phosphatase 2C 33
XR_001994885.1	XR_001994885.1	XR_001994885.1	5	35	14	4	3	4	4	46	24	78	4	13	23	47	10	44	29	48	29	379	=	ncRNA	NW_017388803.1	81159	81922	-	LOC108983474	uncharacterized LOC108983474
XM_018955436.1	XM_018955436.1	XM_018955436.1	88	59	3	0	3	4	2	2	4	67	51	91	42	3	69	1	3	0	0	1	=	mRNA	NW_017388803.1	182096	201711	-	LOC108983526	riboflavin biosynthesis protein PYRR, chloroplastic
XM_018955565.1	XM_018955565.1	XM_018955565.1	237	64	137	0	28	80	83	101	0	69	65	101	83	25	6	6	23	12	0	5	=	mRNA	NW_017388803.1	182096	201887	-	LOC108983526	riboflavin biosynthesis protein PYRR, chloroplastic
XM_018955510.1	XM_018955510.1	XM_018955510.1	159	104	388	193	123	122	136	145	212	216	134	0	0	0	155	179	219	130	0	0	=	mRNA	NW_017388803.1	182096	202188	-	LOC108983526	riboflavin biosynthesis protein PYRR, chloroplastic
XM_018955304.1	XM_018955304.1	XM_018955304.1	141	190	4	17	28	8	17	112	14	118	214	6	149	36	10	13	109	104	9	164	=	mRNA	NW_017388803.1	182096	202188	-	LOC108983526	riboflavin biosynthesis protein PYRR, chloroplastic
XM_018955367.1	XM_018955367.1	XM_018955367.1	85	62	100	0	0	0	0	0	0	161	61	99	95	0	94	105	0	0	0	73	=	mRNA	NW_017388803.1	182096	202188	-	LOC108983526	riboflavin biosynthesis protein PYRR, chloroplastic
XM_018955228.1	XM_018955228.1	XM_018955228.1	237	350	484	934	121	521	402	365	298	470	187	328	152	370	511	636	158	226	395	705	=	mRNA	NW_017388803.1	182096	202188	-	LOC108983526	riboflavin biosynthesis protein PYRR, chloroplastic
XM_018955666.1	XM_018955666.1	XM_018955666.1	20531	19317	17065	16719	3255	10004	9842	12078	15663	17365	15728	13929	16559	12663	12595	13466	11163	8299	6311	12845	=	mRNA	NW_017388803.1	230483	238616	-	LOC108983856	basic leucine zipper and W2 domain-containing protein 2-like
XR_001994819.1	XR_001994819.1	XR_001994819.1	0	0	0	0	0	0	0	0	0	0	0	0	0	0	3	0	0	0	0	0	=	ncRNA	NW_017388803.1	240848	241643	-	LOC108983127	uncharacterized LOC108983127
XR_001994956.1	XR_001994956.1	XR_001994956.1	0	0	0	0	4	5	0	0	0	0	0	0	0	0	0	0	0	0	4	0	=	ncRNA	NW_017388803.1	248112	253339	-	LOC108983996	uncharacterized LOC108983996
XR_001994949.1	XR_001994949.1	XR_001994949.1	495	217	309	453	65	135	183	139	158	292	354	317	461	224	277	377	237	123	133	217	=	ncRNA	NW_017388803.1	254718	259063	-	LOC108983943	uncharacterized LOC108983943
XM_018956003.1	XM_018956003.1	XM_018956003.1	2201	1996	658	2389	962	2517	2053	2710	3889	2665	1692	1260	86	1582	1466	1865	1931	1754	1821	2654	=	mRNA	NW_017388803.1	336167	337870	-	LOC108984127	F-box protein At3g07870-like
XM_018956327.1	XM_018956327.1	XM_018956327.1	0	0	0	5	98	94	0	0	0	0	116	50	45	127	53	37	0	0	182	0	=	mRNA	NW_017388803.1	404889	439491	-	LOC108984366	seipin-1
XM_018956436.1	XM_018956436.1	XM_018956436.1	25362	24409	58858	37711	20438	22550	39558	40969	45434	53962	18803	17332	48844	40971	33002	41114	32688	28540	28844	37249	=	mRNA	NW_017388803.1	464698	465426	-	LOC108984438	uncharacterized LOC108984438
XM_018953917.1	XM_018953917.1	XM_018953917.1	5	0	0	0	78	29	0	0	0	0	21	6	21	25	5	4	5	0	40	0	=	mRNA	NW_017388803.1	474624	474968	-	LOC108982489	uncharacterized LOC108982489
XM_018954499.1	XM_018954499.1	XM_018954499.1	0	0	0	77	164	95	771	335	102	13	6	0	9	0	280	143	789	598	96	0	=	mRNA	NW_017388803.1	535789	538371	-	LOC108982966	probable tyrosine-protein phosphatase At1g05000
XM_018954597.1	XM_018954597.1	XM_018954597.1	9	9	0	0	37	4	0	0	0	0	21	0	5	19	17	18	0	0	43	0	=	mRNA	NW_017388803.1	569486	570844	-	LOC108983045	CRIB domain-containing protein RIC4
XM_018954104.1	XM_018954104.1	XM_018954104.1	0	0	5	0	0	20	0	0	0	0	10	5	0	5	8	0	0	0	0	0	=	mRNA	NW_017388803.1	649988	650434	-	LOC108982642	verprolin-like
XM_018954206.1	XM_018954206.1	XM_018954206.1	0	0	3	4	1	0	5	0	0	0	0	0	0	0	4	0	0	0	0	0	=	mRNA	NW_017388803.1	652011	652487	-	LOC108982722	uncharacterized LOC108982722
XM_018956923.1	XM_018956923.1	XM_018956923.1	1429	1850	767	663	620	813	1255	1205	1133	1009	903	774	750	423	710	501	570	358	314	445	=	mRNA	NW_017388803.1	701183	726914	-	LOC108984821	uncharacterized LOC108984821
XM_018956999.1	XM_018956999.1	XM_018956999.1	34	14	13	47	64	58	71	41	29	41	41	42	57	70	20	22	36	36	65	13	=	mRNA	NW_017388803.1	701689	726914	-	LOC108984821	uncharacterized LOC108984821
XM_018954294.1	XM_018954294.1	XM_018954294.1	1	0	3	1	9	21	0	0	0	0	17	15	1	3	20	0	0	0	18	0	=	mRNA	NW_017388803.1	766696	767166	-	LOC108982809	uncharacterized protein DDB_G0274935-like
XR_001995180.1	XR_001995180.1	XR_001995180.1	232	162	172	172	108	205	91	93	288	299	398	405	193	179	230	197	180	169	208	226	=	ncRNA	NW_017388804.1	30384	32045	+	LOC108985375	uncharacterized LOC108985375
XM_018957404.1	XM_018957404.1	XM_018957404.1	36	0	17	5	128	126	15	0	0	0	222	117	40	115	144	54	0	5	131	9	=	mRNA	NW_017388804.1	10037	12314	-	LOC108985183	phenylalanine N-monooxygenase-like
XM_018957099.1	XM_018957099.1	XM_018957099.1	0	0	0	0	0	26	0	0	0	0	21	9	13	40	0	21	0	0	104	0	=	mRNA	NW_017388804.1	27301	28192	-	LOC108984955	protein FAR-RED IMPAIRED RESPONSE 1-like
XM_018957309.1	XM_018957309.1	XM_018957309.1	0	0	0	0	93	82	0	0	0	0	74	71	83	102	42	33	0	14	159	0	=	mRNA	NW_017388804.1	99710	101828	-	LOC108985109	phenylalanine N-monooxygenase-like
XM_018958149.1	XM_018958149.1	XM_018958149.1	2194	4953	939	1513	399	716	1247	1752	1678	1704	649	840	1013	1254	1331	1309	1031	947	2619	780	=	mRNA	NW_017388805.1	26747	33566	+	LOC108985609	probable serine incorporator
XM_018957998.1	XM_018957998.1	XM_018957998.1	21372	19	14276	18849	6881	14691	15917	20632	23314	20402	13185	12957	15122	11037	15999	16801	16131	11996	482	13606	=	mRNA	NW_017388805.1	26747	33566	+	LOC108985609	probable serine incorporator
XM_018958072.1	XM_018958072.1	XM_018958072.1	11518	4386	8824	9509	3226	5292	8605	8895	9872	8860	7555	7119	7408	5285	5012	6955	5146	5120	2753	6439	=	mRNA	NW_017388805.1	26779	33566	+	LOC108985609	probable serine incorporator
XM_018958557.1	XM_018958557.1	XM_018958557.1	6	0	0	0	0	67	0	4	0	6	54	4	114	97	4	0	0	1	34	5	=	mRNA	NW_017388805.1	56114	71146	+	LOC108985864	serine/threonine-protein kinase BLUS1
XM_018958492.1	XM_018958492.1	XM_018958492.1	0	0	0	0	0	0	0	0	5	0	1	0	0	0	0	0	0	7	3	0	=	mRNA	NW_017388805.1	56115	66205	+	LOC108985864	serine/threonine-protein kinase BLUS1
XM_018958422.1	XM_018958422.1	XM_018958422.1	46	56	38	54	53	10	54	41	18	30	30	83	51	42	65	114	49	75	85	44	=	mRNA	NW_017388805.1	56115	75108	+	LOC108985864	serine/threonine-protein kinase BLUS1
XM_018958353.1	XM_018958353.1	XM_018958353.1	0	0	0	0	0	0	0	0	2	0	0	6	17	0	0	2	3	0	0	0	=	mRNA	NW_017388805.1	56116	71146	+	LOC108985864	serine/threonine-protein kinase BLUS1
XM_018958786.1	XM_018958786.1	XM_018958786.1	36	0	0	0	0	0	0	0	16	0	69	0	118	112	0	0	0	0	0	28	=	mRNA	NW_017388805.1	86291	93143	+	LOC108986102	putative glucose-6-phosphate 1-epimerase
XM_018958653.1	XM_018958653.1	XM_018958653.1	52	0	17	30	0	0	0	0	0	5	0	5	0	0	18	5	9	0	19	0	=	mRNA	NW_017388805.1	86291	93143	+	LOC108986102	putative glucose-6-phosphate 1-epimerase
XM_018958965.1	XM_018958965.1	XM_018958965.1	144	186	268	692	172	204	1236	1040	218	99	152	90	468	304	394	241	457	422	44	16	=	mRNA	NW_017388805.1	118687	128077	+	LOC108986343	4-coumarate--CoA ligase 1-like
XM_018959190.1	XM_018959190.1	XM_018959190.1	344	179	253	152	73	24	238	83	191	55	139	162	261	46	52	240	41	34	39	31	=	mRNA	NW_017388805.1	145696	154075	+	LOC108986419	ethylene-responsive transcription factor-like protein At4g13040
XM_018959133.1	XM_018959133.1	XM_018959133.1	160	55	177	86	34	11	161	62	140	0	100	316	250	141	83	333	149	56	56	28	=	mRNA	NW_017388805.1	145696	154075	+	LOC108986419	ethylene-responsive transcription factor-like protein At4g13040
XM_018959065.1	XM_018959065.1	XM_018959065.1	1107	255	788	1328	847	805	184	1257	617	970	1642	1608	1009	1062	937	881	952	465	320	465	=	mRNA	NW_017388805.1	145697	154075	+	LOC108986419	ethylene-responsive transcription factor-like protein At4g13040
XM_018958249.1	XM_018958249.1	XM_018958249.1	4914	3010	2346	3225	818	1732	2119	2648	2739	3337	3212	2734	3014	2173	2428	2319	2072	1826	1336	2711	=	mRNA	NW_017388805.1	34441	41773	-	LOC108985792	ubiquitin receptor RAD23b-like
XR_001995352.1	XR_001995352.1	XR_001995352.1	2504	2599	737	788	125	212	195	208	360	309	1922	1783	910	714	643	717	256	135	425	652	=	ncRNA	NW_017388805.1	98437	102534	-	LOC108986282	uncharacterized LOC108986282
XM_018957757.1	XM_018957757.1	XM_018957757.1	44	62	33	18	15	8	0	0	7	51	141	49	134	137	19	40	17	0	80	35	=	mRNA	NW_017388805.1	113525	114928	-	LOC108985430	probable E3 ubiquitin-protein ligase RNF217
XR_001995220.1	XR_001995220.1	XR_001995220.1	0	0	0	0	0	0	0	0	0	0	5	0	16	18	4	13	0	0	7	8	=	ncRNA	NW_017388805.1	167733	169793	-	LOC108985558	uncharacterized LOC108985558
XM_018960594.1	XM_018960594.1	XM_018960594.1	2848	2774	1991	2285	605	1140	1451	1679	2431	2863	5192	3732	3870	2797	2501	2975	2315	1678	2421	4514	=	mRNA	NW_017388806.1	19210	22672	+	LOC108987626	E3 ubiquitin-protein ligase Praja-1
XM_018960669.1	XM_018960669.1	XM_018960669.1	59	410	602	333	178	63	71	237	239	301	0	112	193	0	136	429	136	110	385	441	=	mRNA	NW_017388806.1	19848	22672	+	LOC108987626	E3 ubiquitin-protein ligase Praja-1
XM_018961170.1	XM_018961170.1	XM_018961170.1	0	0	0	0	118	102	0	0	0	0	41	47	93	86	56	54	0	0	187	0	=	mRNA	NW_017388806.1	118968	120106	+	LOC108988040	uncharacterized LOC108988040
XM_018961752.1	XM_018961752.1	XM_018961752.1	0	46	31	30	0	0	29	10	0	30	0	0	0	0	0	0	0	0	0	0	=	mRNA	NW_017388806.1	170694	181779	+	LOC108988246	transcription factor IIIB 60 kDa subunit-like
XM_018961887.1	XM_018961887.1	XM_018961887.1	24	9	0	14	25	0	17	0	41	0	0	0	0	0	0	0	9	0	0	0	=	mRNA	NW_017388806.1	170694	181779	+	LOC108988246	transcription factor IIIB 60 kDa subunit-like
XM_018962016.1	XM_018962016.1	XM_018962016.1	0	0	0	28	0	0	45	0	0	0	0	25	0	0	0	0	0	0	25	0	=	mRNA	NW_017388806.1	170694	181779	+	LOC108988246	transcription factor IIIB 60 kDa subunit-like
XM_018962150.1	XM_018962150.1	XM_018962150.1	0	10	0	29	0	0	0	0	0	7	0	0	0	0	0	0	0	0	0	0	=	mRNA	NW_017388806.1	170694	181779	+	LOC108988246	transcription factor IIIB 60 kDa subunit-like
XM_018962082.1	XM_018962082.1	XM_018962082.1	29	7	173	30	38	74	38	0	0	0	38	0	25	38	19	0	24	0	28	8	=	mRNA	NW_017388806.1	170694	181779	+	LOC108988246	transcription factor IIIB 60 kDa subunit-like
XM_018961954.1	XM_018961954.1	XM_018961954.1	29	6	73	52	31	55	43	2	147	135	18	15	20	18	21	12	16	85	18	1	=	mRNA	NW_017388806.1	170694	181779	+	LOC108988246	transcription factor IIIB 60 kDa subunit-like
XM_018961821.1	XM_018961821.1	XM_018961821.1	49	18	0	34	22	0	0	30	69	2	85	50	22	36	22	43	15	0	34	14	=	mRNA	NW_017388806.1	170694	181779	+	LOC108988246	transcription factor IIIB 60 kDa subunit-like
XM_018961697.1	XM_018961697.1	XM_018961697.1	115	69	0	0	0	0	0	0	0	0	45	39	20	0	0	0	0	46	0	0	=	mRNA	NW_017388806.1	170694	181779	+	LOC108988246	transcription factor IIIB 60 kDa subunit-like
XM_018961629.1	XM_018961629.1	XM_018961629.1	43	8	0	0	0	1	3	10	5	0	8	34	0	0	0	0	1	10	0	0	=	mRNA	NW_017388806.1	170694	181779	+	LOC108988246	transcription factor IIIB 60 kDa subunit-like
XM_018961557.1	XM_018961557.1	XM_018961557.1	38	40	0	20	0	0	0	0	0	0	29	44	0	0	0	0	0	0	0	10	=	mRNA	NW_017388806.1	170694	181779	+	LOC108988246	transcription factor IIIB 60 kDa subunit-like
XM_018961486.1	XM_018961486.1	XM_018961486.1	31	24	0	6	0	0	4	0	0	1	0	22	0	35	28	14	0	0	0	1	=	mRNA	NW_017388806.1	170694	183975	+	LOC108988246	transcription factor IIIB 60 kDa subunit-like
XM_018959615.1	XM_018959615.1	XM_018959615.1	15	13	5	2	0	4	10	0	4	15	9	12	7	7	7	0	2	5	14	2	=	mRNA	NW_017388806.1	175640	178543	+	LOC108986819	uncharacterized LOC108986819
XM_018962478.1	XM_018962478.1	XM_018962478.1	969	823	6	5	6	2	1	1	2	1	2	808	5	2	1	109	1	3	17	2	=	mRNA	NW_017388806.1	253690	286578	+	LOC108989005	mediator of RNA polymerase II transcription subunit 33A-like
XM_018962552.1	XM_018962552.1	XM_018962552.1	0	0	0	6	0	34	0	1	2	74	57	311	64	3	73	130	0	3	45	2	=	mRNA	NW_017388806.1	253690	286578	+	LOC108989005	mediator of RNA polymerase II transcription subunit 33A-like
XM_018962758.1	XM_018962758.1	XM_018962758.1	0	49	0	409	0	136	119	115	119	105	82	0	66	0	130	0	0	7	0	104	=	mRNA	NW_017388806.1	255890	286578	+	LOC108989005	mediator of RNA polymerase II transcription subunit 33A-like
XM_018962690.1	XM_018962690.1	XM_018962690.1	278	0	539	538	0	121	189	106	168	0	78	187	0	0	131	0	197	115	131	383	=	mRNA	NW_017388806.1	257199	286578	+	LOC108989005	mediator of RNA polymerase II transcription subunit 33A-like
XM_018962986.1	XM_018962986.1	XM_018962986.1	124	68	234	121	91	20	253	409	67	410	213	266	98	33	155	30	337	297	400	515	=	mRNA	NW_017388806.1	324644	340635	+	LOC108989270	uncharacterized LOC108989270
XM_018962920.1	XM_018962920.1	XM_018962920.1	34	34	0	100	0	0	74	144	35	126	16	21	21	0	155	8	62	63	0	178	=	mRNA	NW_017388806.1	324644	340635	+	LOC108989270	uncharacterized LOC108989270
XM_018962858.1	XM_018962858.1	XM_018962858.1	10702	8192	5538	4756	2402	4215	4995	5366	5339	6431	8161	8122	6124	5133	4785	5491	4129	3243	3889	4612	=	mRNA	NW_017388806.1	324645	340635	+	LOC108989270	uncharacterized LOC108989270
XM_018963099.1	XM_018963099.1	XM_018963099.1	1496	96	308	494	352	277	591	392	165	400	190	605	321	181	349	265	238	101	0	236	=	mRNA	NW_017388806.1	358101	359405	+	LOC108989456	protein LURP-one-related 8
XM_018960118.1	XM_018960118.1	XM_018960118.1	0	0	0	1	110	75	0	0	0	16	53	58	87	80	31	45	4	0	292	0	=	mRNA	NW_017388806.1	378168	381069	+	LOC108987208	uncharacterized LOC108987208
XM_018963210.1	XM_018963210.1	XM_018963210.1	3368	3041	4045	7273	3159	4397	18025	11794	3563	5988	3485	2695	5738	4705	6108	4563	13113	8362	1847	4843	=	mRNA	NW_017388806.1	389088	390163	+	LOC108989537	calcium-binding allergen Bet v 3
XM_018960501.1	XM_018960501.1	XM_018960501.1	352	259	173	223	142	193	227	277	109	170	418	230	516	358	235	390	463	416	261	155	=	mRNA	NW_017388806.1	3203	7613	-	LOC108987537	uncharacterized LOC108987537
XM_018960779.1	XM_018960779.1	XM_018960779.1	4997	3438	1950	4046	1146	2950	3217	4443	3249	2339	6343	8419	2141	1270	3041	3047	4675	4871	2376	2444	=	mRNA	NW_017388806.1	23913	29666	-	LOC108987745	protein PIN-LIKES 6
XM_018961068.1	XM_018961068.1	XM_018961068.1	121	152	65	93	78	6	45	64	84	40	0	50	40	1	0	35	9	41	103	25	=	mRNA	NW_017388806.1	104042	129255	-	LOC108987901	uncharacterized LOC108987901
XM_018960997.1	XM_018960997.1	XM_018960997.1	6940	4093	3421	4677	1324	493	3944	4141	5431	3650	3297	3702	5077	3679	3532	4294	3760	3314	4213	2814	=	mRNA	NW_017388806.1	104042	134995	-	LOC108987901	uncharacterized LOC108987901
XM_018961370.1	XM_018961370.1	XM_018961370.1	3465	1568	3175	2619	793	1355	1884	2444	2092	2335	1818	1677	2284	1253	1215	1889	1361	1437	1371	1575	=	mRNA	NW_017388806.1	164540	170432	-	LOC108988122	serine/threonine-protein kinase At5g01020
XM_018961289.1	XM_018961289.1	XM_018961289.1	780	780	342	272	132	359	287	192	147	334	936	821	214	335	278	334	211	212	71	297	=	mRNA	NW_017388806.1	164540	170432	-	LOC108988122	serine/threonine-protein kinase At5g01020
XM_018962255.1	XM_018962255.1	XM_018962255.1	16	16	17	13	47	47	0	0	25	5	24	0	38	76	37	28	5	0	94	0	=	mRNA	NW_017388806.1	187798	190027	-	LOC108988843	serine/threonine-protein phosphatase PP1-like
XM_018962372.1	XM_018962372.1	XM_018962372.1	24	13	17	0	59	109	5	5	13	8	162	52	110	200	132	72	21	0	147	17	=	mRNA	NW_017388806.1	207967	210403	-	LOC108988926	cell division control protein 2 homolog C
XM_018966441.1	XM_018966441.1	XM_018966441.1	14	17	24	0	91	115	0	0	9	17	184	158	88	113	31	56	33	25	371	192	=	mRNA	NW_017388807.1	5773	8998	+	LOC108991981	malate synthase, glyoxysomal
XM_018966530.1	XM_018966530.1	XM_018966530.1	29	49	0	17	234	230	101	49	48	69	186	124	127	176	60	94	92	53	368	15	=	mRNA	NW_017388807.1	21025	22840	+	LOC108992053	uncharacterized LOC108992053
XM_018966929.1	XM_018966929.1	XM_018966929.1	94	86	101	107	87	96	105	90	109	96	107	91	83	98	97	71	90	113	86	109	=	mRNA	NW_017388807.1	25252	29071	+	LOC108992137	cyclin-dependent kinase G-2-like
XM_018966979.1	XM_018966979.1	XM_018966979.1	1271	1023	2681	2164	970	2438	2029	2691	2570	3805	1619	1893	1565	1467	1985	2403	1826	2765	648	2483	=	mRNA	NW_017388807.1	25252	30318	+	LOC108992137	cyclin-dependent kinase G-2-like
XM_018966858.1	XM_018966858.1	XM_018966858.1	430	108	159	313	136	148	251	136	440	340	235	406	156	173	137	135	122	260	109	221	=	mRNA	NW_017388807.1	25252	30318	+	LOC108992137	cyclin-dependent kinase G-2-like
XM_018966785.1	XM_018966785.1	XM_018966785.1	5171	3901	4661	5111	1044	4776	4189	5004	5200	4859	6738	5484	5662	3955	5367	4819	3824	3352	2173	3754	=	mRNA	NW_017388807.1	25252	30318	+	LOC108992137	cyclin-dependent kinase G-2-like
XM_018966707.1	XM_018966707.1	XM_018966707.1	128	104	151	288	102	201	240	195	366	120	148	172	153	159	125	133	121	378	105	189	=	mRNA	NW_017388807.1	25252	30318	+	LOC108992137	cyclin-dependent kinase G-2-like
XM_018966631.1	XM_018966631.1	XM_018966631.1	1395	1561	1937	1518	230	1524	1136	1930	2097	2804	1194	1661	774	639	817	1467	1270	1982	190	1982	=	mRNA	NW_017388807.1	25252	30318	+	LOC108992137	cyclin-dependent kinase G-2-like
XM_018967247.1	XM_018967247.1	XM_018967247.1	5592	3572	1466	1842	709	1327	1295	1318	1442	2036	5376	5880	3152	2090	2574	2750	2096	1828	1191	1845	=	mRNA	NW_017388807.1	56350	63081	+	LOC108992626	WD repeat-containing protein DDB_G0290555
XM_018968074.1	XM_018968074.1	XM_018968074.1	126	161	64	56	28	40	9	19	9	52	18	44	38	70	29	37	45	0	79	58	=	mRNA	NW_017388807.1	70730	79186	+	LOC108993206	probable aspartyl aminopeptidase
XR_001996488.1	XR_001996488.1	XR_001996488.1	0	0	0	0	0	1	0	0	0	0	4	0	0	1	0	0	0	0	10	0	=	ncRNA	NW_017388807.1	96483	121692	+	LOC108993287	uncharacterized LOC108993287
XM_018967909.1	XM_018967909.1	XM_018967909.1	102	76	0	53	95	202	0	170	55	0	341	317	301	77	209	80	0	110	0	63	=	mRNA	NW_017388807.1	99392	101344	+	LOC108993062	uncharacterized LOC108993062
XM_018967847.1	XM_018967847.1	XM_018967847.1	136	69	69	35	0	43	0	49	55	0	0	118	31	50	0	67	55	0	0	89	=	mRNA	NW_017388807.1	99392	101344	+	LOC108993062	uncharacterized LOC108993062
XR_001996476.1	XR_001996476.1	XR_001996476.1	100	94	7	18	26	45	0	15	36	0	121	108	20	20	38	20	21	17	0	15	=	misc_RNA	NW_017388807.1	99392	105673	+	LOC108993062	uncharacterized LOC108993062
XM_018967532.1	XM_018967532.1	XM_018967532.1	5	0	18	17	76	98	0	9	0	0	20	31	52	62	5	13	0	9	102	0	=	mRNA	NW_017388807.1	108597	113444	+	LOC108992828	probable inactive leucine-rich repeat receptor-like protein kinase At3g03770
XM_018968430.1	XM_018968430.1	XM_018968430.1	925	655	998	945	252	506	546	548	797	721	504	332	1029	669	700	741	720	392	304	524	=	mRNA	NW_017388807.1	140090	143764	+	LOC108993469	cycloeucalenol cycloisomerase-like
XM_018968894.1	XM_018968894.1	XM_018968894.1	0	16	0	1	0	1	0	0	0	0	39	0	0	9	1	0	0	0	0	0	=	mRNA	NW_017388807.1	144657	151121	+	LOC108993608	uridine kinase-like protein 1, chloroplastic
XM_018968829.1	XM_018968829.1	XM_018968829.1	21	30	11	9	19	0	0	63	24	18	19	9	21	0	0	10	9	0	173	0	=	mRNA	NW_017388807.1	144661	151121	+	LOC108993608	uridine kinase-like protein 1, chloroplastic
XR_001996590.1	XR_001996590.1	XR_001996590.1	0	2	0	1	0	0	0	0	0	3	0	0	0	0	0	0	0	0	0	10	=	misc_RNA	NW_017388807.1	144662	149205	+	LOC108993608	uridine kinase-like protein 1, chloroplastic
XM_018968678.1	XM_018968678.1	XM_018968678.1	17	0	5	140	14	12	3	0	0	114	0	45	7	0	1	46	0	29	0	0	=	mRNA	NW_017388807.1	144665	151121	+	LOC108993608	uridine kinase-like protein 1, chloroplastic
XM_018968754.1	XM_018968754.1	XM_018968754.1	11	17	0	0	0	0	0	0	7	167	0	0	5	35	0	0	0	0	0	61	=	mRNA	NW_017388807.1	144666	151121	+	LOC108993608	uridine kinase-like protein 1, chloroplastic
XM_018968620.1	XM_018968620.1	XM_018968620.1	507	387	193	172	0	218	280	95	388	329	0	0	165	257	106	0	0	0	0	144	=	mRNA	NW_017388807.1	144807	151121	+	LOC108993608	uridine kinase-like protein 1, chloroplastic
XM_018969821.1	XM_018969821.1	XM_018969821.1	16212	15745	19307	14547	8097	15142	10774	13912	21645	26989	16789	12765	16621	16876	19880	19150	13238	10850	23808	31550	=	mRNA	NW_017388807.1	239377	243826	+	LOC108994542	SNF1-related protein kinase regulatory subunit gamma-1
XM_018970413.1	XM_018970413.1	XM_018970413.1	86	37	22	26	21	48	21	243	65	334	26	43	16	50	135	34	25	122	72	9	=	mRNA	NW_017388807.1	248318	256201	+	LOC108994902	snurportin-1
XM_018970344.1	XM_018970344.1	XM_018970344.1	2007	1436	2432	2132	678	1256	1822	1573	2121	2740	2339	2250	2678	801	1610	1954	1833	1658	1333	2234	=	mRNA	NW_017388807.1	248319	256201	+	LOC108994902	snurportin-1
XR_001996881.1	XR_001996881.1	XR_001996881.1	0	0	0	0	0	0	0	0	0	0	0	0	0	0	0	0	0	0	7	0	=	misc_RNA	NW_017388807.1	344041	345545	+	LOC108995462	ubiquitin-like modifier-activating enzyme 5
XM_018971069.1	XM_018971069.1	XM_018971069.1	23	7	1	0	0	0	1	0	0	1	0	0	0	0	0	0	0	0	1	0	=	mRNA	NW_017388807.1	344041	346035	+	LOC108995462	ubiquitin-like modifier-activating enzyme 5
XM_018965661.1	XM_018965661.1	XM_018965661.1	5	9	53	9	67	83	9	0	17	29	54	37	93	205	92	78	14	0	99	109	=	mRNA	NW_017388807.1	363972	364783	+	LOC108991391	protein indeterminate-domain 16
XM_018963634.1	XM_018963634.1	XM_018963634.1	0	0	0	0	30	15	0	0	0	0	0	18	7	5	0	0	0	0	9	0	=	mRNA	NW_017388807.1	374433	375378	+	LOC108989839	protein FAR-RED ELONGATED HYPOCOTYL 3-like
XM_018971200.1	XM_018971200.1	XM_018971200.1	376	86	302	449	122	327	242	432	362	541	46	501	177	157	468	471	402	320	72	221	=	mRNA	NW_017388807.1	384541	390059	+	LOC108995580	TITAN-like protein
XM_018971277.1	XM_018971277.1	XM_018971277.1	573	178	0	0	0	0	0	0	0	0	121	0	0	0	0	0	49	0	0	107	=	mRNA	NW_017388807.1	384779	390059	+	LOC108995580	TITAN-like protein
XM_018971601.1	XM_018971601.1	XM_018971601.1	0	27	0	0	0	0	0	0	16	0	0	0	0	0	0	0	0	0	0	0	=	mRNA	NW_017388807.1	396656	398505	+	LOC108995803	uncharacterized LOC108995803
XM_018971460.1	XM_018971460.1	XM_018971460.1	141	527	14	26	94	59	0	45	11	14	39	57	46	87	45	6	7	8	94	5	=	mRNA	NW_017388807.1	396656	398505	+	LOC108995803	uncharacterized LOC108995803
XM_018972338.1	XM_018972338.1	XM_018972338.1	288	178	107	49	17	20	65	67	52	32	243	313	53	64	51	44	27	55	74	66	=	mRNA	NW_017388807.1	429841	431946	+	LOC108996363	mediator of RNA polymerase II transcription subunit 30-like
XM_018972266.1	XM_018972266.1	XM_018972266.1	459	3	170	76	144	35	2	214	120	172	66	74	259	255	447	576	448	276	122	404	=	mRNA	NW_017388807.1	429856	431946	+	LOC108996363	mediator of RNA polymerase II transcription subunit 30-like
XR_001996174.1	XR_001996174.1	XR_001996174.1	421	195	185	224	91	203	79	139	275	154	326	295	168	135	185	299	222	130	235	228	=	ncRNA	NW_017388807.1	543089	544421	+	LOC108991585	uncharacterized LOC108991585
XR_001997061.1	XR_001997061.1	XR_001997061.1	2	0	12	0	16	29	5	4	17	5	0	5	37	22	13	17	10	13	25	1	=	ncRNA	NW_017388807.1	442011	446040	+	LOC108996652	uncharacterized LOC108996652
XM_018973041.1	XM_018973041.1	XM_018973041.1	1	25	8	46	23	25	13	27	4	0	73	4	9	51	28	3	47	12	118	2	=	mRNA	NW_017388807.1	473676	484248	+	LOC108996948	truncated transcription factor CAULIFLOWER A-like
XM_018973112.1	XM_018973112.1	XM_018973112.1	466	544	24	0	7	0	0	15	18	26	134	245	217	58	25	77	0	26	32	146	=	mRNA	NW_017388807.1	473679	484248	+	LOC108996948	truncated transcription factor CAULIFLOWER A-like
XM_018963946.1	XM_018963946.1	XM_018963946.1	0	0	0	0	52	50	0	7	0	0	24	18	29	46	11	20	0	0	57	0	=	mRNA	NW_017388807.1	521417	522324	+	LOC108990071	uncharacterized LOC108990071
XM_018973805.1	XM_018973805.1	XM_018973805.1	0	43	0	15	0	94	0	0	23	0	166	0	148	0	0	27	0	0	0	172	=	mRNA	NW_017388807.1	559774	561891	+	LOC108997458	heavy metal-associated isoprenylated plant protein 3-like
XM_018966078.1	XM_018966078.1	XM_018966078.1	0	0	0	0	0	0	0	0	0	0	0	0	9	0	0	0	0	0	0	0	=	mRNA	NW_017388807.1	589860	591096	+	LOC108991635	HVA22-like protein e
XM_018965997.1	XM_018965997.1	XM_018965997.1	0	0	15	5	8	23	0	3	0	5	5	0	2	5	3	5	0	0	32	0	=	mRNA	NW_017388807.1	589860	591096	+	LOC108991635	HVA22-like protein e
XM_018964155.1	XM_018964155.1	XM_018964155.1	0	0	0	0	17	49	0	0	0	0	35	8	17	31	21	26	0	0	39	0	=	mRNA	NW_017388807.1	597712	598872	+	LOC108990231	uncharacterized LOC108990231
XM_018974102.1	XM_018974102.1	XM_018974102.1	0	0	0	0	84	184	222	48	0	0	0	0	0	0	82	337	220	130	0	0	=	mRNA	NW_017388807.1	622452	625580	+	LOC108997700	ACT domain-containing protein ACR4-like
XM_018974358.1	XM_018974358.1	XM_018974358.1	1660	1059	2122	2447	955	1712	1447	1935	1867	1859	701	747	1511	1180	1019	1257	866	613	904	693	=	mRNA	NW_017388807.1	678809	681372	+	LOC108997942	omega-hydroxypalmitate O-feruloyl transferase-like
XM_018974466.1	XM_018974466.1	XM_018974466.1	2000	1019	977	645	79	445	473	753	899	807	844	1067	1139	558	491	392	331	307	0	482	=	mRNA	NW_017388807.1	726974	740679	+	LOC108998014	protein MICRORCHIDIA 7-like
XM_018974663.1	XM_018974663.1	XM_018974663.1	0	0	0	4	21	62	0	32	0	11	7	9	10	40	8	23	9	15	27	7	=	mRNA	NW_017388807.1	747834	750841	+	LOC108998162	TPD1 protein homolog 1-like
XM_018974568.1	XM_018974568.1	XM_018974568.1	4277	3322	6233	7886	1964	4703	4471	5742	5871	6715	2355	2527	6256	4762	6413	4483	5132	4014	2622	5627	=	mRNA	NW_017388807.1	752497	755491	+	LOC108998090	glutamate-1-semialdehyde 2,1-aminomutase 2, chloroplastic
XM_018974981.1	XM_018974981.1	XM_018974981.1	228	259	255	339	305	337	245	287	503	588	435	499	268	382	385	275	144	230	536	253	=	mRNA	NW_017388807.1	769361	774421	+	LOC108998398	RNA pseudouridine synthase 7
XM_018966178.1	XM_018966178.1	XM_018966178.1	40	106	0	9	23	0	0	9	0	0	45	20	1	2	16	5	5	13	36	9	=	mRNA	NW_017388807.1	796503	797864	+	LOC108991768	NAC domain-containing protein 83-like
XM_018966250.1	XM_018966250.1	XM_018966250.1	295	239	113	136	43	44	21	0	49	145	0	34	183	130	0	0	0	0	0	0	=	mRNA	NW_017388807.1	796508	797861	+	LOC108991768	NAC domain-containing protein 83-like
XR_001997536.1	XR_001997536.1	XR_001997536.1	0	0	13	0	5	54	6	0	0	0	55	78	21	52	15	0	0	0	31	8	=	ncRNA	NW_017388807.1	852299	853885	+	LOC108999576	uncharacterized LOC108999576
XM_018975877.1	XM_018975877.1	XM_018975877.1	7	0	152	186	0	0	0	0	0	0	0	18	0	0	0	0	0	0	0	0	=	mRNA	NW_017388807.1	859415	865519	+	LOC108998949	uncharacterized LOC108998949
XM_018975751.1	XM_018975751.1	XM_018975751.1	9	54	307	25	42	114	139	89	118	7	0	12	254	0	119	27	36	0	0	170	=	mRNA	NW_017388807.1	859415	865519	+	LOC108998949	uncharacterized LOC108998949
XM_018975822.1	XM_018975822.1	XM_018975822.1	190	0	114	397	0	48	10	76	1	186	10	192	30	34	111	149	125	0	148	0	=	mRNA	NW_017388807.1	860190	865519	+	LOC108998949	uncharacterized LOC108998949
XM_018976294.1	XM_018976294.1	XM_018976294.1	24	48	0	2	41	17	40	35	82	33	122	93	7	28	10	6	61	27	52	13	=	mRNA	NW_017388807.1	866471	867637	+	LOC108999372	CASP-like protein 1F1
XM_018976578.1	XM_018976578.1	XM_018976578.1	17243	13339	9663	12437	4584	8239	10323	12706	11857	11733	14751	14786	11242	7827	9984	9957	10283	9933	7340	8164	=	mRNA	NW_017388807.1	886148	892412	+	LOC108999641	long chain base biosynthesis protein 2a
XM_018977093.1	XM_018977093.1	XM_018977093.1	278	370	100	254	61	253	77	45	223	224	307	361	626	326	157	371	151	122	359	256	=	mRNA	NW_017388807.1	957753	965446	+	LOC109000238	poly(A) polymerase I
XM_018977100.1	XM_018977100.1	XM_018977100.1	144	77	211	137	160	76	76	66	58	320	206	172	149	116	148	78	151	0	32	192	=	mRNA	NW_017388807.1	957753	965447	+	LOC109000238	poly(A) polymerase I
XM_018977104.1	XM_018977104.1	XM_018977104.1	286	21	71	36	0	2	4	14	16	1	375	312	1	34	11	2	0	20	0	6	=	mRNA	NW_017388807.1	957880	965445	+	LOC109000238	poly(A) polymerase I
XM_018977136.1	XM_018977136.1	XM_018977136.1	3308	1	1	190	46	1	603	1	1	1	1	1	1	725	1	258	656	149	1	1	=	mRNA	NW_017388807.1	985232	993237	+	LOC109000295	coiled-coil domain-containing protein SCD2-like
XM_018977131.1	XM_018977131.1	XM_018977131.1	3951	4546	4069	3536	1697	3171	3598	4501	3394	4001	5847	5468	5144	2966	4523	3347	4284	3935	2331	3442	=	mRNA	NW_017388807.1	985233	993237	+	LOC109000295	coiled-coil domain-containing protein SCD2-like
XM_018977151.1	XM_018977151.1	XM_018977151.1	460	301	278	384	355	188	492	171	417	288	338	119	818	451	288	393	583	482	163	300	=	mRNA	NW_017388807.1	994507	1002217	+	LOC109000311	dual specificity protein phosphatase PHS1
XM_018977157.1	XM_018977157.1	XM_018977157.1	0	403	0	459	0	0	0	0	0	125	0	0	0	0	0	0	319	0	282	191	=	mRNA	NW_017388807.1	994508	1002217	+	LOC109000311	dual specificity protein phosphatase PHS1
XM_018977146.1	XM_018977146.1	XM_018977146.1	1150	399	1010	768	75	692	367	821	466	527	642	723	753	698	615	436	0	283	185	152	=	mRNA	NW_017388807.1	994508	1002217	+	LOC109000311	dual specificity protein phosphatase PHS1
XM_018977188.1	XM_018977188.1	XM_018977188.1	85	41	39	27	0	42	49	62	24	42	428	277	63	6	58	66	2	110	303	38	=	mRNA	NW_017388807.1	1019413	1022675	+	LOC109000346	transcription factor ICE1-like
XM_018977179.1	XM_018977179.1	XM_018977179.1	599	356	132	81	87	55	109	80	177	280	357	195	134	0	67	40	141	62	0	159	=	mRNA	NW_017388807.1	1019413	1022844	+	LOC109000346	transcription factor ICE1-like
XR_001997711.1	XR_001997711.1	XR_001997711.1	0	0	0	0	24	17	0	0	0	0	37	21	13	29	5	19	0	0	25	0	=	ncRNA	NW_017388807.1	1114001	1114968	+	LOC109000414	uncharacterized LOC109000414
XM_018977312.1	XM_018977312.1	XM_018977312.1	888	473	555	643	191	405	471	423	986	1150	1605	830	730	392	227	486	799	551	418	857	=	mRNA	NW_017388807.1	1151483	1155508	+	LOC109000441	ABC transporter F family member 4
XM_018977306.1	XM_018977306.1	XM_018977306.1	8441	7122	4445	3645	2474	2725	4242	4094	3869	4657	7912	8408	5607	4352	4310	3549	3791	3142	3703	3518	=	mRNA	NW_017388807.1	1151483	1155508	+	LOC109000441	ABC transporter F family member 4
XM_018965247.1	XM_018965247.1	XM_018965247.1	0	0	0	11	38	117	5	0	4	0	40	42	38	90	23	0	0	9	34	9	=	mRNA	NW_017388807.1	1190675	1191175	+	LOC108991075	uncharacterized LOC108991075
XM_018965349.1	XM_018965349.1	XM_018965349.1	0	0	0	0	58	69	0	0	0	0	47	24	39	73	12	24	0	0	143	5	=	mRNA	NW_017388807.1	1201533	1202063	+	LOC108991162	uncharacterized LOC108991162
XM_018965439.1	XM_018965439.1	XM_018965439.1	0	0	3	5	100	111	0	0	0	9	48	30	52	57	16	28	3	2	198	0	=	mRNA	NW_017388807.1	1216239	1217120	+	LOC108991234	uncharacterized LOC108991234
XM_018977372.1	XM_018977372.1	XM_018977372.1	45	17	7	69	44	29	17	14	11	31	77	83	104	50	88	99	9	35	20	12	=	mRNA	NW_017388807.1	1249407	1257755	+	LOC109000478	(+)-neomenthol dehydrogenase
XM_018977408.1	XM_018977408.1	XM_018977408.1	112	78	120	76	29	38	74	90	70	50	94	168	78	379	146	82	36	170	79	97	=	mRNA	NW_017388807.1	1249427	1257755	+	LOC109000478	(+)-neomenthol dehydrogenase
XM_018977363.1	XM_018977363.1	XM_018977363.1	30	0	42	82	0	28	21	52	87	61	36	39	108	38	44	62	51	53	58	49	=	mRNA	NW_017388807.1	1249529	1257755	+	LOC109000478	(+)-neomenthol dehydrogenase
XM_018977355.1	XM_018977355.1	XM_018977355.1	60	141	69	148	40	115	49	80	103	129	112	217	121	244	76	142	312	176	154	54	=	mRNA	NW_017388807.1	1249529	1257755	+	LOC109000478	(+)-neomenthol dehydrogenase
XM_018977389.1	XM_018977389.1	XM_018977389.1	64	64	2	0	49	91	2	19	197	0	2	0	19	47	68	58	26	112	3	3	=	mRNA	NW_017388807.1	1249530	1257755	+	LOC109000478	(+)-neomenthol dehydrogenase
XM_018977381.1	XM_018977381.1	XM_018977381.1	4	2	2	36	1	3	2	38	72	2	2	2	46	1	54	37	46	55	0	3	=	mRNA	NW_017388807.1	1249530	1257755	+	LOC109000478	(+)-neomenthol dehydrogenase
XM_018977399.1	XM_018977399.1	XM_018977399.1	55	0	67	0	31	41	0	76	0	0	137	0	0	35	0	0	0	0	52	66	=	mRNA	NW_017388807.1	1249535	1257755	+	LOC109000478	(+)-neomenthol dehydrogenase
XM_018977436.1	XM_018977436.1	XM_018977436.1	48	27	0	0	0	0	0	0	0	0	0	26	0	0	0	0	0	0	0	0	=	mRNA	NW_017388807.1	1264943	1283711	+	LOC109000513	centromere protein S
XM_018977443.1	XM_018977443.1	XM_018977443.1	603	548	253	271	77	97	160	108	230	300	707	679	341	140	154	259	141	50	135	163	=	mRNA	NW_017388807.1	1264943	1283711	+	LOC109000513	centromere protein S
XM_018977430.1	XM_018977430.1	XM_018977430.1	38	31	33	0	0	0	0	0	32	0	0	0	0	0	36	0	0	0	0	0	=	mRNA	NW_017388807.1	1264943	1283711	+	LOC109000513	centromere protein S
XM_018977420.1	XM_018977420.1	XM_018977420.1	557	227	140	146	105	148	66	223	141	149	590	416	335	246	115	240	220	200	211	156	=	mRNA	NW_017388807.1	1264943	1283711	+	LOC109000513	centromere protein S
XM_018977452.1	XM_018977452.1	XM_018977452.1	0	9	13	0	0	0	26	0	11	10	0	17	0	0	10	8	0	0	0	0	=	mRNA	NW_017388807.1	1265613	1283711	+	LOC109000513	centromere protein S
XM_018967089.1	XM_018967089.1	XM_018967089.1	220	173	22	223	51	17	14	173	69	219	266	255	466	124	162	258	140	63	79	45	=	mRNA	NW_017388807.1	31333	34991	-	LOC108992471	uncharacterized LOC108992471
XM_018967158.1	XM_018967158.1	XM_018967158.1	4721	4390	6237	3525	1715	3105	1260	899	2783	9812	3055	2297	4208	2244	2966	1839	2529	977	1905	7892	=	mRNA	NW_017388807.1	37784	42454	-	LOC108992542	4-coumarate--CoA ligase-like 9
XM_018967348.1	XM_018967348.1	XM_018967348.1	1737	1604	2212	2774	572	1677	1957	3042	3552	3171	853	914	2086	1440	1510	2099	1755	1948	1263	2712	=	mRNA	NW_017388807.1	63492	65490	-	LOC108992695	mitochondrial pyruvate carrier 1-like
XM_018967412.1	XM_018967412.1	XM_018967412.1	0	31	32	18	13	17	24	53	35	38	23	0	24	28	102	25	14	15	0	52	=	mRNA	NW_017388807.1	63492	66168	-	LOC108992695	mitochondrial pyruvate carrier 1-like
XM_018967646.1	XM_018967646.1	XM_018967646.1	22272	12392	6207	7639	2680	5138	4713	5096	6131	7598	14299	14525	8458	5281	5894	6577	4880	4659	4886	5574	=	mRNA	NW_017388807.1	84078	88156	-	LOC108992898	nucleolar protein 56-like
XM_018967759.1	XM_018967759.1	XM_018967759.1	2021	1576	2131	4576	419	714	1622	1902	723	960	1054	1426	2264	2041	1265	765	1869	1561	137	161	=	mRNA	NW_017388807.1	118225	122639	-	LOC108992980	argininosuccinate synthase, chloroplastic
XM_018968257.1	XM_018968257.1	XM_018968257.1	53	15	4	0	12	6	0	0	10	0	16	7	11	39	0	0	5	0	90	3	=	mRNA	NW_017388807.1	133945	138140	-	LOC108993342	protein ROOT INITIATION DEFECTIVE 3-like
XM_018969081.1	XM_018969081.1	XM_018969081.1	870	1261	367	322	143	263	721	452	143	156	1475	1413	1016	531	613	1114	473	606	278	173	=	mRNA	NW_017388807.1	154619	162982	-	LOC108993935	conserved oligomeric Golgi complex subunit 2
XM_018969028.1	XM_018969028.1	XM_018969028.1	9533	6561	6318	8513	2580	4738	1809	6686	6295	7366	5036	4957	5678	3607	4999	4381	4705	4289	3862	5203	=	mRNA	NW_017388807.1	154619	162982	-	LOC108993935	conserved oligomeric Golgi complex subunit 2
XM_018969191.1	XM_018969191.1	XM_018969191.1	5364	5566	3126	3734	906	3160	2335	2506	3548	4735	4228	2885	3304	2126	2333	2134	3074	1194	2097	3430	=	mRNA	NW_017388807.1	165567	191839	-	LOC108994069	uncharacterized LOC108994069
XM_018969331.1	XM_018969331.1	XM_018969331.1	5591	2913	6607	5548	1639	2793	3747	5269	4237	6161	2835	5370	5715	3652	4585	3708	4312	3969	2173	5603	=	mRNA	NW_017388807.1	165567	191839	-	LOC108994069	uncharacterized LOC108994069
XM_018969395.1	XM_018969395.1	XM_018969395.1	1660	1752	1039	2034	388	1018	858	967	1036	855	1803	763	1590	964	1482	1052	778	800	813	969	=	mRNA	NW_017388807.1	165567	191839	-	LOC108994069	uncharacterized LOC108994069
XM_018969262.1	XM_018969262.1	XM_018969262.1	4909	2732	2132	3144	1520	3069	2979	3103	4042	2645	2858	1405	3126	2644	1841	1839	2162	2459	2075	1285	=	mRNA	NW_017388807.1	165567	191839	-	LOC108994069	uncharacterized LOC108994069
XM_018969494.1	XM_018969494.1	XM_018969494.1	8864	5662	2011	3870	532	1561	1895	1409	2552	2616	2837	3147	2933	1381	1780	2091	1458	1671	833	1648	=	mRNA	NW_017388807.1	195307	198312	-	LOC108994320	60S ribosomal protein L17-2-like
XM_018969621.1	XM_018969621.1	XM_018969621.1	9524	12029	1253	2948	9905	8955	8981	5139	2179	478	2022	1296	666	732	98	2992	4317	2728	278	65	=	mRNA	NW_017388807.1	208022	209994	-	LOC108994389	cytochrome P450 94B3-like
XM_018969728.1	XM_018969728.1	XM_018969728.1	2640	1926	2272	2580	678	1168	1560	1712	2588	2910	1721	1665	2713	1889	1420	2751	1302	1370	1769	2409	=	mRNA	NW_017388807.1	225703	234096	-	LOC108994467	uncharacterized LOC108994467
XM_018969928.1	XM_018969928.1	XM_018969928.1	651	305	431	470	77	179	291	373	480	417	135	106	444	99	337	365	365	335	87	86	=	mRNA	NW_017388807.1	244792	247974	-	LOC108994618	uncharacterized LOC108994618
XM_018970006.1	XM_018970006.1	XM_018970006.1	183	168	54	59	0	57	10	93	104	65	226	221	77	75	74	28	30	2	24	58	=	mRNA	NW_017388807.1	244792	247975	-	LOC108994618	uncharacterized LOC108994618
XM_018970239.1	XM_018970239.1	XM_018970239.1	366	637	385	616	191	297	294	195	605	354	658	358	879	1852	546	849	611	322	406	537	=	mRNA	NW_017388807.1	256331	263734	-	LOC108994819	nucleotide pyrophosphatase/phosphodiesterase-like
XM_018970518.1	XM_018970518.1	XM_018970518.1	0	0	2	0	49	50	0	0	0	0	28	18	24	31	0	16	2	0	80	0	=	mRNA	NW_017388807.1	264893	270128	-	LOC108995021	probable inactive purple acid phosphatase 27
XM_018970112.1	XM_018970112.1	XM_018970112.1	0	0	0	0	49	18	5	0	0	0	25	14	28	64	2	15	0	0	81	0	=	mRNA	NW_017388807.1	290580	296379	-	LOC108994751	probable inactive purple acid phosphatase 27
XM_018965546.1	XM_018965546.1	XM_018965546.1	0	5	5	18	94	30	23	53	4	9	16	18	66	69	117	76	46	21	166	0	=	mRNA	NW_017388807.1	300086	304735	-	LOC108991322	probable inactive purple acid phosphatase 27
XM_018970686.1	XM_018970686.1	XM_018970686.1	383	261	1532	1431	332	384	717	1124	166	144	104	0	0	298	431	253	80	0	0	0	=	mRNA	NW_017388807.1	308280	318683	-	LOC108995096	probable inactive purple acid phosphatase 27
XM_018970630.1	XM_018970630.1	XM_018970630.1	53	132	66	90	226	94	42	73	74	0	160	195	977	305	317	523	573	193	159	49	=	mRNA	NW_017388807.1	313086	318683	-	LOC108995096	probable inactive purple acid phosphatase 27
XM_018970873.1	XM_018970873.1	XM_018970873.1	0	0	0	0	149	97	0	0	10	0	75	47	30	78	42	15	14	0	58	0	=	mRNA	NW_017388807.1	320037	321213	-	LOC108995306	ATP synthase delta chain, chloroplastic-like
XM_018970781.1	XM_018970781.1	XM_018970781.1	1877	2267	363	272	196	199	272	303	1493	126	854	940	306	0	197	53	0	137	303	136	=	mRNA	NW_017388807.1	334391	335835	-	LOC108995229	F-box protein At5g50450-like
XM_018970976.1	XM_018970976.1	XM_018970976.1	90	54	74	27	22	23	37	28	73	62	6	1	78	23	9	9	8	9	7	39	=	mRNA	NW_017388807.1	356389	361068	-	LOC108995380	deoxycytidylate deaminase
XM_018971380.1	XM_018971380.1	XM_018971380.1	4	0	0	0	24	31	0	0	0	0	14	2	0	13	0	17	13	0	36	0	=	mRNA	NW_017388807.1	390203	391935	-	LOC108995728	glucuronoxylan 4-O-methyltransferase 1
XM_018971955.1	XM_018971955.1	XM_018971955.1	18590	14700	15023	15440	6558	8863	10203	9406	11816	12493	16347	15373	18469	12599	12778	10493	12569	9773	8043	9483	=	mRNA	NW_017388807.1	401717	404024	-	LOC108996161	acetolactate synthase 2, chloroplastic
XM_018971876.1	XM_018971876.1	XM_018971876.1	73	234	0	80	0	61	0	0	53	83	245	234	0	0	0	136	0	90	317	0	=	mRNA	NW_017388807.1	411738	415962	-	LOC108995976	meiotically up-regulated gene 184 protein-like
XM_018971798.1	XM_018971798.1	XM_018971798.1	298	60	0	242	104	328	97	0	0	145	313	223	472	161	344	185	60	449	56	0	=	mRNA	NW_017388807.1	411738	415962	-	LOC108995976	meiotically up-regulated gene 184 protein-like
XM_018971713.1	XM_018971713.1	XM_018971713.1	1911	1322	472	504	471	445	494	673	611	353	1161	1381	649	529	381	305	386	0	434	359	=	mRNA	NW_017388807.1	411738	415962	-	LOC108995976	meiotically up-regulated gene 184 protein-like
XM_018972060.1	XM_018972060.1	XM_018972060.1	10524	9793	6006	6716	2245	3363	2751	3378	8427	3035	4655	5099	3048	1264	1749	2130	1488	1068	1675	1542	=	mRNA	NW_017388807.1	417576	421574	-	LOC108996253	protein NUCLEAR FUSION DEFECTIVE 4-like
XM_018972142.1	XM_018972142.1	XM_018972142.1	1	1	1	1	68	1	28	1	1	13	4	1	0	0	1	21	39	0	0	1	=	mRNA	NW_017388807.1	418289	421579	-	LOC108996253	protein NUCLEAR FUSION DEFECTIVE 4-like
XM_018972526.1	XM_018972526.1	XM_018972526.1	459	0	0	0	0	0	0	0	0	0	0	0	0	0	0	0	0	0	14	79	=	mRNA	NW_017388807.1	435867	439880	-	LOC108996489	non-specific phospholipase C6-like
XM_018972775.1	XM_018972775.1	XM_018972775.1	7695	5267	1956	4421	891	1879	6663	7659	5376	5124	4681	4347	2663	1346	2730	2029	3488	4964	798	946	=	mRNA	NW_017388807.1	446588	453015	-	LOC108996730	CBS domain-containing protein CBSCBSPB5-like
XM_018972826.1	XM_018972826.1	XM_018972826.1	466	387	379	415	126	321	449	484	357	353	194	430	162	306	122	174	351	332	743	195	=	mRNA	NW_017388807.1	446588	453015	-	LOC108996730	CBS domain-containing protein CBSCBSPB5-like
XM_018965827.1	XM_018965827.1	XM_018965827.1	0	0	0	0	76	43	0	0	0	0	46	27	10	82	13	27	0	0	85	0	=	mRNA	NW_017388807.1	462382	468070	-	LOC108991470	uncharacterized LOC108991470
XM_018973232.1	XM_018973232.1	XM_018973232.1	1013	1129	965	826	366	703	783	958	1097	1086	989	819	1030	1098	959	932	771	718	785	1132	=	mRNA	NW_017388807.1	506225	510891	-	LOC108997080	F-box/LRR-repeat protein At5g63520-like
XM_018973423.1	XM_018973423.1	XM_018973423.1	0	1	52	0	0	6	0	3	0	0	0	0	36	0	0	7	1	0	0	0	=	mRNA	NW_017388807.1	513419	516935	-	LOC108997158	squamosa promoter-binding-like protein 13A
XM_018973345.1	XM_018973345.1	XM_018973345.1	37	88	0	33	0	8	0	0	0	15	9	90	0	0	0	27	17	44	0	9	=	mRNA	NW_017388807.1	513420	516933	-	LOC108997158	squamosa promoter-binding-like protein 13A
XM_018973560.1	XM_018973560.1	XM_018973560.1	0	50	0	0	0	0	0	0	0	0	180	0	0	0	0	0	0	0	0	0	=	mRNA	NW_017388807.1	513420	517511	-	LOC108997158	squamosa promoter-binding-like protein 13A
XM_018973493.1	XM_018973493.1	XM_018973493.1	74	58	1	0	58	60	26	20	22	26	140	218	54	63	64	0	59	0	126	3	=	mRNA	NW_017388807.1	513420	517511	-	LOC108997158	squamosa promoter-binding-like protein 13A
XM_018973679.1	XM_018973679.1	XM_018973679.1	1753	2047	3499	3703	2081	3270	4498	5183	4975	2960	2370	2176	2940	2550	4812	4429	5012	4438	3116	1575	=	mRNA	NW_017388807.1	540461	542401	-	LOC108997390	probable WRKY transcription factor 43
XM_018964055.1	XM_018964055.1	XM_018964055.1	0	0	5	1	16	13	1	0	0	1	0	5	7	13	3	0	0	0	14	2	=	mRNA	NW_017388807.1	548070	549263	-	LOC108990146	uncharacterized LOC108990146
XM_018973897.1	XM_018973897.1	XM_018973897.1	17	17	37	55	37	3	0	0	5	0	12	20	17	24	29	13	0	0	78	0	=	mRNA	NW_017388807.1	580291	583537	-	LOC108997545	palmitoyl-acyl carrier protein thioesterase, chloroplastic-like
XM_018974002.1	XM_018974002.1	XM_018974002.1	4652	2596	1898	2293	1162	2014	1718	2053	1849	2149	4504	4298	4745	3282	2630	2614	1952	1622	2421	2208	=	mRNA	NW_017388807.1	625386	629688	-	LOC108997615	SWI/SNF complex subunit SWI3A
XM_018974182.1	XM_018974182.1	XM_018974182.1	25	0	37	41	68	72	0	4	17	42	14	15	16	6	7	0	0	0	29	0	=	mRNA	NW_017388807.1	640527	642680	-	LOC108997782	omega-hydroxypalmitate O-feruloyl transferase-like
XM_018974277.1	XM_018974277.1	XM_018974277.1	442	98	165	624	0	0	393	930	1304	92	736	3055	0	81	0	0	0	170	521	102	=	mRNA	NW_017388807.1	656554	659877	-	LOC108997860	omega-hydroxypalmitate O-feruloyl transferase-like
XM_018964346.1	XM_018964346.1	XM_018964346.1	22	24	41	82	67	71	660	160	148	253	15	14	149	100	92	232	236	45	100	144	=	mRNA	NW_017388807.1	703307	703693	-	LOC108990370	auxin-responsive protein SAUR32-like
XM_018964546.1	XM_018964546.1	XM_018964546.1	0	0	0	0	0	0	0	0	0	0	0	5	0	0	0	0	0	0	23	0	=	mRNA	NW_017388807.1	718446	719240	-	LOC108990520	uncharacterized mitochondrial protein AtMg00810-like
XM_018974871.1	XM_018974871.1	XM_018974871.1	3041	2626	2457	3644	504	1751	2663	3272	3324	2931	2671	2473	1521	1658	2429	2963	2281	2470	1752	2945	=	mRNA	NW_017388807.1	766731	769204	-	LOC108998316	membrane-anchored ubiquitin-fold protein 3-like
XM_018975082.1	XM_018975082.1	XM_018975082.1	0	0	0	5	2	18	0	3	0	0	0	0	0	8	0	0	0	0	32	0	=	mRNA	NW_017388807.1	776356	778642	-	LOC108998489	bidirectional sugar transporter SWEET14-like
XM_018975269.1	XM_018975269.1	XM_018975269.1	2174	1545	1166	1941	159	530	990	1028	1493	1194	881	937	935	579	767	838	801	913	302	943	=	mRNA	NW_017388807.1	784228	786893	-	LOC108998623	mitochondrial import inner membrane translocase subunit TIM8
XM_018975496.1	XM_018975496.1	XM_018975496.1	3539	2463	1942	2606	595	522	551	712	513	2559	400	199	1836	1439	85	765	368	22	667	928	=	mRNA	NW_017388807.1	804963	814721	-	LOC108998764	uncharacterized LOC108998764
XM_018975570.1	XM_018975570.1	XM_018975570.1	3	108	0	188	1	0	1	3	60	0	150	144	82	430	0	179	1	0	0	178	=	mRNA	NW_017388807.1	804963	814722	-	LOC108998764	uncharacterized LOC108998764
XM_018975649.1	XM_018975649.1	XM_018975649.1	0	1	0	9	0	295	0	0	0	1	0	0	125	0	233	0	0	0	0	0	=	mRNA	NW_017388807.1	806609	814726	-	LOC108998764	uncharacterized LOC108998764
XR_001997512.1	XR_001997512.1	XR_001997512.1	442	509	613	1272	403	397	8571	8814	753	859	338	368	233	444	2779	1119	4731	5011	196	176	=	ncRNA	NW_017388807.1	837176	837774	-	LOC108999460	uncharacterized LOC108999460
XM_018975960.1	XM_018975960.1	XM_018975960.1	2478	2765	3523	929	1160	1889	846	1479	1221	704	3604	1288	2311	1189	2183	538	343	456	811	905	=	mRNA	NW_017388807.1	838749	845477	-	LOC108999135	probable serine/threonine-protein kinase At1g54610
XM_018976112.1	XM_018976112.1	XM_018976112.1	70	379	100	0	0	0	85	35	52	85	147	104	54	185	37	52	58	48	0	34	=	mRNA	NW_017388807.1	838749	845478	-	LOC108999135	probable serine/threonine-protein kinase At1g54610
XM_018976030.1	XM_018976030.1	XM_018976030.1	0	39	0	139	1	0	113	0	141	203	66	187	0	0	0	0	117	303	1	30	=	mRNA	NW_017388807.1	838749	845478	-	LOC108999135	probable serine/threonine-protein kinase At1g54610
XM_018976210.1	XM_018976210.1	XM_018976210.1	629	428	492	304	165	148	27	323	450	146	122	113	471	405	299	417	120	267	313	213	=	mRNA	NW_017388807.1	851264	857018	-	LOC108999301	ubiquitin-conjugating enzyme E2 27
XR_001997530.1	XR_001997530.1	XR_001997530.1	28	0	19	0	0	0	26	0	8	26	0	0	17	31	0	0	0	0	0	14	=	ncRNA	NW_017388807.1	874511	875114	-	LOC108999509	uncharacterized LOC108999509
XM_018976867.1	XM_018976867.1	XM_018976867.1	1619	1290	1515	1413	1000	1234	761	999	1560	1849	1952	1807	2607	2245	1845	2103	1167	1060	2394	1576	=	mRNA	NW_017388807.1	894062	895793	-	LOC108999975	uncharacterized LOC108999975
XM_018976778.1	XM_018976778.1	XM_018976778.1	7	42	32	123	2	0	0	12	81	7	8	112	84	8	5	8	128	5	0	8	=	mRNA	NW_017388807.1	896046	901728	-	LOC108999731	sialyltransferase-like protein 2
XM_018976723.1	XM_018976723.1	XM_018976723.1	74	116	46	112	2	218	415	53	76	51	10	31	56	18	35	25	39	23	48	58	=	mRNA	NW_017388807.1	896046	901890	-	LOC108999731	sialyltransferase-like protein 2
XM_018976665.1	XM_018976665.1	XM_018976665.1	80	30	66	321	3	318	272	48	162	25	62	51	68	41	13	27	28	24	55	20	=	mRNA	NW_017388807.1	896046	901898	-	LOC108999731	sialyltransferase-like protein 2
XM_018977112.1	XM_018977112.1	XM_018977112.1	51921	32022	17195	37964	6593	13875	40532	60621	21490	16064	29735	35616	9988	7287	17362	12813	36734	43285	6102	7160	=	mRNA	NW_017388807.1	965770	970360	-	LOC109000282	mitochondrial phosphate carrier protein 3, mitochondrial-like
XM_018976960.1	XM_018976960.1	XM_018976960.1	846	1195	154	291	73	79	108	139	170	596	138	120	457	395	63	38	0	13	42	332	=	mRNA	NW_017388807.1	912666	915626	-	LOC109000083	transcription factor bHLH137-like
XM_018977013.1	XM_018977013.1	XM_018977013.1	325	147	36	28	0	0	34	0	0	0	0	20	0	0	2	19	0	0	0	112	=	mRNA	NW_017388807.1	912666	915629	-	LOC109000083	transcription factor bHLH137-like
XR_001997690.1	XR_001997690.1	XR_001997690.1	283	273	117	248	172	240	577	510	266	210	347	259	172	271	346	331	495	288	154	248	=	ncRNA	NW_017388807.1	968535	969122	-	LOC109000290	uncharacterized LOC109000290
XM_018977167.1	XM_018977167.1	XM_018977167.1	9291	6509	18590	10499	7827	15326	19944	26054	10635	18449	9117	9520	17955	6136	26603	12131	19697	17869	17198	8618	=	mRNA	NW_017388807.1	1002011	1009793	-	LOC109000329	ATP-dependent Clp protease ATP-binding subunit ClpA homolog CD4B, chloroplastic-like
XM_018977161.1	XM_018977161.1	XM_018977161.1	5908	4097	3417	5714	2466	3689	4658	4859	4851	3487	4714	5176	5007	3669	4512	3568	4844	3895	4127	3499	=	mRNA	NW_017388807.1	1002011	1009847	-	LOC109000329	ATP-dependent Clp protease ATP-binding subunit ClpA homolog CD4B, chloroplastic-like
XM_018977198.1	XM_018977198.1	XM_018977198.1	592	716	1185	993	345	789	697	815	850	1245	880	446	1034	851	830	974	649	651	592	1069	=	mRNA	NW_017388807.1	1034288	1039739	-	LOC109000359	auxin response factor 2-like
XM_018977211.1	XM_018977211.1	XM_018977211.1	107	377	339	99	150	133	110	122	116	465	144	126	544	196	183	636	158	315	768	450	=	mRNA	NW_017388807.1	1054487	1061009	-	LOC109000366	protein MEI2-like 4
XM_018977257.1	XM_018977257.1	XM_018977257.1	151	102	332	362	180	416	226	197	181	226	335	18	18	330	134	172	263	180	0	300	=	mRNA	NW_017388807.1	1054487	1062245	-	LOC109000366	protein MEI2-like 4
XM_018977235.1	XM_018977235.1	XM_018977235.1	107	0	90	37	0	146	0	119	136	0	138	0	154	0	92	8	137	0	0	0	=	mRNA	NW_017388807.1	1054487	1063109	-	LOC109000366	protein MEI2-like 4
XM_018977274.1	XM_018977274.1	XM_018977274.1	142	129	114	754	247	370	215	318	219	135	150	476	465	253	0	14	169	171	0	0	=	mRNA	NW_017388807.1	1054487	1063469	-	LOC109000366	protein MEI2-like 4
XM_018977240.1	XM_018977240.1	XM_018977240.1	239	154	95	288	0	107	433	265	356	236	183	0	0	155	366	41	262	142	0	72	=	mRNA	NW_017388807.1	1054487	1063470	-	LOC109000366	protein MEI2-like 4
XM_018977265.1	XM_018977265.1	XM_018977265.1	708	264	117	0	0	94	167	352	0	131	126	0	194	174	185	41	171	104	0	41	=	mRNA	NW_017388807.1	1054487	1063470	-	LOC109000366	protein MEI2-like 4
XM_018977249.1	XM_018977249.1	XM_018977249.1	113	127	0	177	182	0	0	0	0	0	96	0	0	0	118	0	0	0	0	0	=	mRNA	NW_017388807.1	1054487	1063470	-	LOC109000366	protein MEI2-like 4
XM_018977228.1	XM_018977228.1	XM_018977228.1	135	10	108	120	14	128	173	215	223	168	112	24	33	16	6	7	157	8	43	0	=	mRNA	NW_017388807.1	1054487	1063470	-	LOC109000366	protein MEI2-like 4
XM_018977219.1	XM_018977219.1	XM_018977219.1	116	150	94	0	0	124	171	392	271	124	112	484	355	0	123	0	143	114	0	0	=	mRNA	NW_017388807.1	1054487	1063470	-	LOC109000366	protein MEI2-like 4
XM_018965156.1	XM_018965156.1	XM_018965156.1	0	3	0	0	40	33	0	0	0	0	6	8	18	25	4	10	0	0	41	0	=	mRNA	NW_017388807.1	1089909	1091488	-	LOC108990985	uncharacterized LOC108990985
XM_018966353.1	XM_018966353.1	XM_018966353.1	3	4	1	0	24	24	0	0	0	0	19	7	17	25	2	7	3	0	49	0	=	mRNA	NW_017388807.1	1124508	1130136	-	LOC108991902	protein root UVB sensitive 4-like
XM_018977287.1	XM_018977287.1	XM_018977287.1	355	2071	4747	5386	1985	692	560	5207	1775	7444	6937	7218	6812	2413	5886	5910	5303	440	4178	6913	=	mRNA	NW_017388807.1	1134659	1141851	-	LOC109000419	protein BONZAI 1-like
XR_001997715.1	XR_001997715.1	XR_001997715.1	99	165	36	47	51	96	110	46	160	53	47	54	45	130	44	47	43	85	43	42	=	misc_RNA	NW_017388807.1	1135026	1141854	-	LOC109000419	protein BONZAI 1-like
XM_018977301.1	XM_018977301.1	XM_018977301.1	663	3452	1296	2080	378	1970	572	2355	2236	2617	3225	3434	1210	1038	1108	2132	1930	1621	891	318	=	mRNA	NW_017388807.1	1143816	1151114	-	LOC109000430	uncharacterized LOC109000430
XM_018977297.1	XM_018977297.1	XM_018977297.1	338	71	557	421	44	15	323	80	209	205	333	76	1528	71	255	84	26	47	120	175	=	mRNA	NW_017388807.1	1143816	1151115	-	LOC109000430	uncharacterized LOC109000430
XM_018977325.1	XM_018977325.1	XM_018977325.1	443	85	2299	2836	2791	2517	2359	2542	514	571	354	347	4023	2606	2697	4886	3378	1997	890	192	=	mRNA	NW_017388807.1	1173400	1175292	-	LOC109000456	ethylene-responsive transcription factor ERF114-like
XM_018977344.1	XM_018977344.1	XM_018977344.1	653	84	235	134	0	362	154	382	173	101	463	559	340	320	485	118	168	248	408	151	=	mRNA	NW_017388807.1	1207399	1215922	-	LOC109000464	staphylococcal nuclease domain-containing protein 1-like
XM_018977336.1	XM_018977336.1	XM_018977336.1	487	15278	23326	24860	6710	10109	19352	26051	18378	18910	491	610	22328	11445	19573	13734	20390	19352	5460	13520	=	mRNA	NW_017388807.1	1207399	1215922	-	LOC109000464	staphylococcal nuclease domain-containing protein 1-like
XM_018977474.1	XM_018977474.1	XM_018977474.1	0	0	0	3	54	47	0	0	0	0	35	19	48	73	17	29	0	0	99	0	=	mRNA	NW_017388808.1	13146	13703	+	LOC109000555	uncharacterized LOC109000555
XM_018977516.1	XM_018977516.1	XM_018977516.1	0	0	0	0	4	9	0	0	0	0	0	0	20	0	0	0	0	0	69	0	=	mRNA	NW_017388808.1	67105	67851	+	LOC109000583	uncharacterized LOC109000583
XM_018977527.1	XM_018977527.1	XM_018977527.1	0	0	0	0	0	0	0	0	0	3	0	0	0	0	0	0	0	0	0	0	=	mRNA	NW_017388808.1	69413	74000	+	LOC109000591	uncharacterized LOC109000591
XM_018977538.1	XM_018977538.1	XM_018977538.1	0	0	0	0	20	14	0	4	0	0	21	16	33	64	5	0	0	0	42	0	=	mRNA	NW_017388808.1	97419	98414	+	LOC109000599	protein FAR1-RELATED SEQUENCE 1-like
XM_018977846.1	XM_018977846.1	XM_018977846.1	451	125	188	94	186	260	13	73	71	47	627	383	352	376	108	80	75	71	281	59	=	mRNA	NW_017388808.1	131182	134821	+	LOC109000831	transcription factor bHLH69-like
XM_018977870.1	XM_018977870.1	XM_018977870.1	251	7	118	896	391	182	1099	1142	939	154	3	517	15	2	89	284	294	1207	13	1548	=	mRNA	NW_017388808.1	164312	177194	+	LOC109000853	FIP1[V]-like protein
XM_018977911.1	XM_018977911.1	XM_018977911.1	174	666	0	200	0	168	242	269	654	0	179	208	345	0	0	0	0	0	0	0	=	mRNA	NW_017388808.1	179357	183008	+	LOC109000872	uncharacterized LOC109000872
XM_018977902.1	XM_018977902.1	XM_018977902.1	107	310	832	146	0	155	0	180	243	851	137	0	246	0	0	1	0	0	0	0	=	mRNA	NW_017388808.1	179357	183008	+	LOC109000872	uncharacterized LOC109000872
XM_018977920.1	XM_018977920.1	XM_018977920.1	24	2	200	389	0	0	0	0	6	70	4	0	5	15	0	71	5	2	132	116	=	mRNA	NW_017388808.1	179358	183008	+	LOC109000872	uncharacterized LOC109000872
XM_018977956.1	XM_018977956.1	XM_018977956.1	2464	1632	2621	1164	403	1371	554	1956	1155	2288	2233	3820	2965	2176	1900	2357	1603	1411	1327	838	=	mRNA	NW_017388808.1	204752	207077	+	LOC109000903	uncharacterized LOC109000903
XM_018977931.1	XM_018977931.1	XM_018977931.1	11955	8106	6619	7948	2302	4540	5279	6024	6662	6838	8268	7830	5258	4216	4958	5599	4908	4135	3377	5553	=	mRNA	NW_017388808.1	191114	194409	+	LOC109000890	VAMP-like protein YKT61
XM_018978050.1	XM_018978050.1	XM_018978050.1	0	5	0	0	0	61	9	0	0	0	37	33	0	4	33	5	0	0	7	0	=	mRNA	NW_017388808.1	241316	243901	+	LOC109000962	chitotriosidase-1-like
XM_018977564.1	XM_018977564.1	XM_018977564.1	0	0	0	0	3	0	0	0	0	0	0	0	0	9	0	0	0	0	0	0	=	mRNA	NW_017388808.1	260122	260571	+	LOC109000612	uncharacterized mitochondrial protein AtMg00810-like
XM_018977577.1	XM_018977577.1	XM_018977577.1	0	0	55	84	44	188	0	100	0	12	30	0	107	81	137	112	91	90	154	16	=	mRNA	NW_017388808.1	268277	300842	+	LOC109000621	G-type lectin S-receptor-like serine/threonine-protein kinase At1g11410
XM_018978112.1	XM_018978112.1	XM_018978112.1	71	84	150	103	28	105	78	75	81	86	24	20	27	16	9	29	32	23	10	8	=	mRNA	NW_017388808.1	295676	296794	+	LOC109001004	chitotriosidase-1-like
XM_018978099.1	XM_018978099.1	XM_018978099.1	0	6	0	3	18	39	42	55	0	0	45	40	30	30	19	10	36	0	122	0	=	mRNA	NW_017388808.1	309630	317825	+	LOC109000995	chitotriosidase-1-like
XM_018978077.1	XM_018978077.1	XM_018978077.1	160	0	0	70	0	43	202	364	0	42	0	0	0	0	0	0	0	0	0	0	=	mRNA	NW_017388808.1	333263	343473	+	LOC109000970	G-type lectin S-receptor-like serine/threonine-protein kinase CES101
XM_018978061.1	XM_018978061.1	XM_018978061.1	0	0	289	167	176	367	1136	615	626	851	0	0	0	0	0	0	0	0	0	0	=	mRNA	NW_017388808.1	333263	343473	+	LOC109000970	G-type lectin S-receptor-like serine/threonine-protein kinase CES101
XM_018978069.1	XM_018978069.1	XM_018978069.1	0	94	0	0	149	83	0	172	0	0	97	0	0	0	20	5	11	32	0	0	=	mRNA	NW_017388808.1	333263	343474	+	LOC109000970	G-type lectin S-receptor-like serine/threonine-protein kinase CES101
XM_018977593.1	XM_018977593.1	XM_018977593.1	20	4	0	7	30	37	48	9	24	36	18	13	27	68	47	59	22	23	42	0	=	mRNA	NW_017388808.1	360658	372189	+	LOC109000641	uncharacterized LOC109000641
XM_018977750.1	XM_018977750.1	XM_018977750.1	16	0	35	30	20	47	84	76	21	36	29	34	36	27	70	97	109	63	49	42	=	mRNA	NW_017388808.1	378133	379747	+	LOC109000756	acidic mammalian chitinase-like
XM_018977602.1	XM_018977602.1	XM_018977602.1	0	0	0	0	9	26	0	0	0	0	8	0	29	13	5	3	0	0	43	0	=	mRNA	NW_017388808.1	381549	383510	+	LOC109000648	beta-amyrin 28-oxidase-like
XM_018977766.1	XM_018977766.1	XM_018977766.1	633	547	417	294	45	179	246	341	370	381	441	488	487	85	283	243	252	239	61	433	=	mRNA	NW_017388808.1	393579	394186	+	LOC109000763	60S ribosomal protein L39-3
XM_018978131.1	XM_018978131.1	XM_018978131.1	506	228	220	313	130	104	44	35	94	191	907	940	779	470	209	278	156	103	225	200	=	mRNA	NW_017388808.1	398523	403975	+	LOC109001016	ATPase 8, plasma membrane-type
XM_018978176.1	XM_018978176.1	XM_018978176.1	50	52	81	107	32	115	69	25	95	158	40	36	82	118	66	111	29	82	75	87	=	mRNA	NW_017388808.1	404540	411269	+	LOC109001053	phosphatidylinositol N-acetylglucosaminyltransferase gpi3 subunit
XM_018978168.1	XM_018978168.1	XM_018978168.1	18	13	251	28	5	2	2	1	270	24	22	0	21	1	1	66	154	131	139	39	=	mRNA	NW_017388808.1	404540	411269	+	LOC109001053	phosphatidylinositol N-acetylglucosaminyltransferase gpi3 subunit
XM_018978182.1	XM_018978182.1	XM_018978182.1	781	577	194	281	119	245	392	455	279	492	681	602	376	380	250	147	154	99	162	358	=	mRNA	NW_017388808.1	404541	411269	+	LOC109001053	phosphatidylinositol N-acetylglucosaminyltransferase gpi3 subunit
XM_018978205.1	XM_018978205.1	XM_018978205.1	529	288	543	467	232	701	615	1010	841	1116	477	373	529	323	539	427	517	641	459	532	=	mRNA	NW_017388808.1	458949	460326	+	LOC109001079	uncharacterized LOC109001079
XM_018977614.1	XM_018977614.1	XM_018977614.1	4	0	3	0	5	35	0	0	5	0	104	88	32	32	69	35	19	24	117	76	=	mRNA	NW_017388808.1	492692	493099	+	LOC109000657	uncharacterized LOC109000657
XR_001997770.1	XR_001997770.1	XR_001997770.1	0	0	0	0	0	0	0	0	0	0	0	7	0	0	0	0	3	7	0	0	=	ncRNA	NW_017388808.1	497116	498580	+	LOC109000781	uncharacterized LOC109000781
XR_001997776.1	XR_001997776.1	XR_001997776.1	0	0	0	0	0	0	0	0	0	0	5	3	7	0	5	22	13	0	1	11	=	ncRNA	NW_017388808.1	523947	524825	+	LOC109000826	uncharacterized LOC109000826
XM_018977792.1	XM_018977792.1	XM_018977792.1	0	0	0	5	19	28	0	1	0	0	7	3	9	1	6	0	0	2	20	0	=	mRNA	NW_017388808.1	530653	535118	+	LOC109000787	ankyrin repeat-containing protein At5g02620-like
XM_018977648.1	XM_018977648.1	XM_018977648.1	0	0	9	7	83	90	0	0	9	17	49	29	32	47	60	69	56	20	92	36	=	mRNA	NW_017388808.1	571553	589311	+	LOC109000680	uncharacterized LOC109000680
XM_018978265.1	XM_018978265.1	XM_018978265.1	0	0	0	0	0	0	54	24	0	0	0	0	0	0	0	0	0	0	0	0	=	mRNA	NW_017388808.1	592388	595331	+	LOC109001119	uncharacterized LOC109001119
XM_018978272.1	XM_018978272.1	XM_018978272.1	6	16	4	0	88	34	0	0	0	0	42	13	24	43	4	16	0	0	71	0	=	mRNA	NW_017388808.1	605370	606770	+	LOC109001127	probable E3 ubiquitin-protein ligase RHY1A
XM_018978283.1	XM_018978283.1	XM_018978283.1	13923	9825	10547	10126	3987	7463	6541	7504	9182	12801	11314	9942	12707	8467	9309	7631	8433	6028	7557	12999	=	mRNA	NW_017388808.1	632173	641890	+	LOC109001135	110 kDa U5 small nuclear ribonucleoprotein component CLO
XM_018978347.1	XM_018978347.1	XM_018978347.1	683	570	442	564	256	300	505	626	632	503	424	341	590	257	303	346	453	354	154	483	=	mRNA	NW_017388808.1	642241	644446	+	LOC109001171	putative glycerol-3-phosphate transporter 5
XM_018978308.1	XM_018978308.1	XM_018978308.1	179	25	148	40	25	22	27	0	58	77	0	48	100	41	0	34	0	24	0	54	=	mRNA	NW_017388808.1	646647	649857	+	LOC109001152	putative pentatricopeptide repeat-containing protein At1g68930
XM_018978317.1	XM_018978317.1	XM_018978317.1	4	1	7	3	3	3	3	1	4	2	0	10	1	3	4	4	1	1	0	6	=	mRNA	NW_017388808.1	646647	669401	+	LOC109001152	putative pentatricopeptide repeat-containing protein At1g68930
XM_018978296.1	XM_018978296.1	XM_018978296.1	338	304	250	188	281	395	213	177	331	404	446	345	442	340	312	352	193	133	556	259	=	mRNA	NW_017388808.1	666414	669399	+	LOC109001146	putative pentatricopeptide repeat-containing protein At1g68930
XM_018977667.1	XM_018977667.1	XM_018977667.1	3	5	4	2	228	148	0	0	0	0	60	62	85	242	65	51	0	0	305	3	=	mRNA	NW_017388808.1	706928	707701	+	LOC109000700	uncharacterized LOC109000700
XM_018977811.1	XM_018977811.1	XM_018977811.1	214	162	73	144	43	20	75	66	81	317	93	47	211	173	81	121	75	40	128	207	=	mRNA	NW_017388808.1	712679	714077	+	LOC109000804	uncharacterized LOC109000804
XM_018978368.1	XM_018978368.1	XM_018978368.1	128	109	0	81	52	148	246	145	0	77	74	191	89	0	51	95	102	48	0	23	=	mRNA	NW_017388808.1	728862	733456	+	LOC109001181	uncharacterized LOC109001181
XM_018978361.1	XM_018978361.1	XM_018978361.1	237	149	52	79	160	228	168	98	20	109	225	90	61	161	76	141	201	9	67	98	=	mRNA	NW_017388808.1	728862	733456	+	LOC109001181	uncharacterized LOC109001181
XM_018977824.1	XM_018977824.1	XM_018977824.1	124	53	36	119	131	157	681	200	15	198	112	74	236	349	159	213	265	126	61	172	=	mRNA	NW_017388808.1	736063	736757	+	LOC109000809	uncharacterized LOC109000809
XM_018978395.1	XM_018978395.1	XM_018978395.1	1689	854	1387	1282	388	1574	857	2814	1765	1213	1173	967	1807	1116	751	323	1004	1372	165	845	=	mRNA	NW_017388808.1	795104	835549	+	LOC109001201	probable manganese-transporting ATPase PDR2
XM_018978401.1	XM_018978401.1	XM_018978401.1	760	646	1436	2523	411	1594	695	1179	1848	795	772	551	1472	764	979	2188	1357	1146	266	1546	=	mRNA	NW_017388808.1	795104	835549	+	LOC109001201	probable manganese-transporting ATPase PDR2
XM_018978414.1	XM_018978414.1	XM_018978414.1	155	131	95	89	79	45	400	130	50	3	378	275	49	184	286	388	328	369	0	865	=	mRNA	NW_017388808.1	850070	853591	+	LOC109001215	protein DYAD-like
XM_018978422.1	XM_018978422.1	XM_018978422.1	1	0	81	78	1	1	0	0	0	1	0	208	1	1	39	1	1	1	56	1	=	mRNA	NW_017388808.1	850569	853591	+	LOC109001215	protein DYAD-like
XR_001997851.1	XR_001997851.1	XR_001997851.1	0	0	0	8	42	38	0	0	0	0	26	9	16	18	22	11	0	0	98	0	=	ncRNA	NW_017388808.1	860183	863541	+	LOC109001243	uncharacterized LOC109001243
XM_018977836.1	XM_018977836.1	XM_018977836.1	9	17	102	62	68	62	28	46	44	168	37	41	129	154	150	182	31	17	233	282	=	mRNA	NW_017388808.1	875383	879638	+	LOC109000818	VQ motif-containing protein 31
XM_018977731.1	XM_018977731.1	XM_018977731.1	0	0	0	0	65	49	0	2	0	5	55	40	23	88	25	41	0	0	116	0	=	mRNA	NW_017388808.1	77129	90257	-	LOC109000746	uncharacterized LOC109000746
XR_001997766.1	XR_001997766.1	XR_001997766.1	0	0	0	0	4	2	0	0	0	0	2	5	6	9	0	2	0	0	18	0	=	ncRNA	NW_017388808.1	100736	101037	-	LOC109000750	uncharacterized LOC109000750
XM_018977849.1	XM_018977849.1	XM_018977849.1	13401	20008	10311	10237	3737	6138	4608	5891	6611	4953	22628	17443	12896	8863	7935	8508	6287	3414	3543	3438	=	mRNA	NW_017388808.1	140208	146497	-	LOC109000833	NADP-dependent glyceraldehyde-3-phosphate dehydrogenase-like
XM_018977859.1	XM_018977859.1	XM_018977859.1	0	0	0	0	0	0	0	0	0	0	0	0	0	0	457	0	0	0	0	0	=	mRNA	NW_017388808.1	150442	153782	-	LOC109000847	40S ribosomal protein S12-like
XM_018977882.1	XM_018977882.1	XM_018977882.1	4	0	0	0	13	31	0	6	0	0	13	8	8	28	22	19	0	0	57	0	=	mRNA	NW_017388808.1	185375	189918	-	LOC109000864	glycerophosphodiester phosphodiesterase GDPDL7
XM_018977943.1	XM_018977943.1	XM_018977943.1	4174	4361	12940	6305	3419	4355	3104	2770	18724	13243	9878	7993	11391	21196	5143	9909	3631	1620	8348	10632	=	mRNA	NW_017388808.1	194628	196056	-	LOC109000897	temperature-induced lipocalin-1-like
XM_018977984.1	XM_018977984.1	XM_018977984.1	0	0	0	3	0	0	0	0	0	0	0	0	0	70	0	0	0	0	0	0	=	mRNA	NW_017388808.1	211740	217475	-	LOC109000914	two-component response regulator ARR12-like
XM_018977988.1	XM_018977988.1	XM_018977988.1	11	0	2	40	119	3	11	5	0	63	17	146	0	0	93	2	0	14	0	0	=	mRNA	NW_017388808.1	211740	217475	-	LOC109000914	two-component response regulator ARR12-like
XM_018977976.1	XM_018977976.1	XM_018977976.1	0	0	0	0	0	0	0	0	0	0	18	0	0	70	0	0	0	4	0	71	=	mRNA	NW_017388808.1	211740	217475	-	LOC109000914	two-component response regulator ARR12-like
XM_018977966.1	XM_018977966.1	XM_018977966.1	169	119	69	11	0	127	0	0	53	14	126	103	0	4	35	56	68	6	219	55	=	mRNA	NW_017388808.1	211740	217475	-	LOC109000914	two-component response regulator ARR12-like
XM_018977996.1	XM_018977996.1	XM_018977996.1	0	0	0	0	0	0	0	0	0	0	0	0	121	0	0	0	0	0	0	0	=	mRNA	NW_017388808.1	211741	217475	-	LOC109000914	two-component response regulator ARR12-like
XM_018978017.1	XM_018978017.1	XM_018978017.1	0	0	0	2	84	64	5	5	0	2	7	33	53	88	21	2	0	4	76	3	=	mRNA	NW_017388808.1	220400	221284	-	LOC109000943	glycine-rich RNA-binding protein 3, mitochondrial-like
XM_018978009.1	XM_018978009.1	XM_018978009.1	0	0	0	0	0	47	0	0	0	0	17	10	0	80	9	11	0	9	66	0	=	mRNA	NW_017388808.1	221778	225614	-	LOC109000936	protein ABHD17C-like
XM_018978038.1	XM_018978038.1	XM_018978038.1	85	11	16	27	23	53	13	16	97	28	82	31	8	5	11	4	9	14	29	22	=	mRNA	NW_017388808.1	229365	233957	-	LOC109000953	uncharacterized LOC109000953
XM_018978028.1	XM_018978028.1	XM_018978028.1	544	659	803	988	230	340	661	698	948	987	435	336	271	317	592	267	316	404	0	816	=	mRNA	NW_017388808.1	229472	233957	-	LOC109000953	uncharacterized LOC109000953
XM_018977553.1	XM_018977553.1	XM_018977553.1	0	0	0	0	0	9	0	0	0	0	1	0	2	0	0	0	0	0	7	0	=	mRNA	NW_017388808.1	235364	238597	-	LOC109000605	protein argonaute 5-like
XM_018978143.1	XM_018978143.1	XM_018978143.1	21	0	21	0	73	33	0	5	0	17	35	34	46	84	13	39	5	5	79	21	=	mRNA	NW_017388808.1	412323	416219	-	LOC109001022	leucine-rich repeat receptor-like protein kinase TDR
XM_018978157.1	XM_018978157.1	XM_018978157.1	416	148	944	139	102	141	105	108	130	119	112	175	98	120	111	127	202	84	0	0	=	mRNA	NW_017388808.1	422565	447636	-	LOC109001033	protein ENHANCED DISEASE RESISTANCE 2-like
XM_018978151.1	XM_018978151.1	XM_018978151.1	875	813	869	211	795	181	166	163	274	216	152	159	1458	211	169	241	895	106	1125	222	=	mRNA	NW_017388808.1	422565	447636	-	LOC109001033	protein ENHANCED DISEASE RESISTANCE 2-like
XM_018978161.1	XM_018978161.1	XM_018978161.1	262	116	386	149	45	144	131	115	184	154	98	103	191	159	119	170	224	77	108	161	=	mRNA	NW_017388808.1	424425	447639	-	LOC109001033	protein ENHANCED DISEASE RESISTANCE 2-like
XM_018978196.1	XM_018978196.1	XM_018978196.1	2874	2732	5771	3811	4524	7632	2173	4924	13316	5562	2964	3477	18209	12548	3285	12049	2064	1673	2831	14241	=	mRNA	NW_017388808.1	460246	463070	-	LOC109001070	sugar carrier protein A-like
XM_018978233.1	XM_018978233.1	XM_018978233.1	0	0	122	78	0	300	0	0	150	158	270	11	531	329	13	84	2	0	11	436	=	mRNA	NW_017388808.1	466476	478995	-	LOC109001085	adenylate kinase 5, chloroplastic
XM_018978219.1	XM_018978219.1	XM_018978219.1	156	238	134	346	0	0	0	0	439	681	386	0	1405	1484	0	0	0	0	0	709	=	mRNA	NW_017388808.1	466476	478995	-	LOC109001085	adenylate kinase 5, chloroplastic
XM_018978241.1	XM_018978241.1	XM_018978241.1	4328	3889	1814	2405	1655	3151	2448	3953	3224	3832	4701	3224	3442	2398	3163	3180	2526	2557	4456	3033	=	mRNA	NW_017388808.1	483019	489237	-	LOC109001100	uncharacterized LOC109001100
XM_018977661.1	XM_018977661.1	XM_018977661.1	2	0	0	0	233	117	9	6	7	9	36	34	81	85	31	37	9	0	160	0	=	mRNA	NW_017388808.1	599173	602340	-	LOC109000689	protein FAR1-RELATED SEQUENCE 5-like
XM_018977798.1	XM_018977798.1	XM_018977798.1	0	0	0	0	68	27	0	0	0	0	15	9	22	45	0	0	0	0	95	0	=	mRNA	NW_017388808.1	684996	686778	-	LOC109000795	uncharacterized LOC109000795
XM_018978382.1	XM_018978382.1	XM_018978382.1	129	95	65	141	101	142	15	23	9	17	196	109	460	248	156	102	13	8	205	21	=	mRNA	NW_017388808.1	745573	754339	-	LOC109001194	uncharacterized LOC109001194
XM_018977697.1	XM_018977697.1	XM_018977697.1	0	0	0	0	16	28	0	0	0	0	9	0	10	15	6	7	0	0	31	0	=	mRNA	NW_017388808.1	756885	757319	-	LOC109000724	uncharacterized LOC109000724
XM_018978428.1	XM_018978428.1	XM_018978428.1	1780	2078	2425	1690	689	1007	997	1456	1941	2309	1767	1462	2107	1386	1170	1671	920	786	1040	1590	=	mRNA	NW_017388808.1	856358	859077	-	LOC109001225	acyl-coenzyme A thioesterase 13
XM_018978436.1	XM_018978436.1	XM_018978436.1	0	0	0	0	12	0	4	0	0	0	5	0	3	7	0	0	0	0	0	0	=	mRNA	NW_017388808.1	866668	867317	-	LOC109001233	uncharacterized LOC109001233
XM_018977706.1	XM_018977706.1	XM_018977706.1	0	8	0	0	100	60	0	0	4	0	39	41	61	88	41	30	0	0	112	9	=	mRNA	NW_017388808.1	867279	869548	-	LOC109000732	protein FAR1-RELATED SEQUENCE 5-like
XM_018977719.1	XM_018977719.1	XM_018977719.1	0	0	5	13	433	274	11	5	3	0	54	78	94	128	52	84	9	0	477	0	=	mRNA	NW_017388808.1	876869	877900	-	LOC109000739	uncharacterized LOC109000739
XM_018978464.1	XM_018978464.1	XM_018978464.1	292	0	210	0	0	0	0	279	0	0	302	292	0	0	33	0	0	0	0	0	=	mRNA	NW_017388808.1	896301	921080	-	LOC109001249	uncharacterized LOC109001249
XM_018978457.1	XM_018978457.1	XM_018978457.1	304	3	511	2	1	3	1	314	2	49	0	0	9	24	0	2	2	14	11	1	=	mRNA	NW_017388808.1	896301	921222	-	LOC109001249	uncharacterized LOC109001249
XM_018978478.1	XM_018978478.1	XM_018978478.1	305	42	319	20	3	74	21	158	30	4	362	286	0	3	0	33	31	1	204	7	=	mRNA	NW_017388808.1	896301	921287	-	LOC109001249	uncharacterized LOC109001249
XM_018978471.1	XM_018978471.1	XM_018978471.1	379	2584	421	1310	325	296	672	170	444	2	1707	1937	1560	879	711	1071	1219	285	0	531	=	mRNA	NW_017388808.1	896301	921287	-	LOC109001249	uncharacterized LOC109001249
XM_018978451.1	XM_018978451.1	XM_018978451.1	295	0	353	0	0	0	0	143	0	0	444	310	0	0	0	0	0	0	0	0	=	mRNA	NW_017388808.1	896301	921287	-	LOC109001249	uncharacterized LOC109001249
XM_018978515.1	XM_018978515.1	XM_018978515.1	11883	8332	6972	12399	2602	6645	10952	11052	7960	5722	9304	9366	5973	4652	9431	5059	8875	14841	3311	3938	=	mRNA	NW_017388808.1	930921	952621	-	LOC109001291	glutamine--fructose-6-phosphate aminotransferase [isomerizing] 2
XM_018978502.1	XM_018978502.1	XM_018978502.1	790	344	1430	1526	400	756	1457	1119	1033	1391	652	484	230	619	566	283	1023	1057	682	558	=	mRNA	NW_017388808.1	961027	968348	-	LOC109001284	PHD finger protein At1g33420-like
XM_018978527.1	XM_018978527.1	XM_018978527.1	10	0	9	0	37	55	0	4	0	0	54	41	45	4	18	12	0	0	70	0	=	mRNA	NW_017388809.1	42771	43914	+	LOC109001300	glutathione S-transferase T3-like
XM_018978668.1	XM_018978668.1	XM_018978668.1	362	996	5460	2228	262	364	83	678	712	226	45	54	4360	130	827	1702	392	299	4	425	=	mRNA	NW_017388809.1	116098	129221	+	LOC109001394	protein LHY-like
XM_018978659.1	XM_018978659.1	XM_018978659.1	203	267	1483	194	110	430	28	263	637	730	108	169	5794	1434	1141	993	456	339	72	371	=	mRNA	NW_017388809.1	116098	129221	+	LOC109001394	protein LHY-like
XM_018978651.1	XM_018978651.1	XM_018978651.1	1751	1996	361	135	232	416	55	619	700	879	1002	1933	8166	918	1382	1972	465	175	79	434	=	mRNA	NW_017388809.1	116098	129221	+	LOC109001394	protein LHY-like
XM_018978564.1	XM_018978564.1	XM_018978564.1	0	0	0	0	42	27	0	0	0	0	7	22	5	16	13	16	0	0	128	0	=	mRNA	NW_017388809.1	149746	151879	+	LOC109001322	protein FAR-RED ELONGATED HYPOCOTYL 3-like
XM_018978717.1	XM_018978717.1	XM_018978717.1	552	400	482	3061	551	294	1604	1523	410	350	234	182	1275	999	796	1098	117	322	134	566	=	mRNA	NW_017388809.1	155957	161318	+	LOC109001433	soluble inorganic pyrophosphatase 1-like
XM_018978721.1	XM_018978721.1	XM_018978721.1	560	312	732	42	10	8	22	24	205	537	280	95	10	14	9	35	36	0	2	13	=	mRNA	NW_017388809.1	155963	161318	+	LOC109001433	soluble inorganic pyrophosphatase 1-like
XM_018978576.1	XM_018978576.1	XM_018978576.1	5	11	5	0	17	29	0	0	0	0	17	42	25	59	28	11	23	0	62	0	=	mRNA	NW_017388809.1	225456	226391	+	LOC109001329	uncharacterized LOC109001329
XR_001997869.1	XR_001997869.1	XR_001997869.1	0	0	0	0	34	39	0	0	0	0	15	28	29	25	34	41	0	9	64	0	=	ncRNA	NW_017388809.1	123980	126580	-	LOC109001412	uncharacterized LOC109001412
XM_018978690.1	XM_018978690.1	XM_018978690.1	2642	2436	1966	1694	752	1832	1454	2054	4818	3428	2303	2357	2730	1389	2359	2464	1898	1344	2753	3320	=	mRNA	NW_017388809.1	130739	144478	-	LOC109001415	serine/threonine-protein kinase ATG1a
XM_018978696.1	XM_018978696.1	XM_018978696.1	438	117	301	340	237	155	193	345	382	473	69	307	335	141	338	297	236	201	45	575	=	mRNA	NW_017388809.1	130739	144478	-	LOC109001415	serine/threonine-protein kinase ATG1a
XM_018978726.1	XM_018978726.1	XM_018978726.1	502	227	361	316	1523	254	566	4451	279	299	1037	1635	404	4487	3550	3708	488	373	1245	278	=	mRNA	NW_017388809.1	186831	194837	-	LOC109001443	NAC domain-containing protein 62-like
XM_018978733.1	XM_018978733.1	XM_018978733.1	360	255	434	311	96	208	522	129	182	235	126	0	286	120	156	130	491	408	176	303	=	mRNA	NW_017388809.1	186831	194837	-	LOC109001443	NAC domain-containing protein 62-like
XM_018978744.1	XM_018978744.1	XM_018978744.1	7331	4770	3057	3593	1129	2319	2419	2110	2969	4196	6000	5829	5772	4043	3740	4374	3102	2007	3487	3911	=	mRNA	NW_017388809.1	226445	245158	-	LOC109001457	ribosome production factor 1
XR_001997868.1	XR_001997868.1	XR_001997868.1	0	0	0	0	0	2	0	0	0	0	0	1	0	0	0	0	0	0	0	0	=	ncRNA	NW_017388809.1	260248	273044	-	LOC109001371	uncharacterized LOC109001371
XM_018978630.1	XM_018978630.1	XM_018978630.1	0	0	0	4	21	13	0	0	0	0	5	23	7	52	2	7	0	0	52	0	=	mRNA	NW_017388809.1	297203	299581	-	LOC109001379	WAT1-related protein At3g30340-like
XM_018978779.1	XM_018978779.1	XM_018978779.1	8995	8511	16065	9351	6604	9096	6774	6443	12854	14803	5458	5552	12642	10681	7663	8108	5982	3520	9295	10067	=	mRNA	NW_017388809.1	316083	319555	-	LOC109001473	probable inactive purple acid phosphatase 29
XM_018978771.1	XM_018978771.1	XM_018978771.1	122	66	194	140	44	110	75	73	160	115	65	64	64	110	137	112	47	52	89	120	=	mRNA	NW_017388809.1	316778	319556	-	LOC109001473	probable inactive purple acid phosphatase 29
XM_018978761.1	XM_018978761.1	XM_018978761.1	0	0	73	95	52	37	45	47	36	69	0	47	38	0	0	0	41	0	0	47	=	mRNA	NW_017388809.1	316778	319556	-	LOC109001473	probable inactive purple acid phosphatase 29
XM_018978825.1	XM_018978825.1	XM_018978825.1	937	1041	1240	693	272	609	539	592	1104	2093	872	525	906	785	773	990	650	425	425	1426	=	mRNA	NW_017388810.1	29572	31193	+	LOC109001503	uncharacterized protein C594.04c-like
XM_018978837.1	XM_018978837.1	XM_018978837.1	10507	6268	4412	5013	1197	3338	4404	5288	4597	4542	7455	5515	4223	2700	3324	2900	4109	2947	2234	3503	=	mRNA	NW_017388810.1	37783	42976	+	LOC109001512	transcription factor 25
XM_018978850.1	XM_018978850.1	XM_018978850.1	89	95	29	23	72	123	24	77	37	33	258	137	29	101	61	69	36	37	177	56	=	mRNA	NW_017388810.1	55255	56250	+	LOC109001519	uncharacterized LOC109001519
XM_018978811.1	XM_018978811.1	XM_018978811.1	0	0	0	0	0	0	0	0	0	0	0	0	0	2	0	0	0	0	0	0	=	mRNA	NW_017388810.1	160970	173532	+	LOC109001497	uncharacterized mitochondrial protein AtMg00810-like
XM_018978861.1	XM_018978861.1	XM_018978861.1	5	4	0	5	209	147	0	0	5	0	206	145	120	204	52	93	5	0	369	5	=	mRNA	NW_017388810.1	83172	87196	-	LOC109001529	BTB/POZ domain-containing protein At3g03510-like
XM_018978884.1	XM_018978884.1	XM_018978884.1	0	0	0	0	0	0	0	0	7	0	0	0	0	0	0	0	0	0	0	0	=	mRNA	NW_017388810.1	96393	105556	-	LOC109001537	uncharacterized LOC109001537
XM_018978873.1	XM_018978873.1	XM_018978873.1	35	10	28	64	92	62	21	3	38	28	19	100	15	70	25	57	0	21	9	4	=	mRNA	NW_017388810.1	96393	105556	-	LOC109001537	uncharacterized LOC109001537
XM_018978911.1	XM_018978911.1	XM_018978911.1	0	0	47	0	0	0	0	0	0	0	0	0	0	0	0	0	0	0	0	0	=	mRNA	NW_017388810.1	96668	105556	-	LOC109001537	uncharacterized LOC109001537
XM_018978899.1	XM_018978899.1	XM_018978899.1	0	3	0	0	0	0	0	0	0	0	69	0	90	16	0	0	0	0	0	1	=	mRNA	NW_017388810.1	96736	105556	-	LOC109001537	uncharacterized LOC109001537
XM_018978906.1	XM_018978906.1	XM_018978906.1	0	0	0	0	0	0	0	0	0	0	0	0	0	8	0	0	0	0	66	0	=	mRNA	NW_017388810.1	96748	105556	-	LOC109001537	uncharacterized LOC109001537
XM_018978893.1	XM_018978893.1	XM_018978893.1	0	0	0	0	0	0	0	0	0	0	0	18	0	0	0	0	33	0	0	0	=	mRNA	NW_017388810.1	97289	105556	-	LOC109001537	uncharacterized LOC109001537
XM_018978919.1	XM_018978919.1	XM_018978919.1	5	0	0	0	24	28	0	0	0	0	19	18	13	11	13	10	8	11	43	7	=	mRNA	NW_017388811.1	4	7256	+	LOC109001569	uncharacterized LOC109001569
XM_018978931.1	XM_018978931.1	XM_018978931.1	0	0	0	0	0	5	0	0	0	0	0	0	0	0	0	0	0	0	0	0	=	mRNA	NW_017388811.1	7294	12150	+	LOC109001575	uncharacterized LOC109001575
XM_018978951.1	XM_018978951.1	XM_018978951.1	5020	4208	5094	5607	2262	4585	3891	4682	5996	7184	2982	2375	4882	4513	4119	4472	3591	2527	3953	5918	=	mRNA	NW_017388811.1	14574	20365	+	LOC109001595	protein EARLY FLOWERING 3
XM_018978943.1	XM_018978943.1	XM_018978943.1	0	0	0	0	83	106	5	0	0	0	24	30	37	47	22	5	0	0	136	0	=	mRNA	NW_017388811.1	38545	42945	+	LOC109001585	uncharacterized LOC109001585
XM_018978960.1	XM_018978960.1	XM_018978960.1	4722	4420	3756	3913	1252	2910	2816	3397	3403	4073	2829	2331	2773	2542	2971	2744	2518	1910	2547	3374	=	mRNA	NW_017388811.1	44867	55303	+	LOC109001605	uncharacterized LOC109001605
XM_018978968.1	XM_018978968.1	XM_018978968.1	12812	7710	4002	6033	3159	3490	4354	5718	4828	5123	8743	8820	8796	6578	6014	6732	5776	5099	6727	4842	=	mRNA	NW_017388811.1	55921	62661	-	LOC109001615	clathrin interactor EPSIN 1
XM_018978974.1	XM_018978974.1	XM_018978974.1	355	262	283	172	549	133	194	279	174	200	62	68	51	58	49	50	51	45	42	34	=	mRNA	NW_017388811.1	55921	62681	-	LOC109001615	clathrin interactor EPSIN 1
XM_018979001.1	XM_018979001.1	XM_018979001.1	597	2961	4849	76	2189	131	3999	227	385	878	4563	1611	3582	3063	3255	3974	3172	153	249	95	=	mRNA	NW_017388812.1	653	8601	+	LOC109001638	vacuolar protein sorting-associated protein 32 homolog 2-like
XM_018979025.1	XM_018979025.1	XM_018979025.1	75	98	185	70	54	19	143	76	101	85	129	53	99	33	254	125	54	90	11	24	=	mRNA	NW_017388812.1	655	8601	+	LOC109001638	vacuolar protein sorting-associated protein 32 homolog 2-like
XM_018978994.1	XM_018978994.1	XM_018978994.1	77	94	3974	93	50	21	3502	117	117	73	3012	27	99	38	3115	3781	3592	144	12	97	=	mRNA	NW_017388812.1	656	8601	+	LOC109001638	vacuolar protein sorting-associated protein 32 homolog 2-like
XM_018979010.1	XM_018979010.1	XM_018979010.1	545	648	0	580	382	267	56	401	441	549	79	499	573	518	51	100	0	0	134	464	=	mRNA	NW_017388812.1	657	8601	+	LOC109001638	vacuolar protein sorting-associated protein 32 homolog 2-like
XM_018979018.1	XM_018979018.1	XM_018979018.1	0	0	0	0	0	0	0	0	0	0	0	0	538	0	0	0	0	0	0	0	=	mRNA	NW_017388812.1	672	8601	+	LOC109001638	vacuolar protein sorting-associated protein 32 homolog 2-like
XM_018978982.1	XM_018978982.1	XM_018978982.1	67	184	117	120	181	303	536	557	341	50	32	0	62	47	112	116	242	270	55	28	=	mRNA	NW_017388812.1	17380	19446	-	LOC109001629	transcription factor RAX2-like
XM_018979062.1	XM_018979062.1	XM_018979062.1	42	22	72	8	1	7	7	3	60	38	78	33	10	51	6	24	61	52	56	7	=	mRNA	NW_017388813.1	25461	28698	+	LOC109001681	L10-interacting MYB domain-containing protein-like
XM_018979078.1	XM_018979078.1	XM_018979078.1	415	305	337	252	130	200	318	205	193	350	318	569	542	302	319	290	183	109	190	202	=	mRNA	NW_017388813.1	25462	28698	+	LOC109001681	L10-interacting MYB domain-containing protein-like
XM_018979070.1	XM_018979070.1	XM_018979070.1	0	0	0	0	0	0	0	71	0	0	185	0	0	0	24	102	57	123	260	114	=	mRNA	NW_017388813.1	25463	28698	+	LOC109001681	L10-interacting MYB domain-containing protein-like
XM_018979037.1	XM_018979037.1	XM_018979037.1	0	0	18	0	0	49	0	0	9	14	2676	2283	5692	4538	5628	4861	7033	5529	3012	4250	=	mRNA	NW_017388813.1	5150	9725	-	LOC109001666	3-dehydroquinate synthase, chloroplastic-like
XM_018979049.1	XM_018979049.1	XM_018979049.1	0	0	0	0	76	16	0	0	0	0	29	30	18	42	8	23	0	4	117	0	=	mRNA	NW_017388813.1	29423	33457	-	LOC109001674	uncharacterized LOC109001674
XR_001997908.1	XR_001997908.1	XR_001997908.1	0	0	0	0	6	33	0	0	0	0	6	0	0	11	0	13	0	0	42	0	=	ncRNA	NW_017388815.1	9834	10844	+	LOC109001709	uncharacterized LOC109001709
XM_018979132.1	XM_018979132.1	XM_018979132.1	999	685	465	732	884	1738	1734	1604	408	471	1157	891	804	456	897	879	1598	1319	266	373	=	mRNA	NW_017388815.1	66308	70882	+	LOC109001727	uncharacterized LOC109001727
XM_018979141.1	XM_018979141.1	XM_018979141.1	1958	1376	2669	1489	570	966	1422	1448	1651	2349	1674	1644	1752	1161	1552	1742	1108	1008	1000	1991	=	mRNA	NW_017388815.1	72972	79198	+	LOC109001736	uncharacterized LOC109001736
XM_018979105.1	XM_018979105.1	XM_018979105.1	2635	2090	2151	2076	694	1135	3854	4073	2100	1784	2623	2644	1662	1604	1920	1677	3042	1906	1150	1212	=	mRNA	NW_017388815.1	2560	9417	-	LOC109001704	lysM domain receptor-like kinase 3
XR_001997909.1	XR_001997909.1	XR_001997909.1	0	0	0	0	0	13	0	0	0	0	0	0	6	10	7	0	0	0	15	0	=	ncRNA	NW_017388815.1	11226	12728	-	LOC109001713	uncharacterized LOC109001713
XM_018979147.1	XM_018979147.1	XM_018979147.1	1819	674	765	1432	475	637	1089	1366	1173	765	1048	977	1298	712	857	865	1106	862	887	518	=	mRNA	NW_017388815.1	80954	85688	-	LOC109001744	serine/threonine protein phosphatase 2A 59 kDa regulatory subunit B' gamma isoform-like
XM_018979154.1	XM_018979154.1	XM_018979154.1	925	917	497	618	191	446	228	253	429	655	1139	1027	889	428	402	458	370	170	308	678	=	mRNA	NW_017388815.1	98946	103790	-	LOC109001756	homeobox protein SBH1-like
XM_018979272.1	XM_018979272.1	XM_018979272.1	113	95	111	135	53	180	180	304	127	109	82	117	111	46	60	59	84	55	33	55	=	mRNA	NW_017388816.1	17295	21071	+	LOC109001829	50S ribosomal protein L30-like
XM_018979309.1	XM_018979309.1	XM_018979309.1	424	263	453	708	252	383	438	560	658	486	220	246	557	437	500	432	403	340	305	449	=	mRNA	NW_017388816.1	56283	62653	+	LOC109001841	probable plastidic glucose transporter 1
XM_018979298.1	XM_018979298.1	XM_018979298.1	0	0	4	93	71	72	0	230	0	0	0	66	63	61	0	3	0	63	7	0	=	mRNA	NW_017388816.1	56283	62653	+	LOC109001841	probable plastidic glucose transporter 1
XM_018979318.1	XM_018979318.1	XM_018979318.1	91	95	7	49	3	0	16	53	27	20	58	57	8	12	8	4	19	30	0	18	=	mRNA	NW_017388816.1	56761	62692	+	LOC109001841	probable plastidic glucose transporter 1
XM_018979331.1	XM_018979331.1	XM_018979331.1	0	50	0	165	0	67	74	0	0	0	0	0	0	41	0	111	0	0	0	239	=	mRNA	NW_017388816.1	120835	122982	+	LOC109001853	uncharacterized LOC109001853
XM_018979237.1	XM_018979237.1	XM_018979237.1	735	6444	2701	3264	1489	959	1969	2951	4030	568	3173	2200	3149	2086	2433	1707	2212	2388	1912	3391	=	mRNA	NW_017388816.1	10457	13728	-	LOC109001804	plant UBX domain-containing protein 3-like
XM_018979263.1	XM_018979263.1	XM_018979263.1	7	684	58	575	407	395	30	313	250	6	198	32	529	460	510	610	87	265	399	459	=	mRNA	NW_017388816.1	14827	17236	-	LOC109001818	glycine-rich RNA-binding protein 4, mitochondrial
XM_018979251.1	XM_018979251.1	XM_018979251.1	21792	10839	11440	9297	3550	8829	3503	1242	6446	6555	20497	22216	16734	13206	12938	15468	8163	4989	10624	12362	=	mRNA	NW_017388816.1	21079	24570	-	LOC109001810	protein NRT1/ PTR FAMILY 6.4
XM_018979283.1	XM_018979283.1	XM_018979283.1	0	19	12	9	31	37	12	10	0	0	32	9	0	25	21	11	3	0	36	0	=	mRNA	NW_017388816.1	39437	44628	-	LOC109001838	endoglucanase 11-like
XM_018979187.1	XM_018979187.1	XM_018979187.1	59	60	66	111	93	132	37	22	46	117	145	157	196	151	104	123	66	13	178	113	=	mRNA	NW_017388816.1	62586	65112	-	LOC109001778	F-box protein At3g07870-like
XM_018979200.1	XM_018979200.1	XM_018979200.1	0	0	0	0	61	110	12	0	0	0	57	23	74	86	17	25	5	4	199	0	=	mRNA	NW_017388816.1	70311	71570	-	LOC109001786	F-box protein At3g07870-like
XM_018979214.1	XM_018979214.1	XM_018979214.1	0	0	0	0	18	38	0	0	5	0	30	14	41	28	5	12	0	0	39	0	=	mRNA	NW_017388816.1	88931	90163	-	LOC109001791	F-box protein At3g07870-like
XM_018979227.1	XM_018979227.1	XM_018979227.1	0	0	0	0	39	35	0	5	0	5	21	3	29	17	19	15	0	0	63	0	=	mRNA	NW_017388816.1	110035	111282	-	LOC109001796	F-box protein At3g07870-like
XR_001997936.1	XR_001997936.1	XR_001997936.1	0	0	0	0	30	5	0	0	0	0	6	0	9	22	4	0	0	0	12	0	=	ncRNA	NW_017388819.1	3773	9094	+	LOC109001883	uncharacterized LOC109001883
XM_018979367.1	XM_018979367.1	XM_018979367.1	0	0	0	0	15	9	0	3	0	0	9	13	7	27	3	10	0	3	51	0	=	mRNA	NW_017388819.1	20372	25264	+	LOC109001873	MLO protein homolog 1-like
XM_018979412.1	XM_018979412.1	XM_018979412.1	246	205	1270	711	406	703	327	436	767	1321	219	162	483	525	713	487	619	301	392	641	=	mRNA	NW_017388819.1	35701	36622	+	LOC109001906	RING-H2 finger protein ATL8-like
XM_018979517.1	XM_018979517.1	XM_018979517.1	18858	12257	11775	14932	4637	7362	9921	13059	8420	8040	10561	9622	15007	8530	10688	9650	11842	16495	2910	5749	=	mRNA	NW_017388819.1	153708	186951	+	LOC109001978	heat shock 70 kDa protein 17
XM_018979401.1	XM_018979401.1	XM_018979401.1	312	262	378	480	367	253	241	292	312	353	300	189	280	427	278	363	191	264	159	224	=	mRNA	NW_017388819.1	10650	14339	-	LOC109001895	uncharacterized LOC109001895
XM_018979393.1	XM_018979393.1	XM_018979393.1	669	597	1194	1342	856	1669	818	895	1349	1946	656	555	1116	1196	797	1115	690	698	1250	733	=	mRNA	NW_017388819.1	10650	14339	-	LOC109001895	uncharacterized LOC109001895
XM_018979423.1	XM_018979423.1	XM_018979423.1	7	527	109	49	3	2	98	2	4	259	358	65	4	24	454	35	5	2	251	42	=	mRNA	NW_017388819.1	42930	46044	-	LOC109001917	plant intracellular Ras-group-related LRR protein 4-like
XR_001997940.1	XR_001997940.1	XR_001997940.1	556	0	208	349	262	185	181	230	274	0	0	373	1015	453	73	348	215	255	0	739	=	misc_RNA	NW_017388819.1	42969	46044	-	LOC109001917	plant intracellular Ras-group-related LRR protein 4-like
XM_018979440.1	XM_018979440.1	XM_018979440.1	12888	8657	7572	7731	2371	3906	6366	5840	5904	7807	8345	8078	7669	4677	5850	4136	6393	5724	4182	4613	=	mRNA	NW_017388819.1	57254	63640	-	LOC109001926	thioredoxin reductase 1-like
XM_018979449.1	XM_018979449.1	XM_018979449.1	4022	3214	3559	3209	1265	2368	2403	2886	3040	4388	4022	3663	3794	3203	3293	3643	2616	2748	3022	3131	=	mRNA	NW_017388819.1	68788	83364	-	LOC109001933	AT-rich interactive domain-containing protein 6-like
XM_018979454.1	XM_018979454.1	XM_018979454.1	32	48	34	37	52	32	26	31	22	30	45	49	39	41	36	37	32	28	73	32	=	mRNA	NW_017388819.1	68788	83365	-	LOC109001933	AT-rich interactive domain-containing protein 6-like
XR_001997943.1	XR_001997943.1	XR_001997943.1	47	31	35	47	50	33	48	31	24	37	32	45	34	38	53	32	29	33	61	35	=	misc_RNA	NW_017388819.1	68788	83371	-	LOC109001933	AT-rich interactive domain-containing protein 6-like
XM_018979469.1	XM_018979469.1	XM_018979469.1	253	276	540	503	138	294	368	393	578	87	426	110	443	401	178	322	249	164	8	491	=	mRNA	NW_017388819.1	88331	89926	-	LOC109001953	uncharacterized LOC109001953
XM_018979477.1	XM_018979477.1	XM_018979477.1	470	429	349	712	141	478	559	506	498	177	481	118	365	316	175	239	254	145	600	409	=	mRNA	NW_017388819.1	88331	90077	-	LOC109001953	uncharacterized LOC109001953
XM_018979497.1	XM_018979497.1	XM_018979497.1	4728	3172	1506	4488	1029	3064	1301	4348	3691	3831	3094	747	1452	1249	3004	1230	1089	2643	1007	1543	=	mRNA	NW_017388819.1	97901	110413	-	LOC109001960	kinesin-like calmodulin-binding protein
XM_018979505.1	XM_018979505.1	XM_018979505.1	0	0	293	297	0	218	985	240	265	226	204	321	0	589	0	0	0	154	0	363	=	mRNA	NW_017388819.1	97901	111371	-	LOC109001960	kinesin-like calmodulin-binding protein
XM_018979490.1	XM_018979490.1	XM_018979490.1	276	170	2121	143	477	287	1233	555	406	308	221	1778	3510	2116	330	2147	2546	174	3605	1375	=	mRNA	NW_017388819.1	98216	111371	-	LOC109001960	kinesin-like calmodulin-binding protein
XR_001997937.1	XR_001997937.1	XR_001997937.1	0	0	0	0	44	29	0	0	0	0	32	11	63	45	0	10	0	0	76	0	=	ncRNA	NW_017388819.1	135444	136195	-	LOC109001889	uncharacterized LOC109001889
XM_018979529.1	XM_018979529.1	XM_018979529.1	150	93	82	171	0	41	37	33	52	66	0	22	0	23	0	4	0	0	0	0	=	mRNA	NW_017388820.1	643	4187	-	LOC109001986	aquaporin SIP1-2-like
XM_018979537.1	XM_018979537.1	XM_018979537.1	0	0	0	0	16	7	0	0	0	0	25	0	18	0	8	0	0	0	17	0	=	mRNA	NW_017388820.1	643	4492	-	LOC109001986	aquaporin SIP1-2-like
XM_018979633.1	XM_018979633.1	XM_018979633.1	172	129	17	139	32	102	134	134	168	136	1130	810	1019	884	946	1061	898	885	448	844	=	mRNA	NW_017388821.1	12083	17936	+	LOC109002051	protein DAMAGED DNA-BINDING 2
XM_018979641.1	XM_018979641.1	XM_018979641.1	0	0	0	0	2	0	0	0	0	0	47	46	73	45	57	25	88	63	9	2	=	mRNA	NW_017388821.1	12494	17935	+	LOC109002051	protein DAMAGED DNA-BINDING 2
XR_001997956.1	XR_001997956.1	XR_001997956.1	0	0	0	0	0	0	0	0	0	0	3	0	0	3	0	0	0	0	9	0	=	ncRNA	NW_017388821.1	23200	25013	+	LOC109002042	uncharacterized LOC109002042
XM_018979653.1	XM_018979653.1	XM_018979653.1	29	9	5	56	77	145	9	42	6	13	75	71	87	98	67	64	21	18	108	14	=	mRNA	NW_017388821.1	28331	51487	+	LOC109002064	ABC transporter G family member 31
XM_018979549.1	XM_018979549.1	XM_018979549.1	0	0	0	0	5	22	0	0	0	5	65	31	12	69	19	25	0	0	24	0	=	mRNA	NW_017388821.1	55299	56072	+	LOC109002001	uncharacterized LOC109002001
XM_018979562.1	XM_018979562.1	XM_018979562.1	0	0	0	0	36	50	0	0	0	0	31	24	34	100	6	7	0	0	152	0	=	mRNA	NW_017388821.1	59072	60570	+	LOC109002005	uncharacterized LOC109002005
XM_018979677.1	XM_018979677.1	XM_018979677.1	15	5	0	0	0	14	1	0	0	0	2	14	0	0	1	0	13	11	0	17	=	mRNA	NW_017388821.1	73351	76409	+	LOC109002082	nudC domain-containing protein 2-like
XR_001997965.1	XR_001997965.1	XR_001997965.1	2	5	4	0	0	3	3	5	1	0	0	0	0	0	2	3	6	0	0	2	=	misc_RNA	NW_017388821.1	73602	76409	+	LOC109002082	nudC domain-containing protein 2-like
XR_001997964.1	XR_001997964.1	XR_001997964.1	8	14	16	0	0	0	13	15	13	11	9	6	0	0	7	5	0	7	0	15	=	misc_RNA	NW_017388821.1	73602	76409	+	LOC109002082	nudC domain-containing protein 2-like
XR_001997960.1	XR_001997960.1	XR_001997960.1	0	0	0	0	0	0	0	0	0	0	0	0	0	0	2	0	0	0	0	0	=	misc_RNA	NW_017388821.1	73602	76409	+	LOC109002082	nudC domain-containing protein 2-like
XR_001997959.1	XR_001997959.1	XR_001997959.1	2	11	11	18	13	0	4	21	18	35	7	0	14	23	10	20	2	0	17	1	=	misc_RNA	NW_017388821.1	73602	76409	+	LOC109002082	nudC domain-containing protein 2-like
XM_018979699.1	XM_018979699.1	XM_018979699.1	760	700	860	491	399	444	554	667	501	788	1043	870	1124	890	961	924	656	559	478	898	=	mRNA	NW_017388821.1	84925	87257	+	LOC109002096	inositol 3-kinase-like
XM_018979715.1	XM_018979715.1	XM_018979715.1	301	313	87	356	97	129	986	655	1	68	2	2	312	3	231	174	137	494	39	1	=	mRNA	NW_017388821.1	91472	100145	+	LOC109002104	SMR domain-containing protein At5g58720-like
XM_018979710.1	XM_018979710.1	XM_018979710.1	1380	1360	98	1189	101	208	1271	1229	1	79	98	129	993	40	981	1704	1489	558	51	2	=	mRNA	NW_017388821.1	91472	100145	+	LOC109002104	SMR domain-containing protein At5g58720-like
XM_018979601.1	XM_018979601.1	XM_018979601.1	9	0	13	3	5	53	11	12	23	0	34	8	53	65	28	0	13	4	0	0	=	mRNA	NW_017388821.1	109169	109770	+	LOC109002035	protein ELF4-LIKE 1-like
XM_018979620.1	XM_018979620.1	XM_018979620.1	4	0	0	0	44	46	8	0	0	0	15	19	10	30	0	37	0	0	61	0	=	mRNA	NW_017388821.1	52864	54024	-	LOC109002045	3-oxo-Delta(4,5)-steroid 5-beta-reductase
XM_018979664.1	XM_018979664.1	XM_018979664.1	0	0	0	2	5	7	0	0	29	0	47	19	8	4	0	5	0	0	25	0	=	mRNA	NW_017388821.1	64241	67912	-	LOC109002074	vacuolar cation/proton exchanger 3-like
XM_018979591.1	XM_018979591.1	XM_018979591.1	0	0	0	0	9	10	0	0	0	0	5	2	0	11	0	9	0	0	9	0	=	mRNA	NW_017388821.1	102696	103876	-	LOC109002026	uncharacterized LOC109002026
XM_018979823.1	XM_018979823.1	XM_018979823.1	170	206	92	444	349	40	231	767	288	30	116	163	127	82	42	163	386	134	159	218	=	mRNA	NW_017388822.1	6833	12127	+	LOC109002179	uncharacterized LOC109002179
XM_018979836.1	XM_018979836.1	XM_018979836.1	79	0	0	122	137	133	0	0	32	0	0	0	0	0	0	0	0	0	0	0	=	mRNA	NW_017388822.1	13353	22140	+	LOC109002186	protein O-glucosyltransferase 1-like
XM_018979842.1	XM_018979842.1	XM_018979842.1	11694	10075	12225	10786	4457	5653	14249	12739	9838	11702	10469	9200	9949	8604	10104	9081	14371	13775	7654	10028	=	mRNA	NW_017388822.1	23784	25088	+	LOC109002194	probable pyridoxal 5'-phosphate synthase subunit PDX1
XM_018979849.1	XM_018979849.1	XM_018979849.1	20	20	62	39	18	58	13	32	14	31	45	29	83	121	48	59	40	20	64	70	=	mRNA	NW_017388822.1	31102	38250	+	LOC109002203	phosphoinositide phospholipase C 2-like
XM_018979890.1	XM_018979890.1	XM_018979890.1	3571	3157	751	969	210	596	513	549	444	1737	851	666	392	485	361	337	314	305	38	881	=	mRNA	NW_017388822.1	72115	77697	+	LOC109002236	protein SMAX1-LIKE 6-like
XM_018979903.1	XM_018979903.1	XM_018979903.1	28446	28689	20566	26233	8226	16272	37837	29401	20025	32698	26015	21717	24242	20880	20097	16606	37060	22894	11161	24101	=	mRNA	NW_017388822.1	95318	98687	+	LOC109002242	zinc finger CCCH domain-containing protein 66-like
XM_018979963.1	XM_018979963.1	XM_018979963.1	1118	0	1165	1310	130	1055	2129	2986	595	268	157	1165	2052	241	321	2265	812	410	263	557	=	mRNA	NW_017388822.1	192335	194243	+	LOC109002286	gibberellin 2-beta-dioxygenase 8
XR_001997992.1	XR_001997992.1	XR_001997992.1	0	0	0	0	0	226	220	0	0	0	0	0	0	0	4	13	0	0	0	0	=	misc_RNA	NW_017388822.1	203080	211517	+	LOC109002292	uncharacterized LOC109002292
XR_001997990.1	XR_001997990.1	XR_001997990.1	8	0	0	0	139	189	201	346	0	0	0	0	0	0	1	15	296	69	0	0	=	misc_RNA	NW_017388822.1	203080	211517	+	LOC109002292	uncharacterized LOC109002292
XM_018980003.1	XM_018980003.1	XM_018980003.1	2	0	0	0	0	162	0	0	0	0	0	0	0	0	0	0	0	53	0	0	=	mRNA	NW_017388822.1	203080	211529	+	LOC109002292	uncharacterized LOC109002292
XM_018979991.1	XM_018979991.1	XM_018979991.1	0	0	0	0	0	0	0	151	0	0	0	0	0	0	8	0	0	0	0	0	=	mRNA	NW_017388822.1	203080	211529	+	LOC109002292	uncharacterized LOC109002292
XM_018979983.1	XM_018979983.1	XM_018979983.1	0	0	0	0	164	0	207	0	0	0	0	0	0	0	5	0	0	88	0	0	=	mRNA	NW_017388822.1	203080	211907	+	LOC109002292	uncharacterized LOC109002292
XM_018979976.1	XM_018979976.1	XM_018979976.1	73	25	37	41	195	310	0	5	2	9	85	86	80	132	192	284	16	64	207	5	=	mRNA	NW_017388822.1	203080	211907	+	LOC109002292	uncharacterized LOC109002292
XM_018980018.1	XM_018980018.1	XM_018980018.1	7906	2607	10468	10827	1834	2031	2065	1575	529	1860	6689	5849	11880	5745	4783	6760	2361	2656	163	775	=	mRNA	NW_017388822.1	214813	217570	+	LOC109002326	protein PMR5-like
XR_001997998.1	XR_001997998.1	XR_001997998.1	72	43	59	83	10	40	73	52	59	99	59	119	42	46	93	104	71	58	38	159	=	misc_RNA	NW_017388822.1	239922	241924	+	LOC109002342	uncharacterized LOC109002342
XM_018980042.1	XM_018980042.1	XM_018980042.1	3	3	3	1	3	8	4	4	2	1	1	0	5	2	2	1	1	4	4	6	=	mRNA	NW_017388822.1	239923	240941	+	LOC109002342	uncharacterized LOC109002342
XR_001997994.1	XR_001997994.1	XR_001997994.1	950	619	1192	1083	310	1039	862	1064	1464	1381	1114	620	926	664	937	1220	767	1008	732	1330	=	misc_RNA	NW_017388822.1	239927	241924	+	LOC109002342	uncharacterized LOC109002342
XM_018980060.1	XM_018980060.1	XM_018980060.1	1846	2730	1457	2468	3786	2671	8339	3117	1500	3299	5251	5513	2510	2125	2473	2163	3061	1697	1635	4584	=	mRNA	NW_017388822.1	256168	258995	+	LOC109002354	probable protein phosphatase 2C 25
XM_018979760.1	XM_018979760.1	XM_018979760.1	263	1273	440	204	1136	1392	2593	2196	940	526	845	808	347	542	530	912	1932	1882	786	394	=	mRNA	NW_017388822.1	268909	270663	+	LOC109002134	mitogen-activated protein kinase kinase kinase ANP1
XM_018980070.1	XM_018980070.1	XM_018980070.1	44859	32732	27492	33695	9242	18601	25653	30598	23450	28000	30373	27244	26388	19005	21359	13221	22759	22281	14743	18426	=	mRNA	NW_017388822.1	280158	292566	+	LOC109002362	clathrin heavy chain 2
XM_018980079.1	XM_018980079.1	XM_018980079.1	20969	15679	10548	11799	2729	4993	7378	8046	8038	9562	16242	13799	16681	9303	8750	8769	8229	8171	5055	8431	=	mRNA	NW_017388822.1	311341	313938	+	LOC109002368	ran-binding protein 1 homolog a-like
XM_018980093.1	XM_018980093.1	XM_018980093.1	34	15	0	7	31	9	8	11	0	0	118	109	30	33	5	32	8	9	74	41	=	mRNA	NW_017388822.1	317821	322676	+	LOC109002374	potassium transporter 1
XM_018980155.1	XM_018980155.1	XM_018980155.1	0	0	0	0	0	0	0	0	0	0	0	0	0	0	0	0	9	0	0	0	=	mRNA	NW_017388822.1	323964	326029	+	LOC109002395	protein CHUP1, chloroplastic-like
XM_018980147.1	XM_018980147.1	XM_018980147.1	0	3	0	0	7	0	0	0	0	0	0	19	1	0	0	0	11	20	11	0	=	mRNA	NW_017388822.1	323964	326029	+	LOC109002395	protein CHUP1, chloroplastic-like
XM_018980119.1	XM_018980119.1	XM_018980119.1	0	0	0	0	0	3	0	0	0	0	0	0	7	0	0	11	16	24	20	0	=	mRNA	NW_017388822.1	323964	326447	+	LOC109002395	protein CHUP1, chloroplastic-like
XR_001998002.1	XR_001998002.1	XR_001998002.1	3	0	0	0	0	0	0	0	0	0	0	0	0	0	0	18	0	2	0	0	=	misc_RNA	NW_017388822.1	323964	327242	+	LOC109002395	protein CHUP1, chloroplastic-like
XR_001998001.1	XR_001998001.1	XR_001998001.1	51	23	30	29	48	127	42	21	9	9	78	93	81	50	51	23	34	1	85	13	=	misc_RNA	NW_017388822.1	323964	327249	+	LOC109002395	protein CHUP1, chloroplastic-like
XM_018980164.1	XM_018980164.1	XM_018980164.1	0	0	0	0	0	0	0	0	0	0	0	0	4	0	0	0	0	0	7	0	=	mRNA	NW_017388822.1	323964	327252	+	LOC109002395	protein CHUP1, chloroplastic-like
XM_018980110.1	XM_018980110.1	XM_018980110.1	500	234	458	670	96	442	143	43	176	643	125	416	701	811	85	346	73	135	166	75	=	mRNA	NW_017388822.1	335346	346699	+	LOC109002381	6-phosphofructo-2-kinase/fructose-2,6-bisphosphatase-like
XM_018980103.1	XM_018980103.1	XM_018980103.1	249	201	246	206	647	162	575	719	1509	249	203	182	265	228	1293	194	719	145	225	1327	=	mRNA	NW_017388822.1	335505	346700	+	LOC109002381	6-phosphofructo-2-kinase/fructose-2,6-bisphosphatase-like
XM_018979813.1	XM_018979813.1	XM_018979813.1	5	5	13	0	68	81	0	0	0	9	65	60	53	136	5	68	0	0	148	0	=	mRNA	NW_017388822.1	349240	350629	+	LOC109002172	RING-H2 finger protein ATL63-like
XM_018979879.1	XM_018979879.1	XM_018979879.1	165	19	11	25	300	90	9	14	185	12	10	120	207	6	81	48	17	54	22	8	=	mRNA	NW_017388822.1	57889	62106	-	LOC109002223	uncharacterized LOC109002223
XM_018979871.1	XM_018979871.1	XM_018979871.1	1529	2653	2409	2578	210	388	1844	2017	561	1722	2290	1044	1142	2152	835	1007	1864	740	1073	1085	=	mRNA	NW_017388822.1	57939	62106	-	LOC109002223	uncharacterized LOC109002223
XM_018979781.1	XM_018979781.1	XM_018979781.1	0	25	0	0	0	0	0	0	0	0	0	0	0	0	0	46	0	0	0	0	=	mRNA	NW_017388822.1	100760	102449	-	LOC109002142	transcriptional regulator ATRX homolog
XM_018979772.1	XM_018979772.1	XM_018979772.1	13	0	0	9	81	119	5	0	0	0	41	33	55	100	14	3	7	0	81	5	=	mRNA	NW_017388822.1	100760	102449	-	LOC109002142	transcriptional regulator ATRX homolog
XM_018979912.1	XM_018979912.1	XM_018979912.1	25	9	104	99	40	30	0	5	5	0	77	18	148	23	42	36	3	0	81	0	=	mRNA	NW_017388822.1	107975	110376	-	LOC109002248	omega-3 fatty acid desaturase, endoplasmic reticulum-like
XM_018979921.1	XM_018979921.1	XM_018979921.1	4292	1548	3017	4228	562	1623	1108	3295	1645	1035	3624	1802	1377	1041	2462	1465	2614	1259	1135	1543	=	mRNA	NW_017388822.1	121451	126976	-	LOC109002254	U-box domain-containing protein 44-like
XM_018979737.1	XM_018979737.1	XM_018979737.1	0	0	0	0	0	23	0	0	0	0	13	5	4	12	0	5	0	0	7	0	=	mRNA	NW_017388822.1	152466	153101	-	LOC109002119	disease resistance protein TAO1-like
XM_018979932.1	XM_018979932.1	XM_018979932.1	1070	531	488	574	558	661	636	420	424	283	647	674	657	866	1036	354	334	594	1223	850	=	mRNA	NW_017388822.1	162302	168707	-	LOC109002263	TMV resistance protein N-like
XM_018979950.1	XM_018979950.1	XM_018979950.1	423	246	156	87	67	117	104	273	102	93	279	198	133	35	134	30	79	147	74	108	=	mRNA	NW_017388822.1	182204	191126	-	LOC109002271	PHD finger-like domain-containing protein 5B
XM_018979942.1	XM_018979942.1	XM_018979942.1	2001	1919	1914	1812	667	1220	1725	1821	2112	2291	1775	1769	1931	1188	2077	2110	1584	1547	1095	1835	=	mRNA	NW_017388822.1	182204	191126	-	LOC109002271	PHD finger-like domain-containing protein 5B
XM_018980031.1	XM_018980031.1	XM_018980031.1	0	0	729	2880	2476	2367	16805	44384	4901	0	432	344	2526	847	15734	8641	17663	14774	0	253	=	mRNA	NW_017388822.1	218778	223198	-	LOC109002332	asparagine synthetase [glutamine-hydrolyzing]
XR_001998005.1	XR_001998005.1	XR_001998005.1	1775	1506	1078	1329	174	468	1129	1411	1289	1398	1573	1432	1262	987	1125	1050	1221	1489	495	1343	=	ncRNA	NW_017388822.1	329531	330015	-	LOC109002424	uncharacterized LOC109002424
XM_018980191.1	XM_018980191.1	XM_018980191.1	4080	4873	6432	4670	1644	2889	4330	4353	4384	4921	3267	2896	3075	2388	2770	2060	3637	2599	2037	2671	=	mRNA	NW_017388822.1	359370	361259	-	LOC109002436	zinc transporter 6, chloroplastic
XM_018980219.1	XM_018980219.1	XM_018980219.1	76	73	51	123	242	302	439	475	26	29	97	117	197	238	232	84	429	345	168	5	=	mRNA	NW_017388823.1	43255	44361	+	LOC109002453	elongation of fatty acids protein 3-like
XM_018980261.1	XM_018980261.1	XM_018980261.1	41	30	99	266	121	25	11	137	70	181	252	36	130	205	220	366	256	236	37	16	=	mRNA	NW_017388823.1	51863	55713	+	LOC109002485	probable 1-acyl-sn-glycerol-3-phosphate acyltransferase 4
XM_018980271.1	XM_018980271.1	XM_018980271.1	190	104	142	201	31	146	215	206	280	167	16	127	5	49	17	20	43	10	29	7	=	mRNA	NW_017388823.1	52888	55713	+	LOC109002485	probable 1-acyl-sn-glycerol-3-phosphate acyltransferase 4
XM_018980229.1	XM_018980229.1	XM_018980229.1	0	0	0	5	126	69	0	0	0	0	88	47	74	183	25	39	0	0	124	0	=	mRNA	NW_017388823.1	69450	70548	+	LOC109002464	pathogenesis-related protein 5-like
XM_018980248.1	XM_018980248.1	XM_018980248.1	437	378	603	639	228	292	643	751	590	556	228	300	151	215	350	459	587	572	327	391	=	mRNA	NW_017388823.1	36761	38181	-	LOC109002473	E3 ubiquitin-protein ligase RNF185-like
XM_018980240.1	XM_018980240.1	XM_018980240.1	3701	3280	3818	4476	286	3501	5079	5627	4398	5844	4970	4410	812	5121	531	629	4509	3961	4577	4458	=	mRNA	NW_017388823.1	36761	38181	-	LOC109002473	E3 ubiquitin-protein ligase RNF185-like
XM_018980310.1	XM_018980310.1	XM_018980310.1	8	0	0	9	36	59	16	0	0	0	31	58	75	88	27	42	0	0	167	0	=	mRNA	NW_017388824.1	37792	38800	+	LOC109002520	pathogenesis-related protein 5-like
XM_018980282.1	XM_018980282.1	XM_018980282.1	0	0	0	3	44	52	0	3	0	0	30	6	29	46	16	20	0	0	142	0	=	mRNA	NW_017388824.1	13157	26319	-	LOC109002494	uncharacterized LOC109002494
XM_018980298.1	XM_018980298.1	XM_018980298.1	120	154	412	311	81	130	163	159	140	220	171	130	284	153	340	123	202	217	148	230	=	mRNA	NW_017388824.1	42608	54050	-	LOC109002512	tenascin-like
XM_018980437.1	XM_018980437.1	XM_018980437.1	6120	5285	5546	6188	1594	4164	3541	3795	5484	4919	3697	3597	5286	3593	4574	4935	3957	2659	2896	4053	=	mRNA	NW_017388825.1	28145	32637	+	LOC109002607	GDT1-like protein 4
XM_018980462.1	XM_018980462.1	XM_018980462.1	0	0	0	0	0	116	81	0	149	221	0	0	0	0	0	0	0	0	0	131	=	mRNA	NW_017388825.1	60501	64512	+	LOC109002621	uncharacterized LOC109002621
XM_018980497.1	XM_018980497.1	XM_018980497.1	12	17	0	0	0	30	0	0	0	23	20	0	0	0	12	0	0	0	0	29	=	mRNA	NW_017388825.1	65839	69447	+	LOC109002637	uncharacterized LOC109002637
XM_018980481.1	XM_018980481.1	XM_018980481.1	501	573	313	489	113	378	297	449	318	794	246	386	1003	489	245	385	168	100	345	439	=	mRNA	NW_017388825.1	65840	69447	+	LOC109002637	uncharacterized LOC109002637
XM_018980489.1	XM_018980489.1	XM_018980489.1	599	535	2284	1829	1128	1576	1241	968	1762	2874	632	553	2067	1707	1457	1888	1062	501	1288	2188	=	mRNA	NW_017388825.1	65840	69447	+	LOC109002637	uncharacterized LOC109002637
XM_018980333.1	XM_018980333.1	XM_018980333.1	0	0	0	0	6	18	0	0	0	0	4	3	12	0	4	7	0	0	28	0	=	mRNA	NW_017388825.1	81936	82987	+	LOC109002540	zinc finger protein WIP6
XM_018980519.1	XM_018980519.1	XM_018980519.1	3147	4328	2126	1894	865	1265	1326	1192	1813	1970	2968	1115	3975	774	1435	1595	1045	1207	496	928	=	mRNA	NW_017388825.1	115783	126150	+	LOC109002665	PAX3- and PAX7-binding protein 1
XM_018980541.1	XM_018980541.1	XM_018980541.1	199	303	18	840	68	53	394	564	280	992	117	73	215	79	108	363	117	69	0	1	=	mRNA	NW_017388825.1	128312	131463	+	LOC109002691	leucoanthocyanidin reductase-like
XM_018980389.1	XM_018980389.1	XM_018980389.1	74	41	14	36	61	41	15	14	31	124	349	324	623	342	132	214	58	45	283	79	=	mRNA	NW_017388825.1	168624	170668	+	LOC109002586	transcription factor TCP12-like
XM_018980603.1	XM_018980603.1	XM_018980603.1	0	0	30	28	31	0	0	0	78	0	0	0	50	0	0	69	44	0	0	78	=	mRNA	NW_017388825.1	197468	201107	+	LOC109002724	uncharacterized protein At1g26090, chloroplastic
XM_018980595.1	XM_018980595.1	XM_018980595.1	336	79	350	529	133	290	418	379	309	264	245	322	363	205	369	386	406	308	160	310	=	mRNA	NW_017388825.1	197468	201107	+	LOC109002724	uncharacterized protein At1g26090, chloroplastic
XM_018980403.1	XM_018980403.1	XM_018980403.1	13	0	0	5	57	107	4	0	0	0	41	30	43	61	21	17	0	0	200	0	=	mRNA	NW_017388825.1	235251	238514	+	LOC109002592	piriformospora indica-insensitive protein 2-like
XM_018980693.1	XM_018980693.1	XM_018980693.1	37	25	5	13	87	166	0	9	0	17	153	115	93	161	81	25	0	0	99	0	=	mRNA	NW_017388825.1	292160	294071	+	LOC109002796	protein ASPARTIC PROTEASE IN GUARD CELL 2-like
XM_018980762.1	XM_018980762.1	XM_018980762.1	51	70	0	25	18	58	8	37	11	77	18	38	55	110	40	45	0	0	75	9	=	mRNA	NW_017388825.1	320336	322147	+	LOC109002847	high mobility group B protein 7
XM_018980868.1	XM_018980868.1	XM_018980868.1	618	298	152	273	107	244	155	204	208	209	606	551	230	218	227	358	270	122	140	229	=	mRNA	NW_017388825.1	369947	374555	+	LOC109002937	G patch domain and ankyrin repeat-containing protein 1 homolog
XM_018980877.1	XM_018980877.1	XM_018980877.1	787	591	385	496	197	304	394	433	431	419	501	593	469	356	470	430	533	403	520	371	=	mRNA	NW_017388825.1	369952	374555	+	LOC109002937	G patch domain and ankyrin repeat-containing protein 1 homolog
XM_018980857.1	XM_018980857.1	XM_018980857.1	1471	1483	1909	1917	498	1157	1237	1879	1428	1541	1558	1235	1651	1298	1820	2149	1626	1343	778	1399	=	mRNA	NW_017388825.1	382299	392688	+	LOC109002928	mitochondrial intermembrane space import and assembly protein 40
XM_018980836.1	XM_018980836.1	XM_018980836.1	1	350	12	2	60	6	5	1	1	10	5	2	177	245	1	1	301	4	5	5	=	mRNA	NW_017388825.1	396575	399481	+	LOC109002903	uncharacterized LOC109002903
XM_018980828.1	XM_018980828.1	XM_018980828.1	22	514	9	5	588	3	14	4	6	7	2	6	1368	624	2	5	618	2	3	9	=	mRNA	NW_017388825.1	396576	400179	+	LOC109002903	uncharacterized LOC109002903
XM_018980817.1	XM_018980817.1	XM_018980817.1	215	314	238	541	63	292	557	514	306	297	339	285	47	282	322	242	30	470	108	39	=	mRNA	NW_017388825.1	401413	410260	+	LOC109002871	WD repeat-containing protein 26
XM_018980796.1	XM_018980796.1	XM_018980796.1	132	195	197	179	204	112	194	147	224	171	201	196	4299	302	153	256	3490	163	2544	2378	=	mRNA	NW_017388825.1	401414	410260	+	LOC109002871	WD repeat-containing protein 26
XM_018980804.1	XM_018980804.1	XM_018980804.1	376	550	177	660	236	246	0	422	243	171	203	292	328	385	161	298	544	343	124	144	=	mRNA	NW_017388825.1	401414	410260	+	LOC109002871	WD repeat-containing protein 26
XM_018980791.1	XM_018980791.1	XM_018980791.1	201	271	139	156	234	125	184	138	247	152	271	233	426	305	160	209	1238	181	652	183	=	mRNA	NW_017388825.1	401414	410260	+	LOC109002871	WD repeat-containing protein 26
XM_018980811.1	XM_018980811.1	XM_018980811.1	1600	1857	591	1315	326	632	1108	1273	1330	328	1000	846	999	889	598	974	1246	743	707	405	=	mRNA	NW_017388825.1	401810	410260	+	LOC109002871	WD repeat-containing protein 26
XR_001998074.1	XR_001998074.1	XR_001998074.1	56	64	97	102	100	157	114	156	128	137	130	102	81	133	142	72	94	90	192	61	=	ncRNA	NW_017388825.1	406096	406915	+	LOC109002950	uncharacterized LOC109002950
XM_018980894.1	XM_018980894.1	XM_018980894.1	5544	3232	2335	4872	957	3706	4853	4777	2411	2163	3171	375	1928	1720	2051	3226	2782	2143	1007	2273	=	mRNA	NW_017388825.1	411080	415034	+	LOC109002958	pyruvate kinase, cytosolic isozyme
XM_018980903.1	XM_018980903.1	XM_018980903.1	1466	2637	4422	2745	1826	1165	1189	3094	2190	2646	3491	2689	4473	2922	4027	3837	4338	4409	2098	3097	=	mRNA	NW_017388825.1	411111	414797	+	LOC109002958	pyruvate kinase, cytosolic isozyme
XM_018980914.1	XM_018980914.1	XM_018980914.1	10405	8028	6533	8358	2670	4914	5397	6085	7256	8298	8153	7215	7729	6799	6580	6168	4938	4962	5188	7274	=	mRNA	NW_017388825.1	425060	444530	+	LOC109002975	sphingoid long-chain bases kinase 1
XM_018980934.1	XM_018980934.1	XM_018980934.1	39	35	26	41	27	47	20	16	113	74	24	0	24	88	50	49	43	20	22	44	=	mRNA	NW_017388825.1	446849	448241	+	LOC109002985	ferredoxin-thioredoxin reductase, variable chain, chloroplastic
XM_018980926.1	XM_018980926.1	XM_018980926.1	391	81	174	75	90	73	42	92	113	116	143	249	155	46	227	72	80	38	22	184	=	mRNA	NW_017388825.1	446849	448241	+	LOC109002985	ferredoxin-thioredoxin reductase, variable chain, chloroplastic
XM_018980368.1	XM_018980368.1	XM_018980368.1	0	0	0	0	4	0	0	0	0	0	0	0	0	0	4	0	0	0	5	0	=	mRNA	NW_017388825.1	7680	9285	-	LOC109002569	protein PLANT CADMIUM RESISTANCE 2-like
XM_018980322.1	XM_018980322.1	XM_018980322.1	0	0	0	0	0	0	0	0	0	0	11	8	4	16	5	10	0	0	11	0	=	mRNA	NW_017388825.1	11391	14851	-	LOC109002530	transcription factor PERIANTHIA-like
XM_018980417.1	XM_018980417.1	XM_018980417.1	139	175	212	119	97	72	169	134	83	74	100	239	93	112	176	65	113	49	102	71	=	mRNA	NW_017388825.1	16024	22320	-	LOC109002597	CTL-like protein DDB_G0274487
XM_018980426.1	XM_018980426.1	XM_018980426.1	3	4	2	2	1	1	0	0	2	20	85	6	4	0	1	14	1	0	0	0	=	mRNA	NW_017388825.1	16024	22331	-	LOC109002597	CTL-like protein DDB_G0274487
XM_018980448.1	XM_018980448.1	XM_018980448.1	17844	14683	19884	18546	8105	16176	14414	16778	19196	24079	16107	15427	20277	19251	18754	15094	16740	13229	15967	22721	=	mRNA	NW_017388825.1	39563	57726	-	LOC109002616	mediator of RNA polymerase II transcription subunit 25
XM_018980506.1	XM_018980506.1	XM_018980506.1	7545	10813	8479	4721	3957	6841	5336	7394	8626	10781	4330	4066	3385	2613	4833	4658	3689	4580	4503	6468	=	mRNA	NW_017388825.1	73730	76424	-	LOC109002655	myb family transcription factor EFM-like
XR_001998047.1	XR_001998047.1	XR_001998047.1	113	146	164	173	34	28	50	93	145	123	237	45	268	100	110	82	50	93	130	77	=	ncRNA	NW_017388825.1	87391	88809	-	LOC109002683	uncharacterized LOC109002683
XM_018980528.1	XM_018980528.1	XM_018980528.1	1452	1293	619	1411	208	438	866	810	1329	1920	1849	1669	1998	1906	755	6	1054	741	1490	2406	=	mRNA	NW_017388825.1	91967	98605	-	LOC109002670	methionine aminopeptidase 1B, chloroplastic
XR_001998052.1	XR_001998052.1	XR_001998052.1	13	22	13	9	0	7	9	17	0	0	0	0	11	0	0	0	0	9	6	0	=	ncRNA	NW_017388825.1	132924	136295	-	LOC109002712	uncharacterized LOC109002712
XM_018980553.1	XM_018980553.1	XM_018980553.1	0	5	5	0	51	48	0	4	0	0	65	34	31	50	28	21	0	0	138	0	=	mRNA	NW_017388825.1	139299	141948	-	LOC109002700	transcription factor bHLH30-like
XM_018980582.1	XM_018980582.1	XM_018980582.1	3432	2589	10873	7817	1078	4992	2623	2882	4020	6916	2738	3398	14629	15197	6460	5725	3961	1594	1043	5670	=	mRNA	NW_017388825.1	200999	206753	-	LOC109002718	protein CHUP1, chloroplastic-like
XM_018980628.1	XM_018980628.1	XM_018980628.1	194	148	229	0	99	0	105	0	0	0	0	0	0	139	64	96	0	86	0	0	=	mRNA	NW_017388825.1	214129	222885	-	LOC109002741	protein decapping 5
XM_018980619.1	XM_018980619.1	XM_018980619.1	1652	1787	757	586	136	160	1292	1380	398	595	1365	292	2247	243	449	415	926	1039	238	923	=	mRNA	NW_017388825.1	214129	222885	-	LOC109002741	protein decapping 5
XM_018980611.1	XM_018980611.1	XM_018980611.1	366	215	322	438	135	1	167	0	0	0	0	0	1	217	225	374	0	137	243	0	=	mRNA	NW_017388825.1	214129	222885	-	LOC109002741	protein decapping 5
XM_018980654.1	XM_018980654.1	XM_018980654.1	0	0	0	0	0	0	0	0	0	0	0	0	0	0	0	0	0	0	13	0	=	mRNA	NW_017388825.1	239914	241981	-	LOC109002763	GEM-like protein 4
XM_018980641.1	XM_018980641.1	XM_018980641.1	1482	0	0	0	0	0	0	0	0	145	1091	0	961	0	838	0	393	0	110	1281	=	mRNA	NW_017388825.1	242331	247185	-	LOC109002755	transcription factor DIVARICATA-like
XM_018980662.1	XM_018980662.1	XM_018980662.1	569	447	51	665	348	547	542	698	478	508	814	835	638	608	63	554	425	512	517	629	=	mRNA	NW_017388825.1	256792	257491	-	LOC109002773	uncharacterized LOC109002773
XM_018980722.1	XM_018980722.1	XM_018980722.1	1122	766	198	144	0	0	178	144	119	197	698	621	0	245	179	831	148	0	0	141	=	mRNA	NW_017388825.1	295535	312958	-	LOC109002801	helicase-like transcription factor CHR28
XM_018980736.1	XM_018980736.1	XM_018980736.1	77	113	0	0	0	0	0	0	0	0	0	0	0	0	158	0	204	0	0	312	=	mRNA	NW_017388825.1	295535	312958	-	LOC109002801	helicase-like transcription factor CHR28
XM_018980730.1	XM_018980730.1	XM_018980730.1	148	0	0	163	0	219	199	423	233	476	0	0	269	453	0	0	421	204	0	0	=	mRNA	NW_017388825.1	295535	312958	-	LOC109002801	helicase-like transcription factor CHR28
XM_018980714.1	XM_018980714.1	XM_018980714.1	170	12	671	316	14	351	427	501	232	362	313	447	210	325	755	725	192	250	1	168	=	mRNA	NW_017388825.1	295535	312958	-	LOC109002801	helicase-like transcription factor CHR28
XM_018980707.1	XM_018980707.1	XM_018980707.1	3302	3099	1831	2379	1559	2303	1634	2244	2270	2563	3432	3224	2384	1769	1689	568	1840	1678	2773	2076	=	mRNA	NW_017388825.1	295535	312958	-	LOC109002801	helicase-like transcription factor CHR28
XM_018980755.1	XM_018980755.1	XM_018980755.1	4984	6128	5044	5637	1931	3508	3502	4806	4926	556	4618	5400	5704	4804	4189	4549	3526	3100	3392	3722	=	mRNA	NW_017388825.1	323909	331961	-	LOC109002832	phytochrome-associated serine/threonine-protein phosphatase-like
XM_018980748.1	XM_018980748.1	XM_018980748.1	1068	84	111	164	52	144	502	162	196	113	586	104	104	360	103	131	344	220	132	120	=	mRNA	NW_017388825.1	323909	331963	-	LOC109002832	phytochrome-associated serine/threonine-protein phosphatase-like
XM_018980847.1	XM_018980847.1	XM_018980847.1	6906	8846	7908	9450	4022	6644	6456	9596	7607	5279	2309	9521	8873	7512	7409	8452	7337	4236	6552	5392	=	mRNA	NW_017388825.1	336960	366462	-	LOC109002920	phytochrome-associated serine/threonine-protein phosphatase
XR_001998063.1	XR_001998063.1	XR_001998063.1	152	116	264	210	289	336	454	318	335	402	73	44	241	100	38	148	29	29	246	263	=	ncRNA	NW_017388825.1	333437	335545	-	LOC109002858	uncharacterized LOC109002858
XM_018980780.1	XM_018980780.1	XM_018980780.1	779	451	833	1350	258	802	495	1164	745	745	1164	560	565	1165	601	1240	937	499	538	882	=	mRNA	NW_017388825.1	374691	382125	-	LOC109002863	uncharacterized LOC109002863
XM_018980954.1	XM_018980954.1	XM_018980954.1	3226	2141	2042	2867	829	2360	1365	1816	2690	2632	2792	2231	2899	2378	2394	3025	1522	1399	1877	2661	=	mRNA	NW_017388827.1	11238	14858	+	LOC109003006	heat stress transcription factor A-8
XM_018980972.1	XM_018980972.1	XM_018980972.1	61	62	61	66	69	70	76	75	62	107	74	71	107	96	59	106	60	75	129	76	=	mRNA	NW_017388827.1	26001	31970	-	LOC109003013	two-component response regulator ORR21-like
XM_018980963.1	XM_018980963.1	XM_018980963.1	1159	507	2129	1148	401	445	959	956	1466	2455	1298	973	1047	826	1689	1379	662	1032	1064	2357	=	mRNA	NW_017388827.1	26001	32351	-	LOC109003013	two-component response regulator ORR21-like
XM_018981022.1	XM_018981022.1	XM_018981022.1	9	0	5	0	77	96	0	0	5	0	15	30	48	41	27	30	0	0	112	0	=	mRNA	NW_017388828.1	199351	201377	+	LOC109003056	uncharacterized LOC109003056
XR_001998091.1	XR_001998091.1	XR_001998091.1	66	137	0	65	3	44	223	55	106	32	150	119	203	460	191	0	60	0	0	198	=	misc_RNA	NW_017388828.1	9266	12171	-	LOC109003062	uncharacterized LOC109003062
XM_018981034.1	XM_018981034.1	XM_018981034.1	686	469	490	509	285	508	136	206	245	604	461	414	613	360	340	426	329	185	460	409	=	mRNA	NW_017388828.1	9978	12171	-	LOC109003062	uncharacterized LOC109003062
XM_018980998.1	XM_018980998.1	XM_018980998.1	0	0	0	0	14	9	0	0	0	0	20	0	0	10	0	0	0	0	7	0	=	mRNA	NW_017388828.1	36430	37867	-	LOC109003034	uncharacterized LOC109003034
XM_018981009.1	XM_018981009.1	XM_018981009.1	5	0	9	15	35	23	0	3	5	4	21	21	81	44	26	84	22	0	47	0	=	mRNA	NW_017388828.1	132346	134844	-	LOC109003049	transcription factor bHLH137-like
XM_018981050.1	XM_018981050.1	XM_018981050.1	39357	36631	35292	25934	12600	20900	24331	26669	28381	36653	31960	29815	36799	29893	30979	25941	28091	20491	26345	32720	=	mRNA	NW_017388828.1	210143	218144	-	LOC109003075	chaperone protein ClpC, chloroplastic
XM_018981059.1	XM_018981059.1	XM_018981059.1	933	891	796	379	241	273	185	261	209	477	1232	385	908	852	351	144	449	172	513	799	=	mRNA	NW_017388828.1	222945	226349	-	LOC109003084	transcription factor ICE1-like
XM_018981102.1	XM_018981102.1	XM_018981102.1	887	459	315	355	352	414	762	470	326	472	672	1093	1348	964	435	1006	540	512	441	173	=	mRNA	NW_017388829.1	34389	39882	-	LOC109003095	auxin response factor 2-like
XM_018981093.1	XM_018981093.1	XM_018981093.1	21775	30915	19761	22275	10178	16548	19446	19687	20006	25779	29319	28704	26498	19992	15499	16811	19991	14039	17238	27874	=	mRNA	NW_017388829.1	34389	39882	-	LOC109003095	auxin response factor 2-like
XM_018981085.1	XM_018981085.1	XM_018981085.1	5922	7260	2281	396	0	991	926	1178	587	2236	5089	4741	2874	1795	2859	1759	1939	1476	1928	752	=	mRNA	NW_017388829.1	34389	39882	-	LOC109003095	auxin response factor 2-like
XM_018981122.1	XM_018981122.1	XM_018981122.1	168	237	348	137	0	60	215	90	172	162	117	70	229	378	0	0	0	44	0	250	=	mRNA	NW_017388829.1	143904	146560	-	LOC109003114	magnesium protoporphyrin IX methyltransferase, chloroplastic
XM_018981118.1	XM_018981118.1	XM_018981118.1	892	341	387	205	165	179	230	63	244	796	348	215	562	639	442	224	203	45	311	362	=	mRNA	NW_017388829.1	143904	146560	-	LOC109003114	magnesium protoporphyrin IX methyltransferase, chloroplastic
XM_018981109.1	XM_018981109.1	XM_018981109.1	1324	939	3021	2920	1046	2338	1211	1356	2330	3397	1169	1008	2758	1789	2564	1974	1638	1241	1395	3237	=	mRNA	NW_017388829.1	144754	146560	-	LOC109003114	magnesium protoporphyrin IX methyltransferase, chloroplastic
XM_018981132.1	XM_018981132.1	XM_018981132.1	697	577	472	486	279	377	380	400	199	305	1010	703	694	508	640	484	731	549	339	119	=	mRNA	NW_017388829.1	206753	217275	-	LOC109003133	E3 ubiquitin-protein ligase ORTHRUS 2-like
XM_018981210.1	XM_018981210.1	XM_018981210.1	0	16	1	0	11	7	5	21	19	0	24	2	21	31	14	39	10	10	32	4	=	mRNA	NW_017388830.1	12053	26325	+	LOC109003173	two-pore potassium channel 3-like
XM_018981201.1	XM_018981201.1	XM_018981201.1	326	185	10	411	18	2	1	335	252	413	287	1	8	333	379	13	1	153	1	1	=	mRNA	NW_017388830.1	12057	15809	+	LOC109003173	two-pore potassium channel 3-like
XM_018981218.1	XM_018981218.1	XM_018981218.1	75	0	430	158	150	300	302	161	136	190	65	80	202	111	316	223	293	154	285	210	=	mRNA	NW_017388830.1	12058	15809	+	LOC109003173	two-pore potassium channel 3-like
XM_018981239.1	XM_018981239.1	XM_018981239.1	69	61	37	83	55	24	21	40	31	43	80	74	142	96	111	198	153	101	101	96	=	mRNA	NW_017388830.1	108460	116958	-	LOC109003191	uncharacterized LOC109003191
XM_018981231.1	XM_018981231.1	XM_018981231.1	0	0	0	0	2	1	0	0	0	1	1	1	1	2	1	1	0	0	6	0	=	mRNA	NW_017388830.1	108460	135880	-	LOC109003191	uncharacterized LOC109003191
XM_018981159.1	XM_018981159.1	XM_018981159.1	0	0	0	6	59	42	0	0	0	0	33	35	50	89	34	27	0	0	187	0	=	mRNA	NW_017388830.1	162484	163188	-	LOC109003146	uncharacterized LOC109003146
XM_018981262.1	XM_018981262.1	XM_018981262.1	1002	1041	1378	1478	942	1298	1555	2553	1860	867	832	857	1042	735	1198	1463	1110	768	876	510	=	mRNA	NW_017388831.1	38112	41136	-	LOC109003210	probable WRKY transcription factor 28
XR_001998110.1	XR_001998110.1	XR_001998110.1	40	1	0	13	10	28	2	0	0	0	0	37	72	81	48	83	33	8	0	0	=	misc_RNA	NW_017388831.1	96296	101921	-	LOC109003221	probable receptor-like protein kinase At2g42960
XM_018981314.1	XM_018981314.1	XM_018981314.1	0	0	0	1	0	46	0	0	0	0	0	19	0	0	0	3	0	0	0	7	=	mRNA	NW_017388831.1	96297	101421	-	LOC109003221	probable receptor-like protein kinase At2g42960
XM_018981308.1	XM_018981308.1	XM_018981308.1	7	6	21	15	2	107	10	11	0	0	2	41	14	30	8	79	23	35	3	10	=	mRNA	NW_017388831.1	96297	101919	-	LOC109003221	probable receptor-like protein kinase At2g42960
XM_018981299.1	XM_018981299.1	XM_018981299.1	130	51	181	54	279	246	1	156	130	99	351	121	472	0	191	207	95	37	261	126	=	mRNA	NW_017388831.1	96297	101919	-	LOC109003221	probable receptor-like protein kinase At2g42960
XM_018981280.1	XM_018981280.1	XM_018981280.1	0	0	0	0	0	0	0	0	0	0	0	40	0	0	0	65	0	0	0	0	=	mRNA	NW_017388831.1	96297	101919	-	LOC109003221	probable receptor-like protein kinase At2g42960
XM_018981272.1	XM_018981272.1	XM_018981272.1	0	0	0	0	0	0	0	0	0	0	0	41	0	2	0	74	0	0	0	0	=	mRNA	NW_017388831.1	96297	101919	-	LOC109003221	probable receptor-like protein kinase At2g42960
XM_018981288.1	XM_018981288.1	XM_018981288.1	18	32	62	73	22	80	31	61	48	66	49	40	9	0	0	119	64	51	32	43	=	mRNA	NW_017388831.1	97107	101920	-	LOC109003221	probable receptor-like protein kinase At2g42960
XM_018981328.1	XM_018981328.1	XM_018981328.1	2990	1766	792	1330	477	244	584	1128	505	193	2356	2789	1377	856	556	643	823	876	403	153	=	mRNA	NW_017388831.1	232650	236152	-	LOC109003254	trifunctional UDP-glucose 4,6-dehydratase/UDP-4-keto-6-deoxy-D-glucose 3,5-epimerase/UDP-4-keto-L-rhamnose-reductase RHM1-like
XM_018981338.1	XM_018981338.1	XM_018981338.1	0	0	0	0	31	43	0	0	0	0	13	18	24	3	0	13	0	0	58	0	=	mRNA	NW_017388832.1	67700	69287	+	LOC109003260	uncharacterized LOC109003260
XM_018981370.1	XM_018981370.1	XM_018981370.1	0	0	0	0	59	71	0	13	0	0	38	44	17	54	31	25	0	0	198	0	=	mRNA	NW_017388832.1	128171	129921	+	LOC109003282	protein FAR-RED ELONGATED HYPOCOTYL 3-like
XM_018981649.1	XM_018981649.1	XM_018981649.1	6392	5584	8674	7336	1870	7023	5265	8452	7467	9364	7360	4540	7993	4349	5018	5427	5853	4913	2506	5847	=	mRNA	NW_017388832.1	150160	190428	+	LOC109003491	mediator of RNA polymerase II transcription subunit 13
XM_018981654.1	XM_018981654.1	XM_018981654.1	1420	612	1034	791	619	959	1685	1496	954	734	687	511	267	197	1138	917	603	573	327	623	=	mRNA	NW_017388832.1	150160	190428	+	LOC109003491	mediator of RNA polymerase II transcription subunit 13
XM_018981641.1	XM_018981641.1	XM_018981641.1	3206	2682	2913	1935	1031	1172	2275	2696	1327	3588	2585	3414	1927	4162	2895	2173	2447	2855	2833	2293	=	mRNA	NW_017388832.1	150160	190428	+	LOC109003491	mediator of RNA polymerase II transcription subunit 13
XM_018981699.1	XM_018981699.1	XM_018981699.1	81	22	0	35	0	32	0	0	0	2	71	55	0	36	0	0	0	0	15	0	=	mRNA	NW_017388832.1	197478	200331	+	LOC109003512	uncharacterized LOC109003512
XM_018981691.1	XM_018981691.1	XM_018981691.1	77	0	0	0	0	0	0	0	77	0	345	325	115	76	75	0	37	0	0	0	=	mRNA	NW_017388832.1	197478	200331	+	LOC109003512	uncharacterized LOC109003512
XM_018981684.1	XM_018981684.1	XM_018981684.1	64	49	139	52	102	61	0	19	0	82	91	26	152	123	0	0	122	72	63	104	=	mRNA	NW_017388832.1	197478	200331	+	LOC109003512	uncharacterized LOC109003512
XM_018981674.1	XM_018981674.1	XM_018981674.1	226	265	0	49	0	49	0	0	105	35	90	100	0	126	0	254	0	0	76	0	=	mRNA	NW_017388832.1	197479	200331	+	LOC109003512	uncharacterized LOC109003512
XM_018981665.1	XM_018981665.1	XM_018981665.1	7	6	5	6	84	49	2	54	3	1	6	8	30	8	4	2	2	4	7	9	=	mRNA	NW_017388832.1	197480	200331	+	LOC109003512	uncharacterized LOC109003512
XM_018981774.1	XM_018981774.1	XM_018981774.1	2512	1448	2280	1959	956	1501	1686	2062	1634	2426	1859	2208	2496	2161	2364	2715	2156	1869	1063	1911	=	mRNA	NW_017388832.1	258320	267238	+	LOC109003574	lysine--tRNA ligase, chloroplastic/mitochondrial
XM_018981810.1	XM_018981810.1	XM_018981810.1	2	227	146	47	0	0	36	0	2	0	121	44	101	0	0	2	137	0	0	177	=	mRNA	NW_017388832.1	269372	272959	+	LOC109003582	uncharacterized LOC109003582
XM_018981802.1	XM_018981802.1	XM_018981802.1	216	0	0	51	0	299	0	0	125	163	165	45	100	0	0	120	91	239	29	2	=	mRNA	NW_017388832.1	269420	272959	+	LOC109003582	uncharacterized LOC109003582
XM_018981793.1	XM_018981793.1	XM_018981793.1	0	409	101	394	0	0	76	292	191	197	112	194	496	379	316	331	103	0	384	209	=	mRNA	NW_017388832.1	269536	272959	+	LOC109003582	uncharacterized LOC109003582
XM_018981785.1	XM_018981785.1	XM_018981785.1	722	108	42	33	0	0	144	46	203	73	331	116	76	55	217	263	36	12	91	55	=	mRNA	NW_017388832.1	269536	272959	+	LOC109003582	uncharacterized LOC109003582
XM_018981820.1	XM_018981820.1	XM_018981820.1	655	512	605	814	675	840	817	639	1386	1351	928	807	2806	1956	1135	1518	1138	561	1901	1635	=	mRNA	NW_017388832.1	273824	278251	+	LOC109003605	uncharacterized LOC109003605
XM_018981887.1	XM_018981887.1	XM_018981887.1	140984	139753	121925	110708	57915	164764	123851	134265	227122	467698	256938	234090	191324	140500	214145	215194	200158	159496	234689	506015	=	mRNA	NW_017388832.1	332357	337486	+	LOC109003650	uncharacterized LOC109003650
XR_001998165.1	XR_001998165.1	XR_001998165.1	1	1	1	1	1	1	1	1	1	1	1	1	1	1	1	1	1	1	1	1	=	misc_RNA	NW_017388832.1	339037	346427	+	LOC109003661	2-oxoisovalerate dehydrogenase subunit beta 1, mitochondrial
XM_018981915.1	XM_018981915.1	XM_018981915.1	65	19	55	18	15	0	0	0	19	15	94	102	0	24	0	29	10	31	0	15	=	mRNA	NW_017388832.1	339039	347007	+	LOC109003661	2-oxoisovalerate dehydrogenase subunit beta 1, mitochondrial
XM_018981907.1	XM_018981907.1	XM_018981907.1	20	0	16	17	17	0	0	0	0	15	26	16	19	47	7	39	0	13	0	16	=	mRNA	NW_017388832.1	339039	347007	+	LOC109003661	2-oxoisovalerate dehydrogenase subunit beta 1, mitochondrial
XM_018981899.1	XM_018981899.1	XM_018981899.1	1841	1579	2780	3155	566	1585	1933	2857	3377	3263	1347	1472	2971	2472	2231	2817	2362	2343	1332	2576	=	mRNA	NW_017388832.1	339040	347007	+	LOC109003661	2-oxoisovalerate dehydrogenase subunit beta 1, mitochondrial
XM_018981961.1	XM_018981961.1	XM_018981961.1	1189	935	2360	719	423	1723	5352	3096	3095	390	875	354	5230	736	3462	983	3072	468	3969	220	=	mRNA	NW_017388832.1	390932	398536	+	LOC109003701	glucosidase 2 subunit beta
XM_018981994.1	XM_018981994.1	XM_018981994.1	2967	2017	1668	2313	804	1556	1762	2036	2295	2078	1936	1596	2096	1666	1788	2018	1363	1499	406	1539	=	mRNA	NW_017388832.1	437794	448127	+	LOC109003720	uncharacterized LOC109003720
XM_018981443.1	XM_018981443.1	XM_018981443.1	4	0	0	0	88	63	0	0	0	0	67	43	53	88	31	13	0	0	172	9	=	mRNA	NW_017388832.1	471085	472863	+	LOC109003341	protein FAR1-RELATED SEQUENCE 5-like
XM_018981529.1	XM_018981529.1	XM_018981529.1	4	0	0	9	109	85	14	9	5	13	45	55	47	129	25	25	5	0	206	0	=	mRNA	NW_017388832.1	537318	538461	+	LOC109003417	uncharacterized LOC109003417
XM_018982063.1	XM_018982063.1	XM_018982063.1	7911	6518	4300	4923	499	512	4289	4886	4968	5801	3853	4717	4471	1042	3519	1463	2823	2062	1686	4392	=	mRNA	NW_017388832.1	562524	609692	+	LOC109003767	nuclear pore complex protein NUP214
XM_018982054.1	XM_018982054.1	XM_018982054.1	2410	1559	1465	575	0	326	806	588	755	1056	3444	2417	1767	536	456	468	1173	565	811	941	=	mRNA	NW_017388832.1	562524	609692	+	LOC109003767	nuclear pore complex protein NUP214
XR_001998177.1	XR_001998177.1	XR_001998177.1	1523	1029	815	541	1113	529	478	172	530	695	1897	804	1083	1208	1279	2291	526	126	3138	587	=	misc_RNA	NW_017388832.1	623525	628374	+	LOC109003780	transcription factor Pur-alpha 1
XM_018982075.1	XM_018982075.1	XM_018982075.1	8191	7217	6571	8316	1607	4624	5725	6417	7994	8061	5690	5706	9827	7005	5188	3190	4807	4166	2659	5665	=	mRNA	NW_017388832.1	623525	628374	+	LOC109003780	transcription factor Pur-alpha 1
XR_001998126.1	XR_001998126.1	XR_001998126.1	0	0	0	0	8	0	0	0	0	0	0	0	4	9	0	5	0	0	14	0	=	ncRNA	NW_017388832.1	7627	9249	-	LOC109003362	uncharacterized LOC109003362
XM_018981484.1	XM_018981484.1	XM_018981484.1	0	0	0	0	0	0	0	0	0	0	1	0	0	0	0	0	0	0	2	0	=	mRNA	NW_017388832.1	19870	21326	-	LOC109003367	uncharacterized LOC109003367
XM_018981554.1	XM_018981554.1	XM_018981554.1	0	0	0	0	0	0	0	0	0	0	0	13	0	5	0	0	0	0	0	0	=	mRNA	NW_017388832.1	31162	32254	-	LOC109003436	uncharacterized LOC109003436
XM_018981611.1	XM_018981611.1	XM_018981611.1	0	0	0	0	4	5	0	0	0	0	2	0	4	4	0	0	0	0	0	0	=	mRNA	NW_017388832.1	49440	50925	-	LOC109003468	uncharacterized LOC109003468
XM_018981575.1	XM_018981575.1	XM_018981575.1	0	6	0	12	38	47	0	261	21	0	15	7	19	31	0	74	0	0	51	3	=	mRNA	NW_017388832.1	55391	63859	-	LOC109003443	elongation factor P
XM_018981598.1	XM_018981598.1	XM_018981598.1	42	5	36	13	5	1	4	19	25	35	9	1	7	1	3	11	4	5	1	30	=	mRNA	NW_017388832.1	56953	63378	-	LOC109003443	elongation factor P
XM_018981592.1	XM_018981592.1	XM_018981592.1	34	0	0	0	0	0	0	0	0	0	0	0	0	72	34	0	0	0	39	0	=	mRNA	NW_017388832.1	56953	63859	-	LOC109003443	elongation factor P
XM_018981584.1	XM_018981584.1	XM_018981584.1	520	588	218	156	66	129	107	159	139	194	504	326	608	264	128	313	86	133	372	229	=	mRNA	NW_017388832.1	56953	63859	-	LOC109003443	elongation factor P
XM_018981566.1	XM_018981566.1	XM_018981566.1	853	731	954	838	340	538	789	540	791	606	833	835	1265	580	619	197	785	570	284	424	=	mRNA	NW_017388832.1	56953	63859	-	LOC109003443	elongation factor P
XM_018981501.1	XM_018981501.1	XM_018981501.1	0	0	0	0	16	0	0	0	3	0	0	0	5	0	0	10	0	0	32	0	=	mRNA	NW_017388832.1	89287	90651	-	LOC109003377	uncharacterized LOC109003377
XM_018981494.1	XM_018981494.1	XM_018981494.1	0	0	0	0	0	0	0	0	0	0	0	0	0	1	0	0	0	0	0	0	=	mRNA	NW_017388832.1	89290	103660	-	LOC109003377	uncharacterized LOC109003377
XM_018981510.1	XM_018981510.1	XM_018981510.1	0	0	0	0	0	0	0	0	0	0	0	0	0	9	0	0	0	0	0	0	=	mRNA	NW_017388832.1	113893	115226	-	LOC109003393	uncharacterized LOC109003393
XR_001998131.1	XR_001998131.1	XR_001998131.1	0	0	0	0	0	31	0	0	0	0	17	16	23	31	9	0	0	0	5	0	=	ncRNA	NW_017388832.1	119295	119900	-	LOC109003402	uncharacterized LOC109003402
XM_018981718.1	XM_018981718.1	XM_018981718.1	0	0	0	0	41	46	0	4	0	0	45	18	28	49	11	8	0	0	71	0	=	mRNA	NW_017388832.1	130485	134053	-	LOC109003537	eukaryotic translation initiation factor 6-like
XM_018981380.1	XM_018981380.1	XM_018981380.1	0	0	0	0	35	18	0	0	0	0	7	4	17	36	9	6	0	0	92	3	=	mRNA	NW_017388832.1	142718	143388	-	LOC109003293	uncharacterized LOC109003293
XM_018981728.1	XM_018981728.1	XM_018981728.1	487	173	1723	2356	532	937	981	849	1159	164	944	664	2013	1766	1025	1377	1424	526	756	328	=	mRNA	NW_017388832.1	193765	194489	-	LOC109003553	arabinogalactan peptide 13-like
XM_018981630.1	XM_018981630.1	XM_018981630.1	880	0	662	437	208	561	104	783	362	482	0	662	286	195	366	92	199	237	283	14	=	mRNA	NW_017388832.1	200862	229508	-	LOC109003477	calpain-type cysteine protease DEK1
XM_018981623.1	XM_018981623.1	XM_018981623.1	692	1121	337	286	51	58	539	471	36	232	411	696	9	76	216	39	41	225	85	262	=	mRNA	NW_017388832.1	200862	229508	-	LOC109003477	calpain-type cysteine protease DEK1
XM_018981740.1	XM_018981740.1	XM_018981740.1	6282	6931	21203	20692	2885	9051	5031	6990	6238	10069	6108	3916	18036	11009	12408	14356	8411	6816	3456	10047	=	mRNA	NW_017388832.1	234974	238099	-	LOC109003561	uncharacterized LOC109003561
XM_018981761.1	XM_018981761.1	XM_018981761.1	0	0	0	0	0	0	0	0	0	0	0	0	0	0	0	0	22	0	0	50	=	mRNA	NW_017388832.1	254438	256904	-	LOC109003567	uncharacterized LOC109003567
XM_018981754.1	XM_018981754.1	XM_018981754.1	35	191	299	234	98	106	76	77	35	28	198	182	124	67	156	233	260	223	107	94	=	mRNA	NW_017388832.1	254438	256904	-	LOC109003567	uncharacterized LOC109003567
XM_018981832.1	XM_018981832.1	XM_018981832.1	395	362	172	256	182	61	81	11	118	101	492	414	592	0	78	164	145	194	0	29	=	mRNA	NW_017388832.1	279496	286822	-	LOC109003613	pumilio homolog 12
XM_018981841.1	XM_018981841.1	XM_018981841.1	393	1	0	90	0	119	0	111	0	0	114	106	104	174	248	255	161	57	19	0	=	mRNA	NW_017388832.1	279496	286823	-	LOC109003613	pumilio homolog 12
XM_018981853.1	XM_018981853.1	XM_018981853.1	15629	11121	20527	13887	8345	9681	10218	12746	9595	15984	11394	12085	22608	16606	16670	16888	14955	13378	9790	10441	=	mRNA	NW_017388832.1	287795	293612	-	LOC109003624	ruBisCO large subunit-binding protein subunit beta, chloroplastic
XM_018981394.1	XM_018981394.1	XM_018981394.1	0	0	0	0	0	0	0	0	0	0	13	5	7	19	0	0	0	0	41	0	=	mRNA	NW_017388832.1	292526	295844	-	LOC109003301	RNA-directed DNA polymerase homolog
XM_018981524.1	XM_018981524.1	XM_018981524.1	0	0	0	0	0	0	0	0	6	0	0	0	0	0	0	0	0	13	0	0	=	mRNA	NW_017388832.1	297623	299913	-	LOC109003410	probable WRKY transcription factor 43
XM_018981874.1	XM_018981874.1	XM_018981874.1	411	244	644	473	5	84	0	208	370	338	290	198	158	477	258	79	213	128	227	317	=	mRNA	NW_017388832.1	309720	313786	-	LOC109003631	probable receptor-like protein kinase At5g56460
XM_018981878.1	XM_018981878.1	XM_018981878.1	65	65	0	0	3	0	0	0	40	34	0	56	0	1	39	73	1	0	0	35	=	mRNA	NW_017388832.1	309720	313788	-	LOC109003631	probable receptor-like protein kinase At5g56460
XM_018981866.1	XM_018981866.1	XM_018981866.1	26	58	73	8	5	52	2	0	60	55	39	35	213	25	26	69	143	0	130	43	=	mRNA	NW_017388832.1	309720	313789	-	LOC109003631	probable receptor-like protein kinase At5g56460
XM_018981929.1	XM_018981929.1	XM_018981929.1	12	8	8	39	2	8	47	12	13	13	5	46	10	2	8	4	24	13	6	13	=	mRNA	NW_017388832.1	347577	357709	-	LOC109003679	TATA-box-binding protein
XM_018981950.1	XM_018981950.1	XM_018981950.1	813	465	375	300	243	505	185	182	378	785	664	848	835	778	601	611	293	223	532	656	=	mRNA	NW_017388832.1	376191	380041	-	LOC109003687	uncharacterized LOC109003687
XM_018981941.1	XM_018981941.1	XM_018981941.1	7	49	4	90	11	8	13	1	0	50	83	96	1	1	11	0	0	1	62	2	=	mRNA	NW_017388832.1	376191	380041	-	LOC109003687	uncharacterized LOC109003687
XM_018981974.1	XM_018981974.1	XM_018981974.1	182	133	436	205	52	52	173	123	158	147	609	433	284	109	453	558	90	169	383	140	=	mRNA	NW_017388832.1	408432	417106	-	LOC109003707	uncharacterized LOC109003707
XM_018981982.1	XM_018981982.1	XM_018981982.1	232	142	0	110	53	105	85	109	147	98	172	65	92	0	103	0	319	111	0	123	=	mRNA	NW_017388832.1	408432	417113	-	LOC109003707	uncharacterized LOC109003707
XM_018981424.1	XM_018981424.1	XM_018981424.1	5	0	1	1	12	17	1	10	1	0	8	12	1	12	5	2	3	0	15	3	=	mRNA	NW_017388832.1	453283	453612	-	LOC109003328	uncharacterized LOC109003328
XM_018981454.1	XM_018981454.1	XM_018981454.1	0	0	0	0	21	8	0	0	0	0	7	6	0	14	0	0	0	0	17	0	=	mRNA	NW_017388832.1	475250	476101	-	LOC109003347	uncharacterized LOC109003347
XM_018982005.1	XM_018982005.1	XM_018982005.1	53	39	47	91	245	136	38	28	23	1	69	121	187	190	67	91	31	24	180	22	=	mRNA	NW_017388832.1	479647	498669	-	LOC109003728	kinesin-like protein KIF3A
XM_018982012.1	XM_018982012.1	XM_018982012.1	0	0	0	0	0	0	0	0	0	76	0	0	0	0	0	0	0	0	0	0	=	mRNA	NW_017388832.1	479648	498669	-	LOC109003728	kinesin-like protein KIF3A
XM_018982045.1	XM_018982045.1	XM_018982045.1	14111	10949	11115	16029	3808	7891	10883	13956	11654	9425	9017	8260	13152	9019	10547	9946	10188	9365	4450	7993	=	mRNA	NW_017388832.1	500889	520144	-	LOC109003755	uncharacterized LOC109003755
XM_018982037.1	XM_018982037.1	XM_018982037.1	173	369	840	188	70	131	324	96	443	475	130	669	82	76	65	576	463	456	33	329	=	mRNA	NW_017388832.1	500889	520146	-	LOC109003755	uncharacterized LOC109003755
XM_018982313.1	XM_018982313.1	XM_018982313.1	6996	5313	7124	5250	4036	6504	7913	6958	17245	21243	4836	4406	9560	7382	6230	7403	4817	2407	16215	11917	=	mRNA	NW_017388833.1	47043	51496	+	LOC109003966	protein THYLAKOID FORMATION1, chloroplastic-like
XM_018982104.1	XM_018982104.1	XM_018982104.1	0	0	0	0	0	49	0	0	0	3	47	15	0	23	16	0	0	0	0	0	=	mRNA	NW_017388833.1	91782	93089	+	LOC109003801	uncharacterized mitochondrial protein AtMg00810-like
XM_018982324.1	XM_018982324.1	XM_018982324.1	753	539	1067	1050	483	863	977	1259	1209	1027	604	510	794	589	898	766	988	705	587	627	=	mRNA	NW_017388833.1	108561	110297	+	LOC109003975	coumaroyl-CoA:anthocyanidin 3-O-glucoside-6''-O-coumaroyltransferase 1-like
XM_018982140.1	XM_018982140.1	XM_018982140.1	0	0	0	0	0	5	0	0	0	0	0	0	0	0	0	0	0	0	0	0	=	mRNA	NW_017388833.1	156792	157505	+	LOC109003826	uncharacterized LOC109003826
XM_018982173.1	XM_018982173.1	XM_018982173.1	0	0	0	0	0	19	0	0	0	0	9	9	0	0	0	6	0	0	39	0	=	mRNA	NW_017388833.1	278359	279660	+	LOC109003850	protein RKD1-like
XR_001998201.1	XR_001998201.1	XR_001998201.1	0	0	0	0	0	0	0	0	2	0	0	0	0	0	0	0	4	0	5	0	=	ncRNA	NW_017388833.1	284935	285785	+	LOC109003921	uncharacterized LOC109003921
XM_018982198.1	XM_018982198.1	XM_018982198.1	0	5	0	0	77	34	0	0	0	0	21	9	37	49	0	31	0	0	108	0	=	mRNA	NW_017388833.1	351054	351895	+	LOC109003867	uncharacterized LOC109003867
XM_018982284.1	XM_018982284.1	XM_018982284.1	4	56	22	80	3465	4502	3781	2255	13	22	26	41	68	139	2285	3610	3880	2641	119	9	=	mRNA	NW_017388833.1	474496	475335	+	LOC109003933	probable calcium-binding protein CML30
XM_018982383.1	XM_018982383.1	XM_018982383.1	1072	595	1417	1711	1569	3320	2234	4133	3419	4714	1896	1198	2765	2468	4183	5442	2805	3244	3317	5056	=	mRNA	NW_017388833.1	533241	534998	+	LOC109004008	thioredoxin-like 1-2, chloroplastic
XM_018982230.1	XM_018982230.1	XM_018982230.1	41	7	30	71	64	65	11	25	11	36	836	704	512	1019	1724	2632	119	262	717	1276	=	mRNA	NW_017388833.1	3592	4161	-	LOC109003891	uncharacterized LOC109003891
XM_018982302.1	XM_018982302.1	XM_018982302.1	2889	1733	3027	287	1312	1128	491	1632	684	2588	269	11735	270	20918	13055	19187	261	163	324	3791	=	mRNA	NW_017388833.1	11716	12821	-	LOC109003954	uncharacterized LOC109003954
XM_018982296.1	XM_018982296.1	XM_018982296.1	22	2442	12748	30	4827	33	2963	8565	7046	5590	11152	1	2	195	16601	23869	2	7138	2	21	=	mRNA	NW_017388833.1	30864	31679	-	LOC109003945	uncharacterized LOC109003945
XM_018982086.1	XM_018982086.1	XM_018982086.1	0	0	0	0	17	4	0	0	0	0	10	8	12	19	10	0	0	0	21	0	=	mRNA	NW_017388833.1	16707	17285	-	LOC109003790	uncharacterized LOC109003790
XM_018982236.1	XM_018982236.1	XM_018982236.1	9	0	0	0	160	97	248	141	0	0	0	0	0	0	72	0	145	170	0	0	=	mRNA	NW_017388833.1	95066	97789	-	LOC109003895	uncharacterized LOC109003895
XM_018982258.1	XM_018982258.1	XM_018982258.1	0	0	0	0	84	109	207	226	0	0	0	0	0	0	0	127	149	111	0	0	=	mRNA	NW_017388833.1	95066	97789	-	LOC109003895	uncharacterized LOC109003895
XM_018982249.1	XM_018982249.1	XM_018982249.1	0	0	0	0	130	226	809	428	0	0	0	0	0	0	68	0	307	152	0	0	=	mRNA	NW_017388833.1	95066	97789	-	LOC109003895	uncharacterized LOC109003895
XM_018982244.1	XM_018982244.1	XM_018982244.1	0	0	0	0	233	119	368	195	0	0	0	0	0	0	72	0	270	255	0	0	=	mRNA	NW_017388833.1	95066	97800	-	LOC109003895	uncharacterized LOC109003895
XM_018982127.1	XM_018982127.1	XM_018982127.1	0	0	5	0	46	21	0	0	0	0	19	20	21	28	25	1	0	0	82	0	=	mRNA	NW_017388833.1	146636	156783	-	LOC109003817	uncharacterized LOC109003817
XM_018982340.1	XM_018982340.1	XM_018982340.1	115	205	135	170	42	47	149	139	127	105	131	106	118	89	67	89	125	117	10	108	=	mRNA	NW_017388833.1	262796	267517	-	LOC109003983	uncharacterized LOC109003983
XM_018982333.1	XM_018982333.1	XM_018982333.1	3548	2936	2597	1789	395	1210	1419	2255	1974	2848	2861	2729	1787	1375	1647	2048	1559	1182	879	2232	=	mRNA	NW_017388833.1	262796	267695	-	LOC109003983	uncharacterized LOC109003983
XM_018982359.1	XM_018982359.1	XM_018982359.1	59	40	50	84	24	72	76	61	65	65	0	0	0	0	47	64	83	38	26	36	=	mRNA	NW_017388833.1	262796	267696	-	LOC109003983	uncharacterized LOC109003983
XM_018982349.1	XM_018982349.1	XM_018982349.1	34	31	28	29	9	25	23	49	24	26	34	28	26	22	26	19	16	26	14	20	=	mRNA	NW_017388833.1	262796	267697	-	LOC109003983	uncharacterized LOC109003983
XM_018982183.1	XM_018982183.1	XM_018982183.1	0	0	0	0	17	14	0	0	0	0	9	8	15	29	0	17	0	0	70	0	=	mRNA	NW_017388833.1	331889	332722	-	LOC109003861	uncharacterized LOC109003861
XM_018982372.1	XM_018982372.1	XM_018982372.1	1041	852	812	577	547	795	546	498	562	1150	1076	1140	1315	1115	973	1002	652	348	1159	1005	=	mRNA	NW_017388833.1	427679	429939	-	LOC109004001	pentatricopeptide repeat-containing protein At3g47530
XR_001998202.1	XR_001998202.1	XR_001998202.1	0	0	0	0	1	0	0	0	0	0	0	0	1	37	55	0	0	0	0	0	=	ncRNA	NW_017388833.1	537872	539289	-	LOC109003941	uncharacterized LOC109003941
XM_018982410.1	XM_018982410.1	XM_018982410.1	0	0	0	0	37	31	0	0	0	0	38	34	27	34	0	40	0	0	140	0	=	mRNA	NW_017388834.1	23851	26947	+	LOC109004020	probable leucine-rich repeat receptor-like protein kinase At1g35710
XM_018982496.1	XM_018982496.1	XM_018982496.1	0	0	4	0	0	0	9	0	0	0	2	1	5	25	0	0	0	0	18	0	=	mRNA	NW_017388834.1	93200	95012	+	LOC109004085	expansin-A1-like
XM_018982508.1	XM_018982508.1	XM_018982508.1	1055	377	15697	9392	3704	7470	3449	5053	3950	3126	2131	2605	7586	6408	7046	8581	5637	3839	1778	2108	=	mRNA	NW_017388834.1	180434	181763	+	LOC109004089	chlorophyll a-b binding protein P4, chloroplastic
XM_018982466.1	XM_018982466.1	XM_018982466.1	0	0	0	0	31	39	0	0	0	0	26	12	19	16	8	12	0	0	107	0	=	mRNA	NW_017388834.1	192469	194921	+	LOC109004068	agamous-like MADS-box protein AGL30
XR_001998221.1	XR_001998221.1	XR_001998221.1	0	0	0	0	12	15	0	0	0	0	24	10	15	25	7	11	0	0	55	0	=	ncRNA	NW_017388834.1	123568	125112	-	LOC109004077	uncharacterized LOC109004077
XM_018982428.1	XM_018982428.1	XM_018982428.1	0	0	0	0	93	95	0	0	0	9	56	54	44	97	21	7	0	0	216	0	=	mRNA	NW_017388834.1	144617	145339	-	LOC109004036	uncharacterized LOC109004036
XR_001998223.1	XR_001998223.1	XR_001998223.1	0	0	0	0	5	13	0	7	0	0	6	0	13	4	2	12	9	0	9	0	=	ncRNA	NW_017388834.1	181991	184022	-	LOC109004097	uncharacterized LOC109004097
XM_018982689.1	XM_018982689.1	XM_018982689.1	0	169	83	102	0	157	0	205	115	116	189	159	240	190	165	252	230	46	0	126	=	mRNA	NW_017388835.1	357492	362642	+	LOC109004209	mannan endo-1,4-beta-mannosidase 2-like
XM_018982680.1	XM_018982680.1	XM_018982680.1	481	172	138	234	242	151	335	88	91	141	198	172	281	136	123	53	161	103	277	74	=	mRNA	NW_017388835.1	357492	362642	+	LOC109004209	mannan endo-1,4-beta-mannosidase 2-like
XM_018982743.1	XM_018982743.1	XM_018982743.1	817	679	826	787	205	524	595	610	759	680	530	534	1075	630	651	566	606	508	378	413	=	mRNA	NW_017388835.1	553216	554303	+	LOC109004250	riboflavin synthase
XR_001998246.1	XR_001998246.1	XR_001998246.1	596	301	259	867	256	382	1301	1534	470	409	778	709	918	512	759	722	1109	1164	581	649	=	ncRNA	NW_017388835.1	571819	573052	+	LOC109004258	uncharacterized LOC109004258
XM_018982537.1	XM_018982537.1	XM_018982537.1	0	0	0	0	49	26	0	0	0	0	40	25	52	90	26	14	0	0	59	0	=	mRNA	NW_017388835.1	71283	72602	-	LOC109004111	BAHD acyltransferase At5g47980-like
XM_018982557.1	XM_018982557.1	XM_018982557.1	0	0	2	3	66	48	0	0	0	0	7	11	16	41	9	26	0	0	74	0	=	mRNA	NW_017388835.1	91078	91518	-	LOC109004124	uncharacterized mitochondrial protein AtMg00310-like
XM_018982571.1	XM_018982571.1	XM_018982571.1	0	0	2	0	7	29	0	0	0	0	59	19	16	68	32	5	0	0	3	0	=	mRNA	NW_017388835.1	144511	145830	-	LOC109004130	BAHD acyltransferase At5g47980-like
XM_018982595.1	XM_018982595.1	XM_018982595.1	0	0	0	4	31	54	0	4	0	0	39	33	49	128	24	9	0	0	80	0	=	mRNA	NW_017388835.1	222630	226367	-	LOC109004144	BAHD acyltransferase At5g47980-like
XM_018982618.1	XM_018982618.1	XM_018982618.1	0	0	0	9	16	10	0	0	0	0	7	10	14	24	10	2	0	0	13	0	=	mRNA	NW_017388835.1	269163	270188	-	LOC109004160	protein FAR1-RELATED SEQUENCE 4-like
XM_018982631.1	XM_018982631.1	XM_018982631.1	0	0	0	0	32	38	0	5	0	9	5	0	9	17	0	13	0	0	61	0	=	mRNA	NW_017388835.1	280022	280798	-	LOC109004166	bidirectional sugar transporter SWEET1-like
XR_001998240.1	XR_001998240.1	XR_001998240.1	0	0	0	0	7	23	0	0	0	0	11	0	16	11	3	6	0	0	57	0	=	ncRNA	NW_017388835.1	300129	302360	-	LOC109004196	uncharacterized LOC109004196
XM_018982641.1	XM_018982641.1	XM_018982641.1	0	0	0	0	13	21	9	0	0	0	8	18	5	13	6	13	0	0	67	0	=	mRNA	NW_017388835.1	318614	319399	-	LOC109004173	bidirectional sugar transporter SWEET1-like
XM_018982668.1	XM_018982668.1	XM_018982668.1	0	0	0	0	13	30	0	0	0	0	25	7	9	24	23	5	0	0	30	0	=	mRNA	NW_017388835.1	388700	389793	-	LOC109004203	MLP-like protein 423
XM_018982650.1	XM_018982650.1	XM_018982650.1	0	0	0	0	36	12	0	0	0	0	0	25	4	15	2	0	10	0	28	0	=	mRNA	NW_017388835.1	418630	419016	-	LOC109004184	RNA-directed DNA polymerase homolog
XM_018982709.1	XM_018982709.1	XM_018982709.1	929	658	1121	2001	123	455	816	921	1234	860	882	672	972	928	753	733	879	1634	372	1219	=	mRNA	NW_017388835.1	430304	485501	-	LOC109004223	two pore calcium channel protein 1B-like
XM_018982701.1	XM_018982701.1	XM_018982701.1	0	16	1	0	5	13	0	0	4	5	1	1	20	0	0	5	5	12	4	14	=	mRNA	NW_017388835.1	430304	485502	-	LOC109004223	two pore calcium channel protein 1B-like
XM_018982720.1	XM_018982720.1	XM_018982720.1	6784	5573	7277	7054	4294	6099	8712	8635	6266	10403	5306	4891	6687	5251	5505	3892	7573	6444	5768	6405	=	mRNA	NW_017388835.1	507647	516470	-	LOC109004236	callose synthase 12-like
XM_018982731.1	XM_018982731.1	XM_018982731.1	4363	3403	2073	1916	1696	1938	3520	3166	3064	3407	2536	2221	1662	1570	1967	1392	3074	2048	2345	2162	=	mRNA	NW_017388835.1	530097	534182	-	LOC109004243	putative uncharacterized protein DDB_G0294196
XM_018982763.1	XM_018982763.1	XM_018982763.1	63	45	16	41	23	39	95	107	24	25	50	27	23	39	28	12	42	38	37	29	=	mRNA	NW_017388836.1	796	1737	+	LOC109004262	probable folate-biopterin transporter 7
XM_018982776.1	XM_018982776.1	XM_018982776.1	57	1	18	44	1	1	15	20	1	35	5	4	60	77	8	27	35	18	24	19	=	mRNA	NW_017388836.1	5966	30890	+	LOC109004267	cytochrome P450 89A2-like
XR_001998254.1	XR_001998254.1	XR_001998254.1	0	0	0	0	0	14	0	0	0	0	0	0	0	0	0	0	0	0	0	0	=	ncRNA	NW_017388836.1	3646	6078	-	LOC109004284	uncharacterized LOC109004284
XM_018982817.1	XM_018982817.1	XM_018982817.1	2662	1488	2240	2842	376	347	1791	829	2291	473	2310	2421	2891	403	423	1323	290	2151	2473	2428	=	mRNA	NW_017388836.1	57982	61051	-	LOC109004298	uncharacterized LOC109004298
XM_018982828.1	XM_018982828.1	XM_018982828.1	2921	3737	2108	3247	1714	2379	3004	3319	2466	2297	5442	4794	2685	2977	2652	3635	3613	1591	2484	2290	=	mRNA	NW_017388836.1	69498	71283	-	LOC109004307	protein CDI-like
XM_018982838.1	XM_018982838.1	XM_018982838.1	0	0	0	4	47	39	0	0	0	0	45	35	44	98	48	13	0	0	134	0	=	mRNA	NW_017388837.1	542	1816	+	LOC109004316	protein FAR-RED IMPAIRED RESPONSE 1-like
XR_001998276.1	XR_001998276.1	XR_001998276.1	0	0	0	0	0	5	0	0	0	0	0	0	0	0	0	0	0	0	0	0	=	ncRNA	NW_017388837.1	2653	3070	+	LOC109004433	uncharacterized LOC109004433
XM_018982984.1	XM_018982984.1	XM_018982984.1	129	64	92	116	75	191	42	28	80	64	169	88	118	174	43	52	41	37	103	107	=	mRNA	NW_017388837.1	19821	24920	+	LOC109004437	growth-regulating factor 4-like
XM_018983060.1	XM_018983060.1	XM_018983060.1	207	22	1	1	1	1	102	1	10	1	2	62	46	1	1	1	11	1	10	0	=	mRNA	NW_017388837.1	60950	72956	+	LOC109004448	uncharacterized LOC109004448
XM_018982999.1	XM_018982999.1	XM_018982999.1	144	883	1630	146	612	1070	60	2754	837	2	1178	1564	798	1328	842	1	683	47	436	510	=	mRNA	NW_017388837.1	60951	72829	+	LOC109004448	uncharacterized LOC109004448
XM_018983053.1	XM_018983053.1	XM_018983053.1	292	42	121	323	0	69	77	125	88	205	0	45	18	52	95	179	92	0	106	97	=	mRNA	NW_017388837.1	60951	72956	+	LOC109004448	uncharacterized LOC109004448
XM_018983025.1	XM_018983025.1	XM_018983025.1	249	101	121	230	91	94	110	237	89	215	212	104	153	117	87	216	85	134	157	63	=	mRNA	NW_017388837.1	60951	72956	+	LOC109004448	uncharacterized LOC109004448
XM_018983011.1	XM_018983011.1	XM_018983011.1	145	0	0	145	0	35	71	9	0	1	1	20	33	13	11	131	1	63	13	7	=	mRNA	NW_017388837.1	60951	72956	+	LOC109004448	uncharacterized LOC109004448
XM_018983018.1	XM_018983018.1	XM_018983018.1	183	44	21	195	54	39	113	2	18	8	0	0	0	0	3	167	22	128	29	0	=	mRNA	NW_017388837.1	60951	72956	+	LOC109004448	uncharacterized LOC109004448
XM_018983005.1	XM_018983005.1	XM_018983005.1	209	22	198	184	0	133	132	67	75	232	63	13	0	45	13	181	35	161	0	10	=	mRNA	NW_017388837.1	60951	72956	+	LOC109004448	uncharacterized LOC109004448
XM_018982993.1	XM_018982993.1	XM_018982993.1	145	0	0	147	0	0	63	0	0	150	0	0	0	0	0	168	0	54	0	0	=	mRNA	NW_017388837.1	60951	72956	+	LOC109004448	uncharacterized LOC109004448
XM_018983045.1	XM_018983045.1	XM_018983045.1	507	137	119	583	89	56	350	70	108	517	374	155	314	51	42	318	61	567	268	95	=	mRNA	NW_017388837.1	60952	72956	+	LOC109004448	uncharacterized LOC109004448
XM_018983041.1	XM_018983041.1	XM_018983041.1	527	0	0	556	0	0	1155	0	0	602	0	0	0	0	0	445	0	572	0	0	=	mRNA	NW_017388837.1	60952	72956	+	LOC109004448	uncharacterized LOC109004448
XM_018983034.1	XM_018983034.1	XM_018983034.1	1033	222	157	677	94	223	650	262	106	772	668	347	218	112	219	503	219	609	159	71	=	mRNA	NW_017388837.1	60952	72956	+	LOC109004448	uncharacterized LOC109004448
XR_001998273.1	XR_001998273.1	XR_001998273.1	1704	1469	2474	2034	346	876	1730	2022	3141	3046	653	496	543	447	555	564	610	643	312	1323	=	ncRNA	NW_017388837.1	87563	88153	+	LOC109004415	uncharacterized LOC109004415
XM_018983103.1	XM_018983103.1	XM_018983103.1	7	2	14	3	9	11	0	0	11	0	3	3	0	3	0	30	12	7	17	7	=	mRNA	NW_017388837.1	139315	145102	+	LOC109004515	dnAJ-like protein slr0093
XM_018983101.1	XM_018983101.1	XM_018983101.1	0	1	5	1	0	20	1	1	0	24	28	0	68	19	5	4	16	10	22	0	=	mRNA	NW_017388837.1	139315	147284	+	LOC109004515	dnAJ-like protein slr0093
XR_001998298.1	XR_001998298.1	XR_001998298.1	6	11	5	12	5	21	19	1	18	1	4	7	9	10	2	1	3	1	2	19	=	misc_RNA	NW_017388837.1	139316	144033	+	LOC109004515	dnAJ-like protein slr0093
XM_018983093.1	XM_018983093.1	XM_018983093.1	0	0	0	15	0	0	16	6	11	23	0	2	6	11	0	89	6	0	38	0	=	mRNA	NW_017388837.1	139316	144625	+	LOC109004515	dnAJ-like protein slr0093
XM_018983083.1	XM_018983083.1	XM_018983083.1	53	3	0	8	0	48	11	7	9	39	1	2	23	1	78	23	1	1	33	46	=	mRNA	NW_017388837.1	139316	144625	+	LOC109004515	dnAJ-like protein slr0093
XM_018983112.1	XM_018983112.1	XM_018983112.1	53	34	0	38	109	95	37	27	77	60	49	38	0	63	0	0	19	39	0	25	=	mRNA	NW_017388837.1	139318	144625	+	LOC109004515	dnAJ-like protein slr0093
XM_018982870.1	XM_018982870.1	XM_018982870.1	2410	1394	1493	1802	725	1072	761	1150	1267	1450	1916	1822	2360	1639	1448	1734	1271	1007	1174	1017	=	mRNA	NW_017388837.1	166247	172337	+	LOC109004342	prohibitin-1, mitochondrial-like
XM_018983126.1	XM_018983126.1	XM_018983126.1	3425	1958	4755	4187	1101	2997	749	1171	1466	3488	2086	1493	7463	4897	4216	5904	1772	916	1424	3869	=	mRNA	NW_017388837.1	183553	185819	+	LOC109004546	uncharacterized LOC109004546
XM_018983157.1	XM_018983157.1	XM_018983157.1	49	12	7	5	16	11	17	56	30	32	98	125	172	126	67	86	103	79	349	171	=	mRNA	NW_017388837.1	257505	265010	+	LOC109004570	uncharacterized LOC109004570
XM_018983163.1	XM_018983163.1	XM_018983163.1	686	527	423	361	99	147	247	323	500	415	433	415	399	211	273	339	321	289	224	531	=	mRNA	NW_017388837.1	259269	265010	+	LOC109004570	uncharacterized LOC109004570
XM_018983184.1	XM_018983184.1	XM_018983184.1	86	100	0	124	0	0	0	64	0	0	0	0	81	0	109	58	0	0	0	0	=	mRNA	NW_017388837.1	298035	304651	+	LOC109004583	uncharacterized LOC109004583
XM_018983175.1	XM_018983175.1	XM_018983175.1	1079	677	724	884	215	480	465	477	731	485	809	723	860	531	585	734	544	394	349	384	=	mRNA	NW_017388837.1	298036	304651	+	LOC109004583	uncharacterized LOC109004583
XR_001998275.1	XR_001998275.1	XR_001998275.1	0	0	0	0	0	6	0	0	0	0	10	0	0	8	4	4	16	0	8	0	=	ncRNA	NW_017388837.1	3931	4230	-	LOC109004427	uncharacterized LOC109004427
XM_018982849.1	XM_018982849.1	XM_018982849.1	0	0	0	0	0	0	0	0	0	0	0	0	24	33	0	3	0	5	27	0	=	mRNA	NW_017388837.1	36448	37580	-	LOC109004324	uncharacterized LOC109004324
XM_018982858.1	XM_018982858.1	XM_018982858.1	0	0	0	0	0	4	0	0	0	0	0	0	11	27	0	32	0	0	24	0	=	mRNA	NW_017388837.1	46088	46408	-	LOC109004335	uncharacterized LOC109004335
XM_018983071.1	XM_018983071.1	XM_018983071.1	1133	895	3325	1698	440	1013	1532	1980	1921	2710	317	1268	882	1054	678	698	1210	886	1846	5460	=	mRNA	NW_017388837.1	105050	114328	-	LOC109004505	alcohol dehydrogenase-like 1
XM_018983133.1	XM_018983133.1	XM_018983133.1	185	70	1	258	0	2	96	556	1	352	1	1	44	2	42	1	74	1	1	278	=	mRNA	NW_017388837.1	217787	222093	-	LOC109004557	GDSL esterase/lipase At3g27950-like
XM_018982898.1	XM_018982898.1	XM_018982898.1	0	0	0	0	12	0	0	0	0	0	0	0	0	0	0	0	0	0	0	0	=	mRNA	NW_017388837.1	295262	295912	-	LOC109004362	uncharacterized LOC109004362
XM_018983196.1	XM_018983196.1	XM_018983196.1	7009	7662	4530	2348	1120	2978	1566	2049	1817	2746	25584	28187	3201	2222	2135	2548	2413	1609	2436	2422	=	mRNA	NW_017388837.1	313502	317589	-	LOC109004593	cinnamoyl-CoA reductase-like SNL6
XM_018982931.1	XM_018982931.1	XM_018982931.1	0	0	0	0	13	19	5	5	0	0	4	0	0	8	13	11	0	0	53	0	=	mRNA	NW_017388837.1	394763	396254	-	LOC109004399	transcription factor MYB39-like
XM_018983210.1	XM_018983210.1	XM_018983210.1	0	0	2	0	22	9	0	0	0	0	15	21	37	53	19	8	4	0	40	0	=	mRNA	NW_017388838.1	5319	9576	+	LOC109004599	protein DETOXIFICATION 34-like
XM_018983225.1	XM_018983225.1	XM_018983225.1	927	658	221	245	96	202	247	338	675	350	532	1063	293	122	305	287	97	128	106	196	=	mRNA	NW_017388838.1	10340	12168	-	LOC109004606	probable E3 ubiquitin-protein ligase RHB1A
XR_001998323.1	XR_001998323.1	XR_001998323.1	2	2	0	105	0	0	3	1	3	218	219	5	52	3	0	0	82	4	151	0	=	misc_RNA	NW_017388839.1	6303	13656	+	LOC109004635	pentatricopeptide repeat-containing protein At2g46050, mitochondrial
XR_001998327.1	XR_001998327.1	XR_001998327.1	0	16	0	0	0	0	0	0	31	0	0	0	0	0	0	0	0	0	0	0	=	misc_RNA	NW_017388839.1	6303	13676	+	LOC109004635	pentatricopeptide repeat-containing protein At2g46050, mitochondrial
XR_001998324.1	XR_001998324.1	XR_001998324.1	176	109	116	29	199	194	63	205	191	0	1	216	193	161	160	154	0	30	108	128	=	misc_RNA	NW_017388839.1	6303	13676	+	LOC109004635	pentatricopeptide repeat-containing protein At2g46050, mitochondrial
XM_018983277.1	XM_018983277.1	XM_018983277.1	0	0	1	0	0	2	0	0	0	4	0	0	0	0	3	0	0	0	0	0	=	mRNA	NW_017388839.1	6303	14070	+	LOC109004635	pentatricopeptide repeat-containing protein At2g46050, mitochondrial
XM_018983267.1	XM_018983267.1	XM_018983267.1	11	8	2	8	2	2	3	7	8	8	2	10	26	45	15	23	11	32	0	7	=	mRNA	NW_017388839.1	6303	14070	+	LOC109004635	pentatricopeptide repeat-containing protein At2g46050, mitochondrial
XM_018983250.1	XM_018983250.1	XM_018983250.1	8121	10944	9498	11758	4912	9685	13495	10142	14173	11990	3424	3067	10507	10963	12106	11527	12562	8526	12482	8492	=	mRNA	NW_017388839.1	19754	23663	+	LOC109004623	G-type lectin S-receptor-like serine/threonine-protein kinase RKS1
XM_018983257.1	XM_018983257.1	XM_018983257.1	490	671	493	900	318	655	383	1468	908	1030	262	77	358	340	413	465	652	445	596	490	=	mRNA	NW_017388839.1	19754	23666	+	LOC109004623	G-type lectin S-receptor-like serine/threonine-protein kinase RKS1
XM_018983291.1	XM_018983291.1	XM_018983291.1	36	86	81	175	0	136	370	393	120	81	0	8	57	106	157	0	234	160	0	24	=	mRNA	NW_017388839.1	34741	37481	+	LOC109004655	G-type lectin S-receptor-like serine/threonine-protein kinase At1g11410
XR_001998317.1	XR_001998317.1	XR_001998317.1	47	87	48	0	0	171	61	0	75	0	60	61	0	0	0	0	0	0	0	64	=	ncRNA	NW_017388839.1	8	5113	-	LOC109004612	uncharacterized LOC109004612
XR_001998315.1	XR_001998315.1	XR_001998315.1	0	108	0	0	0	0	0	0	88	0	0	32	0	0	0	0	151	0	0	0	=	ncRNA	NW_017388839.1	8	5115	-	LOC109004612	uncharacterized LOC109004612
XM_018983419.1	XM_018983419.1	XM_018983419.1	13	0	9	9	74	145	5	24	17	9	103	95	69	139	105	45	0	0	124	0	=	mRNA	NW_017388844.1	348007	349773	+	LOC109004749	uncharacterized LOC109004749
XM_018983431.1	XM_018983431.1	XM_018983431.1	12639	9149	4778	6681	1420	1909	1746	1878	1775	1503	8174	7640	6604	3957	2934	3216	2691	1655	1191	1278	=	mRNA	NW_017388844.1	490162	495979	+	LOC109004756	protein COBRA-like
XM_018983443.1	XM_018983443.1	XM_018983443.1	18839	15060	14115	16798	3984	7039	13646	16098	10619	12704	10062	10167	13254	8807	9535	9818	10844	9442	5179	5841	=	mRNA	NW_017388844.1	519504	522101	+	LOC109004764	alpha-1,4-glucan-protein synthase [UDP-forming] 2-like
XM_018983302.1	XM_018983302.1	XM_018983302.1	5	3	0	0	68	67	0	0	0	0	72	41	31	68	22	21	0	5	133	0	=	mRNA	NW_017388844.1	46152	50616	-	LOC109004665	uncharacterized LOC109004665
XM_018983405.1	XM_018983405.1	XM_018983405.1	5717	5542	1797	1971	1487	2612	3623	3431	6756	10217	2436	2224	954	1409	1721	1842	2473	1572	5108	3988	=	mRNA	NW_017388844.1	174881	180180	-	LOC109004745	NAC domain-containing protein 21/22
XR_001998357.1	XR_001998357.1	XR_001998357.1	0	0	0	0	0	0	0	0	0	0	1	0	1	1	0	0	0	0	0	0	=	ncRNA	NW_017388844.1	442277	453342	-	LOC109004740	uncharacterized LOC109004740
XM_018983343.1	XM_018983343.1	XM_018983343.1	0	0	0	0	30	35	0	0	0	0	35	5	26	43	8	14	0	0	50	0	=	mRNA	NW_017388844.1	462701	464778	-	LOC109004712	uncharacterized LOC109004712
XM_018983374.1	XM_018983374.1	XM_018983374.1	0	0	0	0	16	20	0	0	0	0	7	2	0	9	3	0	0	0	13	0	=	mRNA	NW_017388844.1	601695	603744	-	LOC109004727	uncharacterized LOC109004727
XM_018983450.1	XM_018983450.1	XM_018983450.1	0	0	0	0	0	0	0	2	0	0	0	167	0	0	0	0	0	0	0	0	=	mRNA	NW_017388844.1	629686	639785	-	LOC109004775	squamosa promoter-binding-like protein 18
XM_018983458.1	XM_018983458.1	XM_018983458.1	129	0	0	0	0	0	51	0	0	0	1	0	0	0	0	0	0	0	0	0	=	mRNA	NW_017388844.1	629686	639860	-	LOC109004775	squamosa promoter-binding-like protein 18
XM_018983476.1	XM_018983476.1	XM_018983476.1	0	0	0	0	0	0	46	0	0	0	0	0	0	0	0	0	0	0	0	0	=	mRNA	NW_017388844.1	629686	640006	-	LOC109004775	squamosa promoter-binding-like protein 18
XM_018983466.1	XM_018983466.1	XM_018983466.1	0	101	89	72	79	104	0	5	7	37	250	0	67	89	57	29	37	39	109	21	=	mRNA	NW_017388844.1	629686	640006	-	LOC109004775	squamosa promoter-binding-like protein 18
XM_018983853.1	XM_018983853.1	XM_018983853.1	69	86	62	41	0	66	23	60	53	64	40	33	43	48	41	38	39	27	82	42	=	mRNA	NW_017388845.1	131637	133173	+	LOC109005067	probable xyloglucan endotransglucosylase/hydrolase protein 28
XM_018983860.1	XM_018983860.1	XM_018983860.1	18	22	9	19	33	32	29	4	15	25	21	19	28	9	15	38	7	16	7	12	=	mRNA	NW_017388845.1	131659	132801	+	LOC109005067	probable xyloglucan endotransglucosylase/hydrolase protein 28
XM_018983844.1	XM_018983844.1	XM_018983844.1	306	244	202	414	96	242	135	151	322	232	200	301	444	317	293	270	237	257	64	270	=	mRNA	NW_017388845.1	131665	133172	+	LOC109005067	probable xyloglucan endotransglucosylase/hydrolase protein 28
XM_018983547.1	XM_018983547.1	XM_018983547.1	0	0	5	0	41	58	0	0	0	0	10	29	23	4	11	9	0	0	29	9	=	mRNA	NW_017388845.1	170506	171964	+	LOC109004838	UPF0481 protein At3g47200-like
XR_001998403.1	XR_001998403.1	XR_001998403.1	0	0	0	0	0	1	0	0	0	0	0	0	0	0	0	0	0	0	0	0	=	ncRNA	NW_017388845.1	203182	206542	+	LOC109005093	uncharacterized LOC109005093
XM_018983945.1	XM_018983945.1	XM_018983945.1	1848	2502	2942	3098	3403	4153	6407	2821	2377	10037	5602	4910	5032	4930	3084	3719	5637	2749	2497	10629	=	mRNA	NW_017388845.1	531572	532739	+	LOC109005140	ethylene-responsive transcription factor ERF105-like
XM_018983956.1	XM_018983956.1	XM_018983956.1	3645	5343	9754	9192	12117	12995	24340	11155	9001	30791	12144	10883	13758	14581	10887	15514	18493	9143	9680	27455	=	mRNA	NW_017388845.1	555820	557056	+	LOC109005151	ethylene-responsive transcription factor 5-like
XM_018983668.1	XM_018983668.1	XM_018983668.1	2	3	4	0	32	52	0	0	0	0	53	27	19	51	41	8	0	0	39	0	=	mRNA	NW_017388845.1	546157	546735	+	LOC109004958	RNA-directed DNA polymerase homolog
XM_018983963.1	XM_018983963.1	XM_018983963.1	2397	1477	1884	2361	1528	2337	4339	3902	1457	2293	2741	3108	3553	3854	5387	5271	6851	4923	2314	2076	=	mRNA	NW_017388845.1	657902	661601	+	LOC109005158	RING-H2 finger protein ATL20-like
XR_001998439.1	XR_001998439.1	XR_001998439.1	11	15	1	4	3	0	11	0	5	1	10	5	0	9	0	0	0	15	5	0	=	misc_RNA	NW_017388845.1	750901	755109	+	LOC109005196	uncharacterized LOC109005196
XR_001998428.1	XR_001998428.1	XR_001998428.1	12	15	3	14	0	0	0	0	24	2	0	0	0	0	0	0	0	0	217	0	=	misc_RNA	NW_017388845.1	750901	755114	+	LOC109005196	uncharacterized LOC109005196
XR_001998430.1	XR_001998430.1	XR_001998430.1	1	1	1	1	1	4	1	5	1	1	1	1	5	1	0	4	7	6	1	0	=	misc_RNA	NW_017388845.1	750901	755126	+	LOC109005196	uncharacterized LOC109005196
XR_001998429.1	XR_001998429.1	XR_001998429.1	0	0	0	0	49	0	46	0	0	25	0	0	0	0	0	0	20	0	0	0	=	misc_RNA	NW_017388845.1	750901	758434	+	LOC109005196	uncharacterized LOC109005196
XR_001998438.1	XR_001998438.1	XR_001998438.1	38	97	165	64	28	84	52	215	61	105	79	31	58	51	49	38	23	48	92	34	=	misc_RNA	NW_017388845.1	750901	763035	+	LOC109005196	uncharacterized LOC109005196
XR_001998436.1	XR_001998436.1	XR_001998436.1	117	125	0	0	0	0	70	0	96	208	130	38	0	0	0	48	18	128	0	78	=	misc_RNA	NW_017388845.1	750901	769439	+	LOC109005196	uncharacterized LOC109005196
XM_018984006.1	XM_018984006.1	XM_018984006.1	5	7	93	38	66	123	2	90	72	18	65	70	90	150	52	33	1	6	7	21	=	mRNA	NW_017388845.1	753916	769448	+	LOC109005196	uncharacterized LOC109005196
XR_001998394.1	XR_001998394.1	XR_001998394.1	0	0	0	0	0	7	0	0	0	0	0	0	2	2	0	0	0	0	3	0	=	ncRNA	NW_017388845.1	857248	858905	+	LOC109005047	uncharacterized LOC109005047
XR_001998399.1	XR_001998399.1	XR_001998399.1	0	0	0	0	0	0	0	0	0	0	0	4	0	0	0	0	0	0	0	0	=	ncRNA	NW_017388845.1	924305	929459	+	LOC109005053	uncharacterized LOC109005053
XM_018984053.1	XM_018984053.1	XM_018984053.1	0	29	17	39	0	0	0	0	104	0	28	42	0	0	99	66	0	0	0	42	=	mRNA	NW_017388845.1	942857	949413	+	LOC109005223	palmitoyl-protein thioesterase 1-like
XM_018984045.1	XM_018984045.1	XM_018984045.1	2804	2359	1723	2357	584	1638	1479	1772	2698	1954	4679	4554	2192	1766	1755	2302	1733	1664	1792	1505	=	mRNA	NW_017388845.1	942857	949413	+	LOC109005223	palmitoyl-protein thioesterase 1-like
XM_018984076.1	XM_018984076.1	XM_018984076.1	1327	1418	204	320	133	119	232	120	401	760	297	215	458	405	89	198	29	48	257	502	=	mRNA	NW_017388845.1	1068159	1070294	+	LOC109005245	uncharacterized LOC109005245
XM_018983527.1	XM_018983527.1	XM_018983527.1	1	0	0	0	249	140	3	6	0	0	60	21	87	97	31	34	0	0	274	0	=	mRNA	NW_017388845.1	75109	76341	-	LOC109004822	uncharacterized LOC109004822
XM_018983557.1	XM_018983557.1	XM_018983557.1	0	0	0	0	165	130	5	0	0	0	0	0	2	3	3	0	0	0	15	0	=	mRNA	NW_017388845.1	174375	177190	-	LOC109004849	uncharacterized LOC109004849
XM_018983872.1	XM_018983872.1	XM_018983872.1	0	0	5	0	13	54	1	0	0	0	0	0	0	0	0	0	0	0	0	0	=	mRNA	NW_017388845.1	206461	214538	-	LOC109005083	thaumatin-like protein 1b
XM_018983567.1	XM_018983567.1	XM_018983567.1	0	0	0	0	14	32	0	0	0	0	481	421	555	492	322	398	379	330	504	735	=	mRNA	NW_017388845.1	222906	225802	-	LOC109004857	TMV resistance protein N-like
XR_001998404.1	XR_001998404.1	XR_001998404.1	0	0	0	4	13	8	4	0	0	0	1	1	1	1	1	1	1	1	1	1	=	ncRNA	NW_017388845.1	226601	244360	-	LOC109005120	uncharacterized LOC109005120
XM_018983908.1	XM_018983908.1	XM_018983908.1	0	0	35	0	0	17	0	0	0	0	0	0	0	0	0	0	0	0	0	0	=	mRNA	NW_017388845.1	267776	282330	-	LOC109005100	TMV resistance protein N-like
XM_018983891.1	XM_018983891.1	XM_018983891.1	11	0	0	20	97	54	7	5	13	16	0	0	0	0	0	0	0	0	8	0	=	mRNA	NW_017388845.1	268264	282330	-	LOC109005100	TMV resistance protein N-like
XM_018983935.1	XM_018983935.1	XM_018983935.1	3179	4284	6669	12296	8577	10061	19116	17778	8876	11312	7829	6912	7036	5530	16729	9498	22899	23058	6145	9189	=	mRNA	NW_017388845.1	438470	439843	-	LOC109005134	ethylene-responsive transcription factor 2-like
XM_018983646.1	XM_018983646.1	XM_018983646.1	0	0	0	0	26	13	0	0	0	0	0	11	0	31	9	6	0	0	81	0	=	mRNA	NW_017388845.1	506386	527926	-	LOC109004942	uncharacterized LOC109004942
XM_018983695.1	XM_018983695.1	XM_018983695.1	0	0	0	0	8	9	0	0	0	0	0	8	11	11	17	0	0	0	38	0	=	mRNA	NW_017388845.1	653929	654927	-	LOC109004972	uncharacterized LOC109004972
XM_018983984.1	XM_018983984.1	XM_018983984.1	128	0	141	106	0	0	91	135	148	136	0	115	73	127	77	252	111	95	0	0	=	mRNA	NW_017388845.1	668408	676188	-	LOC109005169	putative disease resistance protein At4g19050
XM_018983979.1	XM_018983979.1	XM_018983979.1	617	276	270	342	179	297	694	329	162	1139	310	184	714	515	400	522	150	0	534	440	=	mRNA	NW_017388845.1	668408	676188	-	LOC109005169	putative disease resistance protein At4g19050
XM_018983973.1	XM_018983973.1	XM_018983973.1	3381	3719	4485	3383	2278	2535	2544	2130	3221	5174	2038	2675	5357	5443	2364	1463	2645	1073	2571	2311	=	mRNA	NW_017388845.1	668408	676188	-	LOC109005169	putative disease resistance protein At4g19050
XR_001998390.1	XR_001998390.1	XR_001998390.1	0	0	2	0	64	62	0	0	0	0	59	18	48	55	9	21	0	0	188	0	=	ncRNA	NW_017388845.1	707392	711015	-	LOC109005041	uncharacterized LOC109005041
XM_018983994.1	XM_018983994.1	XM_018983994.1	4760	3040	2254	2486	730	1023	2069	1631	1112	2009	2480	2735	4788	4051	2161	2186	2002	1005	1617	2012	=	mRNA	NW_017388845.1	712114	714791	-	LOC109005188	disease resistance RPP13-like protein 4
XR_001998440.1	XR_001998440.1	XR_001998440.1	0	0	0	0	0	10	0	0	0	0	22	20	0	15	12	0	0	0	2	0	=	ncRNA	NW_017388845.1	775933	784711	-	LOC109005218	uncharacterized LOC109005218
XM_018983709.1	XM_018983709.1	XM_018983709.1	0	0	5	0	3	5	0	0	0	4	2	1	1	4	4	5	0	0	7	5	=	mRNA	NW_017388845.1	791870	792448	-	LOC109004975	uncharacterized LOC109004975
XM_018983722.1	XM_018983722.1	XM_018983722.1	184	142	51	84	89	154	13	37	75	42	107	28	106	119	19	70	17	17	223	38	=	mRNA	NW_017388845.1	805876	807438	-	LOC109004983	disease resistance RPP13-like protein 4
XM_018984063.1	XM_018984063.1	XM_018984063.1	2969	2589	2792	3150	759	1648	2062	1908	2801	3105	2515	2321	2975	1951	2695	2270	2374	2183	2015	2649	=	mRNA	NW_017388845.1	996570	1001162	-	LOC109005236	putative dual specificity protein phosphatase DSP8
XM_018984088.1	XM_018984088.1	XM_018984088.1	1092	488	447	427	0	81	279	226	181	789	844	98	1307	638	239	126	80	105	130	896	=	mRNA	NW_017388845.1	1094628	1096819	-	LOC109005254	homeobox-leucine zipper protein HAT4-like
XM_018984100.1	XM_018984100.1	XM_018984100.1	3344	2410	1711	2627	1337	1967	4946	5753	1237	1641	4803	3945	2645	2292	3617	2562	5577	4258	1495	1126	=	mRNA	NW_017388845.1	1219390	1222138	-	LOC109005259	uncharacterized LOC109005259
XM_018984113.1	XM_018984113.1	XM_018984113.1	232	90	206	177	338	338	202	105	253	246	261	201	317	364	154	287	123	223	401	189	=	mRNA	NW_017388845.1	1261280	1264322	-	LOC109005268	probable E3 ubiquitin-protein ligase BAH1-like 1
XM_018983799.1	XM_018983799.1	XM_018983799.1	0	0	0	1	0	1	1	0	0	1	0	0	0	0	0	1	0	0	1	1	=	mRNA	NW_017388845.1	1262117	1263024	-	LOC109005033	cyprosin-like
XM_018983831.1	XM_018983831.1	XM_018983831.1	32	21	207	346	131	200	693	571	164	0	63	44	132	101	35	293	193	368	211	0	=	mRNA	NW_017388845.1	1290872	1291380	-	LOC109005060	stigma-specific STIG1-like protein 1
XR_001998449.1	XR_001998449.1	XR_001998449.1	272	131	0	71	0	0	54	60	40	127	34	34	0	90	0	0	66	0	212	80	=	ncRNA	NW_017388846.1	4311	5881	+	LOC109005312	uncharacterized LOC109005312
XM_018984302.1	XM_018984302.1	XM_018984302.1	38	58	216	266	66	24	316	169	41	61	1	68	125	133	112	82	99	264	94	257	=	mRNA	NW_017388846.1	151825	155541	+	LOC109005376	LRR receptor-like serine/threonine-protein kinase GSO1
XM_018984307.1	XM_018984307.1	XM_018984307.1	249	78	0	232	0	156	297	0	83	147	0	21	129	87	60	107	89	19	88	0	=	mRNA	NW_017388846.1	152041	155540	+	LOC109005376	LRR receptor-like serine/threonine-protein kinase GSO1
XM_018984320.1	XM_018984320.1	XM_018984320.1	28	8	5	25	0	1	3	0	11	67	0	1	0	0	0	0	0	0	0	0	=	mRNA	NW_017388846.1	156535	226642	+	LOC109005389	LRR receptor-like serine/threonine-protein kinase GSO2
XM_018984328.1	XM_018984328.1	XM_018984328.1	4164	5381	1803	1431	320	553	1708	1217	1343	3303	305	409	995	715	352	336	64	10	213	453	=	mRNA	NW_017388846.1	222390	224528	+	LOC109005389	LRR receptor-like serine/threonine-protein kinase GSO2
XM_018984369.1	XM_018984369.1	XM_018984369.1	1242	1794	918	602	365	469	845	702	361	717	1258	866	971	789	685	593	944	607	281	554	=	mRNA	NW_017388846.1	170434	172841	+	LOC109005426	uncharacterized LOC109005426
XM_018984403.1	XM_018984403.1	XM_018984403.1	8	5	0	4	53	24	0	0	0	0	39	20	43	26	13	26	0	0	69	0	=	mRNA	NW_017388846.1	262013	265747	+	LOC109005442	heparanase-like protein 3
XM_018984412.1	XM_018984412.1	XM_018984412.1	0	0	0	11	41	43	0	0	0	0	25	17	40	70	13	21	0	0	84	0	=	mRNA	NW_017388846.1	275070	276839	+	LOC109005459	uncharacterized LOC109005459
XM_018984446.1	XM_018984446.1	XM_018984446.1	1556	1327	1372	1330	494	1127	1568	1437	1124	1692	1362	1658	1153	901	1218	1246	1595	1343	638	1367	=	mRNA	NW_017388846.1	389787	398985	+	LOC109005481	INO80 complex subunit D-like
XM_018984454.1	XM_018984454.1	XM_018984454.1	2839	1655	3332	2276	983	2018	403	342	289	868	10386	9861	4002	1990	1442	2642	929	630	484	1258	=	mRNA	NW_017388846.1	523651	527850	+	LOC109005487	omega-hydroxypalmitate O-feruloyl transferase
XM_018984261.1	XM_018984261.1	XM_018984261.1	0	0	0	0	0	0	0	0	1	0	0	1	0	0	0	0	0	0	0	0	=	mRNA	NW_017388846.1	27988	36945	-	LOC109005318	receptor-like protein 12
XM_018984245.1	XM_018984245.1	XM_018984245.1	0	0	0	0	0	10	0	0	3	0	0	0	33	0	0	3	3	2	0	0	=	mRNA	NW_017388846.1	27988	36946	-	LOC109005318	receptor-like protein 12
XM_018984212.1	XM_018984212.1	XM_018984212.1	0	0	0	0	0	0	0	0	0	0	0	0	0	3	0	0	0	0	0	0	=	mRNA	NW_017388846.1	27988	102708	-	LOC109005318	receptor-like protein 12
XM_018984185.1	XM_018984185.1	XM_018984185.1	0	0	8	1	0	0	0	0	0	0	0	0	0	0	0	0	0	0	0	0	=	mRNA	NW_017388846.1	27988	102711	-	LOC109005318	receptor-like protein 12
XM_018984252.1	XM_018984252.1	XM_018984252.1	25	28	28	22	42	0	49	22	0	16	324	143	303	2064	197	89	219	422	0	433	=	mRNA	NW_017388846.1	98389	102707	-	LOC109005318	receptor-like protein 12
XM_018984271.1	XM_018984271.1	XM_018984271.1	0	0	0	0	0	0	0	0	0	0	27	24	293	178	124	0	77	0	0	77	=	mRNA	NW_017388846.1	98389	102711	-	LOC109005318	receptor-like protein 12
XM_018984290.1	XM_018984290.1	XM_018984290.1	0	0	0	0	32	28	15	25	5	0	18	3	26	22	16	21	16	21	65	0	=	mRNA	NW_017388846.1	93428	94326	-	LOC109005367	uncharacterized LOC109005367
XM_018984382.1	XM_018984382.1	XM_018984382.1	4	0	0	0	9	6	5	0	12	0	2	7	26	12	7	14	10	10	16	6	=	mRNA	NW_017388846.1	142474	143226	-	LOC109005431	protein OS-9 homolog
XM_018984349.1	XM_018984349.1	XM_018984349.1	5991	3887	3003	4418	884	2483	3328	3602	5073	3588	3505	3439	3043	1740	2480	2684	2851	2624	2329	1865	=	mRNA	NW_017388846.1	176091	179905	-	LOC109005401	protein OS-9 homolog
XM_018984342.1	XM_018984342.1	XM_018984342.1	40	37	25	70	29	43	38	46	49	29	26	25	25	26	22	21	23	23	26	22	=	mRNA	NW_017388846.1	176091	179907	-	LOC109005401	protein OS-9 homolog
XM_018984156.1	XM_018984156.1	XM_018984156.1	0	0	0	0	15	13	0	0	0	0	14	8	13	27	5	2	0	0	34	0	=	mRNA	NW_017388846.1	185538	186811	-	LOC109005298	uncharacterized LOC109005298
XM_018984168.1	XM_018984168.1	XM_018984168.1	1502	1164	900	816	158	562	625	1020	1101	745	974	1040	530	546	465	471	408	495	196	504	=	mRNA	NW_017388846.1	266118	274679	-	LOC109005307	probable anion transporter 6, chloroplastic
XM_018984437.1	XM_018984437.1	XM_018984437.1	583	350	1436	1458	367	958	873	603	1064	1571	614	510	1761	1056	936	975	680	369	353	1016	=	mRNA	NW_017388846.1	356840	373514	-	LOC109005470	phosphoglycolate phosphatase 1B, chloroplastic-like
XM_018984475.1	XM_018984475.1	XM_018984475.1	0	0	0	0	27	8	0	0	0	0	18	8	18	22	12	13	0	0	36	0	=	mRNA	NW_017388848.1	84402	84731	+	LOC109005504	RNA-directed DNA polymerase homolog
XM_018984533.1	XM_018984533.1	XM_018984533.1	0	0	0	0	79	48	0	13	4	0	49	26	28	31	4	31	0	0	127	0	=	mRNA	NW_017388848.1	126914	131241	+	LOC109005539	PHD finger protein MALE STERILITY 1
XM_018984600.1	XM_018984600.1	XM_018984600.1	525	142	119	192	0	107	98	167	237	123	102	0	263	225	1	0	0	30	0	198	=	mRNA	NW_017388848.1	176548	179010	+	LOC109005587	protein SHOOT GRAVITROPISM 5-like
XM_018984498.1	XM_018984498.1	XM_018984498.1	3	0	0	4	2	1	0	0	0	7	8	3	3	2	1	4	0	1	4	7	=	mRNA	NW_017388848.1	190725	191156	+	LOC109005520	uncharacterized LOC109005520
XM_018984570.1	XM_018984570.1	XM_018984570.1	117	99	275	10	0	566	57	6	575	0	16	565	348	0	18	1	408	77	13	245	=	mRNA	NW_017388848.1	94572	96414	-	LOC109005571	protein BASIC PENTACYSTEINE2-like
XM_018984579.1	XM_018984579.1	XM_018984579.1	62	29	4	40	0	53	16	27	23	0	23	0	25	9	29	2	0	53	1	0	=	mRNA	NW_017388848.1	94572	96560	-	LOC109005571	protein BASIC PENTACYSTEINE2-like
XM_018984586.1	XM_018984586.1	XM_018984586.1	1631	1881	1461	415	216	528	977	439	773	1038	2349	1747	1645	1132	882	673	1102	977	881	990	=	mRNA	NW_017388848.1	94572	96569	-	LOC109005571	protein BASIC PENTACYSTEINE2-like
XM_018984745.1	XM_018984745.1	XM_018984745.1	5	15	0	0	0	0	9	0	0	0	0	0	0	0	0	0	0	0	0	0	=	mRNA	NW_017388849.1	71779	88054	+	LOC109005688	40S ribosomal protein S19-3-like
XM_018984739.1	XM_018984739.1	XM_018984739.1	0	0	0	0	0	0	0	0	0	5	0	0	0	9	0	6	0	0	14	0	=	mRNA	NW_017388849.1	72743	88054	+	LOC109005688	40S ribosomal protein S19-3-like
XR_001998502.1	XR_001998502.1	XR_001998502.1	0	0	2	0	9	4	0	0	0	0	96	30	86	175	38	51	8	8	424	9	=	ncRNA	NW_017388849.1	90460	91758	+	LOC109005706	uncharacterized LOC109005706
XM_018984610.1	XM_018984610.1	XM_018984610.1	5	0	0	5	13	81	0	16	0	0	123	78	47	103	78	21	17	11	13	6	=	mRNA	NW_017388849.1	79836	81380	+	LOC109005598	uncharacterized LOC109005598
XM_018984658.1	XM_018984658.1	XM_018984658.1	0	0	0	0	55	49	9	0	0	0	33	39	34	47	9	36	0	0	56	0	=	mRNA	NW_017388849.1	149275	149688	+	LOC109005644	uncharacterized LOC109005644
XM_018984682.1	XM_018984682.1	XM_018984682.1	0	0	3	7	50	38	0	0	0	0	18	33	57	31	17	0	0	0	0	0	=	mRNA	NW_017388849.1	220513	223477	+	LOC109005660	pathogenesis-related protein 5-like
XM_018984629.1	XM_018984629.1	XM_018984629.1	0	0	0	0	2	3	0	0	0	0	3	3	3	2	2	2	0	0	3	0	=	mRNA	NW_017388849.1	84567	85115	-	LOC109005614	uncharacterized LOC109005614
XM_018984762.1	XM_018984762.1	XM_018984762.1	1229	976	691	730	212	327	251	389	584	900	105	73	518	502	228	294	105	143	535	407	=	mRNA	NW_017388849.1	158015	161839	-	LOC109005713	serine/threonine-protein kinase BRI1-like 2
XM_018984668.1	XM_018984668.1	XM_018984668.1	0	0	0	0	0	2	0	0	0	0	15	19	0	19	13	0	0	0	8	0	=	mRNA	NW_017388849.1	218751	219161	-	LOC109005655	uncharacterized LOC109005655
XM_018984770.1	XM_018984770.1	XM_018984770.1	7	0	0	5	0	0	0	0	0	0	28	22	27	66	22	27	6	0	48	22	=	mRNA	NW_017388849.1	247658	249494	-	LOC109005724	uncharacterized LOC109005724
XM_018984706.1	XM_018984706.1	XM_018984706.1	0	0	0	5	101	110	5	5	0	12	12	29	28	95	34	25	0	0	226	0	=	mRNA	NW_017388849.1	253686	254786	-	LOC109005673	uncharacterized LOC109005673
XM_018984781.1	XM_018984781.1	XM_018984781.1	0	0	0	0	9	5	0	0	0	0	0	5	0	0	0	0	0	0	18	0	=	mRNA	NW_017388850.1	419	3776	+	LOC109005732	zinc finger MYM-type protein 1-like
XM_018985052.1	XM_018985052.1	XM_018985052.1	365	50	299	232	269	203	165	380	196	360	134	0	0	384	256	169	185	188	353	207	=	mRNA	NW_017388850.1	4385	17404	+	LOC109005941	transcription initiation factor TFIID subunit 15
XM_018985065.1	XM_018985065.1	XM_018985065.1	2327	1244	883	1089	262	752	402	631	1183	1290	1715	1519	1713	1196	1168	1651	598	408	1021	1178	=	mRNA	NW_017388850.1	19543	23012	+	LOC109005946	BTB/POZ domain-containing protein At3g19850-like
XM_018985094.1	XM_018985094.1	XM_018985094.1	131	98	167	39	11	25	91	39	124	24	7	10	32	25	120	173	6	6	39	18	=	mRNA	NW_017388850.1	63474	91786	+	LOC109005956	uncharacterized LOC109005956
XM_018985085.1	XM_018985085.1	XM_018985085.1	2471	1904	576	1299	0	506	415	1049	366	309	1824	1347	893	316	892	1034	317	234	219	0	=	mRNA	NW_017388850.1	63474	92959	+	LOC109005956	uncharacterized LOC109005956
XM_018985077.1	XM_018985077.1	XM_018985077.1	2649	1712	2359	2929	1305	2545	1618	1277	2512	2741	1868	2192	3039	2538	1124	1065	1439	1238	1886	1993	=	mRNA	NW_017388850.1	63474	92959	+	LOC109005956	uncharacterized LOC109005956
XM_018985111.1	XM_018985111.1	XM_018985111.1	81	49	144	85	304	59	87	103	2	4	73	230	283	547	277	347	64	92	358	204	=	mRNA	NW_017388850.1	107467	117404	+	LOC109005973	uncharacterized LOC109005973
XM_018985104.1	XM_018985104.1	XM_018985104.1	1870	1549	2507	2470	964	2928	1711	2078	2235	2159	2736	2442	4744	4223	3016	3974	2268	1389	4340	4037	=	mRNA	NW_017388850.1	107467	120157	+	LOC109005973	uncharacterized LOC109005973
XR_001998553.1	XR_001998553.1	XR_001998553.1	0	0	48	51	36	187	76	0	36	0	29	19	0	46	112	108	52	102	184	37	=	ncRNA	NW_017388850.1	117563	119516	+	LOC109005989	uncharacterized LOC109005989
XM_018984798.1	XM_018984798.1	XM_018984798.1	0	0	0	0	24	37	0	0	0	0	20	0	8	24	0	13	0	0	28	0	=	mRNA	NW_017388850.1	248850	249962	+	LOC109005749	protein FAR1-RELATED SEQUENCE 4-like
XR_001998573.1	XR_001998573.1	XR_001998573.1	646	346	432	565	230	313	527	393	489	552	593	497	550	343	363	544	436	289	133	295	=	ncRNA	NW_017388850.1	403317	406171	+	LOC109006052	uncharacterized LOC109006052
XM_018984827.1	XM_018984827.1	XM_018984827.1	0	0	5	145	8	20	0	0	67	28	15	0	1724	3827	1227	0	3422	3004	0	30	=	mRNA	NW_017388850.1	421180	461345	+	LOC109005776	alanine--tRNA ligase-like
XM_018985285.1	XM_018985285.1	XM_018985285.1	499	638	592	474	354	255	0	0	424	136	0	285	612	864	184	306	263	350	312	281	=	mRNA	NW_017388850.1	617631	673508	+	LOC109006106	pre-mRNA-processing protein 40C
XM_018985276.1	XM_018985276.1	XM_018985276.1	2923	338	2857	346	1284	215	754	327	241	3502	1991	1860	221	401	3626	255	214	1680	200	2925	=	mRNA	NW_017388850.1	617631	673508	+	LOC109006106	pre-mRNA-processing protein 40C
XM_018985306.1	XM_018985306.1	XM_018985306.1	32	45	43	32	477	388	43	34	48	31	436	293	298	473	189	182	12	25	181	33	=	mRNA	NW_017388850.1	620217	623572	+	LOC109006117	uncharacterized LOC109006117
XM_018984839.1	XM_018984839.1	XM_018984839.1	0	0	0	0	13	3	0	2	0	0	12	4	0	4	0	0	0	0	20	0	=	mRNA	NW_017388850.1	700719	702384	+	LOC109005793	uncharacterized LOC109005793
XR_001998535.1	XR_001998535.1	XR_001998535.1	2	0	0	1	6	4	3	0	0	0	3	8	6	0	1	4	0	0	11	0	=	ncRNA	NW_017388850.1	724371	726854	+	LOC109005886	uncharacterized LOC109005886
XR_001998603.1	XR_001998603.1	XR_001998603.1	664	495	507	338	95	316	192	160	317	550	332	470	31	22	300	389	313	131	165	409	=	misc_RNA	NW_017388850.1	743589	759330	+	LOC109006136	putative CCA tRNA nucleotidyltransferase 2
XM_018985334.1	XM_018985334.1	XM_018985334.1	68	0	0	0	0	2	0	3	0	0	3	52	0	0	0	2	2	2	2	0	=	mRNA	NW_017388850.1	743589	759330	+	LOC109006136	putative CCA tRNA nucleotidyltransferase 2
XM_018985324.1	XM_018985324.1	XM_018985324.1	534	656	557	301	0	187	400	1705	341	398	177	464	699	448	192	255	337	1228	109	440	=	mRNA	NW_017388850.1	743589	759330	+	LOC109006136	putative CCA tRNA nucleotidyltransferase 2
XM_018985311.1	XM_018985311.1	XM_018985311.1	453	277	301	308	280	310	93	77	115	205	437	299	446	398	258	138	207	80	328	152	=	mRNA	NW_017388850.1	776533	784905	+	LOC109006131	inactive leucine-rich repeat receptor-like serine/threonine-protein kinase At1g60630
XM_018985366.1	XM_018985366.1	XM_018985366.1	29	72	101	79	0	4	0	0	112	273	99	44	0	95	0	63	1	1	0	171	=	mRNA	NW_017388850.1	876459	888941	+	LOC109006157	uncharacterized LOC109006157
XM_018985372.1	XM_018985372.1	XM_018985372.1	435	181	66	130	2	0	3	3	145	109	171	191	130	5	3	0	1	0	86	56	=	mRNA	NW_017388850.1	876459	889804	+	LOC109006157	uncharacterized LOC109006157
XM_018985359.1	XM_018985359.1	XM_018985359.1	112	94	147	456	0	4	163	84	139	625	34	158	162	174	100	339	175	37	189	152	=	mRNA	NW_017388850.1	876460	888941	+	LOC109006157	uncharacterized LOC109006157
XM_018985350.1	XM_018985350.1	XM_018985350.1	10	23	26	1	35	2	35	21	31	2	28	18	41	24	82	1	19	16	17	50	=	mRNA	NW_017388850.1	876460	888941	+	LOC109006157	uncharacterized LOC109006157
XM_018984994.1	XM_018984994.1	XM_018984994.1	32	0	14	35	62	103	121	54	21	0	54	17	178	89	71	88	136	79	114	11	=	mRNA	NW_017388850.1	933440	935103	+	LOC109005901	gibberellin 2-beta-dioxygenase 8-like
XM_018984871.1	XM_018984871.1	XM_018984871.1	0	0	0	0	71	46	0	0	0	0	17	16	12	29	15	17	0	0	70	0	=	mRNA	NW_017388850.1	955489	957235	+	LOC109005822	protein FAR1-RELATED SEQUENCE 4-like
XM_018985424.1	XM_018985424.1	XM_018985424.1	323	478	295	180	58	13	1595	1609	137	246	393	535	480	81	343	93	704	166	11	37	=	mRNA	NW_017388850.1	1029206	1036262	+	LOC109006211	uncharacterized LOC109006211
XM_018985495.1	XM_018985495.1	XM_018985495.1	483	5	264	2	1	1	133	1	290	1	353	187	1	1	592	61	1	1	1	2	=	mRNA	NW_017388850.1	1076709	1081703	+	LOC109006254	myb family transcription factor PHL7-like
XM_018985487.1	XM_018985487.1	XM_018985487.1	0	0	0	0	0	0	0	0	0	0	0	0	0	0	0	0	1	0	0	0	=	mRNA	NW_017388850.1	1076710	1081703	+	LOC109006254	myb family transcription factor PHL7-like
XM_018985470.1	XM_018985470.1	XM_018985470.1	1086	1469	2023	986	502	174	796	2265	481	2417	345	908	2163	1805	1216	1398	1703	560	978	473	=	mRNA	NW_017388850.1	1076712	1081703	+	LOC109006254	myb family transcription factor PHL7-like
XM_018985478.1	XM_018985478.1	XM_018985478.1	246	129	0	177	0	0	0	0	124	27	209	0	0	0	20	0	0	88	49	0	=	mRNA	NW_017388850.1	1077594	1081703	+	LOC109006254	myb family transcription factor PHL7-like
XM_018985508.1	XM_018985508.1	XM_018985508.1	1469	523	1397	2604	217	1321	2077	1859	662	442	864	675	1432	1079	1654	1389	1448	1866	0	162	=	mRNA	NW_017388850.1	1084033	1087969	+	LOC109006276	phytosulfokine receptor 1
XM_018984883.1	XM_018984883.1	XM_018984883.1	0	0	0	0	43	16	0	0	0	0	3	5	33	57	13	5	0	0	149	0	=	mRNA	NW_017388850.1	1195964	1197392	+	LOC109005828	protein FAR-RED IMPAIRED RESPONSE 1-like
XR_001998643.1	XR_001998643.1	XR_001998643.1	0	47	0	17	0	0	0	0	0	0	0	15	0	0	0	0	0	0	0	68	=	ncRNA	NW_017388850.1	1216068	1219472	+	LOC109006324	uncharacterized LOC109006324
XR_001998642.1	XR_001998642.1	XR_001998642.1	65	53	151	2	91	34	216	87	203	0	166	0	32	14	14	249	18	145	130	164	=	ncRNA	NW_017388850.1	1216068	1227980	+	LOC109006324	uncharacterized LOC109006324
XM_018985584.1	XM_018985584.1	XM_018985584.1	1672	1148	1804	1650	548	783	1143	1204	1058	1261	1289	1109	1744	1424	1259	1858	1008	694	913	1129	=	mRNA	NW_017388850.1	1287380	1301027	+	LOC109006332	mediator of RNA polymerase II transcription subunit 22a-like
XM_018985597.1	XM_018985597.1	XM_018985597.1	4061	4027	2025	1597	1206	1535	1471	1774	3133	2658	3616	3496	2308	1599	1823	2125	1528	1168	2140	2063	=	mRNA	NW_017388850.1	1334268	1339136	+	LOC109006339	protein indeterminate-domain 4, chloroplastic-like
XM_018985638.1	XM_018985638.1	XM_018985638.1	1131	224	648	1023	105	76	901	23	529	555	61	314	452	342	1146	1074	742	500	123	44	=	mRNA	NW_017388850.1	1534485	1566980	+	LOC109006363	protein ACCUMULATION AND REPLICATION OF CHLOROPLASTS 3
XM_018985645.1	XM_018985645.1	XM_018985645.1	4	0	0	44	4	173	3	260	194	9	4	0	2	5	61	0	211	90	3	205	=	mRNA	NW_017388850.1	1538761	1566980	+	LOC109006363	protein ACCUMULATION AND REPLICATION OF CHLOROPLASTS 3
XR_001998539.1	XR_001998539.1	XR_001998539.1	20	71	0	0	0	20	0	0	0	23	89	0	0	0	0	0	0	0	2	0	=	ncRNA	NW_017388850.1	1677222	1678756	+	LOC109005913	uncharacterized LOC109005913
XR_001998538.1	XR_001998538.1	XR_001998538.1	108	43	77	83	55	31	74	74	51	38	94	195	148	84	73	75	48	31	205	66	=	ncRNA	NW_017388850.1	1677269	1678756	+	LOC109005913	uncharacterized LOC109005913
XR_001998540.1	XR_001998540.1	XR_001998540.1	2	3	2	8	2	5	0	4	0	1	0	3	3	5	0	0	1	2	5	2	=	ncRNA	NW_017388850.1	1686226	1688565	+	LOC109005920	uncharacterized LOC109005920
XM_018985693.1	XM_018985693.1	XM_018985693.1	28	29	32	123	3	58	22	38	30	35	38	15	4	1	26	3	2	1	1	26	=	mRNA	NW_017388850.1	1749946	1803323	+	LOC109006397	ADP-ribosylation factor GTPase-activating protein AGD4-like
XM_018985680.1	XM_018985680.1	XM_018985680.1	442	104	131	239	96	96	158	438	79	230	93	102	57	55	41	79	132	22	84	163	=	mRNA	NW_017388850.1	1749952	1805379	+	LOC109006397	ADP-ribosylation factor GTPase-activating protein AGD4-like
XM_018985687.1	XM_018985687.1	XM_018985687.1	2918	2357	0	2222	753	0	0	1756	149	0	157	2164	304	0	183	115	125	175	169	0	=	mRNA	NW_017388850.1	1749953	1805379	+	LOC109006397	ADP-ribosylation factor GTPase-activating protein AGD4-like
XM_018985672.1	XM_018985672.1	XM_018985672.1	2095	780	3120	1893	696	1504	2721	1400	2794	1374	1295	1375	2508	1604	1986	876	2055	1198	1366	1922	=	mRNA	NW_017388850.1	1749953	1805379	+	LOC109006397	ADP-ribosylation factor GTPase-activating protein AGD4-like
XM_018985665.1	XM_018985665.1	XM_018985665.1	209	531	552	209	277	2011	447	256	565	2154	2683	180	784	1031	549	1635	413	1023	805	213	=	mRNA	NW_017388850.1	1749953	1805379	+	LOC109006397	ADP-ribosylation factor GTPase-activating protein AGD4-like
XR_001998541.1	XR_001998541.1	XR_001998541.1	8	2	17	7	17	38	11	3	4	7	11	2	12	16	8	8	2	0	38	0	=	ncRNA	NW_017388850.1	1827551	1830377	+	LOC109005925	uncharacterized LOC109005925
XM_018985728.1	XM_018985728.1	XM_018985728.1	5585	3118	3621	3679	1746	1541	3560	2239	2173	2420	3036	2926	6037	4583	2155	3374	1870	3295	1654	2072	=	mRNA	NW_017388850.1	2136622	2148401	+	LOC109006446	plant UBX domain-containing protein 7
XM_018985141.1	XM_018985141.1	XM_018985141.1	14	57	1297	866	385	1135	1056	903	1448	1173	63	163	544	530	386	306	402	198	1092	541	=	mRNA	NW_017388850.1	138870	179880	-	LOC109006004	uncharacterized LOC109006004
XM_018985156.1	XM_018985156.1	XM_018985156.1	0	0	0	0	0	0	0	0	0	0	0	0	51	1	0	0	0	0	0	1	=	mRNA	NW_017388850.1	138870	179882	-	LOC109006004	uncharacterized LOC109006004
XM_018985149.1	XM_018985149.1	XM_018985149.1	0	2	1	2	1	2	2	0	1	3	1	3	1	2	1	2	1	0	1	1	=	mRNA	NW_017388850.1	138870	235636	-	LOC109006004	uncharacterized LOC109006004
XM_018985143.1	XM_018985143.1	XM_018985143.1	2839	1801	4608	4843	1747	3902	3316	3490	7240	13033	4086	3320	5858	3616	4438	4796	3434	1950	6284	9771	=	mRNA	NW_017388850.1	206429	235601	-	LOC109006004	uncharacterized LOC109006004
XM_018985167.1	XM_018985167.1	XM_018985167.1	3812	2560	2285	3216	545	1560	1633	1326	2357	2713	1914	1687	2992	1821	2112	1636	1841	1664	1735	1650	=	mRNA	NW_017388850.1	287547	309607	-	LOC109006023	uncharacterized LOC109006023
XM_018984807.1	XM_018984807.1	XM_018984807.1	0	0	0	0	3	7	0	0	0	0	0	0	9	3	0	3	0	0	11	0	=	mRNA	NW_017388850.1	321771	322280	-	LOC109005759	exopolygalacturonase-like
XM_018985186.1	XM_018985186.1	XM_018985186.1	2656	1778	2124	1669	303	804	285	1583	949	1111	2911	1524	2061	1162	2081	863	1130	640	0	1450	=	mRNA	NW_017388850.1	324183	361748	-	LOC109006031	alanine--tRNA ligase-like
XM_018985193.1	XM_018985193.1	XM_018985193.1	1391	0	1236	0	0	0	300	0	911	0	761	858	0	633	0	0	880	530	0	0	=	mRNA	NW_017388850.1	324183	361748	-	LOC109006031	alanine--tRNA ligase-like
XM_018985177.1	XM_018985177.1	XM_018985177.1	1733	1486	1280	2024	247	924	581	1535	1091	1163	840	863	1134	629	1397	490	850	746	3037	784	=	mRNA	NW_017388850.1	324183	361748	-	LOC109006031	alanine--tRNA ligase-like
XM_018985229.1	XM_018985229.1	XM_018985229.1	711	79	216	158	320	397	274	110	360	157	0	282	252	705	0	609	0	58	0	0	=	mRNA	NW_017388850.1	507353	525248	-	LOC109006058	uncharacterized LOC109006058
XM_018985220.1	XM_018985220.1	XM_018985220.1	112	62	244	105	0	160	123	125	80	192	141	0	96	0	183	91	224	226	0	273	=	mRNA	NW_017388850.1	507353	525249	-	LOC109006058	uncharacterized LOC109006058
XM_018985212.1	XM_018985212.1	XM_018985212.1	288	808	874	1046	235	347	518	1050	967	1318	1398	1513	1103	698	429	598	751	681	984	1367	=	mRNA	NW_017388850.1	507353	525249	-	LOC109006058	uncharacterized LOC109006058
XR_001998580.1	XR_001998580.1	XR_001998580.1	0	0	0	0	13	0	0	0	0	0	484	0	0	0	0	0	0	0	0	0	=	misc_RNA	NW_017388850.1	561460	585121	-	LOC109006080	tricalbin-3
XM_018985251.1	XM_018985251.1	XM_018985251.1	2396	3443	303	308	682	233	1093	1920	1835	653	554	522	2351	2697	426	2576	2762	2147	1493	1333	=	mRNA	NW_017388850.1	561460	585121	-	LOC109006080	tricalbin-3
XR_001998581.1	XR_001998581.1	XR_001998581.1	0	0	0	0	0	0	0	0	5	0	0	9	0	0	0	0	0	0	0	0	=	misc_RNA	NW_017388850.1	569147	585121	-	LOC109006080	tricalbin-3
XM_018985266.1	XM_018985266.1	XM_018985266.1	3361	2530	1898	2014	476	343	370	692	2137	435	385	1781	274	1414	258	212	349	1155	928	1837	=	mRNA	NW_017388850.1	675200	688081	-	LOC109006095	AP-5 complex subunit beta-1
XR_001998536.1	XR_001998536.1	XR_001998536.1	0	0	0	0	0	0	0	0	0	0	0	3	0	3	0	0	0	0	0	0	=	ncRNA	NW_017388850.1	716036	726889	-	LOC109005894	uncharacterized LOC109005894
XM_018985384.1	XM_018985384.1	XM_018985384.1	679	439	671	299	174	277	293	484	592	676	724	567	566	415	441	517	414	356	446	462	=	mRNA	NW_017388850.1	936977	939955	-	LOC109006181	uncharacterized LOC109006181
XM_018985404.1	XM_018985404.1	XM_018985404.1	0	13	0	17	1	33	4	6	0	12	0	0	0	0	0	0	0	0	0	0	=	mRNA	NW_017388850.1	974619	986280	-	LOC109006188	TIMELESS-interacting protein
XM_018985396.1	XM_018985396.1	XM_018985396.1	64	27	21	0	43	0	8	0	5	0	47	67	101	59	30	17	0	0	29	0	=	mRNA	NW_017388850.1	974621	986280	-	LOC109006188	TIMELESS-interacting protein
XM_018985460.1	XM_018985460.1	XM_018985460.1	150	0	0	194	0	0	107	1	125	180	0	0	0	0	0	0	0	0	0	0	=	mRNA	NW_017388850.1	1059940	1065307	-	LOC109006219	snRNA-activating protein complex subunit-like
XM_018985453.1	XM_018985453.1	XM_018985453.1	206	1	0	218	1	1	213	1	596	184	0	1	1	0	1	1	0	0	1	0	=	mRNA	NW_017388850.1	1059940	1065307	-	LOC109006219	snRNA-activating protein complex subunit-like
XM_018985444.1	XM_018985444.1	XM_018985444.1	335	0	462	439	227	236	156	464	337	368	172	142	201	176	316	411	329	121	292	552	=	mRNA	NW_017388850.1	1059940	1065417	-	LOC109006219	snRNA-activating protein complex subunit-like
XM_018985438.1	XM_018985438.1	XM_018985438.1	221	173	0	312	0	264	107	152	231	255	127	0	246	122	246	218	148	81	0	0	=	mRNA	NW_017388850.1	1059940	1065417	-	LOC109006219	snRNA-activating protein complex subunit-like
XM_018985431.1	XM_018985431.1	XM_018985431.1	175	182	504	248	107	203	112	167	160	194	131	537	196	135	208	181	173	1095	947	263	=	mRNA	NW_017388850.1	1059940	1065417	-	LOC109006219	snRNA-activating protein complex subunit-like
XM_018985530.1	XM_018985530.1	XM_018985530.1	0	624	0	0	0	144	0	0	199	0	0	0	0	0	0	373	0	0	0	321	=	mRNA	NW_017388850.1	1127409	1149450	-	LOC109006286	aldo-keto reductase family 4 member C10-like
XM_018985525.1	XM_018985525.1	XM_018985525.1	555	731	1761	714	410	485	2084	1755	344	782	1964	1647	1897	1361	1229	633	676	802	0	336	=	mRNA	NW_017388850.1	1127409	1149450	-	LOC109006286	aldo-keto reductase family 4 member C10-like
XM_018985517.1	XM_018985517.1	XM_018985517.1	5456	1207	1442	5076	882	2258	2372	2338	2364	861	2300	1878	1745	1623	1470	875	3647	3108	1438	431	=	mRNA	NW_017388850.1	1127409	1149450	-	LOC109006286	aldo-keto reductase family 4 member C10-like
XR_001998639.1	XR_001998639.1	XR_001998639.1	14	0	0	0	39	0	0	0	0	0	0	0	0	0	0	0	0	0	0	0	=	ncRNA	NW_017388850.1	1186680	1189544	-	LOC109006310	uncharacterized LOC109006310
XR_001998638.1	XR_001998638.1	XR_001998638.1	13	8	0	13	3	47	11	0	21	17	68	24	7	36	18	28	0	0	73	0	=	ncRNA	NW_017388850.1	1186680	1189544	-	LOC109006310	uncharacterized LOC109006310
XM_018985536.1	XM_018985536.1	XM_018985536.1	473	459	245	202	201	278	185	146	293	346	606	542	469	436	265	222	223	123	505	332	=	mRNA	NW_017388850.1	1189602	1191734	-	LOC109006306	pentatricopeptide repeat-containing protein At5g61370, mitochondrial
XM_018985561.1	XM_018985561.1	XM_018985561.1	6912	5146	4721	5150	994	1871	3560	4637	5155	5121	2934	2695	3546	2616	2361	2441	2550	3091	1542	3556	=	mRNA	NW_017388850.1	1217162	1236174	-	LOC109006318	tobamovirus multiplication protein 3-like
XM_018985626.1	XM_018985626.1	XM_018985626.1	36	68	66	38	72	31	1	32	2	35	79	15	77	1	49	111	22	48	3	0	=	mRNA	NW_017388850.1	1351963	1358552	-	LOC109006348	protein indeterminate-domain 5, chloroplastic
XM_018985619.1	XM_018985619.1	XM_018985619.1	1490	1064	974	411	201	254	161	330	589	611	797	1095	854	266	240	159	244	200	612	227	=	mRNA	NW_017388850.1	1351967	1358551	-	LOC109006348	protein indeterminate-domain 5, chloroplastic
XM_018985609.1	XM_018985609.1	XM_018985609.1	3016	3626	726	1108	426	533	533	492	1315	1040	2764	2013	1484	1212	799	708	534	454	624	1406	=	mRNA	NW_017388850.1	1351967	1358551	-	LOC109006348	protein indeterminate-domain 5, chloroplastic
XM_018985652.1	XM_018985652.1	XM_018985652.1	0	0	0	0	202	98	0	0	0	0	0	0	0	199	0	0	0	0	0	0	=	mRNA	NW_017388850.1	1553083	1564094	-	LOC109006379	uncharacterized LOC109006379
XM_018984906.1	XM_018984906.1	XM_018984906.1	5	0	0	23	78	47	4	0	8	9	24	25	42	93	4	25	0	0	178	0	=	mRNA	NW_017388850.1	1637085	1641257	-	LOC109005841	wall-associated receptor kinase-like 10
XM_018985660.1	XM_018985660.1	XM_018985660.1	9124	7544	9337	9014	2593	5750	6253	6928	7998	9655	5520	5541	7655	5226	5167	5183	4782	3967	3811	4390	=	mRNA	NW_017388850.1	1695756	1732838	-	LOC109006389	protein CHROMATIN REMODELING 19
XM_018985705.1	XM_018985705.1	XM_018985705.1	0	0	0	5	75	41	0	0	0	0	24	27	51	81	16	17	0	0	116	0	=	mRNA	NW_017388850.1	1777077	1778824	-	LOC109006429	uncharacterized LOC109006429
XM_018984929.1	XM_018984929.1	XM_018984929.1	0	0	0	0	59	62	0	0	0	0	19	4	24	45	19	5	0	0	50	0	=	mRNA	NW_017388850.1	1972471	1973469	-	LOC109005857	uncharacterized LOC109005857
XM_018985715.1	XM_018985715.1	XM_018985715.1	106	32	89	37	93	59	20	47	148	88	31	4	87	222	23	45	0	0	102	107	=	mRNA	NW_017388850.1	1993183	1996265	-	LOC109006438	transcription factor bHLH111
XM_018984964.1	XM_018984964.1	XM_018984964.1	0	0	0	0	0	0	0	0	0	0	0	0	0	7	0	0	0	0	0	0	=	mRNA	NW_017388850.1	2151202	2152920	-	LOC109005877	histone H2A.v2-like
XR_001998701.1	XR_001998701.1	XR_001998701.1	0	0	0	0	22	14	0	0	0	0	17	6	0	6	0	11	0	4	26	0	=	ncRNA	NW_017388851.1	328161	331054	+	LOC109006852	uncharacterized LOC109006852
XM_018986281.1	XM_018986281.1	XM_018986281.1	52	1	59	45	87	2	0	0	0	35	6	11	9	2	37	2	12	3	153	10	=	mRNA	NW_017388851.1	405361	414036	+	LOC109006861	uncharacterized LOC109006861
XM_018986273.1	XM_018986273.1	XM_018986273.1	792	405	241	334	57	185	84	104	90	120	421	385	323	239	78	120	73	9	15	58	=	mRNA	NW_017388851.1	405362	414377	+	LOC109006861	uncharacterized LOC109006861
XM_018986312.1	XM_018986312.1	XM_018986312.1	3772	2686	2811	2501	478	1181	2042	2557	2267	2466	2451	2210	2403	1439	2585	1454	2153	1008	1174	1989	=	mRNA	NW_017388851.1	438420	448891	+	LOC109006883	notchless protein homolog
XM_018986303.1	XM_018986303.1	XM_018986303.1	1942	1539	773	904	529	195	595	369	943	1019	1122	945	1058	720	155	623	346	1163	552	330	=	mRNA	NW_017388851.1	438420	448891	+	LOC109006883	notchless protein homolog
XR_001998712.1	XR_001998712.1	XR_001998712.1	0	0	0	0	0	3	0	0	0	0	3	10	0	0	0	0	0	0	10	0	=	misc_RNA	NW_017388851.1	461836	474649	+	LOC109006927	notchless protein homolog
XR_001998715.1	XR_001998715.1	XR_001998715.1	0	0	0	0	47	33	0	0	0	0	9	0	10	13	12	5	0	2	30	0	=	misc_RNA	NW_017388851.1	461845	465388	+	LOC109006927	notchless protein homolog
XM_018985952.1	XM_018985952.1	XM_018985952.1	8048	6323	33321	13751	16582	6666	12254	21723	10667	2563	27529	34876	22256	41805	64316	65080	25212	18815	42665	7998	=	mRNA	NW_017388851.1	845377	846048	+	LOC109006610	early nodulin-75-like
XM_018986546.1	XM_018986546.1	XM_018986546.1	12013	1795	55989	15831	12747	1761	20619	11635	6537	2224	10205	5535	61360	10406	3087	14614	2459	18371	41957	4197	=	mRNA	NW_017388851.1	850068	860558	+	LOC109007044	early nodulin-75-like
XM_018986559.1	XM_018986559.1	XM_018986559.1	14284	9050	14069	1555	147	2875	4441	911	2196	240	76	6208	40491	12493	26725	20184	20305	9681	274	624	=	mRNA	NW_017388851.1	853929	854934	+	LOC109007050	proline-rich extensin-like protein EPR1
XM_018985975.1	XM_018985975.1	XM_018985975.1	25	40	14	6	53	88	154	55	37	38	111	35	50	44	63	62	171	147	65	8	=	mRNA	NW_017388851.1	916566	917024	+	LOC109006625	ethylene-responsive transcription factor ERF098
XM_018986583.1	XM_018986583.1	XM_018986583.1	109	112	595	1154	1668	2299	3564	2018	435	254	49	22	1497	751	1712	2856	2740	1721	183	129	=	mRNA	NW_017388851.1	936299	937984	+	LOC109007064	RING-H2 finger protein ATL16-like
XR_001998730.1	XR_001998730.1	XR_001998730.1	233	134	198	141	333	404	165	310	184	0	0	214	281	0	460	0	282	280	167	569	=	misc_RNA	NW_017388851.1	959714	965377	+	LOC109007083	transcription factor bHLH104-like
XM_018986625.1	XM_018986625.1	XM_018986625.1	137	0	78	90	161	310	0	147	3	102	92	64	137	207	216	159	92	83	0	8	=	mRNA	NW_017388851.1	959714	965377	+	LOC109007083	transcription factor bHLH104-like
XM_018986616.1	XM_018986616.1	XM_018986616.1	437	80	273	375	275	567	1955	2424	1535	2580	329	230	353	394	1185	596	442	636	377	1065	=	mRNA	NW_017388851.1	959714	965377	+	LOC109007083	transcription factor bHLH104-like
XM_018985996.1	XM_018985996.1	XM_018985996.1	2	0	5	0	12	4	0	0	0	0	5	8	6	0	0	8	0	0	10	0	=	mRNA	NW_017388851.1	984074	986223	+	LOC109006644	uncharacterized LOC109006644
XM_018986053.1	XM_018986053.1	XM_018986053.1	0	0	0	0	44	30	0	0	0	0	82	22	82	85	39	13	0	0	37	0	=	mRNA	NW_017388851.1	1068968	1069476	+	LOC109006686	uncharacterized LOC109006686
XM_018986765.1	XM_018986765.1	XM_018986765.1	1425	2389	4136	3469	1644	2334	3158	3102	2188	4456	3621	2528	2319	2785	3083	4285	3260	3680	1640	3626	=	mRNA	NW_017388851.1	1124038	1124654	+	LOC109007194	uncharacterized protein At4g14450, chloroplastic-like
XM_018986779.1	XM_018986779.1	XM_018986779.1	5200	3783	4781	12	1710	247	1592	346	1790	174	228	5323	2994	1942	2202	145	2940	1897	1010	2487	=	mRNA	NW_017388851.1	1138371	1140723	+	LOC109007203	uncharacterized LOC109007203
XM_018986790.1	XM_018986790.1	XM_018986790.1	875	416	837	1120	396	589	620	788	822	710	535	663	1191	833	859	1100	742	667	504	702	=	mRNA	NW_017388851.1	1148344	1152144	+	LOC109007210	bet1-like SNARE 1-2
XM_018986862.1	XM_018986862.1	XM_018986862.1	0	0	0	0	0	0	0	0	0	0	0	0	0	0	0	0	0	0	3	0	=	mRNA	NW_017388851.1	1305090	1316107	+	LOC109007252	uncharacterized LOC109007252
XM_018986853.1	XM_018986853.1	XM_018986853.1	0	0	0	3	0	24	0	0	0	0	7	41	0	8	9	0	0	0	0	0	=	mRNA	NW_017388851.1	1312706	1316107	+	LOC109007252	uncharacterized LOC109007252
XM_018986096.1	XM_018986096.1	XM_018986096.1	0	0	0	5	46	46	0	5	2	5	9	20	29	36	11	3	0	0	60	5	=	mRNA	NW_017388851.1	1316363	1318012	+	LOC109006721	uncharacterized LOC109006721
XM_018986897.1	XM_018986897.1	XM_018986897.1	5842	3532	834	872	224	412	418	545	1807	1296	625	624	129	572	156	137	127	122	82	51	=	mRNA	NW_017388851.1	1354460	1356456	+	LOC109007281	7-deoxyloganetin glucosyltransferase-like
XM_018986914.1	XM_018986914.1	XM_018986914.1	5826	2977	2816	4220	275	300	362	484	1508	1286	9	255	4517	2702	2560	266	132	321	847	304	=	mRNA	NW_017388851.1	1383075	1389618	+	LOC109007289	probable pectin methyltransferase QUA2
XM_018986908.1	XM_018986908.1	XM_018986908.1	0	63	0	80	0	0	0	0	0	0	1215	0	0	0	67	1192	0	0	0	0	=	mRNA	NW_017388851.1	1383378	1389618	+	LOC109007289	probable pectin methyltransferase QUA2
XM_018986955.1	XM_018986955.1	XM_018986955.1	513	310	553	97	476	179	512	334	403	661	421	494	172	7	8	534	25	178	595	602	=	mRNA	NW_017388851.1	1390123	1391992	+	LOC109007321	protein ROOT PRIMORDIUM DEFECTIVE 1
XM_018986973.1	XM_018986973.1	XM_018986973.1	64	118	0	67	0	22	0	0	9	178	3	10	0	0	62	7	0	68	0	0	=	mRNA	NW_017388851.1	1398288	1401927	+	LOC109007331	uncharacterized LOC109007331
XM_018986964.1	XM_018986964.1	XM_018986964.1	0	2	242	95	369	92	214	158	469	27	116	272	145	188	10	306	343	72	532	463	=	mRNA	NW_017388851.1	1398288	1401927	+	LOC109007331	uncharacterized LOC109007331
XM_018986995.1	XM_018986995.1	XM_018986995.1	1825	1201	657	70	602	454	1693	308	535	311	735	223	149	523	79	189	434	731	74	1066	=	mRNA	NW_017388851.1	1405055	1408347	+	LOC109007343	5'-adenylylsulfate reductase-like 4
XM_018986986.1	XM_018986986.1	XM_018986986.1	2468	1211	2345	3718	1009	2054	2098	3713	3030	3310	3064	1800	3176	2291	3011	2867	2697	1995	2216	1907	=	mRNA	NW_017388851.1	1405055	1408347	+	LOC109007343	5'-adenylylsulfate reductase-like 4
XM_018987068.1	XM_018987068.1	XM_018987068.1	7762	7339	8180	6627	2716	3713	7202	8985	6184	4755	6681	4527	6429	5838	5504	6360	7266	6202	4188	4754	=	mRNA	NW_017388851.1	1414000	1417552	+	LOC109007402	14-3-3 protein 7
XM_018987080.1	XM_018987080.1	XM_018987080.1	1756	1280	547	2675	542	911	1581	1530	1837	2012	752	753	1503	857	122	631	1181	1343	516	985	=	mRNA	NW_017388851.1	1451732	1452373	+	LOC109007411	multifunctional methyltransferase subunit TRM112-like protein At1g22270
XM_018987090.1	XM_018987090.1	XM_018987090.1	334	186	198	96	98	79	51	121	131	149	267	223	208	130	93	67	20	6	160	83	=	mRNA	NW_017388851.1	1453952	1461269	+	LOC109007417	synaptonemal complex protein 1-like
XM_018987101.1	XM_018987101.1	XM_018987101.1	7	0	0	5	25	12	0	1	0	9	22	18	10	74	4	22	0	0	11	0	=	mRNA	NW_017388851.1	1475414	1486035	+	LOC109007427	carbon catabolite repressor protein 4 homolog 1-like
XR_001998784.1	XR_001998784.1	XR_001998784.1	120	43	40	0	35	33	10	0	92	61	14	31	0	161	0	24	13	80	0	44	=	misc_RNA	NW_017388851.1	1514874	1520705	+	LOC109007458	serine/arginine-rich splicing factor SC35-like
XR_001998783.1	XR_001998783.1	XR_001998783.1	0	0	0	17	0	0	0	0	0	0	0	0	0	0	0	0	0	0	0	24	=	misc_RNA	NW_017388851.1	1514874	1520705	+	LOC109007458	serine/arginine-rich splicing factor SC35-like
XM_018987132.1	XM_018987132.1	XM_018987132.1	6	6	0	8	2	0	0	0	5	0	0	0	0	0	0	0	0	6	0	28	=	mRNA	NW_017388851.1	1514874	1520705	+	LOC109007458	serine/arginine-rich splicing factor SC35-like
XM_018987153.1	XM_018987153.1	XM_018987153.1	343	154	81	22	66	0	19	75	64	78	425	272	253	132	73	78	89	36	224	14	=	mRNA	NW_017388851.1	1514876	1520705	+	LOC109007458	serine/arginine-rich splicing factor SC35-like
XM_018987141.1	XM_018987141.1	XM_018987141.1	4031	2885	4014	2843	601	979	2313	2498	2979	3343	2396	2247	2734	1512	2045	1673	1904	1818	1477	2370	=	mRNA	NW_017388851.1	1514877	1520043	+	LOC109007458	serine/arginine-rich splicing factor SC35-like
XR_001998785.1	XR_001998785.1	XR_001998785.1	1069	880	544	614	108	390	538	573	442	973	963	566	1183	606	609	559	439	314	0	587	=	misc_RNA	NW_017388851.1	1514877	1520705	+	LOC109007458	serine/arginine-rich splicing factor SC35-like
XM_018987148.1	XM_018987148.1	XM_018987148.1	1318	943	0	424	365	0	0	0	505	0	0	0	0	0	0	0	0	680	0	522	=	mRNA	NW_017388851.1	1514877	1520705	+	LOC109007458	serine/arginine-rich splicing factor SC35-like
XM_018987167.1	XM_018987167.1	XM_018987167.1	579	645	406	590	168	246	591	242	103	439	3102	1941	3386	4035	1369	1517	2974	412	489	2117	=	mRNA	NW_017388851.1	1522116	1525554	+	LOC109007486	MDIS1-interacting receptor like kinase 2-like
XM_018985739.1	XM_018985739.1	XM_018985739.1	3	0	0	0	0	0	0	0	0	0	0	0	9	5	0	3	0	0	17	0	=	mRNA	NW_017388851.1	42962	43621	-	LOC109006453	lignin-forming anionic peroxidase-like
XM_018985761.1	XM_018985761.1	XM_018985761.1	0	0	0	41	33	22	19	24	0	0	25	15	5	22	28	5	8	15	26	0	=	mRNA	NW_017388851.1	101832	103155	-	LOC109006470	lignin-forming anionic peroxidase-like
XM_018986122.1	XM_018986122.1	XM_018986122.1	0	25	304	1058	131	321	438	346	0	5	111	28	257	268	326	394	623	451	9	0	=	mRNA	NW_017388851.1	149754	151267	-	LOC109006744	lignin-forming anionic peroxidase-like
XM_018986245.1	XM_018986245.1	XM_018986245.1	9	0	314	707	97	273	544	481	0	6	66	4	335	342	544	345	750	665	32	0	=	mRNA	NW_017388851.1	208596	210000	-	LOC109006832	lignin-forming anionic peroxidase-like
XM_018986234.1	XM_018986234.1	XM_018986234.1	0	0	554	1289	232	296	392	313	0	8	210	0	520	645	362	318	314	305	0	0	=	mRNA	NW_017388851.1	247163	248773	-	LOC109006824	lignin-forming anionic peroxidase-like
XM_018985784.1	XM_018985784.1	XM_018985784.1	0	0	0	0	7	13	0	0	0	0	5	4	6	13	4	0	0	0	20	0	=	mRNA	NW_017388851.1	268593	270605	-	LOC109006495	pentatricopeptide repeat-containing protein At1g06145-like
XM_018986256.1	XM_018986256.1	XM_018986256.1	0	0	0	0	23	26	0	0	0	0	0	6	0	35	0	0	0	0	40	0	=	mRNA	NW_017388851.1	310350	314211	-	LOC109006843	uncharacterized LOC109006843
XM_018985814.1	XM_018985814.1	XM_018985814.1	0	0	0	0	0	17	0	0	0	0	32	0	7	48	11	0	0	0	0	0	=	mRNA	NW_017388851.1	375669	376295	-	LOC109006518	uncharacterized LOC109006518
XM_018986291.1	XM_018986291.1	XM_018986291.1	1605	1137	1605	1257	733	886	974	750	712	1392	2256	2299	3373	1958	1861	1953	1280	732	1388	1136	=	mRNA	NW_017388851.1	416585	418249	-	LOC109006874	protein SLOW GREEN 1, chloroplastic
XM_018986365.1	XM_018986365.1	XM_018986365.1	0	0	0	0	22	27	0	4	0	0	14	0	10	16	0	0	0	0	15	0	=	mRNA	NW_017388851.1	450515	453398	-	LOC109006918	putative pentatricopeptide repeat-containing protein At2g02150
XM_018985898.1	XM_018985898.1	XM_018985898.1	0	0	5	0	0	36	0	0	0	3	19	9	0	15	22	0	0	0	24	0	=	mRNA	NW_017388851.1	564902	567210	-	LOC109006569	putative pentatricopeptide repeat-containing protein At2g02150
XM_018986323.1	XM_018986323.1	XM_018986323.1	516	387	735	738	421	614	564	519	637	848	375	621	1070	725	828	1158	835	569	986	679	=	mRNA	NW_017388851.1	468564	491534	-	LOC109006893	uncharacterized protein At2g02148
XM_018986347.1	XM_018986347.1	XM_018986347.1	0	0	89	0	0	48	0	96	0	72	96	0	0	0	85	0	0	60	0	93	=	mRNA	NW_017388851.1	468564	491535	-	LOC109006893	uncharacterized protein At2g02148
XM_018986338.1	XM_018986338.1	XM_018986338.1	0	1	83	125	0	55	0	188	50	72	88	47	0	87	0	0	0	71	0	0	=	mRNA	NW_017388851.1	468564	491535	-	LOC109006893	uncharacterized protein At2g02148
XM_018986331.1	XM_018986331.1	XM_018986331.1	1	0	3	20	0	42	9	24	6	0	1	0	10	5	9	91	8	8	2	8	=	mRNA	NW_017388851.1	468925	491535	-	LOC109006893	uncharacterized protein At2g02148
XR_001998711.1	XR_001998711.1	XR_001998711.1	24	15	15	37	21	70	13	79	18	61	8	28	55	57	8	11	69	37	31	19	=	misc_RNA	NW_017388851.1	469949	491536	-	LOC109006893	uncharacterized protein At2g02148
XM_018985836.1	XM_018985836.1	XM_018985836.1	0	0	0	0	11	2	0	0	0	0	13	5	8	5	5	0	0	0	17	0	=	mRNA	NW_017388851.1	533520	534095	-	LOC109006533	uncharacterized LOC109006533
XM_018985873.1	XM_018985873.1	XM_018985873.1	0	4	0	0	0	0	0	0	0	0	34	9	9	36	5	15	0	0	107	0	=	mRNA	NW_017388851.1	537415	538335	-	LOC109006550	uncharacterized LOC109006550
XM_018985884.1	XM_018985884.1	XM_018985884.1	0	0	0	0	3	0	0	0	0	0	0	0	0	3	0	0	0	0	0	0	=	mRNA	NW_017388851.1	538730	539530	-	LOC109006560	uncharacterized LOC109006560
XM_018986467.1	XM_018986467.1	XM_018986467.1	47	31	14	46	0	52	14	23	26	20	80	57	114	72	19	62	0	20	0	17	=	mRNA	NW_017388851.1	563486	650973	-	LOC109006999	putative pentatricopeptide repeat-containing protein At2g02150
XM_018986475.1	XM_018986475.1	XM_018986475.1	0	0	0	0	50	0	0	0	0	0	0	0	0	0	0	0	0	0	144	0	=	mRNA	NW_017388851.1	649065	650973	-	LOC109006999	putative pentatricopeptide repeat-containing protein At2g02150
XM_018986432.1	XM_018986432.1	XM_018986432.1	1	0	82	75	253	1	0	0	67	145	90	9	2	0	12	0	58	4	0	2	=	mRNA	NW_017388851.1	711857	717102	-	LOC109006962	putative pentatricopeptide repeat-containing protein At2g02150
XM_018986457.1	XM_018986457.1	XM_018986457.1	104	55	87	73	0	399	14	33	30	70	0	52	234	49	220	0	0	45	0	44	=	mRNA	NW_017388851.1	713198	717102	-	LOC109006962	putative pentatricopeptide repeat-containing protein At2g02150
XM_018986445.1	XM_018986445.1	XM_018986445.1	7	13	0	9	0	35	0	40	0	0	0	83	0	0	15	0	0	49	0	0	=	mRNA	NW_017388851.1	713198	717102	-	LOC109006962	putative pentatricopeptide repeat-containing protein At2g02150
XM_018986424.1	XM_018986424.1	XM_018986424.1	0	1	27	30	0	0	0	1	16	0	72	33	2	18	39	168	113	0	316	0	=	mRNA	NW_017388851.1	713198	717102	-	LOC109006962	putative pentatricopeptide repeat-containing protein At2g02150
XM_018986504.1	XM_018986504.1	XM_018986504.1	1367	1442	1686	1587	932	1637	740	829	1831	1886	1518	1322	2858	2812	2155	2780	1242	735	2857	2383	=	mRNA	NW_017388851.1	726198	728276	-	LOC109007021	pentatricopeptide repeat-containing protein At5g13770, chloroplastic
XR_001998723.1	XR_001998723.1	XR_001998723.1	3	3	0	3	0	4	2	2	4	0	3	0	0	0	18	3	5	0	0	4	=	misc_RNA	NW_017388851.1	744265	752361	-	LOC109007031	uncharacterized protein At4g15970-like
XR_001998722.1	XR_001998722.1	XR_001998722.1	273	181	216	114	61	214	209	82	0	216	55	153	119	31	0	89	128	74	0	0	=	misc_RNA	NW_017388851.1	744266	752361	-	LOC109007031	uncharacterized protein At4g15970-like
XM_018986534.1	XM_018986534.1	XM_018986534.1	504	723	316	106	0	100	195	351	411	194	239	138	308	467	244	187	141	636	0	209	=	mRNA	NW_017388851.1	744698	752361	-	LOC109007031	uncharacterized protein At4g15970-like
XM_018986516.1	XM_018986516.1	XM_018986516.1	306	144	390	464	0	176	182	556	256	166	403	46	125	0	211	171	281	0	0	242	=	mRNA	NW_017388851.1	744698	752361	-	LOC109007031	uncharacterized protein At4g15970-like
XM_018986571.1	XM_018986571.1	XM_018986571.1	823	462	3048	9082	5980	17230	11466	12625	9652	8270	416	358	2963	2655	8785	8936	11458	14966	3098	2790	=	mRNA	NW_017388851.1	883126	884155	-	LOC109007057	ethylene-responsive transcription factor 1B
XM_018986129.1	XM_018986129.1	XM_018986129.1	13	16	60	81	297	445	501	898	187	73	51	74	181	175	873	1330	1015	1518	389	69	=	mRNA	NW_017388851.1	923006	923996	-	LOC109006752	ethylene-responsive transcription factor ERF095-like
XM_018986605.1	XM_018986605.1	XM_018986605.1	19	124	37	35	26	46	29	17	21	31	20	23	19	124	3	18	4	2	23	0	=	mRNA	NW_017388851.1	965432	967626	-	LOC109007075	WAT1-related protein At2g39510-like
XM_018986639.1	XM_018986639.1	XM_018986639.1	22	43	49	16	28	34	16	67	22	45	38	45	48	66	32	14	30	40	57	30	=	mRNA	NW_017388851.1	968579	972486	-	LOC109007098	CASP-like protein 5B3
XM_018986648.1	XM_018986648.1	XM_018986648.1	0	0	5	0	0	0	0	5	0	13	0	0	0	0	0	18	13	1	0	3	=	mRNA	NW_017388851.1	969004	972485	-	LOC109007098	CASP-like protein 5B3
XM_018986656.1	XM_018986656.1	XM_018986656.1	581	494	214	485	146	271	224	379	401	248	234	212	227	117	204	273	148	272	0	106	=	mRNA	NW_017388851.1	969430	972472	-	LOC109007098	CASP-like protein 5B3
XM_018986666.1	XM_018986666.1	XM_018986666.1	0	0	0	0	0	303	0	874	0	0	0	0	0	0	0	0	861	221	0	0	=	mRNA	NW_017388851.1	976753	979688	-	LOC109007120	1-aminocyclopropane-1-carboxylate oxidase homolog 1-like
XM_018986672.1	XM_018986672.1	XM_018986672.1	23	12	47	8	0	27	8	0	11	61	18	60	23	0	29	51	20	27	0	44	=	mRNA	NW_017388851.1	977027	979693	-	LOC109007120	1-aminocyclopropane-1-carboxylate oxidase homolog 1-like
XM_018986714.1	XM_018986714.1	XM_018986714.1	3712	4056	7729	6845	5537	10423	7200	7049	14767	18334	5238	5150	11451	8505	10724	13800	8414	6279	16905	17518	=	mRNA	NW_017388851.1	980555	984110	-	LOC109007152	1-aminocyclopropane-1-carboxylate oxidase homolog 1-like
XM_018986703.1	XM_018986703.1	XM_018986703.1	67	73	174	242	0	38	0	80	0	85	0	0	129	77	60	91	0	0	0	47	=	mRNA	NW_017388851.1	996207	998238	-	LOC109007132	1-aminocyclopropane-1-carboxylate oxidase homolog 1-like
XM_018986698.1	XM_018986698.1	XM_018986698.1	1	1	0	0	0	1	0	0	0	5	0	1	1	5	1	3	0	0	0	0	=	mRNA	NW_017388851.1	996207	998240	-	LOC109007132	1-aminocyclopropane-1-carboxylate oxidase homolog 1-like
XM_018986689.1	XM_018986689.1	XM_018986689.1	0	0	0	42	0	0	0	0	62	0	0	9	1	0	0	0	13	0	0	0	=	mRNA	NW_017388851.1	996207	998242	-	LOC109007132	1-aminocyclopropane-1-carboxylate oxidase homolog 1-like
XM_018986679.1	XM_018986679.1	XM_018986679.1	1	17	0	15	52	25	33	0	24	1	18	2	3	2	1	1	0	0	83	0	=	mRNA	NW_017388851.1	996207	998244	-	LOC109007132	1-aminocyclopropane-1-carboxylate oxidase homolog 1-like
XM_018986021.1	XM_018986021.1	XM_018986021.1	1681	1376	3812	2143	1653	3654	3348	3144	6564	4933	1292	1122	3127	2372	3400	4820	3267	2239	3650	3675	=	mRNA	NW_017388851.1	1008778	1017638	-	LOC109006660	1-aminocyclopropane-1-carboxylate oxidase homolog 1-like
XM_018986738.1	XM_018986738.1	XM_018986738.1	54	150	360	223	177	224	173	273	51	74	24	26	15	95	115	144	181	94	47	13	=	mRNA	NW_017388851.1	1045635	1048672	-	LOC109007166	1-aminocyclopropane-1-carboxylate oxidase homolog 1-like
XM_018986726.1	XM_018986726.1	XM_018986726.1	6170	5490	6802	12230	2524	5670	8613	10692	5477	4937	4615	3995	4760	3380	5610	4224	8980	7403	2710	2559	=	mRNA	NW_017388851.1	1071153	1074189	-	LOC109007159	1-aminocyclopropane-1-carboxylate oxidase homolog 1-like
XR_001998689.1	XR_001998689.1	XR_001998689.1	0	0	0	0	0	4	0	0	0	0	0	0	12	8	0	0	0	0	18	0	=	ncRNA	NW_017388851.1	1090250	1092651	-	LOC109006762	uncharacterized LOC109006762
XM_018986748.1	XM_018986748.1	XM_018986748.1	3742	2155	6037	5297	2761	4161	2903	3228	4617	2235	4151	3494	7983	7650	4273	6383	3613	2450	3455	5492	=	mRNA	NW_017388851.1	1097362	1099028	-	LOC109007176	1-aminocyclopropane-1-carboxylate oxidase homolog 1-like
XM_018986147.1	XM_018986147.1	XM_018986147.1	0	3	0	9	34	30	0	0	4	4	56	40	18	45	28	49	6	15	32	0	=	mRNA	NW_017388851.1	1094151	1095991	-	LOC109006769	1-aminocyclopropane-1-carboxylate oxidase homolog 1-like
XM_018986757.1	XM_018986757.1	XM_018986757.1	10204	3021	1837	7462	425	1100	4751	3013	2277	2205	2896	2753	1797	920	3646	1283	2383	6941	326	1871	=	mRNA	NW_017388851.1	1109899	1114057	-	LOC109007185	uncharacterized LOC109007185
XM_018986801.1	XM_018986801.1	XM_018986801.1	7806	5152	2104	6763	1546	4010	6031	6532	5112	3599	9265	3874	10077	4150	13486	14232	3323	2335	11762	3995	=	mRNA	NW_017388851.1	1189102	1193511	-	LOC109007220	ethylene receptor 2-like
XM_018986812.1	XM_018986812.1	XM_018986812.1	186	277	1401	427	376	0	228	621	459	710	242	453	128	257	286	136	728	455	414	666	=	mRNA	NW_017388851.1	1189102	1193511	-	LOC109007220	ethylene receptor 2-like
XM_018986074.1	XM_018986074.1	XM_018986074.1	0	5	5	0	3	12	0	0	0	0	12	0	0	4	0	5	5	2	0	0	=	mRNA	NW_017388851.1	1232562	1233119	-	LOC109006701	transcriptional regulator SUPERMAN-like
XM_018986171.1	XM_018986171.1	XM_018986171.1	0	0	0	0	7	15	0	0	0	0	0	5	0	13	0	0	0	0	30	0	=	mRNA	NW_017388851.1	1259098	1260271	-	LOC109006784	transcriptional regulator SUPERMAN-like
XM_018986842.1	XM_018986842.1	XM_018986842.1	2	29	2	2	124	119	2	3	49	39	88	87	111	78	122	4	2	3	176	12	=	mRNA	NW_017388851.1	1272392	1274153	-	LOC109007242	serine/threonine-protein kinase BLUS1
XM_018986823.1	XM_018986823.1	XM_018986823.1	2465	1952	4710	5685	14081	21359	28498	20399	4478	3950	11178	6582	10056	12315	23240	30432	37914	34415	12266	9292	=	mRNA	NW_017388851.1	1275048	1278730	-	LOC109007229	cellulose synthase-like protein G2
XM_018986831.1	XM_018986831.1	XM_018986831.1	257	496	0	255	1398	571	38	495	0	241	245	0	199	0	42	24	84	136	118	0	=	mRNA	NW_017388851.1	1297270	1301519	-	LOC109007229	cellulose synthase-like protein G2
XM_018986885.1	XM_018986885.1	XM_018986885.1	264	357	92	314	0	151	543	953	742	0	0	234	195	68	724	548	717	989	117	196	=	mRNA	NW_017388851.1	1336707	1340702	-	LOC109007273	cellulose synthase-like protein G2
XM_018986874.1	XM_018986874.1	XM_018986874.1	0	0	0	0	8	65	5	9	0	0	20	12	0	27	19	13	0	0	0	0	=	mRNA	NW_017388851.1	1293219	1295268	-	LOC109007264	mucin-5AC-like
XM_018986188.1	XM_018986188.1	XM_018986188.1	3	0	5	0	26	35	0	5	0	3	37	32	4	15	9	7	0	0	4	0	=	mRNA	NW_017388851.1	1358503	1360098	-	LOC109006796	protein TRANSPARENT TESTA 1
XM_018986209.1	XM_018986209.1	XM_018986209.1	19	0	0	13	16	17	0	0	12	0	22	12	22	35	0	15	5	0	9	0	=	mRNA	NW_017388851.1	1365137	1368318	-	LOC109006809	RNA-binding protein 38-like
XM_018986943.1	XM_018986943.1	XM_018986943.1	423	88	0	526	0	0	0	0	342	421	1477	380	0	796	0	0	0	0	0	596	=	mRNA	NW_017388851.1	1392370	1396044	-	LOC109007307	uncharacterized LOC109007307
XM_018986923.1	XM_018986923.1	XM_018986923.1	648	12677	1159	771	0	393	370	772	841	506	1629	466	1824	848	442	843	1389	590	2729	605	=	mRNA	NW_017388851.1	1392370	1396044	-	LOC109007307	uncharacterized LOC109007307
XM_018986934.1	XM_018986934.1	XM_018986934.1	547	285	0	520	0	0	0	0	403	664	2231	392	2277	791	491	0	0	0	0	690	=	mRNA	NW_017388851.1	1392370	1396044	-	LOC109007307	uncharacterized LOC109007307
XM_018987023.1	XM_018987023.1	XM_018987023.1	0	0	0	0	0	0	0	0	21	0	0	0	0	0	0	0	0	0	0	0	=	mRNA	NW_017388851.1	1408505	1412876	-	LOC109007354	melanoma-associated antigen 2
XM_018987014.1	XM_018987014.1	XM_018987014.1	3	0	3	6	4	5	6	7	4	2	7	5	10	7	5	4	2	2	5	8	=	mRNA	NW_017388851.1	1408505	1412876	-	LOC109007354	melanoma-associated antigen 2
XM_018987005.1	XM_018987005.1	XM_018987005.1	350	253	292	373	0	352	297	355	372	519	347	340	349	358	269	275	304	152	422	465	=	mRNA	NW_017388851.1	1408505	1412876	-	LOC109007354	melanoma-associated antigen 2
XM_018987057.1	XM_018987057.1	XM_018987057.1	772	394	0	76	0	0	302	144	87	212	722	747	69	0	123	0	0	0	0	0	=	mRNA	NW_017388851.1	1419180	1423391	-	LOC109007388	probable protein phosphatase 2C 10
XM_018987052.1	XM_018987052.1	XM_018987052.1	99	1908	121	220	519	933	78	109	79	69	95	130	74	1006	82	90	244	834	108	83	=	mRNA	NW_017388851.1	1419180	1423392	-	LOC109007388	probable protein phosphatase 2C 10
XM_018987034.1	XM_018987034.1	XM_018987034.1	3839	4606	6410	4361	575	1832	1898	3236	2727	5795	4206	2890	2165	2576	2408	900	1331	833	3009	3280	=	mRNA	NW_017388851.1	1425315	1430439	-	LOC109007373	cryptochrome-1
XM_018987041.1	XM_018987041.1	XM_018987041.1	30	40	41	239	302	254	29	31	28	835	69	30	391	303	36	360	199	31	59	41	=	mRNA	NW_017388851.1	1425315	1430440	-	LOC109007373	cryptochrome-1
XM_018986221.1	XM_018986221.1	XM_018986221.1	29	69	66	59	0	24	17	9	5	0	13	6	32	45	82	71	84	17	74	5	=	mRNA	NW_017388851.1	1441837	1443456	-	LOC109006816	transcription factor MYB39-like
XM_018987110.1	XM_018987110.1	XM_018987110.1	147	139	255	217	63	120	119	187	174	159	23	43	66	92	27	21	57	14	74	58	=	mRNA	NW_017388851.1	1469104	1469782	-	LOC109007434	uncharacterized LOC109007434
XM_018987119.1	XM_018987119.1	XM_018987119.1	5	4	8	9	12	18	3	2	2	3	62	67	12	10	6	0	6	0	0	0	=	mRNA	NW_017388851.1	1487437	1488621	-	LOC109007443	uncharacterized LOC109007443
XM_018987125.1	XM_018987125.1	XM_018987125.1	3	4	12	11	12	17	3	2	2	5	52	64	12	10	6	5	6	0	0	0	=	mRNA	NW_017388851.1	1489649	1490871	-	LOC109007449	uncharacterized LOC109007449
XM_018987177.1	XM_018987177.1	XM_018987177.1	5	8	0	10	18	67	0	0	0	0	36	31	28	48	8	33	13	0	127	0	=	mRNA	NW_017388851.1	1526729	1531726	-	LOC109007495	putative pumilio homolog 10
XM_018987188.1	XM_018987188.1	XM_018987188.1	5158	4553	3648	3349	944	2113	1919	1548	3153	5618	3264	3093	3286	2618	3100	1781	2349	1516	1986	4369	=	mRNA	NW_017388851.1	1534010	1538405	-	LOC109007504	uncharacterized LOC109007504
XM_018987444.1	XM_018987444.1	XM_018987444.1	551	1020	949	580	115	115	793	707	657	446	723	1003	306	918	480	661	682	573	106	21	=	mRNA	NW_017388853.1	14502	18241	+	LOC109007669	lipid phosphate phosphatase 1-like
XM_018987439.1	XM_018987439.1	XM_018987439.1	8882	6623	11654	11150	3497	6689	10766	15400	8392	7324	5925	4878	6449	5165	8128	7403	8145	7647	2628	4704	=	mRNA	NW_017388853.1	14503	18241	+	LOC109007669	lipid phosphate phosphatase 1-like
XM_018987471.1	XM_018987471.1	XM_018987471.1	2	3	36	51	1	0	76	245	67	14	25	22	2	109	0	2	25	9	160	44	=	mRNA	NW_017388853.1	21455	27389	+	LOC109007687	lipid phosphate phosphatase 2-like
XM_018987464.1	XM_018987464.1	XM_018987464.1	213	121	180	282	136	211	278	245	147	169	0	0	178	0	132	192	158	239	0	41	=	mRNA	NW_017388853.1	21456	27389	+	LOC109007687	lipid phosphate phosphatase 2-like
XM_018987215.1	XM_018987215.1	XM_018987215.1	0	0	0	2	21	16	5	0	0	0	25	10	30	17	5	5	6	5	17	0	=	mRNA	NW_017388853.1	29259	29675	+	LOC109007525	uncharacterized LOC109007525
XM_018987508.1	XM_018987508.1	XM_018987508.1	49	38	50	55	44	73	130	86	44	87	103	127	87	93	93	15	18	37	4	113	=	mRNA	NW_017388853.1	34703	35911	+	LOC109007717	amino-acid permease BAT1-like
XM_018987518.1	XM_018987518.1	XM_018987518.1	11	0	14	2	0	3	3	11	1	2	0	0	1	0	0	1	0	0	0	0	=	mRNA	NW_017388853.1	34703	36578	+	LOC109007717	amino-acid permease BAT1-like
XM_018987529.1	XM_018987529.1	XM_018987529.1	3	2	0	4	0	4	2	0	2	0	3	0	0	0	0	0	0	2	0	0	=	mRNA	NW_017388853.1	34703	38727	+	LOC109007717	amino-acid permease BAT1-like
XM_018987526.1	XM_018987526.1	XM_018987526.1	5	1	3	1	0	1	1	5	1	1	2	0	1	0	0	1	4	0	4	0	=	mRNA	NW_017388853.1	34704	36564	+	LOC109007717	amino-acid permease BAT1-like
XM_018987455.1	XM_018987455.1	XM_018987455.1	432	933	1876	1491	691	1371	768	375	1268	312	261	424	1016	665	223	630	1207	282	10	386	=	mRNA	NW_017388853.1	41231	45594	+	LOC109007679	amino-acid permease BAT1 homolog
XM_018987488.1	XM_018987488.1	XM_018987488.1	7	64	62	17	68	353	3	5	26	52	22	35	3	3	101	142	3	77	317	5	=	mRNA	NW_017388853.1	46791	56973	+	LOC109007697	uncharacterized LOC109007697
XM_018987496.1	XM_018987496.1	XM_018987496.1	0	1	0	0	0	0	0	0	1	1	2	0	0	0	0	0	0	2	0	1	=	mRNA	NW_017388853.1	46798	55343	+	LOC109007697	uncharacterized LOC109007697
XM_018987484.1	XM_018987484.1	XM_018987484.1	0	46	0	0	0	0	0	0	25	37	17	0	0	0	0	0	0	56	0	5	=	mRNA	NW_017388853.1	46802	56973	+	LOC109007697	uncharacterized LOC109007697
XM_018987550.1	XM_018987550.1	XM_018987550.1	75	0	67	46	174	81	75	39	112	242	85	0	88	321	52	48	73	0	163	233	=	mRNA	NW_017388853.1	60531	66184	+	LOC109007733	zinc finger protein CONSTANS-LIKE 10-like
XM_018987568.1	XM_018987568.1	XM_018987568.1	265	370	734	599	147	271	245	392	362	715	182	219	611	422	544	422	258	228	169	821	=	mRNA	NW_017388853.1	60531	66184	+	LOC109007733	zinc finger protein CONSTANS-LIKE 10-like
XM_018987559.1	XM_018987559.1	XM_018987559.1	0	95	51	81	7	87	3	81	119	260	1	99	131	92	65	182	50	1	158	45	=	mRNA	NW_017388853.1	60531	66184	+	LOC109007733	zinc finger protein CONSTANS-LIKE 10-like
XM_018987542.1	XM_018987542.1	XM_018987542.1	2135	2858	504	914	105	448	405	582	817	895	1896	1272	1279	597	557	735	316	277	240	891	=	mRNA	NW_017388853.1	60531	66184	+	LOC109007733	zinc finger protein CONSTANS-LIKE 10-like
XM_018987409.1	XM_018987409.1	XM_018987409.1	13	0	10	11	155	111	0	0	0	9	169	107	127	279	57	89	0	0	282	0	=	mRNA	NW_017388853.1	69251	72896	+	LOC109007647	zinc finger CCCH domain-containing protein 15-like
XM_018987634.1	XM_018987634.1	XM_018987634.1	33767	23791	29269	45413	10453	6278	26615	51777	14113	16950	22533	1393	10601	28309	1032	3579	25717	5971	9304	10594	=	mRNA	NW_017388853.1	193528	197205	+	LOC109007785	fructose-bisphosphate aldolase 3, chloroplastic
XM_018987613.1	XM_018987613.1	XM_018987613.1	0	0	1	1	7	0	0	0	0	0	0	0	0	0	0	0	0	0	0	0	=	mRNA	NW_017388853.1	208970	228916	+	LOC109007771	DExH-box ATP-dependent RNA helicase DExH5, mitochondrial
XM_018987605.1	XM_018987605.1	XM_018987605.1	2263	740	1378	1423	485	1538	1137	1553	1365	1716	37	222	287	1050	711	471	794	650	544	670	=	mRNA	NW_017388853.1	208971	228916	+	LOC109007771	DExH-box ATP-dependent RNA helicase DExH5, mitochondrial
XM_018987623.1	XM_018987623.1	XM_018987623.1	43	169	83	199	42	154	46	46	86	42	397	28	651	226	247	134	221	161	321	134	=	mRNA	NW_017388853.1	212416	228916	+	LOC109007771	DExH-box ATP-dependent RNA helicase DExH5, mitochondrial
XM_018987668.1	XM_018987668.1	XM_018987668.1	22	2	27	4	0	4	52	50	49	96	3	1	2	0	0	0	0	7	4	18	=	mRNA	NW_017388853.1	240468	249307	+	LOC109007794	CDP-diacylglycerol--serine O-phosphatidyltransferase 1-like
XM_018987663.1	XM_018987663.1	XM_018987663.1	100	82	107	446	7	35	62	399	80	144	111	161	116	0	0	0	256	29	0	111	=	mRNA	NW_017388853.1	240489	249307	+	LOC109007794	CDP-diacylglycerol--serine O-phosphatidyltransferase 1-like
XM_018987639.1	XM_018987639.1	XM_018987639.1	4	216	68	0	222	35	119	271	193	564	0	0	1	0	185	186	70	487	382	127	=	mRNA	NW_017388853.1	240510	249307	+	LOC109007794	CDP-diacylglycerol--serine O-phosphatidyltransferase 1-like
XM_018987656.1	XM_018987656.1	XM_018987656.1	271	343	175	0	0	172	368	367	378	728	0	0	0	0	38	53	28	0	0	376	=	mRNA	NW_017388853.1	240511	249307	+	LOC109007794	CDP-diacylglycerol--serine O-phosphatidyltransferase 1-like
XM_018987673.1	XM_018987673.1	XM_018987673.1	0	0	201	35	0	353	190	244	362	139	0	0	19	76	0	0	0	69	15	35	=	mRNA	NW_017388853.1	240629	249307	+	LOC109007794	CDP-diacylglycerol--serine O-phosphatidyltransferase 1-like
XM_018987679.1	XM_018987679.1	XM_018987679.1	46	31	10	24	0	23	22	11	52	70	5	1	0	0	11	6	9	4	2	2	=	mRNA	NW_017388853.1	243539	249307	+	LOC109007794	CDP-diacylglycerol--serine O-phosphatidyltransferase 1-like
XM_018987781.1	XM_018987781.1	XM_018987781.1	3744	2344	2743	3980	1807	2798	1865	2654	3522	3964	3105	3250	3750	2733	2903	2878	2543	2147	2951	3215	=	mRNA	NW_017388853.1	270638	272671	+	LOC109007893	sec-independent protein translocase protein TATC, chloroplastic
XM_018987723.1	XM_018987723.1	XM_018987723.1	1929	1500	1506	1434	523	967	942	1007	1616	1850	2034	1474	1653	1170	1219	997	1373	992	1077	1746	=	mRNA	NW_017388853.1	306903	309016	+	LOC109007853	ATPase WRNIP1
XM_018987793.1	XM_018987793.1	XM_018987793.1	0	0	0	0	4	0	0	0	0	0	0	3	0	10	0	0	0	0	0	0	=	mRNA	NW_017388853.1	368198	369321	+	LOC109007899	protein DETOXIFICATION 16-like
XR_001998872.1	XR_001998872.1	XR_001998872.1	0	0	0	0	1	1	0	0	0	0	3	1	0	3	1	0	0	0	2	0	=	ncRNA	NW_017388853.1	371022	376771	+	LOC109007926	uncharacterized LOC109007926
XM_018987275.1	XM_018987275.1	XM_018987275.1	0	0	0	0	7	10	0	0	0	0	7	4	0	2	1	0	0	0	3	0	=	mRNA	NW_017388853.1	381702	385142	+	LOC109007558	protein DETOXIFICATION 17-like
XM_018987746.1	XM_018987746.1	XM_018987746.1	14	0	5	10	15	26	7	7	24	2	7	38	46	16	26	53	19	13	40	20	=	mRNA	NW_017388853.1	388086	391074	+	LOC109007873	protein DETOXIFICATION 16-like
XM_018987710.1	XM_018987710.1	XM_018987710.1	33734	25439	39498	43802	8747	19342	29619	33274	26341	28588	20794	18316	32860	20930	28727	20924	30871	28438	8179	17810	=	mRNA	NW_017388853.1	396683	400957	+	LOC109007847	ATP synthase subunit beta, mitochondrial-like
XM_018987881.1	XM_018987881.1	XM_018987881.1	0	0	0	0	45	36	0	0	0	0	28	28	21	106	22	40	0	0	1	0	=	mRNA	NW_017388853.1	405654	407553	+	LOC109007957	fruit protein pKIWI502-like
XM_018987876.1	XM_018987876.1	XM_018987876.1	0	0	0	0	0	0	0	0	0	0	0	0	0	0	0	0	0	0	85	0	=	mRNA	NW_017388853.1	405654	407553	+	LOC109007957	fruit protein pKIWI502-like
XM_018987894.1	XM_018987894.1	XM_018987894.1	28700	22431	17051	15322	5598	8763	13060	11507	12832	15247	20781	19606	13177	9108	11558	7256	12804	10076	7322	11336	=	mRNA	NW_017388853.1	415665	433429	+	LOC109007972	ALG-2 interacting protein X-like
XM_018987967.1	XM_018987967.1	XM_018987967.1	0	0	0	0	0	0	0	0	0	8	0	0	17	0	4	12	0	0	0	0	=	mRNA	NW_017388853.1	483623	487314	+	LOC109008022	GDSL esterase/lipase 6
XM_018987959.1	XM_018987959.1	XM_018987959.1	4	0	11	9	21	14	0	0	0	1	5	13	0	38	0	0	0	0	34	0	=	mRNA	NW_017388853.1	484768	487313	+	LOC109008022	GDSL esterase/lipase 6
XM_018987326.1	XM_018987326.1	XM_018987326.1	76	148	296	311	406	395	878	614	503	322	424	362	527	558	1078	826	1483	949	322	403	=	mRNA	NW_017388853.1	488912	489469	+	LOC109007581	uncharacterized LOC109007581
XM_018987432.1	XM_018987432.1	XM_018987432.1	0	0	0	0	33	15	0	0	0	0	34	43	65	63	37	14	0	0	149	0	=	mRNA	NW_017388853.1	497322	497813	+	LOC109007662	glycine-rich cell wall structural protein 1.0
XM_018987988.1	XM_018987988.1	XM_018987988.1	122	321	78	279	24	6	30	506	172	154	369	148	335	7	27	38	125	44	91	356	=	mRNA	NW_017388853.1	513756	521916	+	LOC109008036	sulfhydryl oxidase 2-like
XM_018987979.1	XM_018987979.1	XM_018987979.1	137	53	16	64	6	14	58	21	24	117	113	17	195	10	25	10	25	88	108	70	=	mRNA	NW_017388853.1	513756	521916	+	LOC109008036	sulfhydryl oxidase 2-like
XM_018988059.1	XM_018988059.1	XM_018988059.1	0	0	0	0	7	25	0	4	0	0	35	33	0	5	36	9	0	0	0	5	=	mRNA	NW_017388853.1	556744	557602	+	LOC109008085	putative fasciclin-like arabinogalactan protein 20
XR_001998898.1	XR_001998898.1	XR_001998898.1	205	282	754	576	68	212	131	121	240	295	110	92	676	512	374	263	184	69	115	245	=	ncRNA	NW_017388853.1	572672	574013	+	LOC109008094	uncharacterized LOC109008094
XR_001998901.1	XR_001998901.1	XR_001998901.1	204	282	757	578	68	205	126	120	240	295	107	92	679	509	371	267	188	69	117	252	=	ncRNA	NW_017388853.1	581015	582370	+	LOC109008106	uncharacterized LOC109008106
XM_018988078.1	XM_018988078.1	XM_018988078.1	7393	6197	3877	4098	1648	2362	3071	3938	2647	3914	6593	5621	3897	2781	3200	3085	4088	3136	2136	2870	=	mRNA	NW_017388853.1	584989	590110	+	LOC109008098	ELL-associated factor 1
XM_018987368.1	XM_018987368.1	XM_018987368.1	744	514	567	886	0	234	626	970	356	308	659	698	688	311	567	357	828	686	0	202	=	mRNA	NW_017388853.1	593242	596879	+	LOC109007616	beta-glucuronosyltransferase GlcAT14A-like
XM_018988095.1	XM_018988095.1	XM_018988095.1	1660	1385	1454	996	52	168	234	199	77	329	1990	1525	640	406	302	298	346	100	168	1445	=	mRNA	NW_017388853.1	607142	609116	+	LOC109008112	heavy metal-associated isoprenylated plant protein 22-like
XM_018988106.1	XM_018988106.1	XM_018988106.1	25	0	0	17	55	57	9	0	5	0	80	27	68	66	17	53	0	0	165	3	=	mRNA	NW_017388853.1	618061	620612	+	LOC109008120	neurogenic protein mastermind-like
XM_018988117.1	XM_018988117.1	XM_018988117.1	0	0	5833	5456	0	0	0	0	0	2387	0	1066	9946	0	0	4040	1995	874	0	2275	=	mRNA	NW_017388853.1	637936	641031	+	LOC109008129	multicopper oxidase LPR2
XM_018988129.1	XM_018988129.1	XM_018988129.1	51	0	20	0	4	0	2	0	3	1	6	3	0	0	2	1	1	4	13	6	=	mRNA	NW_017388853.1	650567	656282	+	LOC109008137	uncharacterized lipoprotein syc1174_c-like
XM_018988138.1	XM_018988138.1	XM_018988138.1	42	70	232	279	79	126	282	243	104	143	235	203	473	302	429	349	394	308	200	175	=	mRNA	NW_017388853.1	650569	656282	+	LOC109008137	uncharacterized lipoprotein syc1174_c-like
XM_018988159.1	XM_018988159.1	XM_018988159.1	22	45	72	66	40	147	17	66	88	42	59	66	82	8	112	173	111	65	20	33	=	mRNA	NW_017388853.1	672200	679837	+	LOC109008155	myb-related protein 308-like
XM_018988171.1	XM_018988171.1	XM_018988171.1	183	58	921	912	238	569	657	721	1464	775	160	69	652	438	499	451	521	320	255	89	=	mRNA	NW_017388853.1	688070	691807	+	LOC109008163	U-box domain-containing protein 11-like
XM_018988181.1	XM_018988181.1	XM_018988181.1	2291	2228	6434	8285	3418	3804	10831	8755	6883	2624	1377	1279	15948	6152	10331	7616	7587	5275	1756	538	=	mRNA	NW_017388853.1	694952	697377	+	LOC109008172	uncharacterized protein At1g66480-like
XM_018987227.1	XM_018987227.1	XM_018987227.1	0	0	0	0	35	36	3	0	0	0	11	15	2	29	5	7	0	0	6	0	=	mRNA	NW_017388853.1	107817	109374	-	LOC109007531	uncharacterized LOC109007531
XM_018987578.1	XM_018987578.1	XM_018987578.1	1854	576	3531	1460	230	732	3910	763	1208	868	955	1002	667	392	587	523	596	1096	257	370	=	mRNA	NW_017388853.1	135079	144998	-	LOC109007757	eukaryotic translation initiation factor 3 subunit J-like
XM_018987592.1	XM_018987592.1	XM_018987592.1	4066	4412	2483	1824	1336	1791	2397	3469	4437	5111	1327	1361	1672	1095	2003	2388	1629	2140	2042	2928	=	mRNA	NW_017388853.1	150649	151545	-	LOC109007762	E3 ubiquitin-protein ligase RHA2A
XM_018987238.1	XM_018987238.1	XM_018987238.1	131	77	0	6	50	78	40	10	0	11	56	67	28	34	11	39	13	0	130	21	=	mRNA	NW_017388853.1	161853	172078	-	LOC109007538	uncharacterized LOC109007538
XM_018987698.1	XM_018987698.1	XM_018987698.1	0	0	0	0	0	0	0	0	0	0	0	0	0	0	31	0	23	0	0	0	=	mRNA	NW_017388853.1	249849	263490	-	LOC109007834	pentatricopeptide repeat-containing protein At1g22960, mitochondrial
XM_018987689.1	XM_018987689.1	XM_018987689.1	0	0	83	0	0	0	0	0	0	111	0	0	0	231	92	0	37	0	0	0	=	mRNA	NW_017388853.1	261061	263487	-	LOC109007834	pentatricopeptide repeat-containing protein At1g22960, mitochondrial
XM_018987422.1	XM_018987422.1	XM_018987422.1	77	17	5	18	14	11	0	5	0	0	12	6	60	18	0	18	5	0	42	17	=	mRNA	NW_017388853.1	264408	270417	-	LOC109007656	origin of replication complex subunit 4
XM_018987827.1	XM_018987827.1	XM_018987827.1	4105	1784	1060	1566	426	735	859	963	1056	1160	2473	2941	2288	1633	1376	1313	945	677	1308	834	=	mRNA	NW_017388853.1	310595	312733	-	LOC109007913	60S ribosomal protein L36-3-like
XM_018987817.1	XM_018987817.1	XM_018987817.1	17908	9394	6972	10330	4019	5759	6202	6154	8499	8438	10985	10466	14253	9608	8000	10810	5458	5249	9462	4267	=	mRNA	NW_017388853.1	310595	312866	-	LOC109007913	60S ribosomal protein L36-3-like
XM_018987766.1	XM_018987766.1	XM_018987766.1	3369	1892	1687	2519	422	1226	1080	1403	2037	1972	1633	1675	1887	753	1457	1511	1147	1253	820	1362	=	mRNA	NW_017388853.1	325110	331679	-	LOC109007882	uncharacterized LOC109007882
XM_018987756.1	XM_018987756.1	XM_018987756.1	58	206	146	62	102	109	146	32	268	146	307	313	23	76	66	41	96	87	120	176	=	mRNA	NW_017388853.1	325110	331684	-	LOC109007882	uncharacterized LOC109007882
XM_018987735.1	XM_018987735.1	XM_018987735.1	712	1223	389	564	131	396	643	1367	748	172	145	41	78	72	84	133	240	289	0	26	=	mRNA	NW_017388853.1	332760	337860	-	LOC109007864	protein DETOXIFICATION 14-like
XM_018987264.1	XM_018987264.1	XM_018987264.1	0	0	0	0	0	0	78	0	0	20	0	51	0	0	14	14	35	0	0	30	=	mRNA	NW_017388853.1	352789	361452	-	LOC109007550	protein DETOXIFICATION 12-like
XM_018987807.1	XM_018987807.1	XM_018987807.1	169	121	29	69	28	72	36	0	17	61	163	143	86	46	31	6	33	5	38	49	=	mRNA	NW_017388853.1	392193	394525	-	LOC109007906	histone chaperone ASF1B-like
XM_018987843.1	XM_018987843.1	XM_018987843.1	0	0	8	0	96	86	0	0	0	0	51	40	65	71	25	19	0	0	118	0	=	mRNA	NW_017388853.1	409428	411335	-	LOC109007933	sarcoplasmic reticulum histidine-rich calcium-binding protein-like
XM_018987903.1	XM_018987903.1	XM_018987903.1	136	90	0	47	0	58	34	45	52	33	152	170	40	0	45	53	45	0	0	0	=	mRNA	NW_017388853.1	434004	435761	-	LOC109007981	probable S-adenosylmethionine-dependent methyltransferase At5g38780
XM_018987933.1	XM_018987933.1	XM_018987933.1	858	723	517	762	222	433	466	427	817	361	593	574	388	246	529	638	430	146	402	644	=	mRNA	NW_017388853.1	452517	469652	-	LOC109007991	tetratricopeptide repeat protein 5-like
XM_018987938.1	XM_018987938.1	XM_018987938.1	93	37	80	76	0	56	34	69	169	311	68	64	248	41	41	29	41	0	103	31	=	mRNA	NW_017388853.1	452517	469653	-	LOC109007991	tetratricopeptide repeat protein 5-like
XM_018987920.1	XM_018987920.1	XM_018987920.1	1	1	3	0	0	0	0	2	4	15	0	0	17	1	1	5	4	0	9	0	=	mRNA	NW_017388853.1	452517	469653	-	LOC109007991	tetratricopeptide repeat protein 5-like
XM_018987913.1	XM_018987913.1	XM_018987913.1	0	1	0	6	7	2	6	0	2	6	1	1	1	4	0	2	2	10	0	12	=	mRNA	NW_017388853.1	452517	469653	-	LOC109007991	tetratricopeptide repeat protein 5-like
XM_018987949.1	XM_018987949.1	XM_018987949.1	0	0	0	8	0	0	3	0	0	0	0	1	0	0	0	0	0	0	0	2	=	mRNA	NW_017388853.1	452517	469654	-	LOC109007991	tetratricopeptide repeat protein 5-like
XM_018987929.1	XM_018987929.1	XM_018987929.1	19	11	0	0	0	0	0	0	0	0	5	5	0	0	6	0	0	0	0	0	=	mRNA	NW_017388853.1	452517	469654	-	LOC109007991	tetratricopeptide repeat protein 5-like
XM_018987337.1	XM_018987337.1	XM_018987337.1	0	0	0	0	0	0	0	0	0	0	0	0	0	0	0	0	0	0	0	74	=	mRNA	NW_017388853.1	502329	503526	-	LOC109007588	repressor of RNA polymerase III transcription MAF1 homolog
XM_018988006.1	XM_018988006.1	XM_018988006.1	1360	1194	790	1463	477	353	721	1602	1359	573	739	1246	800	641	1013	611	568	490	325	1470	=	mRNA	NW_017388853.1	523201	527266	-	LOC109008049	uncharacterized LOC109008049
XM_018987998.1	XM_018987998.1	XM_018987998.1	2369	1452	1699	1356	782	1450	2069	2101	1917	2656	2029	1175	1687	1196	1499	1694	1404	962	1201	1402	=	mRNA	NW_017388853.1	523201	527266	-	LOC109008049	uncharacterized LOC109008049
XM_018988046.1	XM_018988046.1	XM_018988046.1	306	100	37	195	23	46	98	53	92	66	87	65	152	86	9	21	28	4	92	21	=	mRNA	NW_017388853.1	558675	562660	-	LOC109008072	uncharacterized LOC109008072
XM_018988028.1	XM_018988028.1	XM_018988028.1	1987	548	119	1272	103	168	62	207	109	107	201	825	2045	743	18	172	119	400	162	0	=	mRNA	NW_017388853.1	558675	563709	-	LOC109008072	uncharacterized LOC109008072
XM_018988036.1	XM_018988036.1	XM_018988036.1	3223	2215	2066	1848	755	1034	555	549	810	533	1297	594	515	157	622	728	557	158	188	297	=	mRNA	NW_017388853.1	558675	563715	-	LOC109008072	uncharacterized LOC109008072
XM_018987347.1	XM_018987347.1	XM_018987347.1	86	54	33	90	256	419	1284	685	27	108	179	145	105	129	387	449	834	524	82	33	=	mRNA	NW_017388853.1	572108	574713	-	LOC109007598	probable ribose-5-phosphate isomerase 2
XM_018987356.1	XM_018987356.1	XM_018987356.1	1310	1090	1162	1456	531	1075	1301	1373	1569	1506	982	1047	1004	732	1029	1101	1484	1052	752	1273	=	mRNA	NW_017388853.1	582430	583949	-	LOC109007607	protein PIN-LIKES 2-like
XM_018988201.1	XM_018988201.1	XM_018988201.1	4545	564	0	0	0	0	720	5347	3178	541	412	596	505	0	802	0	0	720	0	490	=	mRNA	NW_017388853.1	698709	707571	-	LOC109008181	putative 1-phosphatidylinositol-3-phosphate 5-kinase FAB1C
XM_018988194.1	XM_018988194.1	XM_018988194.1	15604	24931	6338	15384	8473	7130	22536	22903	14627	20645	16864	13512	12775	7017	15905	12015	17173	17880	10209	10227	=	mRNA	NW_017388853.1	698709	707571	-	LOC109008181	putative 1-phosphatidylinositol-3-phosphate 5-kinase FAB1C
XM_018988615.1	XM_018988615.1	XM_018988615.1	4	13	0	5	95	192	56	13	5	0	53	33	32	95	25	147	99	0	47	0	=	mRNA	NW_017388854.1	2967	4802	+	LOC109008505	flavonoid 3'-monooxygenase-like
XM_018988639.1	XM_018988639.1	XM_018988639.1	71272	92979	134075	121059	56835	102860	133065	151267	230534	160055	60614	54976	72418	85461	92499	88289	104342	89221	107574	92918	=	mRNA	NW_017388854.1	86532	90515	+	LOC109008520	thiol protease aleurain-like
XM_018988672.1	XM_018988672.1	XM_018988672.1	1551	1541	869	1814	162	1524	2931	2031	2039	1967	623	895	760	715	410	788	2840	1022	484	1069	=	mRNA	NW_017388854.1	107686	110168	+	LOC109008543	uncharacterized LOC109008543
XM_018988681.1	XM_018988681.1	XM_018988681.1	1569	1576	1975	1276	628	823	220	1143	2220	1959	1993	1216	1736	1661	2439	2346	521	1134	1965	2419	=	mRNA	NW_017388854.1	107687	110168	+	LOC109008543	uncharacterized LOC109008543
XM_018988218.1	XM_018988218.1	XM_018988218.1	1	9	0	0	55	33	0	0	0	0	12	29	36	31	51	28	12	6	46	0	=	mRNA	NW_017388854.1	141268	141897	+	LOC109008202	uncharacterized LOC109008202
XM_018988694.1	XM_018988694.1	XM_018988694.1	3	11	51	3	40	55	2	7	6	10	8	5	10	57	18	4	21	49	9	73	=	mRNA	NW_017388854.1	164588	167210	+	LOC109008554	uncharacterized LOC109008554
XM_018988703.1	XM_018988703.1	XM_018988703.1	142	77	446	10	168	526	10	343	936	772	77	79	525	535	580	486	534	110	681	867	=	mRNA	NW_017388854.1	164592	167210	+	LOC109008554	uncharacterized LOC109008554
XM_018988728.1	XM_018988728.1	XM_018988728.1	361	458	101	288	1999	148	142	4515	326	3728	432	67	3776	47	4633	115	101	154	2496	233	=	mRNA	NW_017388854.1	203760	208769	+	LOC109008571	uncharacterized protein At1g04910
XM_018988766.1	XM_018988766.1	XM_018988766.1	1671	842	0	219	63	20	198	339	227	158	845	1188	95	184	157	0	118	126	0	0	=	mRNA	NW_017388854.1	272818	291282	+	LOC109008595	uncharacterized LOC109008595
XM_018988759.1	XM_018988759.1	XM_018988759.1	1030	575	824	727	198	291	461	600	839	437	465	247	494	173	509	261	151	184	202	163	=	mRNA	NW_017388854.1	272818	291282	+	LOC109008595	uncharacterized LOC109008595
XM_018988773.1	XM_018988773.1	XM_018988773.1	205	205	369	238	176	223	334	156	219	215	266	186	370	263	379	251	255	164	174	199	=	mRNA	NW_017388854.1	274294	291282	+	LOC109008595	uncharacterized LOC109008595
XM_018988816.1	XM_018988816.1	XM_018988816.1	8	0	0	18	63	68	0	0	3	5	70	39	30	39	0	21	0	0	108	0	=	mRNA	NW_017388854.1	339095	340582	+	LOC109008637	uncharacterized LOC109008637
XR_001998974.1	XR_001998974.1	XR_001998974.1	0	0	0	0	58	34	0	0	0	0	27	13	5	38	0	9	0	0	53	0	=	ncRNA	NW_017388854.1	381485	383291	+	LOC109008649	uncharacterized LOC109008649
XM_018988266.1	XM_018988266.1	XM_018988266.1	0	0	0	0	119	107	0	0	0	0	70	30	93	130	22	32	5	0	261	0	=	mRNA	NW_017388854.1	393260	398063	+	LOC109008245	protein FAR-RED IMPAIRED RESPONSE 1-like
XM_018988849.1	XM_018988849.1	XM_018988849.1	98	48	16	41	1	55	83	32	0	11	200	104	25	56	62	30	47	100	18	54	=	mRNA	NW_017388854.1	403150	405682	+	LOC109008653	mediator of RNA polymerase II transcription subunit 20a-like
XM_018988843.1	XM_018988843.1	XM_018988843.1	1343	1064	1631	1471	640	681	494	1044	829	1237	924	725	1260	1034	693	1162	635	576	617	814	=	mRNA	NW_017388854.1	403153	405682	+	LOC109008653	mediator of RNA polymerase II transcription subunit 20a-like
XM_018988859.1	XM_018988859.1	XM_018988859.1	613	253	259	1280	54	294	261	793	401	764	315	249	643	346	268	668	555	600	94	286	=	mRNA	NW_017388854.1	412928	416481	+	LOC109008667	uncharacterized LOC109008667
XM_018988898.1	XM_018988898.1	XM_018988898.1	0	0	0	0	0	0	0	0	0	3	0	20	0	0	0	25	0	0	49	0	=	mRNA	NW_017388854.1	559863	565648	+	LOC109008699	myb-related protein 330-like
XM_018988318.1	XM_018988318.1	XM_018988318.1	0	0	0	0	4	5	0	0	0	0	3	0	0	0	1	0	0	0	14	0	=	mRNA	NW_017388854.1	555853	556323	+	LOC109008287	uncharacterized mitochondrial protein AtMg00810-like
XM_018988916.1	XM_018988916.1	XM_018988916.1	42	87	47	37	56	51	155	165	47	75	139	87	107	75	118	89	148	80	56	79	=	mRNA	NW_017388854.1	584566	585284	+	LOC109008714	UDP-glucose 6-dehydrogenase 1
XM_018988877.1	XM_018988877.1	XM_018988877.1	3	0	11	8	275	157	6	6	9	0	108	58	70	198	58	96	11	0	238	0	=	mRNA	NW_017388854.1	626255	629990	+	LOC109008687	uncharacterized LOC109008687
XM_018988928.1	XM_018988928.1	XM_018988928.1	238	294	194	87	70	111	89	39	66	61	301	255	341	261	182	113	83	28	67	31	=	mRNA	NW_017388854.1	660826	661804	+	LOC109008720	stress-response A/B barrel domain-containing protein UP3-like
XM_018988358.1	XM_018988358.1	XM_018988358.1	0	0	0	0	14	6	0	3	0	0	4	6	0	22	3	0	0	0	8	8	=	mRNA	NW_017388854.1	719867	720868	+	LOC109008313	uncharacterized LOC109008313
XM_018988383.1	XM_018988383.1	XM_018988383.1	0	0	0	0	9	2	0	0	0	0	5	0	5	2	0	0	0	0	14	0	=	mRNA	NW_017388854.1	722860	723645	+	LOC109008324	uncharacterized mitochondrial protein AtMg00810-like
XM_018988459.1	XM_018988459.1	XM_018988459.1	0	0	0	0	3	0	0	0	0	0	6	3	4	16	1	2	0	8	4	0	=	mRNA	NW_017388854.1	832008	832907	+	LOC109008386	uncharacterized mitochondrial protein AtMg00810-like
XM_018988972.1	XM_018988972.1	XM_018988972.1	176	130	116	204	57	95	145	170	212	147	18	24	75	181	70	92	47	45	0	35	=	mRNA	NW_017388854.1	1011055	1012985	+	LOC109008753	protein ELF4-LIKE 4-like
XM_018988982.1	XM_018988982.1	XM_018988982.1	23	4	1	4	0	14	1	5	21	47	0	0	0	3	1	0	0	6	21	4	=	mRNA	NW_017388854.1	1011930	1012985	+	LOC109008753	protein ELF4-LIKE 4-like
XR_001998945.1	XR_001998945.1	XR_001998945.1	0	0	0	0	7	12	0	0	0	0	1	0	0	7	0	10	0	0	40	0	=	ncRNA	NW_017388854.1	1052028	1066676	+	LOC109008475	uncharacterized LOC109008475
XM_018988990.1	XM_018988990.1	XM_018988990.1	24857	13782	10640	14446	2055	2503	8079	8322	9439	4056	23981	22089	24381	13615	16246	18892	12101	12243	7941	10403	=	mRNA	NW_017388854.1	1118830	1121478	+	LOC109008766	40S ribosomal protein S3-3-like
XM_018989007.1	XM_018989007.1	XM_018989007.1	2551	2064	1453	1694	1144	1362	1766	1567	1586	1550	2475	2680	2012	1574	1910	1311	2191	1491	1500	1241	=	mRNA	NW_017388854.1	1128750	1132078	+	LOC109008783	replication protein A 70 kDa DNA-binding subunit A
XR_001998946.1	XR_001998946.1	XR_001998946.1	0	0	0	0	0	2	0	0	0	0	9	9	10	20	5	6	3	3	38	0	=	ncRNA	NW_017388854.1	1171547	1173097	+	LOC109008481	uncharacterized LOC109008481
XM_018988602.1	XM_018988602.1	XM_018988602.1	202	69	235	431	175	91	74	134	26	432	77	100	1108	467	73	103	71	39	252	58	=	mRNA	NW_017388854.1	1193219	1194778	+	LOC109008496	protein BIG GRAIN 1-like A
XM_018989054.1	XM_018989054.1	XM_018989054.1	202	131	474	446	170	371	595	417	417	381	346	293	588	399	591	479	695	690	436	453	=	mRNA	NW_017388854.1	1222848	1235095	+	LOC109008819	phospholipid:diacylglycerol acyltransferase 1-like
XM_018989077.1	XM_018989077.1	XM_018989077.1	0	0	0	0	0	0	19	0	0	0	0	0	0	0	0	0	0	0	33	0	=	mRNA	NW_017388854.1	1241405	1247677	+	LOC109008829	nuclear transcription factor Y subunit A-3-like
XM_018989063.1	XM_018989063.1	XM_018989063.1	13	16	103	79	45	82	13	21	0	95	26	33	27	33	14	26	16	12	65	31	=	mRNA	NW_017388854.1	1241405	1247677	+	LOC109008829	nuclear transcription factor Y subunit A-3-like
XM_018989069.1	XM_018989069.1	XM_018989069.1	0	0	0	0	0	0	1	0	26	0	0	0	0	0	0	0	0	0	12	0	=	mRNA	NW_017388854.1	1241748	1247677	+	LOC109008829	nuclear transcription factor Y subunit A-3-like
XM_018989128.1	XM_018989128.1	XM_018989128.1	4714	3868	4706	4932	934	2501	2769	4546	4460	3897	2726	2612	3085	1815	2523	2377	2831	2727	1231	2873	=	mRNA	NW_017388854.1	1263263	1269863	+	LOC109008870	protein bem46
XM_018989161.1	XM_018989161.1	XM_018989161.1	165	280	368	427	320	459	37	296	121	911	280	212	540	621	514	782	36	181	593	201	=	mRNA	NW_017388854.1	1272514	1280591	+	LOC109008877	PHD finger protein ALFIN-LIKE 4-like
XR_001998993.1	XR_001998993.1	XR_001998993.1	4	42	130	0	0	0	16	42	13	87	0	0	61	0	93	0	4	52	52	39	=	misc_RNA	NW_017388854.1	1272518	1281167	+	LOC109008877	PHD finger protein ALFIN-LIKE 4-like
XM_018989155.1	XM_018989155.1	XM_018989155.1	59	172	199	0	0	224	57	85	0	159	0	134	197	75	288	0	0	152	153	98	=	mRNA	NW_017388854.1	1272518	1281840	+	LOC109008877	PHD finger protein ALFIN-LIKE 4-like
XM_018989142.1	XM_018989142.1	XM_018989142.1	1	21	45	1	51	14	14	29	3	25	14	29	19	15	19	2	2	7	21	1	=	mRNA	NW_017388854.1	1272519	1280691	+	LOC109008877	PHD finger protein ALFIN-LIKE 4-like
XM_018989216.1	XM_018989216.1	XM_018989216.1	24	7	4	30	3	1525	7	3	109	203	15	6	1765	2143	19	191	3	1651	146	4	=	mRNA	NW_017388854.1	1351172	1356902	+	LOC109008925	UBP1-associated proteins 1C-like
XM_018989291.1	XM_018989291.1	XM_018989291.1	91	29	162	55	50	34	21	79	33	50	30	48	157	13	85	58	54	92	50	95	=	mRNA	NW_017388854.1	1375183	1378640	+	LOC109008972	pre-mRNA cleavage factor Im 25 kDa subunit 1
XM_018989300.1	XM_018989300.1	XM_018989300.1	218	189	192	412	56	89	77	208	157	114	188	144	572	261	105	180	209	126	181	198	=	mRNA	NW_017388854.1	1375186	1378640	+	LOC109008972	pre-mRNA cleavage factor Im 25 kDa subunit 1
XM_018989318.1	XM_018989318.1	XM_018989318.1	7155	5501	4662	6208	1028	2568	3210	4294	3940	3671	5031	4261	3291	3114	2815	2732	3356	3041	1298	1963	=	mRNA	NW_017388854.1	1393225	1405010	+	LOC109008993	mitogen-activated protein kinase kinase 2
XR_001999006.1	XR_001999006.1	XR_001999006.1	0	0	0	0	1	0	0	0	0	0	0	0	3	1	0	1	0	0	3	0	=	ncRNA	NW_017388854.1	1464263	1478358	+	LOC109009046	uncharacterized LOC109009046
XM_018989415.1	XM_018989415.1	XM_018989415.1	40	45	0	0	0	80	52	51	0	0	0	100	0	0	50	100	67	1	0	48	=	mRNA	NW_017388854.1	1528589	1530964	+	LOC109009057	topless-related protein 2-like
XM_018989410.1	XM_018989410.1	XM_018989410.1	90	0	122	0	265	44	175	78	73	111	0	193	286	278	121	242	170	18	282	256	=	mRNA	NW_017388854.1	1528589	1530964	+	LOC109009057	topless-related protein 2-like
XM_018989418.1	XM_018989418.1	XM_018989418.1	2462	1999	5742	4607	1338	2937	1999	2298	5011	6017	1856	1352	6277	6303	2768	3845	1809	1081	3379	5401	=	mRNA	NW_017388854.1	1540215	1543731	+	LOC109009074	uncharacterized LOC109009074
XM_018989449.1	XM_018989449.1	XM_018989449.1	3858	2988	5001	3524	836	1551	2259	2226	3831	4443	924	1541	3938	2196	2318	1823	1894	1260	3755	3205	=	mRNA	NW_017388854.1	1556836	1561338	+	LOC109009095	subtilisin-like protease SBT3.9
XM_018988627.1	XM_018988627.1	XM_018988627.1	1677	1315	1053	3297	1593	4505	9827	8204	2424	681	2460	1717	1402	2047	5655	5756	13515	8101	1880	2035	=	mRNA	NW_017388854.1	38783	41092	-	LOC109008510	serine/threonine-protein kinase At5g01020-like
XM_018988651.1	XM_018988651.1	XM_018988651.1	132	1162	93	1298	371	1216	938	1211	1562	1904	996	1075	1628	155	150	147	161	738	179	170	=	mRNA	NW_017388854.1	97851	102822	-	LOC109008528	tubulin--tyrosine ligase-like protein 12
XM_018988659.1	XM_018988659.1	XM_018988659.1	1295	1155	0	174	0	0	201	207	0	157	1361	1360	0	0	210	141	0	0	0	160	=	mRNA	NW_017388854.1	98491	102822	-	LOC109008528	tubulin--tyrosine ligase-like protein 12
XM_018988714.1	XM_018988714.1	XM_018988714.1	1977	602	809	702	613	1012	978	889	620	285	1689	397	941	159	848	756	869	595	1314	236	=	mRNA	NW_017388854.1	168818	174878	-	LOC109008566	uncharacterized LOC109008566
XM_018988225.1	XM_018988225.1	XM_018988225.1	3	0	0	0	34	4	0	0	0	0	13	0	19	22	8	1	0	0	32	0	=	mRNA	NW_017388854.1	192692	193634	-	LOC109008210	uncharacterized LOC109008210
XM_018988742.1	XM_018988742.1	XM_018988742.1	44	37	41	102	25	66	27	9	125	27	25	26	29	34	36	58	47	41	106	62	=	mRNA	NW_017388854.1	215399	217230	-	LOC109008577	MOB kinase activator-like 1B
XM_018988735.1	XM_018988735.1	XM_018988735.1	870	670	1105	1398	115	282	518	689	1762	943	483	470	875	1283	653	614	771	750	444	1048	=	mRNA	NW_017388854.1	215399	219072	-	LOC109008577	MOB kinase activator-like 1B
XM_018988749.1	XM_018988749.1	XM_018988749.1	155	231	438	331	17	162	21	11	35	65	249	166	686	364	118	158	53	17	51	181	=	mRNA	NW_017388854.1	239507	240484	-	LOC109008586	auxin-binding protein ABP20-like
XM_018988785.1	XM_018988785.1	XM_018988785.1	26	0	0	0	0	90	0	23	38	23	89	0	0	0	130	163	43	0	3	406	=	mRNA	NW_017388854.1	311315	313390	-	LOC109008615	growth-regulating factor 1
XM_018988793.1	XM_018988793.1	XM_018988793.1	0	0	0	0	15	24	0	0	19	156	0	0	0	1	0	1	33	0	263	62	=	mRNA	NW_017388854.1	311315	313393	-	LOC109008615	growth-regulating factor 1
XM_018988802.1	XM_018988802.1	XM_018988802.1	2072	2125	1641	1367	1928	1040	519	1207	1581	1685	1741	1386	1951	469	456	1100	2897	377	3137	1531	=	mRNA	NW_017388854.1	328784	357731	-	LOC109008630	protein CTR9 homolog
XR_001998971.1	XR_001998971.1	XR_001998971.1	0	0	0	0	4	4	0	0	0	0	0	0	2	7	0	2	0	0	0	0	=	ncRNA	NW_017388854.1	384036	384462	-	LOC109008646	uncharacterized LOC109008646
XM_018988248.1	XM_018988248.1	XM_018988248.1	0	0	0	0	101	112	4	0	0	10	16	51	81	95	29	38	0	0	231	0	=	mRNA	NW_017388854.1	385652	387918	-	LOC109008227	protein FAR-RED IMPAIRED RESPONSE 1-like
XM_018988571.1	XM_018988571.1	XM_018988571.1	0	0	0	0	3289	6651	12961	8857	0	0	0	0	0	0	793	1172	5014	3239	0	0	=	mRNA	NW_017388854.1	416975	420106	-	LOC109008470	cytochrome P450 72A15-like
XM_018988295.1	XM_018988295.1	XM_018988295.1	0	5	0	0	9	23	0	0	5	0	20	28	43	60	13	19	0	0	110	5	=	mRNA	NW_017388854.1	504799	505798	-	LOC109008271	uncharacterized LOC109008271
XM_018988340.1	XM_018988340.1	XM_018988340.1	0	0	0	0	26	33	0	1	0	0	17	23	21	75	12	18	2	0	126	0	=	mRNA	NW_017388854.1	651508	652407	-	LOC109008295	uncharacterized LOC109008295
XM_018988932.1	XM_018988932.1	XM_018988932.1	16	16	190	290	110	220	84	50	87	14	37	18	356	340	280	379	199	49	22	29	=	mRNA	NW_017388854.1	706694	715447	-	LOC109008728	myb-related protein 308-like
XM_018988348.1	XM_018988348.1	XM_018988348.1	5	0	0	0	0	0	0	0	0	0	0	2	0	0	0	0	0	0	117	0	=	mRNA	NW_017388854.1	713170	715484	-	LOC109008303	uncharacterized LOC109008303
XM_018988393.1	XM_018988393.1	XM_018988393.1	0	0	0	0	40	7	5	5	0	0	17	0	5	31	6	9	0	0	55	0	=	mRNA	NW_017388854.1	729536	730771	-	LOC109008334	uncharacterized LOC109008334
XM_018988405.1	XM_018988405.1	XM_018988405.1	0	2	1	4	76	62	5	0	0	0	63	36	29	62	29	12	8	0	86	0	=	mRNA	NW_017388854.1	750404	751207	-	LOC109008343	uncharacterized LOC109008343
XM_018988941.1	XM_018988941.1	XM_018988941.1	3	1	1	20	1	11	1	2	5	46	30	0	0	7	14	23	34	0	0	0	=	mRNA	NW_017388854.1	777797	779289	-	LOC109008735	transcription factor MYB12-like
XM_018988950.1	XM_018988950.1	XM_018988950.1	95	79	133	619	105	524	295	300	100	109	0	11	455	57	260	57	107	66	43	28	=	mRNA	NW_017388854.1	777807	779290	-	LOC109008735	transcription factor MYB12-like
XM_018988417.1	XM_018988417.1	XM_018988417.1	0	0	0	0	29	6	0	0	0	0	5	13	0	17	0	5	0	0	42	0	=	mRNA	NW_017388854.1	784363	785676	-	LOC109008353	uncharacterized LOC109008353
XM_018988439.1	XM_018988439.1	XM_018988439.1	0	0	0	0	81	39	0	0	0	0	47	8	29	40	12	31	5	0	118	0	=	mRNA	NW_017388854.1	821010	822410	-	LOC109008366	protein FAR-RED ELONGATED HYPOCOTYL 3-like
XM_018988450.1	XM_018988450.1	XM_018988450.1	0	0	9	5	78	31	0	0	4	0	39	43	16	3	23	21	0	0	45	0	=	mRNA	NW_017388854.1	822858	823793	-	LOC109008374	protein FAR1-RELATED SEQUENCE 5-like
XM_018988964.1	XM_018988964.1	XM_018988964.1	15	8	35	6	17	125	9	4	16	0	21	30	96	46	26	305	108	6	56	0	=	mRNA	NW_017388854.1	882634	884959	-	LOC109008746	myb-related protein 308-like
XM_018988471.1	XM_018988471.1	XM_018988471.1	0	0	0	0	21	47	2	0	0	0	22	8	25	43	3	20	0	0	77	0	=	mRNA	NW_017388854.1	896034	898288	-	LOC109008395	transcription repressor MYB5-like
XM_018988498.1	XM_018988498.1	XM_018988498.1	0	0	0	0	20	7	0	0	0	0	5	3	7	0	0	5	0	0	0	0	=	mRNA	NW_017388854.1	984366	985447	-	LOC109008413	uncharacterized LOC109008413
XM_018988505.1	XM_018988505.1	XM_018988505.1	0	0	3	0	85	72	3	0	0	5	73	64	39	134	70	20	5	0	65	0	=	mRNA	NW_017388854.1	1046145	1047101	-	LOC109008421	uncharacterized LOC109008421
XM_018989021.1	XM_018989021.1	XM_018989021.1	214	112	1430	1228	592	923	396	446	1560	1829	323	329	2376	2761	1940	2797	990	357	1675	2820	=	mRNA	NW_017388854.1	1132308	1132943	-	LOC109008787	uncharacterized LOC109008787
XM_018988999.1	XM_018988999.1	XM_018988999.1	137	68	1122	1924	1045	1083	1492	1408	912	358	351	215	1905	1383	1251	1247	1196	840	836	314	=	mRNA	NW_017388854.1	1133085	1139802	-	LOC109008774	mechanosensitive ion channel protein 10-like
XM_018989035.1	XM_018989035.1	XM_018989035.1	840	1443	710	810	644	657	1120	162	550	756	311	445	627	414	373	20	496	254	272	519	=	mRNA	NW_017388854.1	1166882	1170261	-	LOC109008800	vacuolar protein sorting-associated protein 2 homolog 1-like
XR_001998990.1	XR_001998990.1	XR_001998990.1	0	0	0	7	0	0	6	6	0	20	19	17	0	0	0	0	0	0	4	0	=	ncRNA	NW_017388854.1	1160275	1164192	-	LOC109008797	uncharacterized LOC109008797
XR_001998947.1	XR_001998947.1	XR_001998947.1	0	0	0	0	0	0	0	0	0	0	851	612	495	209	507	412	504	468	153	339	=	ncRNA	NW_017388854.1	1173689	1175698	-	LOC109008488	uncharacterized LOC109008488
XM_018988515.1	XM_018988515.1	XM_018988515.1	0	0	0	0	0	13	0	0	0	0	40	39	54	121	19	40	0	0	193	0	=	mRNA	NW_017388854.1	1177225	1179503	-	LOC109008431	protein FAR1-RELATED SEQUENCE 5-like
XM_018989100.1	XM_018989100.1	XM_018989100.1	395	213	163	153	333	139	517	199	109	1	320	255	203	182	182	230	1	156	416	149	=	mRNA	NW_017388854.1	1281909	1286200	-	LOC109008850	protein PLASTID MOVEMENT IMPAIRED 1-RELATED 1
XM_018989117.1	XM_018989117.1	XM_018989117.1	147	0	0	496	0	568	514	627	0	0	146	0	0	0	581	194	538	316	0	826	=	mRNA	NW_017388854.1	1281909	1286203	-	LOC109008850	protein PLASTID MOVEMENT IMPAIRED 1-RELATED 1
XM_018989107.1	XM_018989107.1	XM_018989107.1	112	124	117	133	0	403	523	157	157	1	121	149	103	199	144	175	1	148	268	222	=	mRNA	NW_017388854.1	1281909	1286213	-	LOC109008850	protein PLASTID MOVEMENT IMPAIRED 1-RELATED 1
XM_018989090.1	XM_018989090.1	XM_018989090.1	1570	924	2006	2102	429	963	1563	3666	2342	1330	987	1061	1159	332	1894	784	847	146	441	922	=	mRNA	NW_017388854.1	1281909	1286213	-	LOC109008850	protein PLASTID MOVEMENT IMPAIRED 1-RELATED 1
XM_018989183.1	XM_018989183.1	XM_018989183.1	23	12	12	22	5	16	16	38	33	58	318	329	11	5	14	11	447	19	6	11	=	mRNA	NW_017388854.1	1296677	1332146	-	LOC109008897	myosin-17-like
XM_018989191.1	XM_018989191.1	XM_018989191.1	787	749	113	217	0	22	478	519	112	0	459	522	167	0	362	138	727	94	0	144	=	mRNA	NW_017388854.1	1296677	1332146	-	LOC109008897	myosin-17-like
XM_018989174.1	XM_018989174.1	XM_018989174.1	2191	2015	547	388	87	310	772	1002	818	249	1470	1106	351	87	527	636	567	331	537	498	=	mRNA	NW_017388854.1	1296677	1332146	-	LOC109008897	myosin-17-like
XR_001998996.1	XR_001998996.1	XR_001998996.1	1	4	1	1	2	7	3	6	2	0	1	2	1	1	7	2	0	0	1	10	=	misc_RNA	NW_017388854.1	1313877	1338520	-	LOC109008916	WD repeat-containing protein VIP3
XM_018989205.1	XM_018989205.1	XM_018989205.1	2065	90	2473	2077	59	810	181	1131	1835	317	298	229	1481	1045	995	138	1372	1070	584	1387	=	mRNA	NW_017388854.1	1335400	1338520	-	LOC109008916	WD repeat-containing protein VIP3
XM_018989264.1	XM_018989264.1	XM_018989264.1	164	84	163	1764	87	280	348	288	2	2316	160	50	1357	1344	2248	399	2229	272	90	11	=	mRNA	NW_017388854.1	1357311	1361292	-	LOC109008928	uncharacterized LOC109008928
XM_018989242.1	XM_018989242.1	XM_018989242.1	370	184	295	492	224	289	1003	676	593	487	146	201	330	241	478	224	551	510	340	235	=	mRNA	NW_017388854.1	1357311	1361292	-	LOC109008928	uncharacterized LOC109008928
XM_018989256.1	XM_018989256.1	XM_018989256.1	232	0	214	0	0	0	667	184	201	30	0	138	0	24	31	92	32	1	52	6	=	mRNA	NW_017388854.1	1357311	1361385	-	LOC109008928	uncharacterized LOC109008928
XM_018989230.1	XM_018989230.1	XM_018989230.1	61	0	58	0	0	0	130	28	1	12	0	9	0	16	12	37	12	1	5	1	=	mRNA	NW_017388854.1	1357311	1361386	-	LOC109008928	uncharacterized LOC109008928
XM_018989249.1	XM_018989249.1	XM_018989249.1	0	0	0	9	0	0	96	26	0	18	0	0	0	11	16	40	29	8	29	0	=	mRNA	NW_017388854.1	1357311	1361388	-	LOC109008928	uncharacterized LOC109008928
XM_018989280.1	XM_018989280.1	XM_018989280.1	109	22	89	35	14	35	101	149	73	53	18	35	13	17	27	25	44	75	34	32	=	mRNA	NW_017388854.1	1357311	1361389	-	LOC109008928	uncharacterized LOC109008928
XM_018989271.1	XM_018989271.1	XM_018989271.1	124	99	213	51	0	348	292	189	6	0	0	70	0	24	24	138	30	259	0	7	=	mRNA	NW_017388854.1	1357311	1361552	-	LOC109008928	uncharacterized LOC109008928
XM_018989234.1	XM_018989234.1	XM_018989234.1	85	42	46	38	0	76	106	25	3	0	0	7	0	15	17	35	18	1	0	1	=	mRNA	NW_017388854.1	1357311	1361555	-	LOC109008928	uncharacterized LOC109008928
XM_018989308.1	XM_018989308.1	XM_018989308.1	140	258	39	31	38	101	108	97	97	100	167	134	62	48	24	0	43	70	285	118	=	mRNA	NW_017388854.1	1405307	1408881	-	LOC109008983	protein phosphatase 2C 77
XM_018989333.1	XM_018989333.1	XM_018989333.1	175	6150	8440	1046	3112	1180	7576	1059	8192	1121	797	871	6611	1917	810	851	8168	1794	3715	6696	=	mRNA	NW_017388854.1	1413736	1426904	-	LOC109009003	uncharacterized LOC109009003
XM_018989326.1	XM_018989326.1	XM_018989326.1	1626	2355	1755	840	601	747	1016	1589	1259	1665	692	783	2111	2117	1141	1337	1178	1308	1831	1487	=	mRNA	NW_017388854.1	1413736	1426904	-	LOC109009003	uncharacterized LOC109009003
XM_018989358.1	XM_018989358.1	XM_018989358.1	836	408	653	536	212	625	724	988	503	605	577	460	727	474	614	509	574	393	284	258	=	mRNA	NW_017388854.1	1454883	1486481	-	LOC109009023	serine/threonine-protein kinase tricorner-like
XM_018989366.1	XM_018989366.1	XM_018989366.1	170	158	0	71	77	74	46	116	100	0	102	93	92	0	55	0	68	226	0	0	=	mRNA	NW_017388854.1	1454883	1486483	-	LOC109009023	serine/threonine-protein kinase tricorner-like
XM_018989350.1	XM_018989350.1	XM_018989350.1	0	0	0	55	0	0	1	34	0	46	0	0	0	0	101	1	0	0	1	95	=	mRNA	NW_017388854.1	1454883	1486484	-	LOC109009023	serine/threonine-protein kinase tricorner-like
XM_018989374.1	XM_018989374.1	XM_018989374.1	96	189	1	34	74	57	10	18	29	39	59	119	13	44	0	6	43	76	2	4	=	mRNA	NW_017388854.1	1466816	1486485	-	LOC109009023	serine/threonine-protein kinase tricorner-like
XM_018989390.1	XM_018989390.1	XM_018989390.1	2208	2679	1920	3820	5955	5201	18507	7236	4368	9843	5392	4237	3132	3838	5121	5125	10154	5793	1779	8482	=	mRNA	NW_017388854.1	1511775	1513601	-	LOC109009051	uncharacterized LOC109009051
XM_018988540.1	XM_018988540.1	XM_018988540.1	0	0	0	0	0	0	0	0	0	0	11	21	23	64	9	14	0	0	77	0	=	mRNA	NW_017388854.1	1533541	1534137	-	LOC109008447	uncharacterized LOC109008447
XM_018989438.1	XM_018989438.1	XM_018989438.1	961	414	60	75	52	574	50	311	658	465	541	92	520	461	694	52	400	41	536	80	=	mRNA	NW_017388854.1	1545190	1551048	-	LOC109009080	U-box domain-containing protein 34-like
XM_018989430.1	XM_018989430.1	XM_018989430.1	1129	1094	1567	1439	680	592	1203	711	1182	1242	1058	1618	1064	715	636	1234	656	818	441	1325	=	mRNA	NW_017388854.1	1545190	1551325	-	LOC109009080	U-box domain-containing protein 34-like
XM_018989463.1	XM_018989463.1	XM_018989463.1	168	123	208	189	50	629	3	8	89	159	216	112	200	83	423	83	29	38	1107	415	=	mRNA	NW_017388854.1	1562650	1567954	-	LOC109009101	uncharacterized LOC109009101
XM_018989488.1	XM_018989488.1	XM_018989488.1	29299	22246	17327	20465	4715	9495	12433	13061	13143	17066	18615	17978	20774	12635	12561	14013	12106	12847	7348	12568	=	mRNA	NW_017388855.1	55276	67415	+	LOC109009115	eukaryotic initiation factor 4A-15-like
XM_018989851.1	XM_018989851.1	XM_018989851.1	4068	2326	2302	1946	659	1158	2124	180	63	775	67	285	92	365	258	72	123	154	57	115	=	mRNA	NW_017388855.1	69729	79234	+	LOC109009388	diacylglycerol O-acyltransferase 1-like
XM_018989885.1	XM_018989885.1	XM_018989885.1	414	307	332	376	133	689	1140	375	66	233	212	104	520	543	577	636	486	677	62	117	=	mRNA	NW_017388855.1	149969	153813	+	LOC109009420	uncharacterized LOC109009420
XM_018989878.1	XM_018989878.1	XM_018989878.1	156	200	129	140	159	234	793	561	20	0	90	106	99	122	329	165	206	276	0	0	=	mRNA	NW_017388855.1	149969	153813	+	LOC109009420	uncharacterized LOC109009420
XM_018989895.1	XM_018989895.1	XM_018989895.1	9289	6412	5607	6945	3054	4521	4892	7416	5601	6898	8958	8328	7059	5740	5951	6114	4843	3815	6216	5461	=	mRNA	NW_017388855.1	158262	165931	+	LOC109009438	BTB/POZ domain and ankyrin repeat-containing protein NPR1
XM_018989918.1	XM_018989918.1	XM_018989918.1	890	532	1507	954	480	900	974	1273	1269	1433	663	612	2251	1689	1940	2134	1571	1580	1451	1818	=	mRNA	NW_017388855.1	198261	201351	+	LOC109009458	BTB/POZ domain and ankyrin repeat-containing protein NPR1-like
XM_018989971.1	XM_018989971.1	XM_018989971.1	31	7944	122	38	720	1214	27	4059	1175	1425	22	42	527	2067	37	1971	19	924	6066	41	=	mRNA	NW_017388855.1	274314	279265	+	LOC109009493	nucleosome assembly protein 1;2-like
XM_018989986.1	XM_018989986.1	XM_018989986.1	486	236	270	284	94	155	177	155	233	223	404	336	492	243	202	277	149	120	183	141	=	mRNA	NW_017388855.1	286957	300324	+	LOC109009501	DNA repair protein recA homolog 3, mitochondrial-like
XR_001999071.1	XR_001999071.1	XR_001999071.1	2065	29	2286	802	1101	1039	66	1417	1460	2476	812	2376	1615	1159	1349	759	368	42	171	1375	=	misc_RNA	NW_017388855.1	373133	391493	+	LOC109009512	uncharacterized LOC109009512
XM_018990013.1	XM_018990013.1	XM_018990013.1	2118	171	1670	2829	501	1557	64	1622	2432	2769	3724	1593	4178	3248	1977	3231	2566	63	1362	2244	=	mRNA	NW_017388855.1	373133	391493	+	LOC109009512	uncharacterized LOC109009512
XM_018989543.1	XM_018989543.1	XM_018989543.1	0	0	0	0	20	34	5	0	0	0	15	11	0	21	14	0	0	0	44	5	=	mRNA	NW_017388855.1	474574	475802	+	LOC109009155	LOB domain-containing protein 7-like
XR_001999037.1	XR_001999037.1	XR_001999037.1	0	0	0	0	38	67	0	0	0	0	5	0	10	15	5	11	0	0	55	0	=	ncRNA	NW_017388855.1	519660	520789	+	LOC109009329	uncharacterized LOC109009329
XM_018989564.1	XM_018989564.1	XM_018989564.1	3040	2237	3259	2406	2496	2630	2897	158	2631	6209	3411	3050	4402	2851	3928	4471	2919	2432	4077	4595	=	mRNA	NW_017388855.1	557145	557822	+	LOC109009175	uncharacterized LOC109009175
XM_018990127.1	XM_018990127.1	XM_018990127.1	1246	637	598	506	1104	393	1364	1194	364	592	2594	802	1979	1409	1122	892	1404	1267	0	627	=	mRNA	NW_017388855.1	606888	612126	+	LOC109009584	TMV resistance protein N-like
XM_018990119.1	XM_018990119.1	XM_018990119.1	1158	1009	853	461	0	534	988	385	58	825	32	1506	987	718	396	930	528	0	391	788	=	mRNA	NW_017388855.1	606888	612126	+	LOC109009584	TMV resistance protein N-like
XR_001999041.1	XR_001999041.1	XR_001999041.1	0	0	0	0	2	0	0	0	0	0	0	3	0	3	0	0	0	0	8	2	=	ncRNA	NW_017388855.1	636357	652617	+	LOC109009334	uncharacterized LOC109009334
XM_018990140.1	XM_018990140.1	XM_018990140.1	0	0	1	0	1	46	0	0	0	0	1	1	1	0	0	0	0	0	1	0	=	mRNA	NW_017388855.1	665947	668033	+	LOC109009595	probable polyamine oxidase 5
XM_018990149.1	XM_018990149.1	XM_018990149.1	0	0	19	0	59	0	0	0	0	0	148	0	133	0	0	0	0	0	0	0	=	mRNA	NW_017388855.1	665949	667997	+	LOC109009595	probable polyamine oxidase 5
XM_018990163.1	XM_018990163.1	XM_018990163.1	5	0	0	5	57	33	0	0	0	0	17	9	7	37	2	0	0	0	61	0	=	mRNA	NW_017388855.1	677610	682021	+	LOC109009606	beta-galactosidase-like
XM_018990208.1	XM_018990208.1	XM_018990208.1	2574	2398	401	479	394	1075	948	1589	1419	1159	2081	2890	656	534	637	225	600	573	977	717	=	mRNA	NW_017388855.1	699599	703371	+	LOC109009622	uncharacterized LOC109009622
XR_001999083.1	XR_001999083.1	XR_001999083.1	20	32	200	250	0	10	0	30	356	5	1358	753	0	19	0	463	5	0	29	3	=	misc_RNA	NW_017388855.1	699599	703882	+	LOC109009622	uncharacterized LOC109009622
XM_018990223.1	XM_018990223.1	XM_018990223.1	341	384	646	459	116	555	50	99	111	215	575	852	1312	930	1013	856	356	197	819	913	=	mRNA	NW_017388855.1	734399	736419	+	LOC109009635	GATA transcription factor 21
XM_018990215.1	XM_018990215.1	XM_018990215.1	99	187	68	24	12	95	14	4	31	34	471	42	45	55	21	16	5	26	28	30	=	mRNA	NW_017388855.1	734399	736419	+	LOC109009635	GATA transcription factor 21
XM_018990233.1	XM_018990233.1	XM_018990233.1	343	153	55	134	42	76	134	61	91	116	255	379	105	98	119	64	89	61	89	35	=	mRNA	NW_017388855.1	786207	798197	+	LOC109009651	uncharacterized LOC109009651
XM_018990249.1	XM_018990249.1	XM_018990249.1	0	34	42	38	0	0	5	0	0	0	0	0	40	48	3	33	0	15	1	25	=	mRNA	NW_017388855.1	798797	803900	+	LOC109009661	uncharacterized LOC109009661
XM_018990266.1	XM_018990266.1	XM_018990266.1	30	34	0	0	0	0	4	0	9	0	0	0	40	0	2	0	0	0	0	0	=	mRNA	NW_017388855.1	798797	803900	+	LOC109009661	uncharacterized LOC109009661
XM_018990280.1	XM_018990280.1	XM_018990280.1	26	71	47	37	0	0	36	0	34	0	6	0	117	65	36	149	0	16	0	53	=	mRNA	NW_017388855.1	798797	803900	+	LOC109009661	uncharacterized LOC109009661
XM_018990296.1	XM_018990296.1	XM_018990296.1	34	31	40	32	0	0	0	0	0	0	0	0	38	53	0	28	0	17	0	22	=	mRNA	NW_017388855.1	798797	803900	+	LOC109009661	uncharacterized LOC109009661
XR_001999092.1	XR_001999092.1	XR_001999092.1	25	30	40	28	0	0	0	0	0	0	0	0	40	0	0	0	0	0	0	0	=	misc_RNA	NW_017388855.1	798797	803900	+	LOC109009661	uncharacterized LOC109009661
XM_018990304.1	XM_018990304.1	XM_018990304.1	26	28	41	54	21	12	0	10	9	17	0	0	52	72	4	34	18	0	51	25	=	mRNA	NW_017388855.1	798797	803900	+	LOC109009661	uncharacterized LOC109009661
XM_018990287.1	XM_018990287.1	XM_018990287.1	24	0	0	0	0	0	0	0	0	0	0	0	0	0	0	0	0	0	0	0	=	mRNA	NW_017388855.1	798797	803900	+	LOC109009661	uncharacterized LOC109009661
XM_018990274.1	XM_018990274.1	XM_018990274.1	33	0	0	33	0	0	9	0	0	0	0	0	0	0	0	24	0	17	0	24	=	mRNA	NW_017388855.1	798797	803900	+	LOC109009661	uncharacterized LOC109009661
XM_018990257.1	XM_018990257.1	XM_018990257.1	30	0	39	0	0	0	0	0	0	0	0	14	47	78	0	30	7	15	4	28	=	mRNA	NW_017388855.1	798797	803900	+	LOC109009661	uncharacterized LOC109009661
XM_018990243.1	XM_018990243.1	XM_018990243.1	24	42	36	30	0	0	0	0	0	0	1	1	40	41	0	22	0	13	0	21	=	mRNA	NW_017388855.1	798797	803900	+	LOC109009661	uncharacterized LOC109009661
XM_018990328.1	XM_018990328.1	XM_018990328.1	5891	5721	4142	4020	2389	3317	3936	3822	4591	5173	4302	4489	5814	4177	4225	2982	4515	3180	4314	3837	=	mRNA	NW_017388855.1	835159	837502	+	LOC109009725	ectonucleotide pyrophosphatase/phosphodiesterase family member 3
XM_018990338.1	XM_018990338.1	XM_018990338.1	2185	1075	1931	2620	735	1500	1116	1391	1565	1666	1333	1142	1893	1759	1294	1702	1114	694	1021	1302	=	mRNA	NW_017388855.1	839786	848246	+	LOC109009734	thioredoxin-like 2, chloroplastic
XM_018990349.1	XM_018990349.1	XM_018990349.1	1555	894	886	916	390	785	792	1133	1001	986	303	251	824	470	773	736	648	695	464	672	=	mRNA	NW_017388855.1	855706	861017	+	LOC109009741	uncharacterized protein At4g29660
XM_018990357.1	XM_018990357.1	XM_018990357.1	23	12	16	26	30	16	15	12	13	17	73	51	15	51	25	20	21	17	120	20	=	mRNA	NW_017388855.1	858752	861017	+	LOC109009741	uncharacterized protein At4g29660
XR_001999047.1	XR_001999047.1	XR_001999047.1	83	28	53	39	19	72	181	152	22	75	20	22	37	17	18	7	57	21	27	22	=	misc_RNA	NW_017388855.1	862209	864729	+	LOC109009343	uncharacterized LOC109009343
XM_018990395.1	XM_018990395.1	XM_018990395.1	207	154	152	164	110	183	35	141	119	232	254	220	181	196	220	179	116	57	178	241	=	mRNA	NW_017388855.1	900342	902089	+	LOC109009777	uncharacterized LOC109009777
XM_018989609.1	XM_018989609.1	XM_018989609.1	0	0	0	0	24	8	0	0	0	4	3	0	0	0	12	11	0	0	7	0	=	mRNA	NW_017388855.1	951824	953092	+	LOC109009210	uncharacterized LOC109009210
XM_018989619.1	XM_018989619.1	XM_018989619.1	5	0	0	0	0	0	0	0	0	0	5	0	0	0	7	0	0	0	0	0	=	mRNA	NW_017388855.1	960340	961689	+	LOC109009222	uncharacterized mitochondrial protein AtMg00810-like
XM_018990504.1	XM_018990504.1	XM_018990504.1	250	42	73	300	74	93	61	323	312	376	25	17	3	71	67	2	30	96	123	125	=	mRNA	NW_017388855.1	964285	968092	+	LOC109009830	protein EFFECTOR OF TRANSCRIPTION 2-like
XM_018990480.1	XM_018990480.1	XM_018990480.1	0	0	0	0	0	0	0	0	0	0	0	37	22	0	0	0	0	95	73	0	=	mRNA	NW_017388855.1	964285	968092	+	LOC109009830	protein EFFECTOR OF TRANSCRIPTION 2-like
XM_018990465.1	XM_018990465.1	XM_018990465.1	2067	66	295	1397	102	74	1078	348	1890	2223	41	29	9	238	79	95	61	889	774	297	=	mRNA	NW_017388855.1	964285	968092	+	LOC109009830	protein EFFECTOR OF TRANSCRIPTION 2-like
XM_018990497.1	XM_018990497.1	XM_018990497.1	0	0	756	132	243	582	26	460	333	142	275	521	373	468	701	0	522	0	200	519	=	mRNA	NW_017388855.1	964303	968092	+	LOC109009830	protein EFFECTOR OF TRANSCRIPTION 2-like
XM_018990487.1	XM_018990487.1	XM_018990487.1	3	138	4	3	0	5	3	2	5	5	4	7	3	6	4	136	66	2	0	2	=	mRNA	NW_017388855.1	964478	968092	+	LOC109009830	protein EFFECTOR OF TRANSCRIPTION 2-like
XM_018990473.1	XM_018990473.1	XM_018990473.1	0	101	0	0	0	0	0	0	0	0	0	0	0	0	0	8	62	0	52	0	=	mRNA	NW_017388855.1	964478	968092	+	LOC109009830	protein EFFECTOR OF TRANSCRIPTION 2-like
XM_018990515.1	XM_018990515.1	XM_018990515.1	503	515	621	253	332	383	369	524	375	436	394	503	403	410	518	487	335	249	554	358	=	mRNA	NW_017388855.1	972071	974425	+	LOC109009866	uncharacterized LOC109009866
XM_018990522.1	XM_018990522.1	XM_018990522.1	1812	1961	2466	1070	541	673	976	895	1771	3376	1601	1464	2282	1604	1236	877	892	805	952	2592	=	mRNA	NW_017388855.1	975504	976932	+	LOC109009875	serine acetyltransferase 5
XM_018990540.1	XM_018990540.1	XM_018990540.1	0	0	0	0	0	314	0	0	0	0	0	26	0	75	132	194	0	0	19	0	=	mRNA	NW_017388855.1	980852	992647	+	LOC109009883	uncharacterized LOC109009883
XM_018990531.1	XM_018990531.1	XM_018990531.1	0	0	0	495	0	0	182	203	335	0	3	0	1	0	0	0	146	95	0	158	=	mRNA	NW_017388855.1	986166	992647	+	LOC109009883	uncharacterized LOC109009883
XM_018990557.1	XM_018990557.1	XM_018990557.1	0	0	451	0	0	0	0	0	0	0	0	0	0	0	0	0	0	0	0	0	=	mRNA	NW_017388855.1	986214	992647	+	LOC109009883	uncharacterized LOC109009883
XM_018990548.1	XM_018990548.1	XM_018990548.1	625	372	1	0	171	0	0	0	72	377	418	295	528	276	98	0	0	0	213	0	=	mRNA	NW_017388855.1	986227	992647	+	LOC109009883	uncharacterized LOC109009883
XM_018990568.1	XM_018990568.1	XM_018990568.1	469	404	657	470	535	568	288	290	489	799	885	734	913	675	636	676	390	311	959	660	=	mRNA	NW_017388855.1	993688	995461	+	LOC109009902	pentatricopeptide repeat-containing protein At2g15690-like
XM_018990616.1	XM_018990616.1	XM_018990616.1	3329	1220	1110	3286	1604	2437	2869	4123	1013	1149	1265	1737	1820	862	2977	2040	3557	6364	828	1024	=	mRNA	NW_017388855.1	1038927	1042103	+	LOC109009947	uncharacterized LOC109009947
XM_018989632.1	XM_018989632.1	XM_018989632.1	61	25	69	43	82	104	13	0	66	5	100	88	60	104	133	94	31	9	127	13	=	mRNA	NW_017388855.1	1058404	1059993	+	LOC109009229	1-aminocyclopropane-1-carboxylate synthase 7-like
XM_018989643.1	XM_018989643.1	XM_018989643.1	0	0	0	0	0	3	2	0	0	0	10	17	5	15	6	0	0	0	0	0	=	mRNA	NW_017388855.1	1062980	1068565	+	LOC109009239	uncharacterized LOC109009239
XM_018990638.1	XM_018990638.1	XM_018990638.1	708	689	627	495	239	220	324	429	550	461	365	329	754	450	377	445	281	325	348	370	=	mRNA	NW_017388855.1	1081320	1087364	+	LOC109009954	uncharacterized LOC109009954
XM_018990629.1	XM_018990629.1	XM_018990629.1	6425	4984	5370	6406	2532	2766	4407	4488	4293	4351	3984	4103	6027	4434	4313	4380	3401	2840	2454	2015	=	mRNA	NW_017388855.1	1081320	1087364	+	LOC109009954	uncharacterized LOC109009954
XM_018990650.1	XM_018990650.1	XM_018990650.1	591	597	426	203	406	668	426	165	582	124	142	419	95	77	72	122	464	194	655	298	=	mRNA	NW_017388855.1	1090268	1095866	+	LOC109009964	uncharacterized LOC109009964
XM_018989670.1	XM_018989670.1	XM_018989670.1	0	0	0	0	44	23	0	0	0	0	27	7	6	10	13	2	0	0	21	0	=	mRNA	NW_017388855.1	1107799	1108453	+	LOC109009249	probable caffeoyl-CoA O-methyltransferase At4g26220
XM_018990724.1	XM_018990724.1	XM_018990724.1	1496	1403	2182	2029	721	1175	1654	1933	2466	3175	1380	1268	1663	1206	1735	1225	1968	1666	1246	2947	=	mRNA	NW_017388855.1	1125278	1127586	+	LOC109010021	F-box/LRR-repeat protein At4g29420
XM_018990734.1	XM_018990734.1	XM_018990734.1	88	219	46	131	0	47	27	13	24	125	11	52	18	39	104	1	202	156	20	35	=	mRNA	NW_017388855.1	1128922	1135174	+	LOC109010028	histone acetyltransferase type B catalytic subunit
XM_018990741.1	XM_018990741.1	XM_018990741.1	3787	2917	1413	1712	939	1327	1459	1637	1701	1857	3798	3986	2267	1918	1169	1822	1295	1247	1460	758	=	mRNA	NW_017388855.1	1128923	1135174	+	LOC109010028	histone acetyltransferase type B catalytic subunit
XM_018990764.1	XM_018990764.1	XM_018990764.1	6648	5150	21	616	1262	3767	160	5981	4280	5533	5023	4513	4714	4296	3587	3595	4386	4409	2688	2715	=	mRNA	NW_017388855.1	1146689	1171979	+	LOC109010051	zinc protease PQQL-like
XM_018990775.1	XM_018990775.1	XM_018990775.1	11559	10178	8356	6088	2779	3068	5141	5317	6298	7034	9656	9495	13051	8826	8475	9774	5527	4196	6052	5674	=	mRNA	NW_017388855.1	1183757	1185930	+	LOC109010060	60S ribosomal protein L31
XM_018989683.1	XM_018989683.1	XM_018989683.1	0	0	0	0	0	0	0	0	0	0	0	0	0	0	0	1867	9	0	76	0	=	mRNA	NW_017388855.1	1201688	1224547	+	LOC109009256	probable RNA-dependent RNA polymerase 1
XM_018990800.1	XM_018990800.1	XM_018990800.1	988	641	1409	1451	580	914	747	567	1402	1553	596	485	1659	1180	900	806	654	457	1207	1287	=	mRNA	NW_017388855.1	1226622	1231196	+	LOC109010083	glucan endo-1,3-beta-glucosidase 13
XM_018990861.1	XM_018990861.1	XM_018990861.1	215	73	500	868	451	463	438	369	551	453	263	135	448	393	271	203	420	205	529	376	=	mRNA	NW_017388855.1	1294698	1297696	+	LOC109010139	uncharacterized LOC109010139
XM_018990873.1	XM_018990873.1	XM_018990873.1	5989	4393	6105	6253	2129	3722	4384	5219	8377	6956	4306	3848	7379	4921	4536	5461	4050	3060	3971	5332	=	mRNA	NW_017388855.1	1299162	1302700	+	LOC109010148	acid phosphatase 1-like
XM_018990944.1	XM_018990944.1	XM_018990944.1	831	692	1129	1260	398	477	931	923	1816	2155	419	393	768	614	510	534	549	378	943	1010	=	mRNA	NW_017388855.1	1336060	1340685	+	LOC109010191	putative dual specificity protein phosphatase DSP8
XR_001999177.1	XR_001999177.1	XR_001999177.1	0	0	0	0	2	3	0	0	0	0	0	0	2	4	0	0	0	0	7	0	=	ncRNA	NW_017388855.1	1363233	1371345	+	LOC109010206	uncharacterized LOC109010206
XM_018990973.1	XM_018990973.1	XM_018990973.1	0	0	0	3	14	15	0	4	0	0	6	0	0	18	0	3	0	5	71	8	=	mRNA	NW_017388855.1	1385993	1388805	+	LOC109010213	nudix hydrolase 8-like
XM_018990993.1	XM_018990993.1	XM_018990993.1	974	159	697	218	84	252	751	3438	118	115	822	87	75	768	1265	1508	2886	2964	131	91	=	mRNA	NW_017388855.1	1390827	1396316	+	LOC109010220	ATP-dependent 6-phosphofructokinase 3-like
XM_018990985.1	XM_018990985.1	XM_018990985.1	364	2227	294	3070	2538	3396	16170	37	1385	1798	167	2307	2276	120	87	32	383	106	462	591	=	mRNA	NW_017388855.1	1390828	1396123	+	LOC109010220	ATP-dependent 6-phosphofructokinase 3-like
XM_018991047.1	XM_018991047.1	XM_018991047.1	1650	1474	1930	1675	474	1436	613	961	478	1754	1532	1441	1199	778	865	505	1453	901	475	2725	=	mRNA	NW_017388855.1	1505863	1507660	+	LOC109010264	zinc finger CCCH domain-containing protein 20-like
XM_018989815.1	XM_018989815.1	XM_018989815.1	120	234	424	676	242	442	1546	1709	162	442	180	175	471	518	1296	451	1719	1708	205	423	=	mRNA	NW_017388855.1	1558018	1559410	+	LOC109009353	transcription factor RAX1-like
XM_018989806.1	XM_018989806.1	XM_018989806.1	40	44	48	59	1	65	44	183	56	39	82	12	68	73	84	129	105	202	55	47	=	mRNA	NW_017388855.1	1558018	1559410	+	LOC109009353	transcription factor RAX1-like
XR_001999049.1	XR_001999049.1	XR_001999049.1	0	0	0	1	1	1	1	0	0	0	1	2	4	1	1	0	2	1	2	0	=	ncRNA	NW_017388855.1	1559590	1576184	+	LOC109009368	uncharacterized LOC109009368
XM_018989835.1	XM_018989835.1	XM_018989835.1	9	17	0	9	7	0	5	0	0	0	0	13	6	12	25	13	0	0	0	13	=	mRNA	NW_017388855.1	1601330	1601962	+	LOC109009373	arabinogalactan peptide 16-like
XM_018991075.1	XM_018991075.1	XM_018991075.1	48	45	62	129	51	114	119	46	76	82	44	82	80	96	170	97	67	59	88	74	=	mRNA	NW_017388855.1	1624329	1630406	+	LOC109010286	IAA-amino acid hydrolase ILR1-like 4
XM_018991067.1	XM_018991067.1	XM_018991067.1	1460	1985	4526	3912	1540	3172	2847	3288	3254	4638	2164	2028	3836	3632	3145	4021	2930	2661	2066	3943	=	mRNA	NW_017388855.1	1624329	1630861	+	LOC109010286	IAA-amino acid hydrolase ILR1-like 4
XM_018989860.1	XM_018989860.1	XM_018989860.1	1060	879	253	370	1119	483	440	660	311	623	392	539	430	216	741	281	363	439	351	121	=	mRNA	NW_017388855.1	84832	95941	-	LOC109009397	casein kinase 1-like protein 1
XM_018989747.1	XM_018989747.1	XM_018989747.1	0	0	0	0	0	0	0	3	0	0	0	0	0	0	0	0	0	20	0	0	=	mRNA	NW_017388855.1	108030	109007	-	LOC109009304	EPIDERMAL PATTERNING FACTOR-like protein 5
XM_018989870.1	XM_018989870.1	XM_018989870.1	113	95	286	951	1625	768	4655	1544	0	374	104	0	399	679	1336	645	2905	2558	0	172	=	mRNA	NW_017388855.1	114205	118056	-	LOC109009409	IQ domain-containing protein IQM1-like
XM_018989508.1	XM_018989508.1	XM_018989508.1	0	0	0	0	0	7	0	0	0	0	8	0	0	0	0	0	0	0	0	0	=	mRNA	NW_017388855.1	121780	122172	-	LOC109009134	uncharacterized mitochondrial protein AtMg00810-like
XM_018989518.1	XM_018989518.1	XM_018989518.1	0	0	5	0	13	21	0	2	0	0	13	9	0	11	21	0	0	0	0	0	=	mRNA	NW_017388855.1	124545	125171	-	LOC109009143	uncharacterized LOC109009143
XM_018989905.1	XM_018989905.1	XM_018989905.1	79	75	93	62	111	189	24	44	67	101	118	89	62	177	73	31	41	21	171	13	=	mRNA	NW_017388855.1	166695	169072	-	LOC109009449	heat stress transcription factor A-2-like
XM_018989758.1	XM_018989758.1	XM_018989758.1	9	0	0	0	136	95	0	9	0	0	63	78	40	167	37	39	0	0	264	0	=	mRNA	NW_017388855.1	207173	209355	-	LOC109009313	heat shock factor protein HSF30-like
XM_018989949.1	XM_018989949.1	XM_018989949.1	121	50	161	288	53	38	54	111	68	139	38	6	188	55	23	68	73	61	36	36	=	mRNA	NW_017388855.1	215542	219144	-	LOC109009475	uncharacterized LOC109009475
XM_018989939.1	XM_018989939.1	XM_018989939.1	0	0	0	317	0	229	0	0	0	501	1026	708	174	386	0	444	159	213	484	404	=	mRNA	NW_017388855.1	221349	232039	-	LOC109009464	zinc finger CCCH domain-containing protein 65
XM_018989930.1	XM_018989930.1	XM_018989930.1	4758	3231	1738	745	684	437	1518	1905	1929	826	2732	2846	2323	1568	1375	1073	544	1059	1029	1373	=	mRNA	NW_017388855.1	221349	232039	-	LOC109009464	zinc finger CCCH domain-containing protein 65
XM_018989960.1	XM_018989960.1	XM_018989960.1	12062	8782	7257	6251	4362	5253	6215	6040	5468	8226	10524	11057	12259	8885	8363	10319	6027	4903	8064	6187	=	mRNA	NW_017388855.1	253721	259371	-	LOC109009484	nucleosome assembly protein 1;2-like
XR_001999050.1	XR_001999050.1	XR_001999050.1	0	0	0	0	3	0	0	0	0	0	0	3	0	0	0	0	0	0	3	0	=	ncRNA	NW_017388855.1	266497	271774	-	LOC109009382	uncharacterized LOC109009382
XM_018990000.1	XM_018990000.1	XM_018990000.1	9	4	73	214	151	295	1937	1127	62	243	0	0	39	289	288	136	642	521	123	31	=	mRNA	NW_017388855.1	322171	325909	-	LOC109009505	putative transcription factor bHLH041
XM_018990027.1	XM_018990027.1	XM_018990027.1	759	664	158	220	185	2	0	0	0	0	10955	6606	269	103	22	21	121	0	0	256	=	mRNA	NW_017388855.1	392992	396930	-	LOC109009522	cytokinin dehydrogenase 3-like
XM_018989770.1	XM_018989770.1	XM_018989770.1	0	0	0	0	5	13	0	0	0	0	4	0	6	16	0	7	0	0	64	0	=	mRNA	NW_017388855.1	424955	428240	-	LOC109009322	cytokinin dehydrogenase 3-like
XM_018990039.1	XM_018990039.1	XM_018990039.1	0	0	0	0	13	8	5	5	0	0	34	0	6	0	2	5	0	0	38	0	=	mRNA	NW_017388855.1	440854	444720	-	LOC109009530	cytokinin dehydrogenase 2-like
XM_018990051.1	XM_018990051.1	XM_018990051.1	453	166	1960	547	179	93	147	783	203	290	6066	5830	8219	5729	5126	5993	4628	3161	3948	3331	=	mRNA	NW_017388855.1	460566	465023	-	LOC109009536	translation machinery-associated protein 22
XM_018990062.1	XM_018990062.1	XM_018990062.1	11006	8999	8954	8516	2512	5293	5676	6848	7031	8832	8706	7768	7719	5498	6093	5056	5467	5570	3360	6191	=	mRNA	NW_017388855.1	476797	493334	-	LOC109009546	WD-40 repeat-containing protein MSI4-like
XM_018990087.1	XM_018990087.1	XM_018990087.1	5363	2792	5443	3039	1773	937	2692	3079	1556	4601	5384	4468	4303	3745	3835	1934	2044	3122	2022	2564	=	mRNA	NW_017388855.1	524602	535310	-	LOC109009563	receptor-like serine/threonine-protein kinase ALE2
XM_018990106.1	XM_018990106.1	XM_018990106.1	98	163	128	114	0	70	135	138	112	129	885	78	164	166	228	111	133	171	110	110	=	mRNA	NW_017388855.1	536214	544053	-	LOC109009572	zinc finger CCCH domain-containing protein 64
XM_018990097.1	XM_018990097.1	XM_018990097.1	37	37	37	36	919	31	35	37	36	37	891	36	43	47	1655	35	36	934	41	38	=	mRNA	NW_017388855.1	537024	544053	-	LOC109009572	zinc finger CCCH domain-containing protein 64
XM_018989553.1	XM_018989553.1	XM_018989553.1	0	0	0	0	3	3	0	0	0	0	10	5	5	2	10	1	0	0	6	0	=	mRNA	NW_017388855.1	499823	500545	-	LOC109009166	uncharacterized LOC109009166
XM_018990075.1	XM_018990075.1	XM_018990075.1	0	0	0	0	4	13	0	0	0	0	10	4	5	18	12	0	2	0	0	0	=	mRNA	NW_017388855.1	508812	512636	-	LOC109009553	transmembrane protein 258-like
XM_018990175.1	XM_018990175.1	XM_018990175.1	13300	8969	8113	19618	10555	17472	49613	79275	72780	25676	13455	15994	1519	2650	21386	14553	45176	55275	33334	25832	=	mRNA	NW_017388855.1	692675	697529	-	LOC109009612	beta-galactosidase-like
XM_018990190.1	XM_018990190.1	XM_018990190.1	155403	139736	104470	75380	79956	151995	204270	266837	458713	322200	55021	61886	88800	79169	224906	219029	179470	136257	305774	291592	=	mRNA	NW_017388855.1	703585	710689	-	LOC109009617	beta-galactosidase-like
XM_018990316.1	XM_018990316.1	XM_018990316.1	4933	3664	3143	3331	826	1826	1992	2518	3560	3632	2994	2536	3598	2203	2759	2627	2242	1850	1556	2238	=	mRNA	NW_017388855.1	806697	816333	-	LOC109009715	enhanced ethylene response protein 5
XM_018990319.1	XM_018990319.1	XM_018990319.1	1	33	1	29	0	30	1	1	1	1	24	45	1	0	34	0	6	1	1	1	=	mRNA	NW_017388855.1	806697	816334	-	LOC109009715	enhanced ethylene response protein 5
XM_018990368.1	XM_018990368.1	XM_018990368.1	702	542	356	547	526	831	2361	2709	1433	488	298	296	268	401	891	294	1173	1579	988	313	=	mRNA	NW_017388855.1	867394	868696	-	LOC109009754	cytidine deaminase 1-like
XM_018990379.1	XM_018990379.1	XM_018990379.1	735	794	1537	887	267	481	538	713	1268	1223	352	335	1352	1065	523	526	389	264	567	620	=	mRNA	NW_017388855.1	884087	886694	-	LOC109009763	tetraspanin-2
XM_018990386.1	XM_018990386.1	XM_018990386.1	1	23	91	1	5	1	27	0	19	58	70	0	98	93	42	0	0	0	1	19	=	mRNA	NW_017388855.1	884087	886701	-	LOC109009763	tetraspanin-2
XM_018989597.1	XM_018989597.1	XM_018989597.1	0	0	0	0	25	10	0	0	0	0	15	4	12	17	15	5	0	0	31	0	=	mRNA	NW_017388855.1	910973	911979	-	LOC109009200	protein FAR1-RELATED SEQUENCE 5-like
XM_018990452.1	XM_018990452.1	XM_018990452.1	6762	3070	644	2135	1752	2993	2084	1400	1889	4594	2836	2751	548	2717	2223	485	2119	1592	710	773	=	mRNA	NW_017388855.1	920843	922416	-	LOC109009824	myb-like protein J
XM_018990440.1	XM_018990440.1	XM_018990440.1	13	11	8	14	9	11	6	1	16	18	9	9	26	6	42	9	5	2	110	3	=	mRNA	NW_017388855.1	929980	932531	-	LOC109009805	probable acyl-[acyl-carrier-protein]--UDP-N-acetylglucosamine O-acyltransferase, mitochondrial
XM_018990433.1	XM_018990433.1	XM_018990433.1	0	0	0	0	0	0	0	0	0	43	0	0	0	0	0	0	0	0	0	0	=	mRNA	NW_017388855.1	929980	933787	-	LOC109009805	probable acyl-[acyl-carrier-protein]--UDP-N-acetylglucosamine O-acyltransferase, mitochondrial
XM_018990424.1	XM_018990424.1	XM_018990424.1	764	300	534	436	233	286	298	198	208	476	495	285	334	211	264	230	298	224	14	451	=	mRNA	NW_017388855.1	929980	933787	-	LOC109009805	probable acyl-[acyl-carrier-protein]--UDP-N-acetylglucosamine O-acyltransferase, mitochondrial
XM_018990414.1	XM_018990414.1	XM_018990414.1	1199	1228	753	420	0	378	250	273	610	448	743	504	694	711	168	216	210	152	0	265	=	mRNA	NW_017388855.1	935088	941100	-	LOC109009789	inactive protein kinase SELMODRAFT_444075-like
XM_018990406.1	XM_018990406.1	XM_018990406.1	140	97	1	112	179	0	0	5	10	63	18	0	1	1	1	1	2	6	329	1	=	mRNA	NW_017388855.1	935088	941104	-	LOC109009789	inactive protein kinase SELMODRAFT_444075-like
XM_018990587.1	XM_018990587.1	XM_018990587.1	148	96	14	27	32	0	22	45	18	69	63	141	32	0	0	27	141	32	45	28	=	mRNA	NW_017388855.1	995594	1001186	-	LOC109009909	mitochondrial substrate carrier family protein P
XM_018990594.1	XM_018990594.1	XM_018990594.1	77	47	47	47	2	20	104	22	61	123	183	210	24	54	20	19	105	30	1	0	=	mRNA	NW_017388855.1	995594	1001187	-	LOC109009909	mitochondrial substrate carrier family protein P
XM_018990580.1	XM_018990580.1	XM_018990580.1	1003	847	497	603	611	542	1055	1441	684	670	1157	912	505	516	520	689	186	542	476	810	=	mRNA	NW_017388855.1	995934	1001185	-	LOC109009909	mitochondrial substrate carrier family protein P
XM_018990604.1	XM_018990604.1	XM_018990604.1	952	858	1350	1189	705	1124	1607	1749	1509	2020	691	481	1541	1153	1179	1380	1757	1223	1328	1452	=	mRNA	NW_017388855.1	1004429	1008399	-	LOC109009931	pollen-specific protein SF21-like
XM_018990613.1	XM_018990613.1	XM_018990613.1	6116	3339	1789	2058	756	1221	1741	1191	1588	1750	2690	3359	2309	1046	1240	1587	1234	841	838	650	=	mRNA	NW_017388855.1	1042360	1047128	-	LOC109009942	probable protein arginine N-methyltransferase 1
XM_018990685.1	XM_018990685.1	XM_018990685.1	63	6	3	321	6	36	8	4	78	94	608	77	529	269	49	120	69	145	714	72	=	mRNA	NW_017388855.1	1114455	1117829	-	LOC109009972	deoxyhypusine synthase-like
XM_018990679.1	XM_018990679.1	XM_018990679.1	143	6	6	106	0	70	9	7	129	182	191	153	165	0	145	8	123	0	139	0	=	mRNA	NW_017388855.1	1114455	1120463	-	LOC109009972	deoxyhypusine synthase-like
XM_018990671.1	XM_018990671.1	XM_018990671.1	11	4	0	6	2	3	0	2	8	0	37	261	0	2	6	41	0	3	3	3	=	mRNA	NW_017388855.1	1114455	1120463	-	LOC109009972	deoxyhypusine synthase-like
XM_018990659.1	XM_018990659.1	XM_018990659.1	579	0	0	122	6	356	0	0	235	478	248	589	284	0	456	0	336	2	194	253	=	mRNA	NW_017388855.1	1114455	1120463	-	LOC109009972	deoxyhypusine synthase-like
XM_018990664.1	XM_018990664.1	XM_018990664.1	235	1107	780	222	256	201	747	710	300	162	226	211	227	725	220	744	153	284	169	366	=	mRNA	NW_017388855.1	1114455	1120466	-	LOC109009972	deoxyhypusine synthase-like
XR_001999152.1	XR_001999152.1	XR_001999152.1	192	133	12	158	51	221	53	204	256	178	176	79	403	114	367	218	40	68	61	113	=	misc_RNA	NW_017388855.1	1123121	1124885	-	LOC109010002	40S ribosomal protein S15a-5-like
XM_018990697.1	XM_018990697.1	XM_018990697.1	0	0	0	0	0	0	0	0	0	0	0	0	12	24	0	0	0	0	20	5	=	mRNA	NW_017388855.1	1123121	1125231	-	LOC109010002	40S ribosomal protein S15a-5-like
XR_001999155.1	XR_001999155.1	XR_001999155.1	208	87	326	120	0	137	105	58	268	229	137	128	110	152	110	246	40	63	0	133	=	misc_RNA	NW_017388855.1	1123121	1125239	-	LOC109010002	40S ribosomal protein S15a-5-like
XR_001999154.1	XR_001999154.1	XR_001999154.1	95	33	60	61	80	70	55	61	91	95	90	38	24	45	48	81	35	34	303	23	=	misc_RNA	NW_017388855.1	1123121	1125239	-	LOC109010002	40S ribosomal protein S15a-5-like
XR_001999153.1	XR_001999153.1	XR_001999153.1	40	43	160	52	22	48	0	0	0	0	85	26	62	68	54	0	250	85	63	0	=	misc_RNA	NW_017388855.1	1123121	1125239	-	LOC109010002	40S ribosomal protein S15a-5-like
XR_001999151.1	XR_001999151.1	XR_001999151.1	54	128	86	201	17	204	114	141	225	272	83	25	142	223	0	132	6	105	4	260	=	misc_RNA	NW_017388855.1	1123121	1125239	-	LOC109010002	40S ribosomal protein S15a-5-like
XM_018990752.1	XM_018990752.1	XM_018990752.1	1823	844	2604	1974	898	1698	1169	959	2323	2890	1635	1516	2883	3008	2621	1536	1222	1086	1916	1417	=	mRNA	NW_017388855.1	1135383	1138921	-	LOC109010043	uncharacterized LOC109010043
XM_018990783.1	XM_018990783.1	XM_018990783.1	18922	15924	11536	10956	3630	6553	7772	8197	9759	13772	13951	13219	12345	9323	8790	8451	7759	6874	6745	9545	=	mRNA	NW_017388855.1	1196400	1200004	-	LOC109010069	asparagine--tRNA ligase, cytoplasmic 1
XM_018990790.1	XM_018990790.1	XM_018990790.1	81	72	20	20	60	48	7	23	27	57	77	77	107	92	83	61	64	4	58	32	=	mRNA	NW_017388855.1	1196998	1200007	-	LOC109010069	asparagine--tRNA ligase, cytoplasmic 1
XM_018990811.1	XM_018990811.1	XM_018990811.1	19952	15490	18050	19007	4610	9265	14967	15078	20854	19332	8843	7102	14061	9010	10368	11766	10476	9591	6004	11607	=	mRNA	NW_017388855.1	1242661	1244875	-	LOC109010092	profilin-1
XM_018990820.1	XM_018990820.1	XM_018990820.1	80	29	178	314	90	65	125	80	134	90	23	16	206	95	56	38	49	33	41	21	=	mRNA	NW_017388855.1	1254687	1257280	-	LOC109010102	profilin-2
XM_018989696.1	XM_018989696.1	XM_018989696.1	0	0	0	0	4	12	0	0	0	0	3	2	3	10	2	3	0	0	29	0	=	mRNA	NW_017388855.1	1258984	1263109	-	LOC109009262	uncharacterized LOC109009262
XM_018990831.1	XM_018990831.1	XM_018990831.1	230	203	201	191	382	258	107	106	162	288	360	238	378	376	192	340	115	171	351	269	=	mRNA	NW_017388855.1	1277112	1278669	-	LOC109010111	pentatricopeptide repeat-containing protein At4g16470-like
XM_018990852.1	XM_018990852.1	XM_018990852.1	6	25	25	29	27	81	0	0	0	0	31	24	78	82	47	57	5	0	61	9	=	mRNA	NW_017388855.1	1303155	1304725	-	LOC109010130	leucine-rich repeat extensin-like protein 4
XM_018990903.1	XM_018990903.1	XM_018990903.1	0	0	0	0	0	5	0	60	0	0	0	0	0	0	0	0	0	0	0	0	=	mRNA	NW_017388855.1	1348509	1353752	-	LOC109010158	uncharacterized LOC109010158
XM_018990921.1	XM_018990921.1	XM_018990921.1	0	10	0	0	0	0	0	89	0	0	0	0	0	0	0	0	0	0	0	0	=	mRNA	NW_017388855.1	1348509	1353752	-	LOC109010158	uncharacterized LOC109010158
XM_018990929.1	XM_018990929.1	XM_018990929.1	40	8	29	69	76	57	11	18	27	38	0	21	0	202	67	0	0	0	0	94	=	mRNA	NW_017388855.1	1348509	1353752	-	LOC109010158	uncharacterized LOC109010158
XM_018990912.1	XM_018990912.1	XM_018990912.1	500	561	308	352	348	236	223	83	293	922	312	320	268	0	0	184	103	0	0	367	=	mRNA	NW_017388855.1	1348509	1353752	-	LOC109010158	uncharacterized LOC109010158
XM_018990893.1	XM_018990893.1	XM_018990893.1	0	9	0	0	0	0	0	6	0	0	30	0	13	40	30	2	7	77	347	0	=	mRNA	NW_017388855.1	1348509	1353752	-	LOC109010158	uncharacterized LOC109010158
XM_018990883.1	XM_018990883.1	XM_018990883.1	0	22	0	4	0	2	0	0	12	51	0	0	0	0	0	0	0	0	0	0	=	mRNA	NW_017388855.1	1348509	1353752	-	LOC109010158	uncharacterized LOC109010158
XM_018990956.1	XM_018990956.1	XM_018990956.1	8	0	56	4	30	14	3	3	8	11	97	96	21	132	5	16	21	14	30	1	=	mRNA	NW_017388855.1	1372110	1372800	-	LOC109010198	uncharacterized LOC109010198
XM_018991014.1	XM_018991014.1	XM_018991014.1	0	1	35	12	28	20	12	9	3	0	0	8	0	8	84	2	107	9	7	2	=	mRNA	NW_017388855.1	1418489	1421433	-	LOC109010233	gamma-glutamyltranspeptidase 3-like
XM_018991006.1	XM_018991006.1	XM_018991006.1	942	954	2585	5383	1620	1783	5900	5762	2349	730	1686	1984	2858	2900	3935	1649	6527	4484	1152	291	=	mRNA	NW_017388855.1	1418489	1422140	-	LOC109010233	gamma-glutamyltranspeptidase 3-like
XM_018991024.1	XM_018991024.1	XM_018991024.1	1587	2679	2990	2894	1939	2977	3766	3368	2826	3821	2688	2471	2066	212	1486	2058	1954	2256	1265	2586	=	mRNA	NW_017388855.1	1424009	1438144	-	LOC109010247	uncharacterized LOC109010247
XM_018991035.1	XM_018991035.1	XM_018991035.1	8	5	137	535	332	214	9794	33344	3145	198	6	0	23	31	2284	402	1519	1946	9	21	=	mRNA	NW_017388855.1	1460014	1462763	-	LOC109010257	inositol oxygenase 4-like
XM_018991053.1	XM_018991053.1	XM_018991053.1	18917	13293	7825	7987	4347	1668	11109	12797	10502	9148	13813	13381	8271	7495	7793	8796	9374	8521	7205	5985	=	mRNA	NW_017388855.1	1605649	1609384	-	LOC109010274	vacuolar protein sorting-associated protein 32 homolog 2-like
XM_018991058.1	XM_018991058.1	XM_018991058.1	75	172	99	169	75	376	106	158	220	218	176	82	194	114	124	237	111	131	122	91	=	mRNA	NW_017388855.1	1605649	1609385	-	LOC109010274	vacuolar protein sorting-associated protein 32 homolog 2-like
XR_001999187.1	XR_001999187.1	XR_001999187.1	0	0	0	0	1	0	0	0	0	0	0	1	0	1	0	0	0	0	2	0	=	ncRNA	NW_017388855.1	1625677	1626153	-	LOC109010301	uncharacterized LOC109010301
XM_018991639.1	XM_018991639.1	XM_018991639.1	74	11	31	7	31	78	106	101	113	126	58	107	27	65	36	9	38	73	41	69	=	mRNA	NW_017388856.1	71071	75132	+	LOC109010728	uncharacterized protein At5g01610-like
XM_018991650.1	XM_018991650.1	XM_018991650.1	142551	149505	125614	88324	45398	65960	87554	100508	123186	276038	184760	169703	191560	143977	130063	161566	102800	87864	125573	261824	=	mRNA	NW_017388856.1	76616	78870	+	LOC109010735	eukaryotic translation initiation factor 5A-2
XM_018991659.1	XM_018991659.1	XM_018991659.1	9330	10913	16065	27050	8053	20479	11561	9716	13007	3762	15952	13022	22811	24004	18382	22816	25067	3924	2705	2024	=	mRNA	NW_017388856.1	109800	111821	+	LOC109010746	leucoanthocyanidin dioxygenase
XM_018991681.1	XM_018991681.1	XM_018991681.1	35	66	104	130	0	14	0	0	71	0	60	177	99	86	91	9	0	0	0	0	=	mRNA	NW_017388856.1	119619	124669	+	LOC109010754	YTH domain-containing protein 1-like
XR_001999254.1	XR_001999254.1	XR_001999254.1	23	92	181	311	18	60	29	130	282	37	275	70	293	220	196	75	20	28	38	30	=	misc_RNA	NW_017388856.1	119620	124432	+	LOC109010754	YTH domain-containing protein 1-like
XM_018991677.1	XM_018991677.1	XM_018991677.1	0	52	0	0	0	0	32	0	0	2	95	0	76	62	105	0	15	0	51	20	=	mRNA	NW_017388856.1	119623	124669	+	LOC109010754	YTH domain-containing protein 1-like
XM_018991669.1	XM_018991669.1	XM_018991669.1	692	5	135	57	506	888	518	23	33	722	15	31	248	206	19	1283	632	257	1199	998	=	mRNA	NW_017388856.1	119625	124669	+	LOC109010754	YTH domain-containing protein 1-like
XM_018991692.1	XM_018991692.1	XM_018991692.1	1381	833	969	777	458	707	663	1004	830	1190	1009	882	1641	843	910	1191	809	744	452	735	=	mRNA	NW_017388856.1	126569	128481	+	LOC109010776	uncharacterized LOC109010776
XM_018991708.1	XM_018991708.1	XM_018991708.1	30	0	24	0	0	0	0	0	0	0	0	0	0	0	0	0	0	0	0	0	=	mRNA	NW_017388856.1	141743	151402	+	LOC109010785	copper chaperone for superoxide dismutase, chloroplastic/cytosolic
XM_018991703.1	XM_018991703.1	XM_018991703.1	4546	3034	3285	4975	1132	2968	3220	3820	4459	4722	2089	1636	2534	1788	2976	1964	3537	3247	2204	3009	=	mRNA	NW_017388856.1	141743	151402	+	LOC109010785	copper chaperone for superoxide dismutase, chloroplastic/cytosolic
XM_018991117.1	XM_018991117.1	XM_018991117.1	0	0	0	0	22	61	0	0	0	0	72	68	29	131	54	0	0	0	27	0	=	mRNA	NW_017388856.1	157097	158708	+	LOC109010317	geraniol 8-hydroxylase-like
XM_018991469.1	XM_018991469.1	XM_018991469.1	0	0	0	0	26	39	0	0	0	0	20	15	24	43	10	0	0	0	20	0	=	mRNA	NW_017388856.1	165308	166989	+	LOC109010588	geraniol 8-hydroxylase-like
XM_018991736.1	XM_018991736.1	XM_018991736.1	3	0	0	0	11	9	10	0	0	0	3	0	0	25	0	0	0	0	40	0	=	mRNA	NW_017388856.1	179907	181413	+	LOC109010816	growth-regulating factor 7-like
XM_018991746.1	XM_018991746.1	XM_018991746.1	546	292	623	717	139	357	486	232	324	446	674	545	905	727	422	314	360	210	152	327	=	mRNA	NW_017388856.1	187323	189055	+	LOC109010824	probable sugar phosphate/phosphate translocator At1g12500
XM_018991480.1	XM_018991480.1	XM_018991480.1	29	0	0	4	0	9	14	5	0	0	0	6	5	6	5	0	0	0	34	0	=	mRNA	NW_017388856.1	191308	192263	+	LOC109010597	mavicyanin-like
XM_018991784.1	XM_018991784.1	XM_018991784.1	806	549	2828	2006	776	1538	652	616	2170	3417	1145	711	2223	2973	393	1511	776	390	683	2025	=	mRNA	NW_017388856.1	216399	219980	+	LOC109010851	probable aminotransferase ACS10
XM_018991794.1	XM_018991794.1	XM_018991794.1	6	2	3	2	2	7	19	20	36	26	18	2	2	43	3	38	42	0	0	54	=	mRNA	NW_017388856.1	216932	219980	+	LOC109010851	probable aminotransferase ACS10
XM_018991803.1	XM_018991803.1	XM_018991803.1	18	48	51	60	13	135	3	15	9	98	7	125	102	3	76	12	1	5	21	16	=	mRNA	NW_017388856.1	216985	219980	+	LOC109010851	probable aminotransferase ACS10
XM_018991841.1	XM_018991841.1	XM_018991841.1	118	0	0	158	0	96	330	0	0	0	142	52	0	366	0	0	0	0	0	0	=	mRNA	NW_017388856.1	234797	239875	+	LOC109010882	probable sodium/metabolite cotransporter BASS6, chloroplastic
XM_018991834.1	XM_018991834.1	XM_018991834.1	868	469	1621	1316	186	661	392	767	1421	1915	772	463	1219	1055	886	1152	557	174	217	1431	=	mRNA	NW_017388856.1	234797	239875	+	LOC109010882	probable sodium/metabolite cotransporter BASS6, chloroplastic
XM_018991848.1	XM_018991848.1	XM_018991848.1	243	125	0	0	0	0	0	0	0	0	0	0	0	0	0	0	0	220	0	0	=	mRNA	NW_017388856.1	236791	239875	+	LOC109010882	probable sodium/metabolite cotransporter BASS6, chloroplastic
XM_018991867.1	XM_018991867.1	XM_018991867.1	50	45	252	372	101	177	95	80	401	388	34	28	352	1	7	279	87	51	6	417	=	mRNA	NW_017388856.1	241239	244349	+	LOC109010902	ycf49-like protein
XR_001999280.1	XR_001999280.1	XR_001999280.1	23	0	51	113	60	81	28	34	40	156	39	23	66	8	32	124	28	57	29	32	=	misc_RNA	NW_017388856.1	241240	244349	+	LOC109010902	ycf49-like protein
XM_018991863.1	XM_018991863.1	XM_018991863.1	165	71	380	379	70	273	186	235	444	431	34	138	197	17	8	280	175	166	9	266	=	mRNA	NW_017388856.1	241240	244349	+	LOC109010902	ycf49-like protein
XM_018991874.1	XM_018991874.1	XM_018991874.1	0	17	44	85	68	114	105	58	90	92	28	0	105	252	47	78	49	18	454	62	=	mRNA	NW_017388856.1	241241	244349	+	LOC109010902	ycf49-like protein
XM_018991886.1	XM_018991886.1	XM_018991886.1	14	9	8	12	0	9	10	10	8	9	12	10	7	20	17	7	11	9	10	11	=	mRNA	NW_017388856.1	241554	244349	+	LOC109010902	ycf49-like protein
XM_018991906.1	XM_018991906.1	XM_018991906.1	874	807	493	430	169	424	445	612	641	472	1209	1094	476	307	445	564	715	372	328	368	=	mRNA	NW_017388856.1	258303	260782	+	LOC109010927	zinc finger A20 and AN1 domain-containing stress-associated protein 1-like
XM_018991898.1	XM_018991898.1	XM_018991898.1	8730	7042	6774	5387	2232	3850	5796	6907	6993	6222	10968	9693	5438	4485	6440	7015	5580	5188	4607	10040	=	mRNA	NW_017388856.1	258304	260782	+	LOC109010927	zinc finger A20 and AN1 domain-containing stress-associated protein 1-like
XM_018991925.1	XM_018991925.1	XM_018991925.1	1274	1961	0	847	562	830	988	878	748	408	1516	1500	1070	479	391	585	753	0	0	0	=	mRNA	NW_017388856.1	284419	297835	+	LOC109010941	armadillo repeat-containing kinesin-like protein 3
XM_018991916.1	XM_018991916.1	XM_018991916.1	921	0	0	0	0	0	0	0	0	0	0	0	0	0	419	0	0	0	0	0	=	mRNA	NW_017388856.1	284419	297835	+	LOC109010941	armadillo repeat-containing kinesin-like protein 3
XM_018991942.1	XM_018991942.1	XM_018991942.1	212	255	109	46	90	70	22	131	217	200	129	106	440	315	96	107	5	13	194	663	=	mRNA	NW_017388856.1	324587	326618	+	LOC109010960	protein DETOXIFICATION 56-like
XM_018991967.1	XM_018991967.1	XM_018991967.1	104	149	258	251	881	786	1837	1038	94	365	354	519	254	205	269	375	948	680	143	321	=	mRNA	NW_017388856.1	341071	344512	+	LOC109010976	ACT domain-containing protein ACR8-like
XM_018991979.1	XM_018991979.1	XM_018991979.1	218	229	431	376	153	207	193	160	281	453	114	90	251	189	146	277	153	121	250	238	=	mRNA	NW_017388856.1	352419	358721	+	LOC109010984	AT-hook motif nuclear-localized protein 1-like
XM_018992047.1	XM_018992047.1	XM_018992047.1	0	5	0	0	0	0	0	0	23	47	0	0	93	0	0	0	0	0	0	0	=	mRNA	NW_017388856.1	403098	407116	+	LOC109011030	methylsterol monooxygenase 1-1-like
XM_018992067.1	XM_018992067.1	XM_018992067.1	0	0	2	4	0	0	0	0	0	2	0	0	0	177	0	0	0	0	2	2	=	mRNA	NW_017388856.1	417160	421038	+	LOC109011035	uncharacterized LOC109011035
XM_018992059.1	XM_018992059.1	XM_018992059.1	0	0	5	25	0	135	1	4	0	0	0	1	37	0	0	0	0	0	1	4	=	mRNA	NW_017388856.1	417160	422355	+	LOC109011035	uncharacterized LOC109011035
XM_018992094.1	XM_018992094.1	XM_018992094.1	0	0	0	0	0	0	0	0	0	0	0	0	0	0	0	1	0	0	0	0	=	mRNA	NW_017388856.1	417161	421543	+	LOC109011035	uncharacterized LOC109011035
XM_018992077.1	XM_018992077.1	XM_018992077.1	3	5	0	0	4	9	2	0	4	7	6	6	0	10	6	2	0	2	17	0	=	mRNA	NW_017388856.1	417161	421543	+	LOC109011035	uncharacterized LOC109011035
XM_018992105.1	XM_018992105.1	XM_018992105.1	0	0	0	0	0	0	0	0	0	0	0	0	0	0	0	2	0	0	0	218	=	mRNA	NW_017388856.1	417161	421544	+	LOC109011035	uncharacterized LOC109011035
XM_018992086.1	XM_018992086.1	XM_018992086.1	0	0	0	0	0	0	4	0	0	0	0	0	0	0	0	2	6	0	0	0	=	mRNA	NW_017388856.1	417161	421544	+	LOC109011035	uncharacterized LOC109011035
XM_018992122.1	XM_018992122.1	XM_018992122.1	0	0	0	0	0	0	1	0	0	0	0	0	0	305	0	0	0	0	0	0	=	mRNA	NW_017388856.1	417162	422355	+	LOC109011035	uncharacterized LOC109011035
XM_018992113.1	XM_018992113.1	XM_018992113.1	116	113	290	339	280	281	175	155	182	403	431	340	669	115	386	269	266	299	440	61	=	mRNA	NW_017388856.1	417163	420600	+	LOC109011035	uncharacterized LOC109011035
XM_018992164.1	XM_018992164.1	XM_018992164.1	25	0	298	222	119	155	93	0	54	134	0	0	203	216	316	186	164	0	59	226	=	mRNA	NW_017388856.1	429392	433644	+	LOC109011090	deoxyribodipyrimidine photo-lyase
XM_018992154.1	XM_018992154.1	XM_018992154.1	22	59	937	617	371	656	124	401	238	363	326	171	1169	1630	561	759	420	260	283	288	=	mRNA	NW_017388856.1	429392	433644	+	LOC109011090	deoxyribodipyrimidine photo-lyase
XM_018992183.1	XM_018992183.1	XM_018992183.1	3732	3126	4970	4126	1307	2219	2755	3500	3856	4144	3012	2876	4102	2613	2924	3246	3086	2485	2029	3566	=	mRNA	NW_017388856.1	464760	469257	+	LOC109011113	probable protein S-acyltransferase 14
XM_018992217.1	XM_018992217.1	XM_018992217.1	5806	4702	2566	2629	976	1541	2759	2582	1825	1782	3990	3394	3201	1691	2497	2225	4256	3274	1160	1521	=	mRNA	NW_017388856.1	476299	479947	+	LOC109011139	putative transferase At4g12130, mitochondrial
XM_018992229.1	XM_018992229.1	XM_018992229.1	5955	3756	3076	4871	894	2062	2916	3304	5077	3126	2562	2148	3246	1847	1727	1975	2132	1930	1316	1919	=	mRNA	NW_017388856.1	493996	494888	+	LOC109011146	probable calcium-binding protein CML13
XM_018992266.1	XM_018992266.1	XM_018992266.1	0	40	0	0	0	0	0	0	34	0	0	0	0	0	0	0	0	40	0	0	=	mRNA	NW_017388856.1	517482	520796	+	LOC109011171	uncharacterized LOC109011171
XM_018991136.1	XM_018991136.1	XM_018991136.1	0	0	0	0	5	9	0	0	0	0	29	15	4	26	8	0	0	0	2	3	=	mRNA	NW_017388856.1	512501	512896	+	LOC109010335	probable copper-transporting ATPase HMA5
XM_018992306.1	XM_018992306.1	XM_018992306.1	8162	11519	29997	18931	7756	15146	11567	8471	19418	30939	8377	6742	21844	20368	18525	12413	11579	6075	9318	18731	=	mRNA	NW_017388856.1	532268	535804	+	LOC109011198	primary amine oxidase-like
XM_018991155.1	XM_018991155.1	XM_018991155.1	0	0	0	9	106	145	0	21	0	9	66	60	40	144	37	41	0	5	189	0	=	mRNA	NW_017388856.1	559861	562818	+	LOC109010355	uncharacterized LOC109010355
XM_018992476.1	XM_018992476.1	XM_018992476.1	53	56	88	108	25	92	55	24	75	242	28	46	230	94	58	73	47	19	68	32	=	mRNA	NW_017388856.1	707960	716189	+	LOC109011319	elongation factor G-2, chloroplastic
XM_018992483.1	XM_018992483.1	XM_018992483.1	590	627	1668	804	742	1366	685	655	711	611	600	543	908	840	505	610	604	392	503	403	=	mRNA	NW_017388856.1	708117	712442	+	LOC109011319	elongation factor G-2, chloroplastic
XM_018992508.1	XM_018992508.1	XM_018992508.1	5	993	97	3	503	837	96	765	155	37	1010	950	28	2	3	23	233	7	216	526	=	mRNA	NW_017388856.1	740164	743658	+	LOC109011344	vacuolar-processing enzyme
XM_018992530.1	XM_018992530.1	XM_018992530.1	13	5	12	0	63	71	15	33	5	0	42	14	52	113	9	41	25	5	182	5	=	mRNA	NW_017388856.1	773635	779142	+	LOC109011364	NAC domain-containing protein 7-like
XM_018992550.1	XM_018992550.1	XM_018992550.1	1176	894	142	700	67	236	233	523	829	1008	570	1323	1049	123	91	393	223	78	421	587	=	mRNA	NW_017388856.1	799804	802573	+	LOC109011373	protein YABBY 4-like
XM_018992540.1	XM_018992540.1	XM_018992540.1	1	231	1574	5	530	175	880	67	2	4	480	4	1	1388	1234	276	202	1136	69	114	=	mRNA	NW_017388856.1	799807	802567	+	LOC109011373	protein YABBY 4-like
XM_018992614.1	XM_018992614.1	XM_018992614.1	463	368	642	0	0	0	288	201	410	0	0	412	749	0	0	0	334	0	0	0	=	mRNA	NW_017388856.1	864168	866266	+	LOC109011408	probable xyloglucan galactosyltransferase GT19
XM_018992623.1	XM_018992623.1	XM_018992623.1	11	2	8	315	231	355	4	6	4	353	500	3	7	480	525	247	0	201	350	257	=	mRNA	NW_017388856.1	864168	868766	+	LOC109011408	probable xyloglucan galactosyltransferase GT19
XM_018992662.1	XM_018992662.1	XM_018992662.1	1151	520	2188	2340	519	1881	1069	1274	1615	2632	1145	700	2603	779	1349	1991	1505	735	551	2098	=	mRNA	NW_017388856.1	891049	895680	+	LOC109011439	uncharacterized LOC109011439
XM_018992671.1	XM_018992671.1	XM_018992671.1	4	1	5	13	4	9	4	13	75	8	0	3	7	73	1	1	1	5	3	1	=	mRNA	NW_017388856.1	891049	895680	+	LOC109011439	uncharacterized LOC109011439
XM_018992654.1	XM_018992654.1	XM_018992654.1	86	190	170	166	95	281	71	53	411	376	128	170	448	826	673	252	104	331	575	335	=	mRNA	NW_017388856.1	891049	895680	+	LOC109011439	uncharacterized LOC109011439
XM_018991520.1	XM_018991520.1	XM_018991520.1	80	191	140	260	0	137	19	133	474	357	34	0	119	363	108	152	0	39	170	0	=	mRNA	NW_017388856.1	903524	905912	+	LOC109010633	probable WRKY transcription factor 15
XM_018992681.1	XM_018992681.1	XM_018992681.1	9	0	5	13	7	0	5	0	0	5	11	7	30	5	0	0	0	0	45	0	=	mRNA	NW_017388856.1	922698	928755	+	LOC109011461	adenine phosphoribosyltransferase 3-like
XM_018992750.1	XM_018992750.1	XM_018992750.1	69	36	120	32	29	62	64	73	8	162	44	18	20	87	70	0	7	19	47	16	=	mRNA	NW_017388856.1	977007	985604	+	LOC109011472	oxysterol-binding protein-related protein 2A-like
XM_018992713.1	XM_018992713.1	XM_018992713.1	58	1	51	0	23	64	36	1	5	50	17	0	12	83	85	3	56	2	32	0	=	mRNA	NW_017388856.1	977009	986899	+	LOC109011472	oxysterol-binding protein-related protein 2A-like
XM_018992745.1	XM_018992745.1	XM_018992745.1	81	10	0	20	0	107	0	26	7	150	0	95	0	0	0	67	0	16	0	0	=	mRNA	NW_017388856.1	977010	987689	+	LOC109011472	oxysterol-binding protein-related protein 2A-like
XM_018992703.1	XM_018992703.1	XM_018992703.1	82	0	435	0	0	65	248	0	0	0	0	33	0	307	141	0	265	0	384	0	=	mRNA	NW_017388856.1	977010	987689	+	LOC109011472	oxysterol-binding protein-related protein 2A-like
XM_018992722.1	XM_018992722.1	XM_018992722.1	95	0	0	0	0	82	0	177	189	0	0	97	158	0	0	0	0	201	0	91	=	mRNA	NW_017388856.1	977011	987689	+	LOC109011472	oxysterol-binding protein-related protein 2A-like
XM_018992738.1	XM_018992738.1	XM_018992738.1	144	515	0	760	241	95	0	286	249	0	401	0	700	0	0	386	0	236	0	128	=	mRNA	NW_017388856.1	977013	987689	+	LOC109011472	oxysterol-binding protein-related protein 2A-like
XM_018992730.1	XM_018992730.1	XM_018992730.1	120	0	142	0	0	73	50	0	0	72	0	15	0	98	190	0	60	0	5	0	=	mRNA	NW_017388856.1	977013	987689	+	LOC109011472	oxysterol-binding protein-related protein 2A-like
XM_018992758.1	XM_018992758.1	XM_018992758.1	57	1	0	3	0	1	55	1	1	0	0	0	25	0	1	3	0	1	3	1	=	mRNA	NW_017388856.1	980446	987689	+	LOC109011472	oxysterol-binding protein-related protein 2A-like
XM_018992790.1	XM_018992790.1	XM_018992790.1	0	0	0	5	13	44	0	0	0	0	29	8	100	21	35	10	0	0	3	5	=	mRNA	NW_017388856.1	1017768	1018567	+	LOC109011537	pEARLI1-like lipid transfer protein 3
XM_018991230.1	XM_018991230.1	XM_018991230.1	0	0	0	0	25	25	0	0	0	0	25	20	27	63	5	29	0	0	78	5	=	mRNA	NW_017388856.1	1036323	1037810	+	LOC109010394	uncharacterized LOC109010394
XM_018992832.1	XM_018992832.1	XM_018992832.1	664	293	799	826	262	243	314	580	590	494	549	419	764	369	604	884	546	506	395	447	=	mRNA	NW_017388856.1	1048001	1052599	+	LOC109011572	uncharacterized LOC109011572
XM_018992838.1	XM_018992838.1	XM_018992838.1	0	28	0	21	0	0	0	0	0	0	0	56	0	79	0	0	14	25	141	71	=	mRNA	NW_017388856.1	1048001	1052599	+	LOC109011572	uncharacterized LOC109011572
XM_018992874.1	XM_018992874.1	XM_018992874.1	1264	1240	1003	1217	410	642	414	441	770	990	613	714	1679	1163	700	560	508	417	728	862	=	mRNA	NW_017388856.1	1066492	1069818	+	LOC109011601	scarecrow-like protein 22
XM_018992899.1	XM_018992899.1	XM_018992899.1	119	141	136	123	340	282	180	178	94	170	376	237	293	293	227	268	217	124	446	123	=	mRNA	NW_017388856.1	1100686	1102783	+	LOC109011615	leukocyte receptor cluster member 1
XM_018991540.1	XM_018991540.1	XM_018991540.1	0	0	13	10	0	0	0	0	0	0	0	0	0	0	5	0	15	0	0	0	=	mRNA	NW_017388856.1	1104960	1106072	+	LOC109010641	uncharacterized LOC109010641
XM_018991532.1	XM_018991532.1	XM_018991532.1	5	3	0	7	0	19	0	6	3	0	0	10	11	3	19	24	34	11	18	0	=	mRNA	NW_017388856.1	1104960	1106072	+	LOC109010641	uncharacterized LOC109010641
XM_018991553.1	XM_018991553.1	XM_018991553.1	0	0	4	5	0	24	0	0	0	0	13	0	7	11	0	3	0	0	7	0	=	mRNA	NW_017388856.1	1107675	1109592	+	LOC109010653	uncharacterized LOC109010653
XM_018992943.1	XM_018992943.1	XM_018992943.1	268	264	8	70	56	56	60	99	91	0	167	169	74	55	0	0	15	0	0	12	=	mRNA	NW_017388856.1	1137377	1143186	+	LOC109011641	protein arginine N-methyltransferase 1.6
XM_018992938.1	XM_018992938.1	XM_018992938.1	78	2	707	78	5	109	10	20	11	35	29	1476	74	42	130	89	1046	104	59	511	=	mRNA	NW_017388856.1	1137377	1143186	+	LOC109011641	protein arginine N-methyltransferase 1.6
XM_018992930.1	XM_018992930.1	XM_018992930.1	16	4	0	0	6	0	0	0	16	13	0	181	0	0	1	87	16	4	13	0	=	mRNA	NW_017388856.1	1137377	1143186	+	LOC109011641	protein arginine N-methyltransferase 1.6
XM_018992980.1	XM_018992980.1	XM_018992980.1	1	1	3	0	8	1	1	1	1	8	1	0	18	1	1	7	19	3	0	1	=	mRNA	NW_017388856.1	1169612	1172334	+	LOC109011678	fatty-acid-binding protein 3, chloroplastic
XM_018992987.1	XM_018992987.1	XM_018992987.1	0	0	0	28	0	0	0	0	0	0	0	0	0	0	0	0	11	1	0	0	=	mRNA	NW_017388856.1	1169613	1172334	+	LOC109011678	fatty-acid-binding protein 3, chloroplastic
XM_018992972.1	XM_018992972.1	XM_018992972.1	138	36	89	76	28	48	49	37	69	75	77	33	133	118	89	64	0	0	35	43	=	mRNA	NW_017388856.1	1169614	1172317	+	LOC109011678	fatty-acid-binding protein 3, chloroplastic
XM_018993015.1	XM_018993015.1	XM_018993015.1	780	753	1096	1466	368	769	818	979	1139	1054	1198	945	1793	1365	1271	1483	1070	1004	184	1220	=	mRNA	NW_017388856.1	1193178	1205218	+	LOC109011716	ribokinase
XM_018993027.1	XM_018993027.1	XM_018993027.1	6326	5799	2246	2494	493	502	942	1589	1451	1741	6880	7280	932	853	967	677	1404	514	874	1244	=	mRNA	NW_017388856.1	1215431	1221438	+	LOC109011723	mitogen-activated protein kinase 19-like
XM_018993107.1	XM_018993107.1	XM_018993107.1	94	91	6	255	0	62	0	177	201	361	93	18	0	15	0	0	276	0	32	217	=	mRNA	NW_017388856.1	1260191	1271525	+	LOC109011776	protein VTE6, chloroplastic
XM_018993099.1	XM_018993099.1	XM_018993099.1	117	151	4	0	0	0	0	0	0	0	0	3	0	2	0	1	0	0	0	0	=	mRNA	NW_017388856.1	1260191	1271525	+	LOC109011776	protein VTE6, chloroplastic
XM_018993125.1	XM_018993125.1	XM_018993125.1	0	0	49	0	15	66	0	127	0	31	0	23	0	17	21	14	0	0	0	0	=	mRNA	NW_017388856.1	1264815	1271525	+	LOC109011776	protein VTE6, chloroplastic
XM_018993115.1	XM_018993115.1	XM_018993115.1	0	0	42	0	0	0	0	0	60	0	0	45	0	37	0	31	0	0	0	0	=	mRNA	NW_017388856.1	1264815	1271525	+	LOC109011776	protein VTE6, chloroplastic
XM_018993137.1	XM_018993137.1	XM_018993137.1	21	56	57	53	150	118	76	18	26	33	231	339	54	153	60	56	62	5	186	31	=	mRNA	NW_017388856.1	1272981	1274522	+	LOC109011798	protein ROOT INITIATION DEFECTIVE 3-like
XM_018993203.1	XM_018993203.1	XM_018993203.1	5	0	0	13	0	2	0	13	44	34	16	58	5	13	1	4	1	0	0	9	=	mRNA	NW_017388856.1	1283822	1288210	+	LOC109011830	E3 ubiquitin-protein ligase CCNB1IP1 homolog
XM_018993194.1	XM_018993194.1	XM_018993194.1	42	14	0	7	0	14	28	5	13	8	5	6	44	3	19	42	34	0	0	24	=	mRNA	NW_017388856.1	1283822	1288360	+	LOC109011830	E3 ubiquitin-protein ligase CCNB1IP1 homolog
XM_018993212.1	XM_018993212.1	XM_018993212.1	0	8	30	0	0	0	0	0	0	0	0	0	0	0	9	0	7	0	0	0	=	mRNA	NW_017388856.1	1283822	1288661	+	LOC109011830	E3 ubiquitin-protein ligase CCNB1IP1 homolog
XM_018993182.1	XM_018993182.1	XM_018993182.1	0	0	0	10	45	15	0	0	8	0	5	7	0	15	0	6	6	0	93	0	=	mRNA	NW_017388856.1	1283822	1288661	+	LOC109011830	E3 ubiquitin-protein ligase CCNB1IP1 homolog
XM_018993174.1	XM_018993174.1	XM_018993174.1	0	0	0	0	0	0	0	0	0	0	0	0	0	0	0	0	0	4	0	0	=	mRNA	NW_017388856.1	1283822	1288661	+	LOC109011830	E3 ubiquitin-protein ligase CCNB1IP1 homolog
XM_018993264.1	XM_018993264.1	XM_018993264.1	808	0	558	701	253	280	419	631	402	360	0	591	680	476	703	450	444	421	0	268	=	mRNA	NW_017388856.1	1298985	1302984	+	LOC109011882	zinc finger BED domain-containing protein RICESLEEPER 1-like
XM_018993255.1	XM_018993255.1	XM_018993255.1	315	74	0	129	228	213	154	154	194	153	175	183	137	220	0	124	114	190	227	78	=	mRNA	NW_017388856.1	1298985	1302984	+	LOC109011882	zinc finger BED domain-containing protein RICESLEEPER 1-like
XM_018993248.1	XM_018993248.1	XM_018993248.1	655	1100	343	444	200	358	356	376	410	310	1463	227	236	197	268	392	433	193	735	326	=	mRNA	NW_017388856.1	1298985	1302984	+	LOC109011882	zinc finger BED domain-containing protein RICESLEEPER 1-like
XM_018993276.1	XM_018993276.1	XM_018993276.1	3553	1525	2274	595	1626	2149	480	351	240	942	2109	1507	1549	2321	1952	1056	413	627	1708	441	=	mRNA	NW_017388856.1	1306659	1329592	+	LOC109011900	alpha,alpha-trehalose-phosphate synthase [UDP-forming] 1
XM_018993293.1	XM_018993293.1	XM_018993293.1	80	516	0	1466	0	356	586	285	2032	547	358	145	629	157	207	474	1102	0	0	137	=	mRNA	NW_017388856.1	1314737	1329592	+	LOC109011900	alpha,alpha-trehalose-phosphate synthase [UDP-forming] 1
XM_018993285.1	XM_018993285.1	XM_018993285.1	3328	4087	3916	3787	1920	2957	5527	3365	3949	5241	2074	2806	3762	2117	4480	4638	4288	4753	582	2351	=	mRNA	NW_017388856.1	1314917	1329592	+	LOC109011900	alpha,alpha-trehalose-phosphate synthase [UDP-forming] 1
XM_018993339.1	XM_018993339.1	XM_018993339.1	2084	953	597	1190	523	940	759	899	1051	1052	2043	1795	1626	1233	1232	1324	1035	806	694	922	=	mRNA	NW_017388856.1	1362864	1372572	+	LOC109011933	uncharacterized LOC109011933
XM_018993349.1	XM_018993349.1	XM_018993349.1	13	90	3	9	7	58	14	60	104	98	21	219	29	304	112	227	111	9	2	96	=	mRNA	NW_017388856.1	1362864	1373826	+	LOC109011933	uncharacterized LOC109011933
XM_018993360.1	XM_018993360.1	XM_018993360.1	3038	2595	2606	2660	1320	1586	3773	4166	2540	3296	3373	2557	2420	1786	2396	2125	3753	3151	1080	2295	=	mRNA	NW_017388856.1	1374817	1379584	+	LOC109011946	BES1/BZR1 homolog protein 4-like
XM_018993368.1	XM_018993368.1	XM_018993368.1	36	63	76	111	28	25	52	16	16	35	42	43	14	15	15	30	49	33	0	0	=	mRNA	NW_017388856.1	1375681	1379584	+	LOC109011946	BES1/BZR1 homolog protein 4-like
XM_018993386.1	XM_018993386.1	XM_018993386.1	646	502	840	635	145	845	530	526	848	859	509	516	724	454	751	528	664	491	672	942	=	mRNA	NW_017388856.1	1388212	1395635	+	LOC109011966	uncharacterized LOC109011966
XM_018993433.1	XM_018993433.1	XM_018993433.1	0	0	0	0	0	0	0	0	0	0	0	8	1	0	1	33	1	0	0	0	=	mRNA	NW_017388856.1	1413566	1423138	+	LOC109011992	probable leucine-rich repeat receptor-like serine/threonine-protein kinase At3g14840
XM_018993413.1	XM_018993413.1	XM_018993413.1	706	0	416	637	0	25	49	68	215	0	250	763	1229	714	580	72	551	241	15	23	=	mRNA	NW_017388856.1	1413567	1424374	+	LOC109011992	probable leucine-rich repeat receptor-like serine/threonine-protein kinase At3g14840
XM_018993424.1	XM_018993424.1	XM_018993424.1	0	381	0	2	0	0	0	162	0	114	1024	195	12	484	6	361	0	13	0	430	=	mRNA	NW_017388856.1	1414021	1424374	+	LOC109011992	probable leucine-rich repeat receptor-like serine/threonine-protein kinase At3g14840
XM_018993445.1	XM_018993445.1	XM_018993445.1	22	25	117	132	11	26	19	0	0	7	6	23	45	25	35	5	3	5	57	5	=	mRNA	NW_017388856.1	1426566	1431508	+	LOC109012016	protein trichome birefringence-like 41
XM_018993475.1	XM_018993475.1	XM_018993475.1	0	0	0	0	0	0	0	0	0	5	0	0	0	0	8	0	0	0	0	0	=	mRNA	NW_017388856.1	1436601	1439626	+	LOC109012037	protein trichome birefringence-like 42
XM_018993508.1	XM_018993508.1	XM_018993508.1	18115	26928	8580	14328	4256	7495	12336	12054	6887	8491	28700	34725	11770	12337	13767	15936	19996	13942	11203	14884	=	mRNA	NW_017388856.1	1462855	1468641	+	LOC109012060	protein transport protein Sec61 subunit alpha-like
XM_018993517.1	XM_018993517.1	XM_018993517.1	19347	5044	5968	2143	527	1032	6218	10723	6934	7428	9970	1733	6184	1115	3588	807	870	2493	342	519	=	mRNA	NW_017388856.1	1462878	1468641	+	LOC109012060	protein transport protein Sec61 subunit alpha-like
XM_018993555.1	XM_018993555.1	XM_018993555.1	582	586	98	12	5	57	109	92	84	13	371	398	71	13	19	13	68	10	3	102	=	mRNA	NW_017388856.1	1473907	1479483	+	LOC109012073	IRK-interacting protein
XM_018993529.1	XM_018993529.1	XM_018993529.1	3074	2269	981	1378	375	1163	978	956	1406	1118	2814	1924	1897	979	565	894	739	1164	1003	1332	=	mRNA	NW_017388856.1	1473984	1479483	+	LOC109012073	IRK-interacting protein
XM_018993546.1	XM_018993546.1	XM_018993546.1	1174	1299	760	621	314	498	509	233	368	455	608	1200	743	683	280	0	518	120	0	359	=	mRNA	NW_017388856.1	1474006	1479483	+	LOC109012073	IRK-interacting protein
XM_018993538.1	XM_018993538.1	XM_018993538.1	408	85	96	203	141	68	306	182	46	73	374	151	177	484	248	409	114	368	0	109	=	mRNA	NW_017388856.1	1474101	1479483	+	LOC109012073	IRK-interacting protein
XM_018993629.1	XM_018993629.1	XM_018993629.1	1451	915	597	546	193	354	267	369	343	425	1401	1465	834	596	362	477	397	226	214	480	=	mRNA	NW_017388856.1	1501077	1504078	+	LOC109012125	ras-related protein RABA1b-like
XM_018993640.1	XM_018993640.1	XM_018993640.1	1279	881	1144	1165	535	903	638	651	972	1134	1104	1085	1496	1038	1039	966	911	843	972	1063	=	mRNA	NW_017388856.1	1505790	1514398	+	LOC109012132	anaphase-promoting complex subunit 6
XM_018993695.1	XM_018993695.1	XM_018993695.1	0	0	0	0	0	0	0	0	0	15	0	6	0	0	0	0	0	0	0	0	=	mRNA	NW_017388856.1	1519369	1520109	+	LOC109012164	uncharacterized LOC109012164
XM_018993689.1	XM_018993689.1	XM_018993689.1	37	16	30	40	0	43	10	6	18	25	57	35	53	16	25	16	31	69	0	0	=	mRNA	NW_017388856.1	1519369	1520109	+	LOC109012164	uncharacterized LOC109012164
XM_018993680.1	XM_018993680.1	XM_018993680.1	84	2	333	319	3	66	49	3	156	11	141	5	205	114	155	12	162	125	459	464	=	mRNA	NW_017388856.1	1519369	1520109	+	LOC109012164	uncharacterized LOC109012164
XM_018993670.1	XM_018993670.1	XM_018993670.1	0	7	24	0	94	97	0	17	13	0	181	160	138	140	88	66	60	42	296	44	=	mRNA	NW_017388856.1	1524484	1526025	+	LOC109012157	transcription factor TGA5
XM_018993707.1	XM_018993707.1	XM_018993707.1	2492	1475	837	933	412	966	1065	2130	878	1189	1865	1754	1211	798	1076	1124	1247	761	594	1483	=	mRNA	NW_017388856.1	1532644	1536323	+	LOC109012185	tubby-like F-box protein 7
XM_018993801.1	XM_018993801.1	XM_018993801.1	68	0	342	117	0	238	114	141	237	313	303	37	109	59	4	350	100	63	0	260	=	mRNA	NW_017388856.1	1540805	1547229	+	LOC109012260	polynucleotide 3'-phosphatase ZDP
XM_018993794.1	XM_018993794.1	XM_018993794.1	243	661	1107	443	213	352	292	164	645	654	295	19	101	162	55	79	261	301	0	197	=	mRNA	NW_017388856.1	1540805	1547229	+	LOC109012260	polynucleotide 3'-phosphatase ZDP
XM_018993758.1	XM_018993758.1	XM_018993758.1	2283	1001	946	1276	332	641	552	977	898	935	1066	1267	918	855	941	929	908	973	654	841	=	mRNA	NW_017388856.1	1549733	1554033	+	LOC109012222	rab3 GTPase-activating protein non-catalytic subunit
XM_018993768.1	XM_018993768.1	XM_018993768.1	145	508	110	71	0	0	92	163	0	145	646	393	121	65	67	0	0	0	0	0	=	mRNA	NW_017388856.1	1549808	1554033	+	LOC109012222	rab3 GTPase-activating protein non-catalytic subunit
XM_018993765.1	XM_018993765.1	XM_018993765.1	555	237	364	365	223	553	548	614	736	532	199	381	160	244	134	351	202	294	267	343	=	mRNA	NW_017388856.1	1549808	1554033	+	LOC109012222	rab3 GTPase-activating protein non-catalytic subunit
XM_018993720.1	XM_018993720.1	XM_018993720.1	0	227	298	270	146	0	0	225	294	105	0	0	0	295	365	384	63	0	0	383	=	mRNA	NW_017388856.1	1554582	1559053	+	LOC109012193	peptide-N4-(N-acetyl-beta-glucosaminyl)asparagine amidase A
XM_018993735.1	XM_018993735.1	XM_018993735.1	0	0	0	0	0	106	0	0	0	0	0	0	0	0	0	0	0	0	0	36	=	mRNA	NW_017388856.1	1554582	1559053	+	LOC109012193	peptide-N4-(N-acetyl-beta-glucosaminyl)asparagine amidase A
XM_018993777.1	XM_018993777.1	XM_018993777.1	113	198	212	1	35	146	168	116	103	112	164	153	187	77	66	114	117	109	77	133	=	mRNA	NW_017388856.1	1560376	1565947	+	LOC109012237	uroporphyrinogen decarboxylase 1, chloroplastic
XM_018993784.1	XM_018993784.1	XM_018993784.1	35	35	529	71	84	134	284	213	78	298	207	0	218	314	228	605	481	276	395	319	=	mRNA	NW_017388856.1	1560582	1565947	+	LOC109012237	uroporphyrinogen decarboxylase 1, chloroplastic
XM_018993788.1	XM_018993788.1	XM_018993788.1	48	61	0	0	0	0	0	0	0	0	112	0	0	0	90	0	0	55	0	64	=	mRNA	NW_017388856.1	1563038	1565947	+	LOC109012237	uroporphyrinogen decarboxylase 1, chloroplastic
XM_018993831.1	XM_018993831.1	XM_018993831.1	28049	26300	15802	14012	5271	11696	20327	21035	8264	9749	25131	30436	5091	5341	6514	6450	7759	6670	2837	2803	=	mRNA	NW_017388856.1	1614845	1622283	+	LOC109012286	phosphoenolpyruvate carboxylase, housekeeping isozyme
XM_018993843.1	XM_018993843.1	XM_018993843.1	3596	2347	2417	3297	953	2065	2461	2712	3387	3264	1687	1432	1645	1048	1912	1679	1911	1983	1262	2394	=	mRNA	NW_017388856.1	1624080	1629340	+	LOC109012295	dol-P-Man:Man(6)GlcNAc(2)-PP-Dol alpha-1,2-mannosyltransferase
XM_018993857.1	XM_018993857.1	XM_018993857.1	6203	7571	2873	2454	1538	2411	2600	2271	1553	2198	5157	4253	7428	4364	3508	4132	2658	1804	1895	1567	=	mRNA	NW_017388856.1	1630211	1633220	+	LOC109012300	AAA-ATPase At3g50940-like
XM_018993870.1	XM_018993870.1	XM_018993870.1	3899	2761	389	518	4267	5701	10404	6896	380	1311	2465	1728	1382	632	2960	5348	7135	4324	565	1698	=	mRNA	NW_017388856.1	1635716	1638050	+	LOC109012305	AAA-ATPase At3g50940-like
XM_018993882.1	XM_018993882.1	XM_018993882.1	534	374	530	651	160	207	317	294	496	269	205	421	219	467	427	289	412	278	158	166	=	mRNA	NW_017388856.1	1640674	1648027	+	LOC109012315	ubiquitin-conjugating enzyme E2 36
XM_018993891.1	XM_018993891.1	XM_018993891.1	13394	10959	6697	10950	2096	4797	7185	9096	9094	7679	8546	8106	7289	5004	6479	6525	6106	5914	2846	5552	=	mRNA	NW_017388856.1	1640677	1648027	+	LOC109012315	ubiquitin-conjugating enzyme E2 36
XM_018993963.1	XM_018993963.1	XM_018993963.1	4949	3811	5021	4951	1694	2456	2118	2827	4312	5383	3165	2778	6333	4469	3724	3938	3021	2497	1885	4203	=	mRNA	NW_017388856.1	1697377	1702374	+	LOC109012368	protein DJ-1 homolog B-like
XM_018993994.1	XM_018993994.1	XM_018993994.1	125	0	518	50	84	36	0	0	75	66	38	0	230	161	103	0	62	0	0	0	=	mRNA	NW_017388856.1	1707689	1718534	+	LOC109012384	putative serine/threonine-protein kinase
XM_018994011.1	XM_018994011.1	XM_018994011.1	1112	808	531	704	82	423	743	1049	1145	925	384	173	645	462	790	251	476	873	286	629	=	mRNA	NW_017388856.1	1707689	1718534	+	LOC109012384	putative serine/threonine-protein kinase
XM_018994002.1	XM_018994002.1	XM_018994002.1	0	0	0	0	0	0	0	0	118	0	0	0	0	0	0	113	0	0	0	0	=	mRNA	NW_017388856.1	1707689	1718534	+	LOC109012384	putative serine/threonine-protein kinase
XM_018993986.1	XM_018993986.1	XM_018993986.1	434	202	0	417	170	121	255	151	111	163	168	99	362	162	0	221	314	224	170	59	=	mRNA	NW_017388856.1	1707689	1718534	+	LOC109012384	putative serine/threonine-protein kinase
XM_018994024.1	XM_018994024.1	XM_018994024.1	13062	8503	6515	6722	2179	3836	4420	3600	5087	7666	9722	8292	6541	4623	4637	3915	4296	4190	2906	4986	=	mRNA	NW_017388856.1	1729816	1732814	+	LOC109012406	multiple organellar RNA editing factor 8, chloroplastic/mitochondrial
XM_018994189.1	XM_018994189.1	XM_018994189.1	532	110	485	42	248	18	0	49	25	177	1548	791	67	0	0	0	82	66	41	221	=	mRNA	NW_017388856.1	1748974	1752523	+	LOC109012455	UBP1-associated protein 2C-like
XM_018994171.1	XM_018994171.1	XM_018994171.1	3738	661	2991	1509	628	571	883	1971	1501	1283	1669	1254	898	1146	1125	509	770	386	934	1064	=	mRNA	NW_017388856.1	1748974	1755141	+	LOC109012455	UBP1-associated protein 2C-like
XM_018994164.1	XM_018994164.1	XM_018994164.1	456	103	644	218	0	66	603	157	448	1134	375	1043	1640	203	745	587	1160	46	410	913	=	mRNA	NW_017388856.1	1748974	1755141	+	LOC109012455	UBP1-associated protein 2C-like
XM_018994156.1	XM_018994156.1	XM_018994156.1	530	126	383	406	0	44	413	10	352	473	144	1471	941	496	645	305	388	145	0	755	=	mRNA	NW_017388856.1	1748974	1755141	+	LOC109012455	UBP1-associated protein 2C-like
XM_018994180.1	XM_018994180.1	XM_018994180.1	9	8	0	2	1	9	1	3	4	6	4	1	13	52	2	1	2	3	2	2	=	mRNA	NW_017388856.1	1748974	1757569	+	LOC109012455	UBP1-associated protein 2C-like
XM_018994132.1	XM_018994132.1	XM_018994132.1	1083	728	0	0	0	512	258	0	681	470	1385	699	498	469	0	0	0	0	0	0	=	mRNA	NW_017388856.1	1750337	1761797	+	LOC109012455	UBP1-associated protein 2C-like
XM_018994105.1	XM_018994105.1	XM_018994105.1	0	1	0	0	0	0	0	1	1	0	643	173	0	1	0	0	1	0	1	40	=	mRNA	NW_017388856.1	1756226	1761797	+	LOC109012455	UBP1-associated protein 2C-like
XM_018994199.1	XM_018994199.1	XM_018994199.1	145	55	337	156	134	4	107	47	15	158	437	24	174	13	273	332	12	134	1	0	=	mRNA	NW_017388856.1	1756227	1761492	+	LOC109012455	UBP1-associated protein 2C-like
XM_018994149.1	XM_018994149.1	XM_018994149.1	799	90	430	941	182	38	239	51	56	265	235	150	435	82	392	248	31	420	0	72	=	mRNA	NW_017388856.1	1756228	1761797	+	LOC109012455	UBP1-associated protein 2C-like
XM_018994141.1	XM_018994141.1	XM_018994141.1	138	181	353	225	95	47	84	95	99	180	348	244	179	163	147	207	27	141	0	57	=	mRNA	NW_017388856.1	1756228	1761797	+	LOC109012455	UBP1-associated protein 2C-like
XM_018994123.1	XM_018994123.1	XM_018994123.1	407	308	1548	154	649	61	170	62	209	156	1181	261	269	123	995	820	134	242	476	149	=	mRNA	NW_017388856.1	1756228	1761797	+	LOC109012455	UBP1-associated protein 2C-like
XM_018994115.1	XM_018994115.1	XM_018994115.1	299	145	328	464	0	221	90	115	254	433	459	210	177	89	362	516	37	86	100	86	=	mRNA	NW_017388856.1	1756228	1761797	+	LOC109012455	UBP1-associated protein 2C-like
XM_018994096.1	XM_018994096.1	XM_018994096.1	208	388	159	121	85	384	76	226	573	151	575	277	142	262	169	134	1940	58	1003	1443	=	mRNA	NW_017388856.1	1756229	1761797	+	LOC109012455	UBP1-associated protein 2C-like
XR_001999464.1	XR_001999464.1	XR_001999464.1	0	7	0	0	0	1	41	0	0	0	0	0	1	1	0	0	0	0	0	0	=	misc_RNA	NW_017388856.1	1764734	1771098	+	LOC109012517	tRNA dimethylallyltransferase 9
XM_018994225.1	XM_018994225.1	XM_018994225.1	163	101	183	80	185	158	17	106	151	244	46	39	160	117	221	77	115	5	3	170	=	mRNA	NW_017388856.1	1764737	1771098	+	LOC109012517	tRNA dimethylallyltransferase 9
XR_001999465.1	XR_001999465.1	XR_001999465.1	73	0	0	0	0	4	0	0	1	0	7	0	1	1	0	0	1	0	0	0	=	misc_RNA	NW_017388856.1	1764737	1771252	+	LOC109012517	tRNA dimethylallyltransferase 9
XM_018994273.1	XM_018994273.1	XM_018994273.1	24031	15616	11352	16470	3187	6089	8307	9370	7121	7740	15422	12875	14700	8047	7989	8180	7510	7199	3459	5802	=	mRNA	NW_017388856.1	1776809	1780503	+	LOC109012566	malate dehydrogenase, mitochondrial
XM_018994299.1	XM_018994299.1	XM_018994299.1	0	0	0	0	0	0	0	0	137	0	0	0	0	0	0	0	0	0	0	0	=	mRNA	NW_017388856.1	1857992	1860896	+	LOC109012585	transcription factor TCP4-like
[truncated: 56,378 more rows]
