# Supplementary material for: Genome-wide identification and characterization of long non-coding RNAs conferring resistance to Colletotrichum gloeosporioides in walnut (Juglans regia)
Source: BMC Genomics. 2021 Jan 6;22:15. doi: 10.1186/s12864-020-07310-6 (PMC7789297; doi:10.1186/s12864-020-07310-6)
Supplement: Supplementary file 5 — Additional file 5: Table S5. TheClassification results of lncRNAs. [file 12864_2020_7310_MOESM5_ESM.xls]

## Sheet: Sheet1
lncRNA classes
lncRNA type	Class	Number
Intergenic	same strand	20662
	divergent	9553
	convergent	10214
genic	containing	9197
	nested	5250
	overlapping	4957
