# Supplementary material for: Genome-wide identification and characterization of long non-coding RNAs conferring resistance to Colletotrichum gloeosporioides in walnut (Juglans regia)
Source: BMC Genomics. 2021 Jan 6;22:15. doi: 10.1186/s12864-020-07310-6 (PMC7789297; doi:10.1186/s12864-020-07310-6)
Supplement: Supplementary file 6 — Additional file 6: Table S6. All theupregulated and downregulatedlncRNAsamong the five stages. [file 12864_2020_7310_MOESM6_ESM.xls]

## Sheet: up
All the up regulate lncRNAs among the five stages
Transcripts
MSTRG.14070.1
XR_001995267.1
MSTRG.155308.1
MSTRG.133683.1
MSTRG.112406.1
MSTRG.121041.2
MSTRG.103431.1
MSTRG.65065.1
MSTRG.9262.10
MSTRG.33886.1
MSTRG.126319.1
MSTRG.142.1
MSTRG.14075.1
MSTRG.76283.1
MSTRG.108826.1
MSTRG.3126.1
MSTRG.7445.1
MSTRG.4524.2
MSTRG.131002.1
MSTRG.4485.2
MSTRG.84705.1
MSTRG.136487.1
MSTRG.54691.2
MSTRG.52816.2
MSTRG.30188.1
MSTRG.56178.1
MSTRG.112405.2
MSTRG.54002.1
MSTRG.124315.1
MSTRG.112524.1
MSTRG.123976.1
MSTRG.60099.1
MSTRG.25448.1
MSTRG.127595.1
MSTRG.78585.1
MSTRG.13586.48
MSTRG.83078.1
MSTRG.143877.1
MSTRG.40091.1
MSTRG.13586.49
MSTRG.65064.2
MSTRG.126422.1
MSTRG.20107.1
MSTRG.130175.1
MSTRG.120419.1
MSTRG.83796.1
MSTRG.13585.20
MSTRG.3326.1
MSTRG.103403.9
MSTRG.45901.1
MSTRG.129359.1
MSTRG.155325.1
MSTRG.145365.1
MSTRG.134997.1
MSTRG.135812.7
MSTRG.145160.1
MSTRG.118205.1
XR_001994434.1
MSTRG.81626.1
MSTRG.41121.1
MSTRG.54690.4
MSTRG.30964.5
MSTRG.8295.1
MSTRG.105980.1
MSTRG.25289.2
MSTRG.2009.1
MSTRG.5572.1
MSTRG.143.1
MSTRG.143510.1
MSTRG.139583.1
XR_001996875.1
MSTRG.150317.1
MSTRG.49978.1
MSTRG.141265.1
MSTRG.42556.1
MSTRG.124527.1
MSTRG.91142.1
MSTRG.3347.1
MSTRG.144924.3
MSTRG.124316.1
MSTRG.40784.1
MSTRG.146621.1
MSTRG.45459.11
MSTRG.52209.1
MSTRG.6818.12
MSTRG.38028.4
MSTRG.11713.10
MSTRG.125527.1
MSTRG.21740.1
MSTRG.128952.2
MSTRG.55892.1
MSTRG.55891.1
MSTRG.42850.1
MSTRG.13585.16
MSTRG.34930.2
MSTRG.13586.10
MSTRG.136988.1
MSTRG.52210.1
MSTRG.22272.1
MSTRG.81303.8
MSTRG.103295.1
MSTRG.49067.1
MSTRG.15187.1
MSTRG.46295.3
MSTRG.110180.1
MSTRG.135911.1
MSTRG.120229.1
MSTRG.119639.1
MSTRG.94045.2
MSTRG.60041.1
MSTRG.87971.1
MSTRG.108150.1
MSTRG.27830.1
MSTRG.24929.20
MSTRG.151747.1
MSTRG.109604.3
MSTRG.151748.1
MSTRG.867.1
MSTRG.132378.1
MSTRG.152318.1
MSTRG.138577.1
MSTRG.70382.1
MSTRG.58254.1
MSTRG.58253.1
MSTRG.26377.1
MSTRG.4317.1
MSTRG.97894.1
MSTRG.14453.1
MSTRG.25362.1
MSTRG.29154.1
XR_001998880.1
MSTRG.144585.1
MSTRG.27146.2
MSTRG.137496.1
MSTRG.125946.1
MSTRG.121420.1
MSTRG.9054.2
MSTRG.39857.2
MSTRG.8202.1
MSTRG.2764.1
MSTRG.14076.1
MSTRG.11922.1
MSTRG.78544.1
MSTRG.155027.1
MSTRG.91919.2
MSTRG.21601.3
MSTRG.133682.1
MSTRG.118748.3
MSTRG.125970.3
MSTRG.88783.1
MSTRG.13585.9
MSTRG.36161.2
MSTRG.147587.1
MSTRG.127625.4
MSTRG.46447.1
MSTRG.9426.1
MSTRG.13586.15
MSTRG.11941.1
MSTRG.18917.1
MSTRG.148264.1
MSTRG.144669.1
MSTRG.20135.1
MSTRG.136881.1
MSTRG.81627.1
MSTRG.87972.1
MSTRG.114941.1
MSTRG.145792.2
MSTRG.91846.1
MSTRG.17444.1
MSTRG.55804.2
MSTRG.121995.4
MSTRG.57859.1
MSTRG.39879.1
MSTRG.89981.2
MSTRG.11798.2
MSTRG.147365.1
MSTRG.109605.3
MSTRG.150373.1
MSTRG.58350.2
MSTRG.14613.1
MSTRG.25924.1
MSTRG.20092.1
MSTRG.7694.1
MSTRG.14055.2
MSTRG.134996.1
XR_001998947.1
MSTRG.114355.1
MSTRG.89974.4
MSTRG.12613.1
MSTRG.79002.1
MSTRG.125934.1
MSTRG.144628.1
MSTRG.22304.1
XR_001998881.1
MSTRG.109436.1
MSTRG.75412.9
MSTRG.139557.1
MSTRG.145364.1
MSTRG.92232.1
MSTRG.64604.1
MSTRG.5478.1
MSTRG.18074.1
MSTRG.12778.1
MSTRG.83440.1
MSTRG.22555.1
MSTRG.55836.1
MSTRG.88784.1
XR_001999298.1
MSTRG.25363.1
MSTRG.142021.48
MSTRG.106268.2
MSTRG.41751.1
MSTRG.8294.1
MSTRG.98472.2
MSTRG.112873.1
MSTRG.127903.1
MSTRG.125916.2
MSTRG.149991.1
MSTRG.81896.1
XR_002000335.1
MSTRG.9535.11
MSTRG.31254.1
MSTRG.55835.2
MSTRG.136827.1
MSTRG.75412.16
MSTRG.36764.5
MSTRG.2765.1
MSTRG.29287.3
MSTRG.122612.1
MSTRG.139862.1
MSTRG.4959.1
MSTRG.13585.10
MSTRG.2833.1
MSTRG.46814.1
MSTRG.49041.11
MSTRG.101922.1
MSTRG.131115.1
MSTRG.880.1
MSTRG.17138.5
MSTRG.22303.2
MSTRG.11921.1
MSTRG.125181.1
MSTRG.125971.1
MSTRG.83631.1
MSTRG.2442.1
MSTRG.114044.1
MSTRG.13586.30
MSTRG.3221.1
MSTRG.129107.1
MSTRG.149992.1
MSTRG.114555.1
MSTRG.4188.2
MSTRG.34930.3
MSTRG.43642.1
MSTRG.135812.8
MSTRG.80334.1
MSTRG.74196.2
MSTRG.18708.8
MSTRG.147828.1
MSTRG.13699.1
MSTRG.92228.1
MSTRG.155540.1
MSTRG.18060.1
MSTRG.29707.1
MSTRG.144526.1
MSTRG.43643.1
MSTRG.15928.1
MSTRG.30541.4
MSTRG.138855.1
MSTRG.136979.1
MSTRG.136592.2
MSTRG.33220.5
MSTRG.34930.6
MSTRG.80170.1
XR_001994894.1
MSTRG.138947.1
MSTRG.8170.1
MSTRG.136822.1
MSTRG.14033.1
MSTRG.1605.1
MSTRG.14906.1
MSTRG.4485.1
MSTRG.36777.1
MSTRG.116043.4
MSTRG.13586.8
MSTRG.7515.1
MSTRG.117424.1
MSTRG.54001.1
MSTRG.29287.1
MSTRG.149045.1
MSTRG.144105.1
MSTRG.49797.1
MSTRG.18248.1
MSTRG.134813.1
MSTRG.102251.1
MSTRG.9662.1
MSTRG.121281.4
MSTRG.136830.1
MSTRG.89749.3
MSTRG.12779.1
MSTRG.46692.23
MSTRG.129267.1
MSTRG.135333.1
MSTRG.65818.1
MSTRG.53119.1
MSTRG.9919.1
MSTRG.61808.2
MSTRG.144927.1
MSTRG.116525.1
MSTRG.3127.1
MSTRG.13586.13
XR_001998749.1
MSTRG.98414.1
MSTRG.1677.1
MSTRG.103309.1
MSTRG.122614.4
MSTRG.68663.1
MSTRG.111678.1
MSTRG.3258.1
MSTRG.25959.1
MSTRG.15515.1
MSTRG.64626.1
MSTRG.109535.1
MSTRG.62896.1
MSTRG.10319.12
MSTRG.116114.1
MSTRG.79991.1
MSTRG.72083.1
MSTRG.25633.1
MSTRG.40486.1
MSTRG.18194.1
MSTRG.145151.1
MSTRG.134425.1
MSTRG.12734.2
MSTRG.92240.4
MSTRG.74030.1
MSTRG.143189.1
MSTRG.117050.1
MSTRG.8763.2
MSTRG.28525.1
MSTRG.15029.6
MSTRG.88836.1
MSTRG.47059.1
MSTRG.127430.6
MSTRG.55908.2
MSTRG.108373.1
MSTRG.106697.1
MSTRG.143899.2
MSTRG.105354.1
MSTRG.120579.3
MSTRG.55966.1
MSTRG.12209.1
MSTRG.58172.1
MSTRG.108374.1
MSTRG.149868.1
MSTRG.100219.9
MSTRG.151100.1
MSTRG.130176.1
MSTRG.31882.1
MSTRG.14443.1
MSTRG.27312.1
MSTRG.7514.2
MSTRG.145161.1
MSTRG.141404.1
MSTRG.58173.1
MSTRG.154805.1
MSTRG.101137.1
MSTRG.151053.1
MSTRG.37613.1
MSTRG.122046.1
MSTRG.20957.2
MSTRG.65530.1
XR_001997133.1
MSTRG.13585.39
MSTRG.118208.1
MSTRG.155179.1
MSTRG.125496.1
MSTRG.141922.1
MSTRG.147603.1
MSTRG.117123.1
MSTRG.135910.1
MSTRG.10602.1
MSTRG.130661.1
MSTRG.143223.1
MSTRG.21601.17
MSTRG.46565.1
MSTRG.125628.1
MSTRG.141921.1
XR_001998768.1
MSTRG.123105.2
MSTRG.118745.4
MSTRG.18859.1
MSTRG.68364.1
MSTRG.43950.1
MSTRG.125528.1
MSTRG.24995.1
MSTRG.122580.1
MSTRG.83795.2
MSTRG.21891.5
MSTRG.99969.1
MSTRG.40485.2
MSTRG.78413.1
MSTRG.84672.1
MSTRG.41045.1
MSTRG.125970.1
MSTRG.3792.1
MSTRG.111847.2
MSTRG.131541.1
MSTRG.3346.2
MSTRG.145152.1
MSTRG.101761.1
MSTRG.48197.1
MSTRG.6413.1
MSTRG.20134.16
MSTRG.151108.1
MSTRG.141085.2
MSTRG.40821.1
MSTRG.34924.1
MSTRG.106698.1
MSTRG.40596.1
MSTRG.133691.1
MSTRG.78067.1
MSTRG.13586.20
MSTRG.2867.1
MSTRG.77894.2
MSTRG.11914.7
MSTRG.142640.2
MSTRG.112086.3
MSTRG.142570.1
MSTRG.3551.1
MSTRG.88684.1
MSTRG.9677.2
MSTRG.28764.1
MSTRG.104076.2
MSTRG.43061.1
MSTRG.9589.1
XR_001995318.1
MSTRG.118524.1
MSTRG.41046.1
MSTRG.13586.50
MSTRG.139199.1
MSTRG.9053.1
MSTRG.70113.1
MSTRG.152488.1
MSTRG.91919.1
MSTRG.84952.1
MSTRG.19141.1
MSTRG.9777.2
MSTRG.2807.1
MSTRG.7695.1
MSTRG.134628.1
MSTRG.127052.1
MSTRG.106697.2
MSTRG.9673.1
MSTRG.75070.1
MSTRG.14454.1
MSTRG.12156.3
MSTRG.18268.1
MSTRG.35761.3
MSTRG.137578.1
MSTRG.125594.1
MSTRG.105595.1
MSTRG.40324.1
MSTRG.118285.1
MSTRG.113645.1
MSTRG.79816.1
MSTRG.6070.19
MSTRG.13585.22
MSTRG.23663.1
MSTRG.117141.1
MSTRG.125786.1
MSTRG.149760.1
MSTRG.33617.1
MSTRG.60931.1
MSTRG.143385.2
MSTRG.129831.1
MSTRG.68615.1
MSTRG.45178.1
MSTRG.28930.1
MSTRG.132229.1
MSTRG.144277.1
MSTRG.96377.4
MSTRG.52070.1
MSTRG.47755.2
MSTRG.99114.1
MSTRG.99699.1
MSTRG.13586.4
MSTRG.11933.2
MSTRG.97155.1
MSTRG.136824.2
MSTRG.134527.1
MSTRG.36161.1
MSTRG.9060.1
MSTRG.13585.11
MSTRG.15929.1
MSTRG.38338.1
MSTRG.67472.1
MSTRG.116024.1
MSTRG.79815.1
MSTRG.80178.1
MSTRG.68181.1
MSTRG.3873.1
MSTRG.77895.1
MSTRG.150085.1
MSTRG.73123.1
MSTRG.81134.5
MSTRG.132085.1
MSTRG.28931.1
MSTRG.11676.7
MSTRG.143681.1
MSTRG.4245.1
MSTRG.109569.1
MSTRG.125785.1
MSTRG.7588.1
MSTRG.2327.1
MSTRG.54701.2
MSTRG.73112.1
MSTRG.88873.1
MSTRG.126375.1
MSTRG.143122.2
MSTRG.23001.1
MSTRG.124567.1
MSTRG.50805.1
MSTRG.142186.1
MSTRG.28808.4
MSTRG.135896.1
MSTRG.16583.1
MSTRG.143398.1
MSTRG.137216.1
MSTRG.137218.1
MSTRG.132228.1
MSTRG.125968.1
MSTRG.116641.1
MSTRG.141362.1
MSTRG.2868.1
MSTRG.4188.1
MSTRG.115088.1
MSTRG.133497.7
MSTRG.54367.2
MSTRG.45463.3
MSTRG.59704.2
MSTRG.143123.1
MSTRG.129189.1
MSTRG.129853.1
MSTRG.116066.1
MSTRG.25579.1
MSTRG.15399.1
MSTRG.107830.1
MSTRG.126332.1
MSTRG.82203.1
MSTRG.107831.1
MSTRG.147827.2
MSTRG.20392.4
MSTRG.99767.1
MSTRG.104450.1
MSTRG.64603.1
MSTRG.146730.2
MSTRG.152372.1
MSTRG.110072.1
MSTRG.130366.1
MSTRG.68559.3
MSTRG.2289.1
MSTRG.139558.1
MSTRG.8254.1
MSTRG.7931.1
MSTRG.145154.1
MSTRG.107829.1
MSTRG.7583.3
MSTRG.27622.1
MSTRG.69348.1
MSTRG.75886.1
MSTRG.136339.1
MSTRG.27313.1
MSTRG.137617.1
MSTRG.131866.1
MSTRG.14634.1
MSTRG.136592.1
MSTRG.124806.1
MSTRG.88530.2
MSTRG.85038.1
MSTRG.90088.1
MSTRG.20392.1
MSTRG.99757.1
MSTRG.14694.1
MSTRG.114323.1
MSTRG.10749.1
MSTRG.128887.1
MSTRG.16883.1
MSTRG.33578.1
MSTRG.111676.1
MSTRG.125170.1
MSTRG.35014.1
MSTRG.27439.1
XR_001996192.1
MSTRG.18116.1
MSTRG.88775.1
MSTRG.52817.2
MSTRG.16182.1
MSTRG.15923.1
MSTRG.129436.1
MSTRG.19665.1
MSTRG.3426.1
MSTRG.9262.12
MSTRG.136885.1
MSTRG.32773.3
MSTRG.96992.1
MSTRG.26158.1
MSTRG.132596.2
MSTRG.43816.1
MSTRG.129828.1
MSTRG.130785.1
MSTRG.6060.2
MSTRG.125084.1
MSTRG.13725.1
MSTRG.145425.1
MSTRG.121225.1
MSTRG.22557.1
MSTRG.119084.1
MSTRG.32949.1
MSTRG.152205.2
MSTRG.88543.1
MSTRG.125248.1
MSTRG.102253.1
MSTRG.99519.1
MSTRG.17185.1
MSTRG.138948.1
MSTRG.15744.1
MSTRG.141085.1
MSTRG.142487.1
MSTRG.136884.1
MSTRG.11676.5
MSTRG.98700.1
MSTRG.13853.1
MSTRG.40539.1
MSTRG.116236.1
MSTRG.128364.1
MSTRG.15844.1
MSTRG.79930.1
MSTRG.147092.1
MSTRG.117809.1
MSTRG.105130.1
MSTRG.48080.1
MSTRG.155307.1
MSTRG.76622.1
MSTRG.122661.5
MSTRG.41915.1
MSTRG.125838.1
MSTRG.2435.1
MSTRG.18266.1
MSTRG.59411.1
MSTRG.41090.1
MSTRG.7745.1
MSTRG.16800.1
MSTRG.32648.1
MSTRG.98158.1
MSTRG.122058.1
MSTRG.38609.1
MSTRG.105751.1
XR_001998242.1
MSTRG.71184.1
MSTRG.19314.1
MSTRG.117054.1
MSTRG.138173.1
MSTRG.66835.1
MSTRG.111077.2
MSTRG.125970.2
MSTRG.81497.1
MSTRG.23477.1
MSTRG.46159.1
MSTRG.139531.1
MSTRG.90075.1
MSTRG.132214.1
MSTRG.103130.1
MSTRG.109247.1
MSTRG.115006.2
MSTRG.18127.1
MSTRG.13664.1
MSTRG.14069.1
MSTRG.60073.1
MSTRG.743.1
MSTRG.98701.1
MSTRG.39201.1
MSTRG.152532.1
MSTRG.154863.1
MSTRG.45908.1
MSTRG.16758.1
MSTRG.9602.1
MSTRG.111229.1
MSTRG.117114.1
MSTRG.15977.1
MSTRG.15861.1
MSTRG.152206.1
MSTRG.14079.1
MSTRG.100079.1
MSTRG.92515.1
MSTRG.13586.32
MSTRG.126404.1
MSTRG.129618.1
MSTRG.13692.1
MSTRG.1803.1
MSTRG.130869.1
MSTRG.125240.1
MSTRG.68508.1
MSTRG.100507.1
MSTRG.126393.1
MSTRG.76202.1
MSTRG.87025.1
MSTRG.73241.1
MSTRG.46323.1
MSTRG.130363.2
MSTRG.136903.1
MSTRG.77620.1
MSTRG.8145.1
MSTRG.11811.1
MSTRG.30225.1
MSTRG.139363.1
MSTRG.80722.2
MSTRG.12734.1
MSTRG.121043.1
MSTRG.74727.1
MSTRG.5584.1
MSTRG.125242.1
MSTRG.135944.1
MSTRG.104038.1
MSTRG.102964.1
MSTRG.18688.2
MSTRG.37355.1
MSTRG.34932.2
MSTRG.88324.1
MSTRG.135431.1
MSTRG.89981.1
MSTRG.105984.5
MSTRG.15288.1
MSTRG.646.1
MSTRG.130304.1
MSTRG.87024.1
MSTRG.9778.1
MSTRG.103295.2
MSTRG.78825.1
MSTRG.24608.1
MSTRG.119162.1
MSTRG.117246.1
MSTRG.41050.1
MSTRG.131159.1
MSTRG.109604.2
XR_001997746.1
MSTRG.109605.1
MSTRG.4990.1
MSTRG.103790.1
MSTRG.111093.6
MSTRG.86922.1
MSTRG.3546.1
MSTRG.35915.14
MSTRG.53122.1
MSTRG.114786.2
MSTRG.54703.1
MSTRG.147840.1
MSTRG.71568.1
MSTRG.18193.1
MSTRG.27022.1
MSTRG.81895.1
MSTRG.107832.1
MSTRG.109797.1
MSTRG.142640.1
MSTRG.14501.1
MSTRG.115691.1
MSTRG.100728.2
MSTRG.129139.1
MSTRG.66836.1
MSTRG.145286.1
MSTRG.144751.1
MSTRG.40946.1
MSTRG.9584.2
MSTRG.15860.1
MSTRG.139800.1
MSTRG.27944.1
XR_001996312.1
MSTRG.101758.1
MSTRG.112831.1
MSTRG.147617.1
MSTRG.3262.1
MSTRG.136383.1
MSTRG.107560.1
MSTRG.83809.1
MSTRG.33944.1
MSTRG.109454.1
MSTRG.125969.1
MSTRG.51062.2
MSTRG.15930.1
MSTRG.16696.1
MSTRG.68702.2
MSTRG.98413.1
MSTRG.126685.1
MSTRG.126408.2
MSTRG.32959.1
MSTRG.40448.1
MSTRG.46648.1
MSTRG.97103.2
MSTRG.145067.1
MSTRG.120809.1
MSTRG.11037.1
MSTRG.88874.1
MSTRG.147092.3
MSTRG.36948.1
MSTRG.38491.1
MSTRG.8764.1
MSTRG.12029.2
MSTRG.25408.1
MSTRG.82720.2
MSTRG.135554.1
MSTRG.114554.2
MSTRG.39192.1
MSTRG.112334.1
MSTRG.145420.1
MSTRG.3683.1
MSTRG.65944.1
MSTRG.13585.33
MSTRG.75596.3
MSTRG.116016.1
MSTRG.129130.1
MSTRG.17315.1
MSTRG.144104.2
MSTRG.27134.1
MSTRG.13665.1
MSTRG.10803.1
MSTRG.69206.1
MSTRG.14905.1
MSTRG.88781.1
MSTRG.150072.1
MSTRG.16646.1
MSTRG.141493.1
MSTRG.73275.2
MSTRG.14442.1
MSTRG.75597.11
MSTRG.119564.1
MSTRG.148273.1
MSTRG.28695.1
MSTRG.19352.1
MSTRG.70254.1
MSTRG.145275.2
MSTRG.84216.1
MSTRG.22224.1
MSTRG.118742.1
MSTRG.15406.1
MSTRG.144759.4
MSTRG.132213.1
MSTRG.117115.1
MSTRG.49358.1
MSTRG.117498.1
MSTRG.83266.27
MSTRG.78059.1
MSTRG.155324.2
MSTRG.140047.1
MSTRG.117957.1
XR_001998702.1
MSTRG.66027.1
MSTRG.82720.1
MSTRG.102429.1
MSTRG.40086.1
MSTRG.69783.1
MSTRG.125239.1
MSTRG.10349.1
MSTRG.147841.1
MSTRG.152577.1
MSTRG.84573.1
MSTRG.33680.1
MSTRG.138364.1
MSTRG.25333.2
MSTRG.30877.1
MSTRG.17328.3
MSTRG.129826.1
MSTRG.4244.1
MSTRG.118743.1
MSTRG.21775.1
MSTRG.119563.1
MSTRG.148243.1
MSTRG.128745.1
MSTRG.75964.1
MSTRG.127051.1
MSTRG.89893.1
MSTRG.102540.1
MSTRG.3547.1
MSTRG.103390.1
MSTRG.40485.1
MSTRG.120579.2
MSTRG.29047.1
MSTRG.144024.1
MSTRG.113986.1
MSTRG.75412.74
MSTRG.34720.1
MSTRG.79351.1
MSTRG.17912.1
MSTRG.16788.1
MSTRG.141277.1
MSTRG.99505.2
MSTRG.135584.1
MSTRG.28535.1
MSTRG.129260.1
MSTRG.39477.1
MSTRG.82687.1
MSTRG.125249.1
MSTRG.129827.2
MSTRG.131542.2
MSTRG.10529.1
MSTRG.50096.1
MSTRG.143411.1
MSTRG.11725.11
MSTRG.41050.2
MSTRG.106310.1
MSTRG.88524.1
MSTRG.101803.1
MSTRG.155325.2
MSTRG.8197.1
MSTRG.114271.1
MSTRG.107281.1
MSTRG.132919.1
MSTRG.142763.1
MSTRG.147006.1
MSTRG.91601.1
MSTRG.14504.1
MSTRG.961.1
MSTRG.12563.1
MSTRG.147609.1
MSTRG.46556.1
MSTRG.84482.3
MSTRG.121473.1
MSTRG.147604.1
MSTRG.130429.1
MSTRG.127917.1
MSTRG.113212.1
MSTRG.96674.2
MSTRG.14063.1
MSTRG.35761.2
MSTRG.69782.1
MSTRG.92231.1
MSTRG.136904.1
MSTRG.88537.1
MSTRG.12303.1
MSTRG.15883.3
MSTRG.17270.1
MSTRG.109568.1
MSTRG.106208.1
MSTRG.132989.1
MSTRG.155151.1
MSTRG.13585.17
MSTRG.159726.1
MSTRG.51771.3
MSTRG.80960.1
MSTRG.113987.1
MSTRG.104193.1
MSTRG.40600.1
MSTRG.92134.1
MSTRG.72830.1
MSTRG.137088.1
MSTRG.131595.1
MSTRG.75597.15
MSTRG.126982.1
MSTRG.139091.1
MSTRG.83732.1
MSTRG.109741.1
MSTRG.105241.1
MSTRG.30862.5
MSTRG.127918.1
MSTRG.10319.6
MSTRG.145429.1
MSTRG.100503.1
MSTRG.53121.2
MSTRG.18249.1
MSTRG.125244.1
MSTRG.114097.1
MSTRG.141280.1
MSTRG.92515.2
MSTRG.138828.1
MSTRG.13748.1
MSTRG.98358.2
MSTRG.76199.1
MSTRG.126384.1
MSTRG.14667.1
MSTRG.140346.1
MSTRG.47622.1
MSTRG.23965.1
MSTRG.40485.3
MSTRG.141084.39
MSTRG.146883.1
MSTRG.145428.1
MSTRG.135967.1
MSTRG.34724.1
XR_001995833.1
MSTRG.136174.1
MSTRG.962.1
MSTRG.118113.1
MSTRG.41487.3
MSTRG.127028.1
MSTRG.12735.1
MSTRG.106540.1
MSTRG.139064.1
MSTRG.103302.1
MSTRG.88889.1
MSTRG.88886.1
MSTRG.109835.1
MSTRG.88887.1
MSTRG.25467.1
MSTRG.147845.1
MSTRG.119161.1
MSTRG.135980.1
MSTRG.139177.1
MSTRG.136178.1
MSTRG.129844.1
MSTRG.46087.1
MSTRG.121504.1
MSTRG.43865.1
MSTRG.94780.3
MSTRG.126089.1
MSTRG.52071.2
MSTRG.99524.1
MSTRG.11036.1
MSTRG.147119.1
MSTRG.12773.1
MSTRG.118653.1
XR_001997019.1
MSTRG.3265.2
MSTRG.88098.1
MSTRG.21125.1
MSTRG.125587.1
MSTRG.8571.1
MSTRG.40599.1
MSTRG.3844.1
MSTRG.31047.1
MSTRG.45185.1
MSTRG.147093.4
MSTRG.32948.2
MSTRG.144025.1
MSTRG.115900.2
MSTRG.9116.1
MSTRG.147093.1
MSTRG.664.1
MSTRG.92994.3
MSTRG.133497.49
MSTRG.125964.1
MSTRG.138896.2
MSTRG.14344.1
MSTRG.46087.2
MSTRG.107134.1
MSTRG.68559.2
MSTRG.14070.2
MSTRG.9622.1
MSTRG.11689.7
MSTRG.115429.1
MSTRG.8556.1
MSTRG.11713.14
MSTRG.49796.2
MSTRG.137012.1
MSTRG.86318.6
MSTRG.24984.1
MSTRG.70322.1
MSTRG.41051.1
MSTRG.147123.1
MSTRG.14446.1
MSTRG.27314.1
MSTRG.126684.1
MSTRG.141297.1
MSTRG.111617.1
MSTRG.90050.1
MSTRG.78826.1
MSTRG.289.1
MSTRG.11724.16
MSTRG.133102.1
MSTRG.17971.1
MSTRG.42621.1
MSTRG.33940.1
MSTRG.115117.1
MSTRG.14865.1
MSTRG.112832.1
MSTRG.14059.1
MSTRG.36766.1
MSTRG.126391.3
MSTRG.145424.1
MSTRG.101890.1
MSTRG.3158.1
MSTRG.74031.1
MSTRG.94953.1
MSTRG.1688.1
MSTRG.19353.1
MSTRG.39724.1
MSTRG.86617.1
MSTRG.95448.3
MSTRG.29592.2
MSTRG.99208.1
MSTRG.135895.2
MSTRG.123647.1
MSTRG.111614.1
MSTRG.136450.1
MSTRG.147696.1
MSTRG.14451.1
MSTRG.101311.1
MSTRG.121503.1
MSTRG.29275.1
MSTRG.71893.2
MSTRG.106207.1
MSTRG.9670.1
MSTRG.114330.1
MSTRG.50097.2
MSTRG.107280.1
MSTRG.14458.1
MSTRG.33039.4
MSTRG.137391.1
MSTRG.28100.1
MSTRG.52828.2
MSTRG.12023.1
MSTRG.18857.1
MSTRG.3688.1
MSTRG.30224.1
MSTRG.120418.3
MSTRG.79444.1
MSTRG.37475.5
MSTRG.99121.2
MSTRG.104173.1
MSTRG.91916.3
MSTRG.50813.2
MSTRG.72784.1
MSTRG.69863.2
MSTRG.16487.1
MSTRG.22045.1
MSTRG.4519.1
MSTRG.120228.1
MSTRG.144994.1
MSTRG.135600.1
MSTRG.152306.1
MSTRG.11963.1
MSTRG.126345.1
MSTRG.74674.4
MSTRG.6993.1
MSTRG.135249.1
MSTRG.28765.1
MSTRG.7399.1
MSTRG.82592.1
MSTRG.46499.1
MSTRG.36972.1
MSTRG.15865.1
MSTRG.147705.1
MSTRG.91390.1
MSTRG.131312.1
MSTRG.93882.1
MSTRG.125182.1
MSTRG.126376.1
MSTRG.108344.1
MSTRG.100873.1
MSTRG.111097.1
MSTRG.13586.43
MSTRG.30284.1
MSTRG.75313.2
MSTRG.106034.1
MSTRG.125980.1
MSTRG.97689.1
MSTRG.108171.1
MSTRG.105853.1
MSTRG.131332.1
MSTRG.110126.1
MSTRG.16138.1
MSTRG.6433.2
MSTRG.129843.2
MSTRG.8686.1
MSTRG.45614.1
MSTRG.120581.2
MSTRG.3261.1
MSTRG.35915.3
MSTRG.9127.1
MSTRG.33851.1
MSTRG.116526.1
MSTRG.137592.1
MSTRG.28978.1
MSTRG.98473.1
MSTRG.11724.5
MSTRG.88373.1
MSTRG.37645.1
MSTRG.9126.1
MSTRG.126377.1
MSTRG.144993.1
MSTRG.7546.1
MSTRG.114533.1
MSTRG.10335.1
MSTRG.19324.1
MSTRG.124659.1
MSTRG.7583.2
MSTRG.32339.1
MSTRG.20577.1
MSTRG.6419.1
MSTRG.118552.1
MSTRG.139357.1
MSTRG.98408.1
MSTRG.90087.2
MSTRG.3631.1
MSTRG.22557.11
MSTRG.14100.5
MSTRG.22192.3
MSTRG.147151.1
MSTRG.87784.1
MSTRG.147094.1
MSTRG.21183.1
MSTRG.71569.1
MSTRG.21124.1
MSTRG.99073.2
MSTRG.115180.1
MSTRG.11725.4
MSTRG.139257.1
MSTRG.138128.1
MSTRG.142539.1
MSTRG.135812.6
MSTRG.112088.1
MSTRG.127086.1
MSTRG.76681.2
MSTRG.12727.1
MSTRG.38094.1
MSTRG.137330.1
MSTRG.45161.1
MSTRG.16618.1
MSTRG.9344.1
MSTRG.88542.1
MSTRG.12776.1
MSTRG.144068.1
MSTRG.137586.1
MSTRG.15362.1
MSTRG.141136.1
MSTRG.127902.1
MSTRG.841.1
MSTRG.23013.1
MSTRG.75412.69
MSTRG.145232.1
MSTRG.12564.1
XR_001997772.1
MSTRG.20129.1
MSTRG.28088.1
MSTRG.127081.1
MSTRG.145233.1
MSTRG.22006.2
MSTRG.5870.1
MSTRG.87821.1
MSTRG.114730.1
MSTRG.121281.5
MSTRG.32343.1
MSTRG.27792.1
MSTRG.14864.1
XR_001997558.1
MSTRG.135943.1
MSTRG.14383.1
MSTRG.108207.1
MSTRG.135631.1
MSTRG.71064.1
MSTRG.82183.1
MSTRG.143545.1
MSTRG.7468.1
MSTRG.63578.1
MSTRG.132964.1
MSTRG.2961.1
MSTRG.35501.1
MSTRG.50084.1
MSTRG.146079.1
MSTRG.121734.1
MSTRG.139532.1
MSTRG.150941.1
MSTRG.10514.1
MSTRG.130306.1
MSTRG.125981.1
MSTRG.114270.1
MSTRG.116076.3
MSTRG.126400.1
MSTRG.142819.1
MSTRG.76201.1
MSTRG.136576.1
MSTRG.112338.1
MSTRG.103822.1
MSTRG.143772.1
MSTRG.137334.1
MSTRG.131114.2
MSTRG.103293.1
MSTRG.120507.1
MSTRG.121447.1
MSTRG.3872.1
MSTRG.81240.7
MSTRG.141968.1
MSTRG.126049.1
MSTRG.129723.1
MSTRG.106701.1
MSTRG.116064.10
MSTRG.88835.1
MSTRG.1442.3
MSTRG.38385.1
MSTRG.69086.2
MSTRG.98211.1
MSTRG.125929.1
MSTRG.113985.1
MSTRG.128998.1
MSTRG.10695.1
MSTRG.84012.1
MSTRG.71185.1
MSTRG.70250.1
MSTRG.147613.1
XR_002000734.1
MSTRG.33877.1
MSTRG.20697.1
MSTRG.9170.1
MSTRG.45900.1
MSTRG.105734.1
MSTRG.125908.3
MSTRG.74019.1
MSTRG.51191.3
MSTRG.29067.1
MSTRG.146178.2
MSTRG.43930.6
MSTRG.119037.1
MSTRG.19438.1
MSTRG.11724.1
MSTRG.13585.18
MSTRG.109054.1
MSTRG.42226.4
MSTRG.2919.1
MSTRG.139093.2
MSTRG.14502.1
MSTRG.18860.2
MSTRG.80125.1
MSTRG.9831.1
MSTRG.9588.1
MSTRG.21307.1
MSTRG.77605.1
MSTRG.144364.1
MSTRG.143067.1
MSTRG.38029.2
MSTRG.122047.1
MSTRG.101395.1
MSTRG.103318.1
MSTRG.12645.1
MSTRG.18016.1
MSTRG.3977.1
MSTRG.75591.1
MSTRG.103826.1
MSTRG.118206.1
MSTRG.146699.2
MSTRG.1655.16
MSTRG.107798.1
MSTRG.6886.1
MSTRG.125933.1
MSTRG.87822.1
MSTRG.118758.1
MSTRG.19251.1
MSTRG.140203.1
MSTRG.113460.1
MSTRG.70322.3
MSTRG.20091.1
MSTRG.24627.1
MSTRG.99518.1
MSTRG.152290.1
MSTRG.92580.1
MSTRG.8296.1
MSTRG.109484.1
MSTRG.126063.1
MSTRG.9535.12
MSTRG.42849.1
MSTRG.114049.1
MSTRG.121823.1
MSTRG.75412.72
MSTRG.94140.1
MSTRG.2964.1
MSTRG.3264.1
MSTRG.94384.1
MSTRG.99591.1
MSTRG.71749.2
MSTRG.109628.1
MSTRG.12661.1
MSTRG.57909.1
MSTRG.139363.2
MSTRG.142815.1
MSTRG.14475.1
MSTRG.142185.1
MSTRG.109246.1
MSTRG.146175.1
MSTRG.155095.1
MSTRG.52829.1
MSTRG.147124.1
MSTRG.134930.2
MSTRG.114564.1
MSTRG.60098.1
MSTRG.104037.1
MSTRG.126987.1
MSTRG.37308.1
MSTRG.117013.1
MSTRG.101136.2
MSTRG.27134.2
MSTRG.111788.1
MSTRG.133990.1
MSTRG.86921.1
MSTRG.29220.1
MSTRG.3426.2
MSTRG.31885.1
MSTRG.141290.1
MSTRG.68922.1
MSTRG.141105.1
MSTRG.109856.1
MSTRG.117121.2
MSTRG.90087.1
MSTRG.15846.2
MSTRG.37528.1
MSTRG.11964.1
MSTRG.840.1
XR_001994422.1
MSTRG.25610.1
MSTRG.86300.1
MSTRG.78833.2
MSTRG.147596.1
MSTRG.124656.1
MSTRG.52385.1
MSTRG.42051.1
MSTRG.52896.1
MSTRG.19273.1
MSTRG.76789.1
MSTRG.22503.1
MSTRG.11695.1
MSTRG.15869.1
MSTRG.646.2
MSTRG.142390.1
MSTRG.4300.1
MSTRG.63779.1
MSTRG.93407.2
MSTRG.153627.2
MSTRG.143705.1
MSTRG.32730.1
MSTRG.33850.1
MSTRG.128969.1
MSTRG.77666.1
MSTRG.128319.12
MSTRG.108667.1
MSTRG.101331.1
MSTRG.139106.1
MSTRG.5363.1
MSTRG.72109.1
MSTRG.28975.1
MSTRG.22234.1
MSTRG.127624.1
MSTRG.4941.1
MSTRG.75596.5
MSTRG.147490.1
MSTRG.104399.1
MSTRG.145234.3
MSTRG.35505.1
MSTRG.9427.1
XR_001997795.1
MSTRG.9975.1
MSTRG.13585.40
MSTRG.37229.1
MSTRG.134696.1
MSTRG.137521.1
MSTRG.95663.15
MSTRG.23322.19
MSTRG.134227.4
MSTRG.9920.1
MSTRG.142389.1
MSTRG.78832.2
MSTRG.41140.1
MSTRG.16884.1
MSTRG.1522.2
MSTRG.124647.1
MSTRG.145415.1
MSTRG.2541.2
XR_001997103.1
MSTRG.128658.1
MSTRG.30097.1
MSTRG.18250.1
MSTRG.88776.1
MSTRG.93891.1
MSTRG.147621.1
MSTRG.24364.1
MSTRG.144202.1
MSTRG.3276.1
MSTRG.47315.1
MSTRG.137123.1
MSTRG.1085.1
MSTRG.142156.1
MSTRG.131531.1
MSTRG.10319.3
MSTRG.146622.1
MSTRG.40490.1
MSTRG.101860.1
MSTRG.116137.1
MSTRG.22194.1
MSTRG.116042.1
MSTRG.143511.1
MSTRG.151748.2
MSTRG.59754.1
MSTRG.43539.1
MSTRG.124223.1
MSTRG.16675.1
MSTRG.76199.3
MSTRG.11725.7
MSTRG.8206.1
MSTRG.22192.6
MSTRG.29030.1
MSTRG.110647.2
MSTRG.137098.1
MSTRG.15280.3
XR_001994402.1
MSTRG.70095.1
MSTRG.119035.1
MSTRG.28106.2
MSTRG.15410.1
MSTRG.95177.1
MSTRG.13495.1
MSTRG.3550.1
MSTRG.106314.1
MSTRG.100870.1
MSTRG.76484.1
MSTRG.106729.1
MSTRG.127099.1
MSTRG.109480.2
MSTRG.126899.1
MSTRG.141182.1
MSTRG.125471.1
MSTRG.46812.1
MSTRG.69684.1
MSTRG.9934.1
MSTRG.145066.1
MSTRG.127164.1
MSTRG.26111.1
MSTRG.135514.2
MSTRG.137619.1
MSTRG.75596.6
MSTRG.135461.1
MSTRG.70496.1
MSTRG.71183.1
MSTRG.129960.1
MSTRG.13634.2
MSTRG.97693.1
MSTRG.142021.37
MSTRG.36726.1
MSTRG.99109.1
MSTRG.82315.1
MSTRG.152371.2
MSTRG.101642.1
MSTRG.145294.1
MSTRG.69863.1
MSTRG.114532.1
MSTRG.1660.1
MSTRG.98394.1
MSTRG.113601.1
MSTRG.112028.22
MSTRG.120991.1
MSTRG.11725.5
MSTRG.88523.1
MSTRG.128536.1
MSTRG.46279.1
MSTRG.129961.1
MSTRG.19390.1
MSTRG.78968.2
MSTRG.18267.2
MSTRG.18477.1
MSTRG.135076.1
MSTRG.119066.1
MSTRG.17745.1
MSTRG.142064.1
MSTRG.8483.2
MSTRG.544.2
MSTRG.40508.1
MSTRG.9129.1
MSTRG.141305.2
MSTRG.139533.1
MSTRG.52817.1
MSTRG.128285.1
MSTRG.20163.1
MSTRG.58612.2
MSTRG.647.1
MSTRG.125083.1
MSTRG.72393.2
MSTRG.127490.1
MSTRG.33878.1
MSTRG.92514.2
MSTRG.90679.1
MSTRG.145295.1
MSTRG.146740.1
MSTRG.33371.1
MSTRG.106765.1
MSTRG.83266.31
MSTRG.135895.1
MSTRG.147631.1
MSTRG.141363.1
MSTRG.74029.2
MSTRG.26250.8
MSTRG.95676.1
MSTRG.14887.1
MSTRG.144400.1
MSTRG.13323.1
MSTRG.11724.11
MSTRG.107524.2
MSTRG.147101.2
MSTRG.32631.1
MSTRG.89773.2
XR_001995015.1
MSTRG.105079.1
MSTRG.147605.1
MSTRG.93473.1
MSTRG.399.3
MSTRG.104481.2
MSTRG.3830.5
MSTRG.38504.4
MSTRG.138526.1
MSTRG.7114.1
MSTRG.109059.1
MSTRG.111078.3
MSTRG.147657.1
MSTRG.32041.1
MSTRG.147225.1
MSTRG.143747.1
MSTRG.79987.1
MSTRG.125571.1
MSTRG.80528.1
XR_001995153.1
MSTRG.99120.1
MSTRG.136571.1
MSTRG.117592.1
MSTRG.86529.2
XR_001997163.1
MSTRG.120581.1
MSTRG.139739.1
MSTRG.53120.1
MSTRG.125245.3
MSTRG.146440.1
MSTRG.120918.1
MSTRG.79935.1
MSTRG.10327.1
MSTRG.11725.2
MSTRG.125992.11
MSTRG.24993.1
MSTRG.14964.1
MSTRG.116599.1
MSTRG.102208.1
MSTRG.44627.2
MSTRG.145031.1
MSTRG.146638.1
MSTRG.131527.1
MSTRG.24184.1
MSTRG.139364.1
MSTRG.89470.2
MSTRG.106702.1
MSTRG.84434.1
MSTRG.138126.1
MSTRG.101276.1
MSTRG.83019.1
MSTRG.138129.1
MSTRG.79970.1
MSTRG.84484.1
MSTRG.42226.5
MSTRG.113323.1
MSTRG.146184.1
MSTRG.129829.1
MSTRG.24213.1
MSTRG.105763.1
MSTRG.13585.36
MSTRG.95796.1
MSTRG.137974.2
MSTRG.116298.1
MSTRG.14498.1
MSTRG.51739.1
MSTRG.51011.1
MSTRG.137573.1
MSTRG.120092.1
MSTRG.37818.1
MSTRG.13180.1
MSTRG.140188.1
MSTRG.67619.4
MSTRG.97459.2
MSTRG.47033.3
MSTRG.92579.1
MSTRG.16840.1
MSTRG.11075.1
MSTRG.114391.1
MSTRG.101275.1
MSTRG.3831.1
MSTRG.135584.2
MSTRG.104038.2
MSTRG.71691.1
MSTRG.87237.1
MSTRG.142676.1
MSTRG.45171.1
MSTRG.23200.1
MSTRG.106307.1
MSTRG.23961.1
MSTRG.141281.1
MSTRG.130930.2
MSTRG.18036.1
MSTRG.32518.2
MSTRG.6420.1
MSTRG.147914.1
MSTRG.90601.1
MSTRG.2589.2
MSTRG.3255.4
MSTRG.11440.1
MSTRG.103823.1
MSTRG.98358.5
MSTRG.108792.1
MSTRG.139435.1
MSTRG.120418.7
MSTRG.137345.1
MSTRG.114866.1
MSTRG.69909.1
MSTRG.134811.5
MSTRG.16165.1
MSTRG.4220.1
MSTRG.11694.1
MSTRG.99339.1
MSTRG.45179.1
MSTRG.142817.3
MSTRG.28245.1
MSTRG.5236.1
MSTRG.11759.1
XR_001994631.1
MSTRG.19437.1
MSTRG.42395.1
MSTRG.24017.1
MSTRG.109020.2
MSTRG.142878.1
MSTRG.124457.2
MSTRG.10320.1
MSTRG.147835.1
MSTRG.11441.1
MSTRG.48299.1
MSTRG.14445.1
MSTRG.22023.1
MSTRG.125177.1
MSTRG.140187.1
MSTRG.143746.1
MSTRG.101741.1
MSTRG.93695.3
MSTRG.34866.1
MSTRG.122170.1
MSTRG.69133.2
XR_001995294.1
MSTRG.119036.1
MSTRG.147610.1
MSTRG.20414.10
MSTRG.99340.1
MSTRG.132272.1
MSTRG.112559.1
MSTRG.34598.1
MSTRG.9589.2
MSTRG.7673.1
MSTRG.97542.1
MSTRG.18147.1
MSTRG.126064.1
MSTRG.29153.1
MSTRG.13695.1
MSTRG.14805.1
MSTRG.40923.2
MSTRG.112569.1
MSTRG.33865.1
MSTRG.81134.7
MSTRG.125145.1
MSTRG.142818.3
MSTRG.38021.2
MSTRG.110779.1
MSTRG.88318.2
MSTRG.147061.3
MSTRG.42937.3
MSTRG.46031.2
MSTRG.147612.1
MSTRG.14606.1
MSTRG.27430.1
MSTRG.103503.1
MSTRG.14080.1
MSTRG.10864.2
MSTRG.11932.1
MSTRG.100729.1
MSTRG.7115.1
MSTRG.50463.1
MSTRG.21631.1
MSTRG.127397.4
MSTRG.44299.8
MSTRG.144926.1
MSTRG.142147.8
MSTRG.117425.2
MSTRG.146621.2
MSTRG.136594.1
MSTRG.134755.1
MSTRG.8686.2
MSTRG.11713.21
MSTRG.140619.1
MSTRG.71333.1
MSTRG.45060.2
MSTRG.47728.2
MSTRG.129118.1
MSTRG.28973.2
MSTRG.58403.1
MSTRG.104073.1
MSTRG.37618.1
MSTRG.130306.2
MSTRG.2863.1
MSTRG.22718.1
MSTRG.29204.1
MSTRG.10888.1
MSTRG.4760.1
MSTRG.12429.1
MSTRG.9262.13
MSTRG.60796.1
MSTRG.70228.2
MSTRG.117806.1
MSTRG.98357.6
MSTRG.138125.1
MSTRG.35471.1
MSTRG.12951.1
MSTRG.84579.1
MSTRG.22924.3
MSTRG.98415.1
MSTRG.65046.1
MSTRG.109859.1
MSTRG.16801.1
MSTRG.91737.1
MSTRG.129345.1
MSTRG.32265.1
MSTRG.75412.77
MSTRG.20697.8
MSTRG.246.3
MSTRG.115391.1
MSTRG.142912.1
MSTRG.11624.1
MSTRG.82542.2
MSTRG.75292.1
MSTRG.152553.1
MSTRG.36525.1
MSTRG.28748.2
MSTRG.117198.1
MSTRG.25333.3
MSTRG.69423.1
MSTRG.27405.1
MSTRG.109062.1
MSTRG.132408.1
MSTRG.13537.1
MSTRG.111228.1
MSTRG.18859.2
MSTRG.109475.2
MSTRG.129052.1
MSTRG.120027.1
MSTRG.20414.6
MSTRG.124474.1
MSTRG.4189.1
MSTRG.35009.1
MSTRG.11724.2
MSTRG.79970.2
MSTRG.58173.4
MSTRG.84233.2
MSTRG.130308.1
MSTRG.116067.1
MSTRG.81238.1
MSTRG.147834.1
MSTRG.126378.2
MSTRG.9857.1
MSTRG.135105.1
MSTRG.147045.1
MSTRG.58412.1
MSTRG.132039.1
MSTRG.27194.1
MSTRG.46277.1
MSTRG.145542.1
MSTRG.92426.1
MSTRG.128253.2
MSTRG.103033.6
MSTRG.40302.1
MSTRG.78501.2
MSTRG.37474.2
MSTRG.102988.1
MSTRG.106710.1
MSTRG.146184.2
MSTRG.41336.1
MSTRG.3436.1
MSTRG.3971.1
MSTRG.10790.1
MSTRG.82240.1
MSTRG.7400.1
MSTRG.14605.1
MSTRG.93408.1
MSTRG.42848.1
MSTRG.43825.1
MSTRG.116110.1
MSTRG.82719.2
MSTRG.3437.1
MSTRG.13585.35
MSTRG.14963.1
MSTRG.126133.1
MSTRG.145421.1
MSTRG.28759.1
MSTRG.15576.1
MSTRG.95124.1
MSTRG.18220.1
MSTRG.58172.4
MSTRG.80367.1
MSTRG.40092.1
MSTRG.58410.1
MSTRG.76089.3
MSTRG.114878.1
MSTRG.105764.1
MSTRG.10324.1
MSTRG.114096.1
MSTRG.18708.10
XR_002001030.1
MSTRG.143701.8
MSTRG.80177.1
MSTRG.3370.1
MSTRG.94141.1
MSTRG.125930.1
MSTRG.147222.1
MSTRG.141930.1
MSTRG.48434.1
MSTRG.8386.1
XR_001995589.1
MSTRG.143727.1
MSTRG.15674.1
MSTRG.120919.1
MSTRG.78412.1
MSTRG.34926.1
MSTRG.9246.1
MSTRG.13585.27
MSTRG.144389.6
MSTRG.77656.1
MSTRG.117107.1
MSTRG.148053.1
MSTRG.141298.1
MSTRG.159580.1
MSTRG.5573.2
MSTRG.9495.3
MSTRG.145235.1
MSTRG.54700.2
MSTRG.1180.1
MSTRG.8751.1
MSTRG.106420.1
MSTRG.114387.2
MSTRG.100027.2
MSTRG.41861.1
MSTRG.26250.4
MSTRG.91391.1
MSTRG.143773.2
MSTRG.40101.1
MSTRG.10321.1
MSTRG.114069.1
MSTRG.83266.5
MSTRG.147344.1
MSTRG.45678.1
MSTRG.8190.3
MSTRG.43204.1
MSTRG.137244.1
MSTRG.13585.28
MSTRG.73155.1
MSTRG.139364.5
MSTRG.132211.1
MSTRG.49068.1
MSTRG.45006.1
MSTRG.69844.1
MSTRG.24779.1
MSTRG.13526.1
MSTRG.144130.1
XR_001998477.1
MSTRG.15855.2
MSTRG.15808.1
MSTRG.145274.1
MSTRG.49098.1
MSTRG.4170.1
MSTRG.135300.1
MSTRG.20703.1
MSTRG.116071.2
MSTRG.17973.1
MSTRG.123414.1
MSTRG.69134.1
MSTRG.134672.1
MSTRG.133682.2
MSTRG.39622.1
MSTRG.16802.2
MSTRG.129342.1
MSTRG.144401.2
MSTRG.142111.1
XR_001999359.1
MSTRG.43395.1
MSTRG.49730.1
MSTRG.9037.1
MSTRG.140620.1
MSTRG.42559.2
MSTRG.80123.1
MSTRG.34353.1
MSTRG.6776.1
MSTRG.10750.1
MSTRG.132127.1
MSTRG.126081.1
MSTRG.28951.1
MSTRG.4299.1
MSTRG.125472.1
MSTRG.82719.1
MSTRG.13834.1
MSTRG.18857.2
MSTRG.93711.1
MSTRG.111862.1
MSTRG.66016.1
MSTRG.9536.3
MSTRG.37474.4
MSTRG.544.1
MSTRG.143202.1
[truncated: 8,647 more rows]

## Sheet: down
All the down regulate lncRNAs among the five stages
MSTRG.92765.1
MSTRG.126510.2
MSTRG.132814.4
MSTRG.91294.1
MSTRG.123241.1
XR_002000840.1
MSTRG.127595.2
MSTRG.45644.2
MSTRG.41130.1
MSTRG.46295.2
XR_001998004.1
MSTRG.144728.2
MSTRG.111517.1
MSTRG.75412.51
MSTRG.89974.1
MSTRG.92765.2
XR_001999832.1
XR_002000224.1
MSTRG.71508.1
MSTRG.5300.1
MSTRG.34516.2
XR_002001199.1
XR_001995861.1
MSTRG.32229.6
MSTRG.71847.1
MSTRG.83266.33
MSTRG.109811.1
MSTRG.62845.1
MSTRG.30590.1
XR_001994654.1
MSTRG.147365.2
MSTRG.146664.2
MSTRG.148075.16
XR_001998195.1
MSTRG.134802.2
MSTRG.37263.1
MSTRG.75412.41
MSTRG.75412.42
MSTRG.13725.3
MSTRG.4399.3
MSTRG.148488.2
MSTRG.29677.8
MSTRG.11713.8
MSTRG.49024.2
MSTRG.12505.9
MSTRG.146664.1
MSTRG.116488.2
MSTRG.6537.1
MSTRG.75412.38
MSTRG.144728.5
MSTRG.106099.6
MSTRG.137267.1
MSTRG.83266.32
MSTRG.109516.1
MSTRG.137264.1
MSTRG.42965.11
XR_001998196.1
MSTRG.20134.9
MSTRG.51293.2
MSTRG.109356.3
XR_002000047.1
MSTRG.43722.1
MSTRG.155837.1
MSTRG.138937.2
XR_001998635.1
MSTRG.103392.2
MSTRG.116730.1
XR_001995054.1
MSTRG.125137.7
MSTRG.20253.2
XR_001996451.1
MSTRG.92165.1
MSTRG.156018.1
MSTRG.145464.1
MSTRG.90418.1
MSTRG.17260.5
MSTRG.28348.6
XR_002000948.1
MSTRG.139323.1
MSTRG.91323.1
MSTRG.6106.12
XR_001998197.1
MSTRG.35915.15
MSTRG.38862.2
XR_001997477.1
MSTRG.81404.3
MSTRG.33220.3
XR_001999909.1
MSTRG.124941.6
XR_001994932.1
MSTRG.74825.4
MSTRG.79920.1
XR_001999841.1
MSTRG.149602.3
XR_002000805.1
MSTRG.145206.7
MSTRG.80898.2
XR_001997168.1
MSTRG.69741.8
MSTRG.8260.1
XR_001999884.1
MSTRG.143013.6
MSTRG.34634.3
MSTRG.39192.2
MSTRG.6301.1
MSTRG.41066.4
XR_001994537.1
MSTRG.145570.1
MSTRG.27027.1
MSTRG.40603.1
MSTRG.126231.3
MSTRG.148887.1
MSTRG.146078.2
MSTRG.22853.2
MSTRG.45463.1
MSTRG.74369.1
XR_002000722.1
XR_001999149.1
MSTRG.11713.9
MSTRG.31397.1
MSTRG.75412.52
MSTRG.20076.1
MSTRG.91314.1
XR_001997691.1
MSTRG.83484.3
MSTRG.33696.1
MSTRG.15444.3
MSTRG.76487.1
MSTRG.57569.1
MSTRG.146086.1
MSTRG.92163.1
MSTRG.34376.7
MSTRG.105852.1
MSTRG.41982.5
MSTRG.52952.1
MSTRG.13793.1
MSTRG.98176.1
MSTRG.23065.5
MSTRG.32806.54
MSTRG.118038.2
MSTRG.17138.3
MSTRG.53524.2
XR_001995642.1
MSTRG.139227.12
MSTRG.23566.3
MSTRG.15671.4
MSTRG.141474.7
MSTRG.107620.2
MSTRG.107620.1
MSTRG.56796.1
MSTRG.57382.1
MSTRG.57132.1
MSTRG.30154.2
MSTRG.106060.5
XR_002000457.1
MSTRG.75412.73
MSTRG.100198.1
MSTRG.80709.1
MSTRG.139156.3
MSTRG.105646.1
MSTRG.124919.1
MSTRG.40945.3
MSTRG.75412.53
MSTRG.71632.2
MSTRG.19059.1
MSTRG.20724.2
XR_001995525.1
XR_002001178.1
MSTRG.22812.4
MSTRG.112337.2
MSTRG.42875.14
MSTRG.152941.1
MSTRG.122949.7
MSTRG.71146.1
MSTRG.83266.48
XR_001999849.1
MSTRG.1273.3
XR_001994820.1
MSTRG.65466.3
MSTRG.152615.1
MSTRG.48945.1
XR_001999026.1
XR_001997780.1
MSTRG.135012.9
MSTRG.17138.7
MSTRG.93980.5
XR_001995963.1
XR_002001006.1
MSTRG.47033.8
MSTRG.54318.1
XR_001996737.1
MSTRG.75412.6
MSTRG.39587.2
MSTRG.104892.6
MSTRG.146621.14
MSTRG.27113.4
MSTRG.42217.5
MSTRG.55519.1
XR_001996083.1
MSTRG.65554.2
MSTRG.131375.8
MSTRG.54076.1
MSTRG.73911.2
MSTRG.46222.9
MSTRG.46692.2
MSTRG.1825.2
MSTRG.26072.2
MSTRG.68388.2
XR_001994237.1
MSTRG.21733.2
MSTRG.39857.5
MSTRG.48974.8
MSTRG.102950.1
MSTRG.70278.1
XR_001998750.1
MSTRG.57569.2
MSTRG.10655.1
MSTRG.137795.2
XR_002000229.1
XR_001996082.1
MSTRG.6301.4
MSTRG.79576.1
MSTRG.59994.2
MSTRG.148075.13
MSTRG.42965.3
MSTRG.148563.4
MSTRG.36786.1
XR_002000845.1
XR_001998249.1
MSTRG.73598.3
MSTRG.127140.15
MSTRG.52546.1
MSTRG.41860.1
XR_002000066.1
MSTRG.138188.1
MSTRG.89974.2
MSTRG.112028.16
MSTRG.132439.12
MSTRG.22233.14
MSTRG.115184.7
MSTRG.37299.7
MSTRG.76972.1
MSTRG.72666.3
MSTRG.42965.5
MSTRG.142021.50
MSTRG.131379.2
MSTRG.132929.5
MSTRG.80410.2
MSTRG.47033.4
MSTRG.3639.8
MSTRG.86503.5
MSTRG.95195.2
MSTRG.35858.1
MSTRG.131732.6
MSTRG.104736.5
MSTRG.95663.5
MSTRG.139227.21
MSTRG.75412.111
MSTRG.41442.6
MSTRG.131105.3
MSTRG.46944.1
MSTRG.135107.3
MSTRG.62126.1
XR_001995269.1
MSTRG.106060.27
MSTRG.38021.8
MSTRG.75412.14
MSTRG.23781.5
MSTRG.23781.6
XR_001994164.1
MSTRG.31028.5
MSTRG.30477.4
MSTRG.38987.18
MSTRG.10256.3
MSTRG.145569.1
MSTRG.26267.2
XR_001996240.1
MSTRG.93700.1
MSTRG.13231.2
MSTRG.16082.3
MSTRG.75412.49
MSTRG.32459.2
XR_001997657.1
MSTRG.6274.1
MSTRG.25292.3
MSTRG.107432.7
MSTRG.110635.2
MSTRG.142021.49
MSTRG.34061.1
MSTRG.83484.4
MSTRG.25762.6
MSTRG.42965.4
MSTRG.75412.90
MSTRG.5727.2
MSTRG.15802.6
XR_001995542.1
MSTRG.35722.1
MSTRG.32497.13
MSTRG.70802.1
MSTRG.94840.5
XR_001997171.1
MSTRG.56637.1
MSTRG.90920.5
MSTRG.97509.3
MSTRG.138360.1
MSTRG.112028.17
MSTRG.143013.4
MSTRG.64601.1
MSTRG.27721.2
MSTRG.57408.6
MSTRG.80226.4
MSTRG.65405.1
XR_002000497.1
MSTRG.18999.11
MSTRG.28106.4
MSTRG.45109.11
XR_002001166.1
MSTRG.48783.8
MSTRG.73911.1
MSTRG.602.1
MSTRG.33708.5
XR_001998969.1
MSTRG.4720.2
MSTRG.35222.1
MSTRG.31028.4
MSTRG.88994.2
MSTRG.49489.5
MSTRG.47015.24
MSTRG.42062.2
MSTRG.180.8
MSTRG.142021.46
MSTRG.145409.1
XR_001997252.1
MSTRG.135107.1
MSTRG.29190.1
MSTRG.34634.1
MSTRG.35803.3
MSTRG.45393.6
XR_001997490.1
MSTRG.3441.10
XR_001998970.1
MSTRG.73634.1
MSTRG.11030.4
MSTRG.121055.1
XR_001999780.1
MSTRG.148539.1
MSTRG.127248.2
MSTRG.147109.5
XR_001997555.1
MSTRG.56940.3
MSTRG.93379.1
MSTRG.6301.5
MSTRG.59919.1
XR_001996413.1
MSTRG.75412.25
MSTRG.133533.1
MSTRG.132306.1
MSTRG.155913.1
MSTRG.91323.8
MSTRG.115184.8
MSTRG.13691.1
MSTRG.56460.1
MSTRG.26565.2
MSTRG.119058.2
MSTRG.40943.1
MSTRG.32446.2
MSTRG.114055.1
MSTRG.127625.2
MSTRG.85681.7
MSTRG.20097.2
MSTRG.118905.2
MSTRG.30599.16
MSTRG.33220.15
MSTRG.149390.1
MSTRG.123413.4
MSTRG.132929.2
MSTRG.70584.1
MSTRG.42062.1
MSTRG.94194.1
MSTRG.30086.3
XR_001999087.1
MSTRG.21487.28
MSTRG.95448.4
XR_001998292.1
MSTRG.32812.1
MSTRG.142369.2
MSTRG.40596.2
XR_001999929.1
MSTRG.133212.2
MSTRG.93019.1
MSTRG.86980.3
XR_002000821.1
MSTRG.146274.5
XR_002000344.1
XR_001999771.1
XR_001995964.1
MSTRG.35083.1
XR_002000994.1
MSTRG.123712.4
XR_001997491.1
MSTRG.84359.4
MSTRG.78500.4
MSTRG.48773.9
MSTRG.83266.1
MSTRG.126371.9
MSTRG.123413.3
MSTRG.90154.2
MSTRG.103413.1
MSTRG.38242.1
MSTRG.61730.2
MSTRG.83266.10
XR_001998633.1
MSTRG.97423.3
MSTRG.33214.1
MSTRG.133510.6
MSTRG.26846.4
MSTRG.19768.1
MSTRG.45644.4
MSTRG.108173.1
XR_001995212.1
XR_002001186.1
MSTRG.95663.4
MSTRG.91323.6
XR_001996811.1
MSTRG.21313.10
XR_001997935.1
MSTRG.6455.5
MSTRG.146621.11
MSTRG.28348.2
MSTRG.113450.2
MSTRG.135434.7
MSTRG.131884.1
XR_002000264.1
MSTRG.124211.1
MSTRG.75412.120
XR_001998498.1
MSTRG.96377.2
MSTRG.27101.1
MSTRG.42405.6
MSTRG.44644.12
MSTRG.116488.1
MSTRG.54318.2
MSTRG.79444.2
MSTRG.98181.5
MSTRG.117820.1
MSTRG.54541.1
XR_001996810.1
MSTRG.10873.5
MSTRG.132439.2
MSTRG.121043.2
MSTRG.141186.1
MSTRG.119680.3
XR_001996933.1
MSTRG.121027.1
MSTRG.91323.11
MSTRG.73159.2
XR_002001175.1
XR_001994853.1
XR_001999408.1
MSTRG.32404.2
MSTRG.101483.2
MSTRG.12960.1
XR_002000992.1
XR_002001029.1
MSTRG.91886.1
MSTRG.5109.3
MSTRG.146100.4
MSTRG.119876.1
XR_001996304.1
MSTRG.132929.3
MSTRG.85365.8
XR_001997169.1
MSTRG.38242.11
MSTRG.103963.5
XR_001998449.1
MSTRG.103230.1
XR_001996015.1
MSTRG.14526.1
MSTRG.97028.1
MSTRG.36075.1
MSTRG.2963.2
MSTRG.35913.6
MSTRG.105244.5
XR_001996316.1
MSTRG.40505.2
MSTRG.31914.2
MSTRG.26576.3
MSTRG.146274.3
MSTRG.50428.3
XR_002001090.1
MSTRG.35039.20
XR_001994161.1
MSTRG.123712.3
XR_002000563.1
MSTRG.13725.2
MSTRG.125161.1
MSTRG.57133.1
XR_001995455.1
MSTRG.51114.1
MSTRG.29185.1
MSTRG.65193.3
MSTRG.40275.9
MSTRG.86858.1
MSTRG.99466.2
XR_001994968.1
MSTRG.52363.1
MSTRG.69431.2
MSTRG.76987.1
MSTRG.56550.1
MSTRG.39857.7
MSTRG.42405.23
XR_001995083.1
MSTRG.144514.3
MSTRG.128322.1
XR_001997201.1
MSTRG.7666.4
MSTRG.51771.2
MSTRG.103963.7
MSTRG.118526.3
MSTRG.44682.1
MSTRG.135812.12
XR_001999558.1
MSTRG.125421.3
MSTRG.92162.1
MSTRG.59955.2
MSTRG.39067.5
MSTRG.39857.6
MSTRG.75412.47
XR_001999414.1
MSTRG.52761.1
MSTRG.37928.21
MSTRG.55061.4
XR_002000493.1
XR_001997771.1
XR_001998088.1
MSTRG.119680.6
MSTRG.34603.1
MSTRG.138740.3
MSTRG.96356.1
MSTRG.30541.1
XR_002000691.1
MSTRG.6537.4
XR_001997441.1
MSTRG.56617.1
MSTRG.140365.2
MSTRG.121797.1
MSTRG.127160.1
MSTRG.110639.2
MSTRG.109356.4
XR_002000097.1
MSTRG.89497.2
XR_001999505.1
MSTRG.72115.2
MSTRG.134721.6
MSTRG.48773.11
MSTRG.81830.2
MSTRG.147914.2
MSTRG.10754.1
MSTRG.18389.3
XR_001995738.1
XR_001994995.1
XR_001994295.1
XR_002000985.1
MSTRG.35622.4
MSTRG.31028.3
XR_001999803.1
MSTRG.56599.2
MSTRG.69066.1
MSTRG.103963.1
XR_001996229.1
MSTRG.21891.2
MSTRG.23904.28
XR_001999717.1
MSTRG.34376.6
MSTRG.81423.1
XR_002000353.1
MSTRG.99031.1
XR_001997371.1
XR_002000206.1
MSTRG.87509.1
MSTRG.115096.4
MSTRG.148611.1
XR_001996305.1
MSTRG.58474.1
MSTRG.23065.4
MSTRG.62356.2
MSTRG.30372.4
MSTRG.23065.2
MSTRG.65005.14
MSTRG.52512.2
MSTRG.76990.1
MSTRG.103096.1
MSTRG.143013.10
MSTRG.77549.1
XR_001995696.1
MSTRG.11713.15
MSTRG.147888.1
XR_001997481.1
MSTRG.85191.2
MSTRG.62094.1
MSTRG.95938.3
MSTRG.92.1
MSTRG.55061.3
MSTRG.54979.1
MSTRG.140129.1
XR_002000151.1
XR_001999211.1
MSTRG.117906.1
MSTRG.56177.1
MSTRG.28492.10
MSTRG.114508.3
MSTRG.44148.3
MSTRG.140816.3
MSTRG.131337.1
MSTRG.15984.1
MSTRG.54937.1
MSTRG.43568.4
XR_001999864.1
MSTRG.96966.6
XR_001997677.1
XR_001998273.1
MSTRG.11713.19
MSTRG.119578.1
MSTRG.44026.7
XR_001996812.1
MSTRG.5385.4
MSTRG.69427.9
XR_002000921.1
MSTRG.148075.3
XR_001999746.1
MSTRG.77660.4
XR_001997223.1
MSTRG.123296.1
MSTRG.144514.23
MSTRG.86007.5
MSTRG.53508.2
MSTRG.35039.15
MSTRG.17138.2
MSTRG.128221.1
MSTRG.128128.4
MSTRG.147844.8
MSTRG.108898.1
MSTRG.75412.3
MSTRG.15217.1
MSTRG.143915.2
MSTRG.75412.1
MSTRG.90190.1
MSTRG.127582.1
MSTRG.77660.5
MSTRG.146991.8
MSTRG.72019.1
MSTRG.12737.2
MSTRG.65518.1
MSTRG.144073.3
MSTRG.20333.15
MSTRG.20429.1
MSTRG.82949.5
MSTRG.26916.1
MSTRG.42033.3
MSTRG.127140.8
MSTRG.83708.1
MSTRG.11959.2
MSTRG.144073.1
MSTRG.99466.1
MSTRG.37299.4
MSTRG.138110.9
MSTRG.27944.2
MSTRG.41331.4
MSTRG.85500.1
MSTRG.26846.2
MSTRG.9913.1
MSTRG.118515.1
MSTRG.52266.1
MSTRG.119058.1
MSTRG.118038.1
MSTRG.30154.3
MSTRG.28845.4
MSTRG.25300.4
MSTRG.115876.6
MSTRG.139324.1
MSTRG.31028.1
MSTRG.52456.1
MSTRG.72087.1
MSTRG.97344.1
MSTRG.108906.1
MSTRG.21440.5
MSTRG.152768.1
MSTRG.9296.7
MSTRG.71057.5
MSTRG.89695.2
XR_001996795.1
MSTRG.3088.1
MSTRG.34251.11
MSTRG.131336.1
MSTRG.1825.1
MSTRG.48774.1
MSTRG.18650.3
MSTRG.92335.1
MSTRG.54275.1
MSTRG.55011.1
MSTRG.32955.6
XR_001997637.1
MSTRG.33947.2
XR_002000603.1
MSTRG.6455.3
MSTRG.103963.6
MSTRG.40237.2
MSTRG.115371.2
MSTRG.139247.6
XR_002000349.1
MSTRG.58668.1
MSTRG.124212.1
MSTRG.40222.2
MSTRG.131885.1
MSTRG.133101.1
MSTRG.138621.2
MSTRG.59459.3
XR_001995132.1
XR_001997648.1
MSTRG.28761.3
MSTRG.131732.5
MSTRG.35622.2
MSTRG.11114.1
XR_001999933.1
MSTRG.16177.14
MSTRG.57587.1
MSTRG.20713.2
MSTRG.29876.53
MSTRG.29657.4
MSTRG.46716.10
XR_001995055.1
MSTRG.65464.1
MSTRG.57408.1
MSTRG.52753.3
XR_001997907.1
MSTRG.120760.4
MSTRG.6600.7
MSTRG.120117.5
MSTRG.111969.4
MSTRG.27842.1
MSTRG.114474.1
MSTRG.35079.1
XR_001995570.1
XR_002000276.1
MSTRG.20134.13
MSTRG.26171.1
MSTRG.141876.4
MSTRG.109716.1
XR_001999403.1
XR_001998855.1
MSTRG.3441.9
MSTRG.18359.2
MSTRG.46129.3
XR_001995824.1
MSTRG.137970.1
MSTRG.126541.1
MSTRG.90857.1
MSTRG.32418.10
XR_001995942.1
MSTRG.44620.16
MSTRG.28845.2
MSTRG.18389.1
XR_001995213.1
MSTRG.44302.1
MSTRG.61639.1
MSTRG.11189.2
MSTRG.127811.1
MSTRG.1826.1
MSTRG.123413.1
XR_001996397.1
MSTRG.82843.1
MSTRG.138826.6
XR_001999565.1
XR_002000826.1
MSTRG.37524.2
XR_001997429.1
MSTRG.46867.1
XR_001995572.1
MSTRG.64601.2
MSTRG.152614.1
XR_001995373.1
MSTRG.28649.19
MSTRG.59904.1
XR_001995211.1
MSTRG.81761.1
MSTRG.21609.1
MSTRG.84243.1
XR_001994876.1
MSTRG.112028.20
MSTRG.21601.2
MSTRG.76783.1
MSTRG.41364.1
MSTRG.73476.14
XR_001996718.1
XR_001994162.1
MSTRG.18259.3
MSTRG.46129.5
MSTRG.40911.8
MSTRG.38991.7
MSTRG.140183.1
XR_002000835.1
MSTRG.3593.1
MSTRG.100746.1
MSTRG.79224.1
MSTRG.112910.1
MSTRG.67523.1
MSTRG.29655.2
MSTRG.30925.1
MSTRG.71092.9
MSTRG.91323.9
XR_002001143.1
XR_002000346.1
MSTRG.2259.1
MSTRG.55568.2
MSTRG.45628.1
MSTRG.66362.1
MSTRG.103408.2
XR_001996821.1
MSTRG.1273.6
XR_001999706.1
MSTRG.11982.20
MSTRG.38478.3
XR_001999974.1
MSTRG.62548.1
XR_001998873.1
MSTRG.100986.1
MSTRG.133674.1
MSTRG.106107.1
MSTRG.91323.12
MSTRG.149163.1
MSTRG.32888.1
MSTRG.53447.3
MSTRG.75013.1
XR_001994945.1
XR_001999869.1
MSTRG.110036.1
MSTRG.110924.9
MSTRG.43338.2
MSTRG.29706.2
MSTRG.77415.1
MSTRG.84744.1
MSTRG.80040.5
XR_001996836.1
XR_001999611.1
MSTRG.32888.2
XR_001998591.1
MSTRG.66854.1
MSTRG.27394.1
XR_001994418.1
MSTRG.25292.2
MSTRG.46512.4
XR_001998909.1
XR_001999858.1
XR_001998923.1
MSTRG.139323.3
MSTRG.65519.2
MSTRG.130583.6
MSTRG.99155.4
XR_001999625.1
MSTRG.139156.10
MSTRG.98181.7
MSTRG.123955.1
MSTRG.48202.2
MSTRG.21612.5
MSTRG.134484.1
MSTRG.59230.2
MSTRG.109356.1
XR_001999955.1
MSTRG.48507.2
MSTRG.27018.1
MSTRG.70236.3
MSTRG.25292.1
MSTRG.21011.1
MSTRG.58921.2
MSTRG.132691.2
XR_001998052.1
MSTRG.35550.3
MSTRG.49550.1
MSTRG.81231.1
MSTRG.11165.2
MSTRG.125137.2
XR_002000476.1
MSTRG.53539.1
MSTRG.94610.4
MSTRG.27191.1
MSTRG.15029.5
XR_001997085.1
MSTRG.34543.4
MSTRG.74135.4
MSTRG.10214.1
MSTRG.128293.5
MSTRG.138050.1
MSTRG.21929.3
MSTRG.41567.2
XR_001994824.1
XR_001999698.1
MSTRG.6537.3
MSTRG.24620.3
MSTRG.47354.2
XR_002000053.1
XR_001994738.1
XR_001999978.1
MSTRG.6968.1
MSTRG.125173.1
MSTRG.51406.1
MSTRG.60241.1
XR_001998619.1
MSTRG.10185.6
MSTRG.139687.5
MSTRG.35098.1
MSTRG.6628.3
MSTRG.123890.1
XR_002001086.1
MSTRG.29706.5
MSTRG.145646.8
MSTRG.155980.1
MSTRG.138581.2
XR_002000915.1
MSTRG.141084.21
MSTRG.145410.1
XR_001998228.1
XR_001998621.1
MSTRG.18881.2
MSTRG.48943.24
MSTRG.3074.2
MSTRG.58595.1
XR_001998446.1
MSTRG.17416.4
MSTRG.133299.1
XR_001999645.1
MSTRG.75412.43
MSTRG.159489.1
MSTRG.41332.1
MSTRG.21610.2
MSTRG.18285.2
MSTRG.47798.2
XR_001996837.1
MSTRG.140094.1
XR_001994240.1
MSTRG.28808.5
XR_001995782.1
MSTRG.23462.3
MSTRG.123819.1
XR_001999493.1
XR_001997612.1
MSTRG.95264.4
MSTRG.48290.6
MSTRG.96642.1
MSTRG.138653.1
MSTRG.48783.7
MSTRG.101766.2
MSTRG.28492.13
MSTRG.71797.2
XR_001998809.1
MSTRG.109356.2
MSTRG.92169.1
XR_001999291.1
MSTRG.75939.1
MSTRG.56606.1
MSTRG.142021.7
MSTRG.131429.2
MSTRG.10256.2
MSTRG.140044.21
MSTRG.52220.1
XR_001996367.1
XR_002000652.1
XR_001996197.1
XR_002000967.1
MSTRG.133289.10
MSTRG.6857.5
MSTRG.18389.2
MSTRG.114124.2
MSTRG.4731.2
XR_001994897.1
MSTRG.75512.1
MSTRG.26015.5
XR_001998460.1
MSTRG.115314.1
MSTRG.41066.2
XR_001997532.1
MSTRG.111681.4
XR_001995754.1
MSTRG.140044.17
MSTRG.70310.1
XR_001996588.1
MSTRG.12986.1
MSTRG.26576.4
MSTRG.6682.2
MSTRG.18997.2
MSTRG.140072.1
MSTRG.16225.3
MSTRG.37027.1
XR_002000778.1
MSTRG.68937.3
XR_001996940.1
MSTRG.59132.1
MSTRG.132439.4
MSTRG.107190.1
MSTRG.132085.2
XR_001996002.1
XR_001997293.1
MSTRG.42084.1
MSTRG.56130.4
MSTRG.119221.7
MSTRG.58967.1
MSTRG.75407.1
MSTRG.116129.7
MSTRG.145444.5
MSTRG.42405.19
MSTRG.131379.1
MSTRG.77852.3
MSTRG.58757.1
XR_001994803.1
XR_001999274.1
MSTRG.41962.5
MSTRG.49041.18
XR_001994212.1
MSTRG.22509.1
MSTRG.144449.1
MSTRG.41462.2
MSTRG.64804.1
XR_002000829.1
MSTRG.100219.5
MSTRG.26788.1
XR_001995939.1
MSTRG.94195.2
XR_001998752.1
MSTRG.111679.3
MSTRG.26384.40
XR_001995676.1
MSTRG.112483.5
MSTRG.49605.1
MSTRG.123392.2
MSTRG.99215.7
MSTRG.131524.1
MSTRG.10627.2
MSTRG.48372.3
MSTRG.102670.5
MSTRG.90056.1
MSTRG.41374.1
MSTRG.126010.1
MSTRG.38430.1
MSTRG.107181.2
XR_002000178.1
MSTRG.11693.2
MSTRG.79733.1
MSTRG.1683.1
MSTRG.118131.4
MSTRG.54456.1
MSTRG.15974.1
MSTRG.44270.1
XR_001994197.1
MSTRG.54771.1
MSTRG.70554.5
MSTRG.103592.4
MSTRG.33128.22
MSTRG.68937.5
MSTRG.99215.4
XR_001999024.1
MSTRG.135249.2
XR_002001026.1
MSTRG.31028.2
MSTRG.149395.1
MSTRG.132439.5
MSTRG.10185.3
MSTRG.79443.3
MSTRG.135491.1
MSTRG.38242.8
MSTRG.122963.1
MSTRG.61463.2
MSTRG.101082.1
MSTRG.75420.1
XR_002000182.1
MSTRG.18259.2
MSTRG.147061.1
MSTRG.11675.1
MSTRG.11675.3
MSTRG.100219.11
MSTRG.21601.20
MSTRG.7367.1
MSTRG.103408.13
MSTRG.146621.4
XR_001999257.1
MSTRG.77937.1
XR_001995631.1
MSTRG.135381.1
XR_001995259.1
MSTRG.35513.3
XR_001994420.1
MSTRG.86899.2
MSTRG.148020.1
MSTRG.26892.3
XR_001997606.1
MSTRG.90722.2
MSTRG.100382.2
XR_001994319.1
MSTRG.55269.1
MSTRG.77455.2
MSTRG.30477.3
MSTRG.11165.4
MSTRG.35980.6
XR_001997737.1
MSTRG.151192.1
XR_001995404.1
MSTRG.137443.1
MSTRG.37699.3
XR_001997283.1
MSTRG.42217.3
MSTRG.41309.9
MSTRG.99101.1
MSTRG.60748.1
MSTRG.42217.1
XR_001994475.1
MSTRG.107432.4
MSTRG.101690.2
XR_002000608.1
MSTRG.46295.6
MSTRG.70115.1
XR_001994390.1
MSTRG.24210.3
MSTRG.73470.1
MSTRG.102162.1
MSTRG.9337.3
MSTRG.74118.1
MSTRG.76426.2
XR_001994597.1
MSTRG.34771.1
MSTRG.14170.1
MSTRG.15751.6
MSTRG.119617.2
XR_001997687.1
MSTRG.23538.5
MSTRG.76509.2
MSTRG.54995.1
XR_002000019.1
XR_001997217.1
MSTRG.25182.2
MSTRG.43625.6
MSTRG.43702.6
MSTRG.19935.5
XR_001999965.1
XR_001997301.1
XR_001994178.1
MSTRG.53447.4
MSTRG.54295.2
MSTRG.143461.1
XR_001999899.1
MSTRG.73848.5
MSTRG.131580.18
MSTRG.41148.1
MSTRG.53811.1
MSTRG.69419.3
MSTRG.111307.1
MSTRG.119171.1
MSTRG.135637.2
XR_001998025.1
MSTRG.79893.1
XR_001998595.1
MSTRG.127875.2
MSTRG.28933.2
MSTRG.44953.1
MSTRG.35257.1
MSTRG.51114.3
MSTRG.75893.4
MSTRG.85365.1
MSTRG.90273.2
MSTRG.131325.8
MSTRG.26846.5
XR_001999923.1
MSTRG.138298.4
MSTRG.32841.1
MSTRG.46265.6
MSTRG.69177.1
MSTRG.27417.11
MSTRG.9932.2
MSTRG.144054.1
MSTRG.139034.2
XR_001998377.1
MSTRG.38507.1
XR_001995105.1
MSTRG.117050.2
XR_001994909.1
MSTRG.81303.10
MSTRG.5971.2
MSTRG.84108.1
XR_001995126.1
MSTRG.25010.1
XR_002000352.1
MSTRG.32841.17
MSTRG.146274.9
MSTRG.58820.1
MSTRG.109800.1
XR_002000378.1
MSTRG.15525.1
MSTRG.19698.5
MSTRG.47883.5
MSTRG.65282.1
XR_001994309.1
XR_001996078.1
MSTRG.69404.1
MSTRG.90401.1
MSTRG.112028.2
MSTRG.93198.2
MSTRG.132929.7
XR_002000922.1
MSTRG.74441.1
MSTRG.21313.12
MSTRG.94651.1
XR_001994756.1
MSTRG.86271.1
XR_001999032.1
XR_002001046.1
MSTRG.93162.1
XR_001998426.1
MSTRG.44123.1
XR_001998901.1
XR_001997205.1
XR_001998063.1
MSTRG.50026.8
MSTRG.75673.1
MSTRG.56501.1
MSTRG.119277.1
MSTRG.55569.1
MSTRG.38504.3
MSTRG.81905.1
XR_001996077.1
MSTRG.100219.10
XR_002000376.1
XR_001998898.1
MSTRG.21353.1
MSTRG.75412.4
XR_002000121.1
MSTRG.121864.2
XR_001994967.1
XR_002000667.1
MSTRG.82036.4
MSTRG.115484.1
MSTRG.20438.1
XR_001999120.1
XR_001997100.1
MSTRG.27189.1
XR_001997093.1
MSTRG.138861.4
MSTRG.132518.6
MSTRG.136063.3
MSTRG.53448.3
MSTRG.38316.4
XR_001995389.1
MSTRG.145203.3
MSTRG.46037.1
XR_001997647.1
MSTRG.147390.1
XR_002000184.1
MSTRG.86886.1
MSTRG.38332.3
MSTRG.77240.2
MSTRG.66356.1
MSTRG.28303.1
MSTRG.11675.2
MSTRG.139156.2
MSTRG.35975.1
XR_001997586.1
XR_002000150.1
XR_001995854.1
MSTRG.91224.2
XR_001999566.1
MSTRG.128223.4
XR_001996855.1
MSTRG.51274.1
MSTRG.21609.3
XR_002000139.1
MSTRG.115371.1
XR_002000389.1
MSTRG.135812.5
MSTRG.44820.2
MSTRG.93730.7
MSTRG.136544.7
MSTRG.34586.5
MSTRG.75412.13
MSTRG.97652.6
MSTRG.71049.1
XR_001994566.1
MSTRG.69427.6
MSTRG.57408.7
MSTRG.100382.1
MSTRG.46265.1
MSTRG.52168.1
XR_002000577.1
XR_001996939.1
XR_001994193.1
MSTRG.62353.1
MSTRG.46568.7
MSTRG.50701.1
MSTRG.57569.4
MSTRG.17276.2
MSTRG.80040.12
MSTRG.11038.1
XR_001998107.1
XR_001994169.1
MSTRG.6708.1
MSTRG.58511.2
MSTRG.17366.1
MSTRG.18412.1
MSTRG.7075.8
MSTRG.96605.1
MSTRG.45842.9
MSTRG.90418.2
MSTRG.3256.5
XR_002000879.1
MSTRG.33220.2
MSTRG.140706.3
XR_002000087.1
MSTRG.44299.3
MSTRG.32841.6
MSTRG.140319.1
MSTRG.110665.3
MSTRG.13325.5
MSTRG.28855.2
MSTRG.48425.28
MSTRG.94651.2
MSTRG.90154.5
MSTRG.22233.20
MSTRG.59827.1
XR_002000920.1
MSTRG.26791.2
MSTRG.72726.6
MSTRG.74861.1
MSTRG.9296.8
MSTRG.57408.8
MSTRG.142021.51
MSTRG.84361.15
XR_001997204.1
MSTRG.88659.11
MSTRG.148891.1
MSTRG.143013.24
MSTRG.49536.6
XR_002000817.1
MSTRG.46512.3
MSTRG.138299.9
XR_001997325.1
MSTRG.137433.2
MSTRG.66020.2
MSTRG.76089.4
MSTRG.144647.2
MSTRG.14701.1
MSTRG.140173.1
MSTRG.143699.2
MSTRG.114205.1
XR_002000571.1
MSTRG.51873.2
XR_001999913.1
MSTRG.44123.3
XR_002000098.1
MSTRG.146015.1
MSTRG.136544.1
MSTRG.32127.1
MSTRG.110639.1
MSTRG.75412.30
XR_001998294.1
MSTRG.93718.2
MSTRG.119221.6
MSTRG.74228.2
MSTRG.52464.1
XR_001999749.1
MSTRG.72019.2
MSTRG.21645.1
XR_002000365.1
MSTRG.55256.1
XR_001995588.1
MSTRG.45463.4
MSTRG.108208.1
MSTRG.139117.2
MSTRG.101483.1
MSTRG.57637.1
MSTRG.133780.3
XR_002000215.1
MSTRG.2963.1
MSTRG.36835.1
MSTRG.33708.1
MSTRG.58916.1
MSTRG.27548.3
MSTRG.70625.1
MSTRG.6733.1
MSTRG.139227.20
MSTRG.142021.44
MSTRG.76787.2
MSTRG.106268.2
MSTRG.9262.6
MSTRG.23781.2
MSTRG.95663.6
MSTRG.11154.5
MSTRG.11713.12
MSTRG.88006.1
MSTRG.146621.5
MSTRG.61532.1
MSTRG.9262.8
MSTRG.146621.7
MSTRG.47033.3
XR_001996495.1
MSTRG.135012.11
MSTRG.149535.2
MSTRG.141084.13
MSTRG.103363.5
MSTRG.145277.3
MSTRG.50569.3
MSTRG.122243.7
MSTRG.11012.1
XR_001998262.1
MSTRG.30590.3
MSTRG.83266.28
MSTRG.20134.16
MSTRG.35716.13
MSTRG.132571.4
MSTRG.146621.6
MSTRG.16463.4
MSTRG.119796.3
MSTRG.115299.9
MSTRG.75412.24
MSTRG.149044.2
MSTRG.75597.8
MSTRG.10008.10
MSTRG.147255.15
MSTRG.60403.2
MSTRG.121880.4
MSTRG.75412.101
MSTRG.72444.1
MSTRG.75412.50
MSTRG.34022.5
MSTRG.11154.6
MSTRG.48783.32
MSTRG.93562.1
MSTRG.31700.4
MSTRG.69086.8
MSTRG.74935.4
MSTRG.89470.2
MSTRG.25786.3
MSTRG.139166.1
MSTRG.133289.7
MSTRG.43590.4
MSTRG.61532.12
MSTRG.45447.2
MSTRG.114270.5
MSTRG.100986.7
MSTRG.74825.2
MSTRG.75412.94
MSTRG.131673.8
XR_001999973.1
MSTRG.53448.6
MSTRG.30590.2
MSTRG.4725.4
MSTRG.18285.12
MSTRG.30599.13
MSTRG.95663.10
MSTRG.29677.7
MSTRG.123295.4
XR_001996166.1
MSTRG.41512.4
MSTRG.108968.4
MSTRG.53447.6
MSTRG.132401.8
MSTRG.29594.2
MSTRG.16211.1
MSTRG.24303.2
MSTRG.227.1
MSTRG.46039.14
XR_001998897.1
MSTRG.95297.2
MSTRG.24550.3
XR_001994177.1
MSTRG.118213.2
MSTRG.34022.2
MSTRG.115716.11
MSTRG.33708.4
MSTRG.11982.22
MSTRG.82678.1
MSTRG.35039.18
MSTRG.26000.4
MSTRG.142021.22
MSTRG.41253.4
MSTRG.133289.9
MSTRG.143013.11
MSTRG.47105.7
MSTRG.21733.9
MSTRG.106060.24
XR_001999853.1
MSTRG.70085.1
XR_001996366.1
MSTRG.71057.1
MSTRG.83285.1
MSTRG.23781.8
XR_001996215.1
MSTRG.114484.5
MSTRG.143699.3
XR_001998574.1
MSTRG.19617.4
MSTRG.133300.10
MSTRG.145824.1
MSTRG.92712.3
MSTRG.43924.1
MSTRG.25824.2
MSTRG.140044.6
MSTRG.11750.4
XR_001996376.1
MSTRG.112337.1
XR_001997389.1
MSTRG.26791.1
MSTRG.37263.2
MSTRG.138299.3
XR_002000861.1
MSTRG.20414.11
XR_001999176.1
MSTRG.29320.7
MSTRG.51521.1
XR_001998928.1
MSTRG.120669.2
MSTRG.28302.10
MSTRG.148467.2
MSTRG.82206.3
MSTRG.63064.1
MSTRG.75412.15
MSTRG.44300.1
MSTRG.5107.8
MSTRG.76089.5
MSTRG.91916.5
XR_001999201.1
MSTRG.33708.3
MSTRG.75597.3
MSTRG.46039.17
MSTRG.135381.4
MSTRG.36235.2
XR_001998132.1
MSTRG.46222.6
MSTRG.112337.4
MSTRG.31529.3
MSTRG.133497.50
XR_001997369.1
MSTRG.18285.11
MSTRG.65005.13
MSTRG.66993.1
XR_001995579.1
MSTRG.40183.2
XR_001999843.1
MSTRG.11044.3
MSTRG.140044.4
MSTRG.16082.1
MSTRG.132814.3
XR_001998588.1
MSTRG.71254.1
MSTRG.102354.2
XR_001998661.1
XR_001996838.1
MSTRG.123413.2
MSTRG.72666.4
MSTRG.90612.1
MSTRG.48992.8
MSTRG.27009.1
MSTRG.129060.12
MSTRG.49536.4
XR_001998417.1
MSTRG.56940.2
MSTRG.137740.2
MSTRG.138321.7
MSTRG.130418.2
XR_001996877.1
MSTRG.124662.14
XR_002000809.1
XR_001998589.1
MSTRG.146274.4
MSTRG.77415.4
XR_002000564.1
MSTRG.128541.6
XR_002000755.1
MSTRG.17451.3
MSTRG.140319.2
MSTRG.107094.2
XR_001994659.1
MSTRG.35081.4
MSTRG.28928.1
MSTRG.28649.15
MSTRG.146133.1
MSTRG.35655.1
MSTRG.52220.3
MSTRG.92712.5
MSTRG.38661.5
MSTRG.121234.2
MSTRG.140129.8
MSTRG.80334.3
MSTRG.48773.8
XR_002000297.1
MSTRG.24730.2
XR_002000944.1
MSTRG.46039.13
MSTRG.50029.5
MSTRG.36058.17
MSTRG.9262.18
MSTRG.75412.67
MSTRG.52377.1
MSTRG.83249.2
MSTRG.141084.20
MSTRG.131288.3
MSTRG.61949.1
MSTRG.115716.8
XR_001995376.1
MSTRG.95663.16
XR_001995583.1
MSTRG.53900.1
MSTRG.81222.1
XR_002000993.1
MSTRG.132691.1
MSTRG.46129.4
MSTRG.44853.2
MSTRG.75412.46
XR_001995585.1
MSTRG.136063.4
MSTRG.11394.2
MSTRG.25805.1
XR_001995820.1
XR_001996450.1
MSTRG.32680.1
MSTRG.11340.1
MSTRG.37928.22
XR_001995287.1
MSTRG.144073.2
MSTRG.48425.4
MSTRG.43493.2
MSTRG.103289.1
MSTRG.132929.1
MSTRG.13370.8
MSTRG.125303.5
MSTRG.48992.9
MSTRG.37699.2
MSTRG.51642.1
MSTRG.112337.10
MSTRG.143931.5
XR_001997163.1
MSTRG.112016.1
MSTRG.90154.1
XR_001995357.1
MSTRG.27548.8
MSTRG.57408.9
MSTRG.13970.2
MSTRG.147365.5
MSTRG.138185.2
MSTRG.35246.1
XR_001995557.1
MSTRG.52198.1
MSTRG.132385.16
MSTRG.124574.5
MSTRG.67887.1
MSTRG.69225.1
XR_002001058.1
MSTRG.40275.3
XR_002000423.1
MSTRG.55256.2
XR_001999870.1
MSTRG.23587.3
MSTRG.144071.10
XR_001998587.1
MSTRG.27548.5
MSTRG.85365.7
MSTRG.47883.1
XR_001996411.1
MSTRG.39091.4
XR_002000872.1
MSTRG.137976.1
MSTRG.143701.3
MSTRG.128465.2
XR_001996860.1
MSTRG.143163.1
MSTRG.11750.3
MSTRG.76509.1
MSTRG.12505.8
MSTRG.11984.1
MSTRG.143013.21
MSTRG.138299.1
MSTRG.56366.1
MSTRG.103598.1
MSTRG.11835.1
MSTRG.1545.7
XR_001997900.1
XR_001997624.1
MSTRG.29901.1
MSTRG.56928.1
MSTRG.17547.4
MSTRG.55435.2
MSTRG.24928.5
MSTRG.48783.31
MSTRG.121273.1
MSTRG.125544.8
MSTRG.31302.5
MSTRG.55367.1
MSTRG.147914.4
MSTRG.52168.3
MSTRG.4666.3
MSTRG.17541.1
MSTRG.141781.1
MSTRG.119774.6
MSTRG.76509.3
MSTRG.136544.4
MSTRG.11154.8
MSTRG.77089.1
MSTRG.74050.6
XR_001998886.1
XR_001998319.1
MSTRG.26384.37
XR_002001181.1
MSTRG.65686.7
MSTRG.25182.3
MSTRG.138319.1
MSTRG.145423.11
XR_001995692.1
XR_001997226.1
MSTRG.125992.6
MSTRG.19621.8
MSTRG.73177.16
MSTRG.39233.3
XR_002000303.1
MSTRG.97301.1
MSTRG.4755.3
MSTRG.100986.5
MSTRG.84361.3
MSTRG.105916.2
MSTRG.106248.1
MSTRG.147601.1
MSTRG.127248.1
MSTRG.133195.1
XR_001994252.1
MSTRG.74074.4
XR_001998927.1
MSTRG.109167.2
XR_001996932.1
MSTRG.43099.4
MSTRG.18389.5
MSTRG.70859.7
MSTRG.38389.2
MSTRG.30264.5
MSTRG.89497.1
MSTRG.99044.1
MSTRG.35039.19
MSTRG.42797.1
MSTRG.28473.6
MSTRG.89196.1
MSTRG.6243.1
MSTRG.46039.1
MSTRG.130747.1
XR_001996957.1
MSTRG.47698.3
XR_001996522.1
MSTRG.77415.2
MSTRG.130144.5
MSTRG.23322.19
XR_001996080.1
XR_001997388.1
MSTRG.33946.1
MSTRG.32518.2
XR_001995030.1
MSTRG.139227.3
MSTRG.28905.4
MSTRG.6576.9
MSTRG.42094.9
MSTRG.53447.1
MSTRG.53350.2
MSTRG.4601.4
MSTRG.42675.12
MSTRG.95509.3
MSTRG.113629.1
MSTRG.49792.2
MSTRG.136548.2
MSTRG.65407.3
MSTRG.104897.2
MSTRG.116653.1
MSTRG.147051.1
XR_002001063.1
MSTRG.140816.2
MSTRG.60655.2
MSTRG.83266.47
XR_001998279.1
MSTRG.142685.15
XR_002000388.1
MSTRG.80040.15
MSTRG.138100.3
MSTRG.28525.1
MSTRG.127728.2
MSTRG.142369.6
MSTRG.41512.2
XR_002000180.1
MSTRG.39192.3
MSTRG.3660.70
XR_002000029.1
MSTRG.26798.2
MSTRG.119074.7
MSTRG.110924.10
MSTRG.141455.6
MSTRG.139734.5
MSTRG.136680.1
MSTRG.76413.2
MSTRG.87461.6
MSTRG.136544.5
MSTRG.64656.1
MSTRG.84835.4
MSTRG.19501.5
MSTRG.113376.2
MSTRG.141981.3
MSTRG.123961.1
MSTRG.45727.18
MSTRG.75412.64
MSTRG.53350.3
MSTRG.57408.5
XR_002000226.1
MSTRG.92270.1
MSTRG.109326.3
MSTRG.24795.10
MSTRG.55201.2
XR_001995147.1
MSTRG.82678.5
MSTRG.136544.11
MSTRG.131198.2
MSTRG.127164.13
MSTRG.15525.4
XR_001998874.1
MSTRG.135381.5
XR_002001059.1
MSTRG.22123.3
XR_001997390.1
MSTRG.25326.6
XR_001999551.1
MSTRG.59642.1
MSTRG.51327.1
MSTRG.18572.1
MSTRG.28066.6
MSTRG.31315.8
MSTRG.98181.8
MSTRG.49822.7
MSTRG.31434.24
MSTRG.39587.1
XR_001999202.1
MSTRG.119774.9
MSTRG.20284.4
MSTRG.142685.10
MSTRG.61544.2
MSTRG.110157.2
MSTRG.5529.6
MSTRG.30264.2
MSTRG.36058.5
MSTRG.83266.24
MSTRG.90157.1
MSTRG.10108.2
MSTRG.24687.3
MSTRG.99703.30
MSTRG.15832.5
MSTRG.33220.1
MSTRG.47940.1
MSTRG.145646.12
MSTRG.75412.12
MSTRG.87373.2
MSTRG.18999.4
MSTRG.89465.3
MSTRG.115253.7
MSTRG.103567.1
MSTRG.32773.1
MSTRG.6625.8
MSTRG.52884.2
MSTRG.28133.1
MSTRG.137974.1
MSTRG.13970.3
MSTRG.9296.9
MSTRG.46692.22
MSTRG.118213.3
MSTRG.127140.13
XR_001998549.1
MSTRG.134930.4
XR_002000119.1
MSTRG.36598.2
MSTRG.61736.1
MSTRG.136765.1
MSTRG.146621.9
MSTRG.46798.7
MSTRG.106727.2
XR_001995103.1
MSTRG.138492.11
MSTRG.100219.4
MSTRG.69430.4
XR_002000481.1
MSTRG.87054.2
XR_002000455.1
MSTRG.59622.1
MSTRG.122661.5
XR_001999218.1
MSTRG.7583.4
MSTRG.142147.3
MSTRG.29734.3
MSTRG.20020.1
MSTRG.145206.1
MSTRG.142021.9
MSTRG.102966.2
MSTRG.18018.3
MSTRG.18470.6
MSTRG.87573.2
MSTRG.33138.2
MSTRG.42023.1
MSTRG.59215.1
MSTRG.121234.6
XR_001996148.1
XR_001995759.1
MSTRG.22232.1
MSTRG.140960.3
XR_001998406.1
MSTRG.97808.1
MSTRG.89068.2
XR_001996936.1
MSTRG.46295.5
MSTRG.45463.5
MSTRG.126980.2
MSTRG.13603.4
MSTRG.62689.1
MSTRG.51359.2
MSTRG.18495.2
MSTRG.101458.11
MSTRG.122808.3
MSTRG.80899.1
MSTRG.36588.10
MSTRG.121281.11
MSTRG.39067.6
MSTRG.58691.2
MSTRG.27802.2
XR_001997015.1
MSTRG.23975.2
XR_001994253.1
MSTRG.12353.2
MSTRG.61538.1
MSTRG.146078.8
MSTRG.3256.16
MSTRG.33897.3
MSTRG.132929.6
MSTRG.86353.5
MSTRG.11324.7
XR_001998709.1
MSTRG.56203.1
MSTRG.13873.5
MSTRG.138492.4
MSTRG.54778.3
MSTRG.50569.1
MSTRG.40275.2
XR_001994438.1
MSTRG.61767.2
MSTRG.71830.2
MSTRG.46741.5
MSTRG.6684.8
MSTRG.49506.1
MSTRG.18572.2
MSTRG.142021.1
MSTRG.115875.1
MSTRG.20414.15
XR_001998592.1
MSTRG.38075.2
MSTRG.53061.1
MSTRG.65789.1
MSTRG.70235.4
MSTRG.133300.2
XR_002000118.1
MSTRG.20447.1
MSTRG.80941.6
MSTRG.120978.1
MSTRG.123244.1
XR_001998590.1
MSTRG.33711.3
XR_001998008.1
MSTRG.39129.1
MSTRG.28927.7
MSTRG.1322.1
XR_001997652.1
XR_001996120.1
MSTRG.146078.6
MSTRG.28543.12
MSTRG.143840.1
MSTRG.108300.5
MSTRG.103408.16
MSTRG.59003.1
MSTRG.85365.3
MSTRG.71092.7
MSTRG.143738.1
MSTRG.64727.1
MSTRG.53477.3
XR_001996171.1
MSTRG.6433.1
XR_001999281.1
MSTRG.27816.1
MSTRG.46039.7
MSTRG.55347.2
MSTRG.138100.1
MSTRG.50211.1
MSTRG.111812.6
MSTRG.103033.16
XR_001994920.1
MSTRG.98357.5
MSTRG.148959.2
MSTRG.23910.4
MSTRG.46182.22
MSTRG.59653.1
[truncated: 1,847 more rows]
