# Supplementary material for: Genome-wide identification and characterization of long non-coding RNAs conferring resistance to Colletotrichum gloeosporioides in walnut (Juglans regia)
Source: BMC Genomics. 2021 Jan 6;22:15. doi: 10.1186/s12864-020-07310-6 (PMC7789297; doi:10.1186/s12864-020-07310-6)
Supplement: Supplementary file 7 — Additional file 7: Table S7. All theupregulated and downregulatedmRNAsamong the five stages. [file 12864_2020_7310_MOESM7_ESM.xls]

## Sheet: up
All the up regulated mRNAs among the five stages
Transcripts
XM_018966266.1
XM_018977273.1
XM_018951511.1
XM_018980958.1
XM_018996038.1
XM_018993002.1
XM_018975858.1
XM_018983977.1
XM_019004561.1
XM_018966262.1
XM_018985357.1
XM_018977271.1
XM_018965999.1
XR_001994434.1
XM_019004740.1
XM_018990077.1
XM_019003006.1
XR_001995267.1
XM_018961901.1
XM_018981564.1
XM_018957957.1
XM_019000973.1
XM_019004478.1
XM_018955385.1
XM_018992364.1
XM_018952500.1
XM_018990033.1
XM_018977063.1
XM_018957021.1
XM_018965903.1
XM_019002858.1
XM_019001575.1
XM_018952625.1
XM_018950158.1
XM_018970304.1
XM_018958839.1
XM_018957955.1
XM_018967993.1
XM_018993244.1
XM_018969729.1
XM_018980794.1
XM_018962538.1
XM_018992351.1
XM_018950392.1
XM_019001624.1
XM_019000003.1
XM_018979970.1
XM_018958870.1
XM_018962646.1
XM_018995788.1
XM_018990445.1
XM_018989616.1
XM_018974890.1
XM_018973978.1
XM_019005214.1
XM_018954884.1
XM_018977885.1
XM_018965320.1
XM_018953810.1
XM_018998035.1
XM_018963439.1
XM_018957086.1
XM_018973350.1
XM_018960159.1
XM_018972883.1
XM_018976519.1
XM_018960929.1
XM_018961841.1
XM_018982360.1
XM_018965964.1
XM_018970296.1
XM_018964876.1
XM_018972654.1
XM_018978230.1
XM_018981360.1
XM_018955588.1
XM_018971782.1
XM_018969730.1
XM_019000124.1
XM_018976187.1
XM_018997868.1
XM_019002348.1
XM_018997876.1
XM_018954122.1
XM_018956722.1
XM_018990027.1
XM_018959971.1
XM_018993260.1
XM_018971084.1
XM_018970713.1
XR_001998280.1
XM_018992463.1
XM_018952210.1
XM_018977962.1
XR_001998749.1
XM_018992922.1
XM_018977275.1
XM_018991092.1
XM_018983890.1
XM_018951915.1
XM_018991983.1
XM_018993471.1
XM_018969156.1
XM_018956740.1
XM_018981946.1
XM_018972307.1
XM_018975531.1
XM_018980012.1
XM_018991956.1
XM_018968828.1
XM_019004544.1
XM_018970679.1
XM_018950188.1
XM_018995297.1
XM_018968475.1
XM_018961166.1
XM_018954313.1
XM_018982429.1
XM_019001802.1
XM_018983301.1
XM_018999959.1
XR_002000335.1
XM_018978971.1
XM_018994411.1
XM_018995605.1
XM_018998626.1
XM_018996313.1
XM_018972890.1
XM_018957352.1
XM_018956099.1
XM_018992044.1
XM_018955853.1
XM_018969903.1
XM_019004567.1
XM_018974519.1
XM_018996424.1
XM_018997915.1
XM_018966405.1
XR_001996875.1
XM_018954249.1
XM_018963603.1
XM_018962443.1
XM_018981876.1
XM_018971769.1
XM_018979418.1
XM_019000202.1
XM_018979037.1
XM_018977871.1
XM_018956137.1
XM_019000827.1
XM_018995831.1
XM_018968889.1
XM_018991364.1
XM_018967548.1
XM_018978745.1
XM_018973959.1
XM_018982112.1
XM_019000477.1
XM_018988880.1
XM_018987092.1
XM_018962653.1
XM_018973888.1
XM_018959686.1
XM_018961500.1
XM_018991206.1
XM_018950419.1
XM_018962236.1
XM_018991609.1
XM_018984810.1
XM_018969404.1
XM_019000328.1
XM_018979865.1
XM_018990051.1
XM_018997340.1
XR_001999475.1
XM_018951192.1
XM_019003934.1
XM_018994977.1
XM_018972554.1
XM_018997187.1
XM_018990343.1
XM_018955836.1
XM_018995741.1
XM_018962021.1
XM_018972648.1
XM_018957434.1
XM_018964115.1
XM_018991720.1
XM_018974247.1
XM_018976797.1
XM_018988564.1
XM_018984454.1
XM_018999336.1
XR_001999083.1
XM_018962325.1
XM_018989841.1
XR_001994411.1
XM_018960724.1
XM_018990219.1
XM_018953528.1
XM_018994394.1
XM_018989735.1
XM_018970048.1
XM_019001253.1
XM_018991926.1
XM_018958038.1
XM_018950128.1
XM_018972137.1
XR_001998880.1
XM_018984196.1
XM_018978869.1
XM_018984801.1
XM_018996134.1
XM_019003799.1
XM_018968024.1
XM_018950337.1
XM_018990963.1
XM_018992178.1
XM_018981243.1
XM_018978491.1
XM_018969301.1
XM_018981033.1
XM_018999271.1
XM_018985952.1
XR_001999298.1
XM_018961116.1
XM_018956422.1
XM_018979633.1
XM_018998856.1
XM_018994846.1
XM_018976463.1
XM_018974893.1
XM_018974759.1
XM_019004169.1
XM_018991421.1
XM_018977789.1
XM_019004471.1
XM_019003406.1
XM_018972653.1
XM_018982487.1
XM_018953491.1
XM_018952506.1
XM_018994048.1
XM_018995721.1
XM_018970303.1
XM_018963561.1
XM_018951713.1
XM_018998433.1
XM_018960720.1
XM_018989394.1
XM_018989939.1
XM_018950650.1
XM_018981502.1
XM_018994674.1
XM_018952774.1
XM_018998697.1
XM_018993719.1
XM_018987658.1
XM_018952551.1
XM_018951442.1
XM_018973769.1
XM_018956771.1
XM_018988654.1
XM_018996775.1
XM_019002119.1
XM_018962328.1
XM_018989363.1
XR_001998947.1
XM_019000474.1
XM_018964116.1
XM_018975741.1
XR_001998881.1
XM_018958347.1
XR_001998190.1
XM_018983249.1
XM_019001787.1
XR_001999072.1
XM_018992451.1
XM_018996905.1
XM_018972444.1
XM_018964059.1
XM_018981223.1
XM_018987674.1
XM_018977509.1
XR_001995087.1
XM_018962809.1
XM_018966608.1
XM_018999391.1
XM_019001023.1
XR_001997746.1
XM_018984876.1
XM_018966625.1
XM_018986204.1
XM_019001625.1
XM_018995775.1
XM_018981365.1
XM_018989183.1
XM_018971658.1
XM_018990489.1
XM_018996241.1
XM_019002033.1
XM_018996159.1
XM_019002483.1
XM_018995276.1
XM_018960018.1
XM_018971215.1
XR_001998188.1
XM_018982426.1
XM_018970787.1
XM_018978394.1
XM_018953544.1
XM_018993839.1
XM_018995376.1
XM_018969658.1
XM_018965471.1
XM_019000769.1
XM_018970106.1
XM_018951905.1
XM_018955555.1
XM_018960456.1
XM_018984477.1
XM_018997303.1
XM_018972004.1
XM_018965088.1
XM_018975015.1
XM_018967448.1
XM_018952677.1
XM_018954844.1
XM_018987932.1
XM_018999712.1
XM_018969003.1
XM_018985513.1
XM_018953958.1
XM_018993396.1
XM_018999165.1
XM_018988395.1
XM_018960754.1
XM_018969570.1
XM_018986712.1
XM_018986270.1
XM_018987169.1
XM_018963188.1
XM_018991809.1
XM_018983567.1
XM_018984794.1
XM_018949788.1
XM_018978519.1
XM_018970534.1
XM_018953435.1
XM_019003298.1
XM_018965736.1
XR_001994894.1
XM_018976877.1
XM_018964778.1
XM_018972295.1
XM_019002723.1
XR_002000877.1
XM_018991467.1
XM_018994296.1
XM_018992523.1
XM_018960794.1
XM_018997368.1
XM_018994398.1
XM_019001019.1
XM_019003470.1
XM_018959586.1
XM_019003793.1
XM_018998148.1
XM_018987390.1
XM_018979110.1
XM_018985170.1
XM_018956571.1
XM_018950120.1
XM_018984481.1
XM_018966995.1
XR_001995377.1
XM_018961562.1
XM_018963902.1
XM_018974161.1
XM_018980031.1
XM_018951763.1
XM_018985078.1
XM_018994673.1
XM_019005044.1
XM_018955308.1
XM_018994200.1
XM_018968160.1
XM_019003759.1
XM_018998617.1
XM_018991370.1
XM_018962233.1
XM_018963724.1
XM_018986018.1
XM_018971742.1
XR_001997133.1
XM_018984365.1
XM_018962181.1
XM_018963740.1
XM_018980855.1
XM_019003689.1
XM_018971449.1
XR_001998768.1
XM_018987370.1
XM_018962573.1
XM_018968018.1
XM_018992377.1
XM_018984286.1
XM_018975640.1
XM_018992130.1
XM_019004350.1
XM_019001255.1
XR_001998060.1
XM_018985758.1
XM_019002780.1
XM_018954999.1
XM_018951372.1
XM_018976496.1
XM_018953276.1
XM_018971143.1
XM_019002256.1
XM_018982774.1
XM_018999225.1
XM_018954829.1
XM_018991033.1
XM_018954451.1
XM_018988262.1
XM_018981107.1
XR_002000910.1
XM_018991573.1
XM_018982850.1
XM_018993204.1
XM_018973842.1
XM_019001021.1
XM_018971640.1
XM_018986381.1
XM_018982963.1
XM_018964790.1
XM_018976577.1
XM_018979092.1
XR_001995318.1
XM_018983196.1
XM_018997919.1
XR_001996192.1
XM_019004858.1
XM_018999977.1
XM_018951110.1
XM_018992673.1
XM_018985482.1
XM_018963607.1
XM_018994859.1
XM_018986394.1
XM_018992829.1
XM_018964934.1
XM_018979493.1
XM_018984407.1
XM_018956584.1
XM_018960388.1
XM_018990497.1
XM_018965455.1
XM_018951413.1
XM_018978252.1
XM_018952184.1
XM_019001796.1
XM_018957758.1
XM_018980091.1
XM_019004436.1
XM_018978861.1
XM_018964698.1
XM_018995950.1
XM_018952781.1
XM_018987750.1
XM_018957881.1
XM_018954059.1
XM_018985122.1
XM_019000944.1
XM_018967834.1
XM_018964886.1
XM_018979343.1
XM_018966682.1
XM_018983847.1
XM_019001014.1
XM_018982432.1
XM_018968416.1
XM_019003499.1
XM_018952329.1
XM_018976574.1
XM_018983537.1
XM_018996263.1
XM_018975325.1
XM_018953536.1
XM_018954540.1
XM_018990267.1
XM_018961393.1
XM_018997793.1
XM_018989462.1
XR_001996773.1
XM_018978393.1
XM_018961205.1
XM_018978704.1
XM_018956723.1
XM_018980982.1
XM_019002303.1
XM_018985020.1
XM_018981250.1
XM_018969519.1
XM_018964286.1
XM_018956788.1
XM_018950651.1
XM_018955869.1
XM_018973644.1
XM_018991755.1
XM_018968617.1
XM_018956572.1
XM_018953402.1
XM_018973601.1
XM_018976448.1
XM_018983081.1
XM_018998254.1
XM_018969503.1
XM_019002637.1
XR_001996403.1
XM_019001024.1
XM_018994953.1
XM_018994143.1
XM_018950119.1
XM_018977733.1
XM_018992669.1
XM_018978828.1
XM_018952494.1
XM_018985042.1
XM_018986823.1
XM_019002217.1
XM_018971631.1
XM_018982970.1
XM_018990969.1
XM_018984778.1
XR_001997742.1
XM_019002842.1
XM_018979505.1
XM_018976736.1
XR_002000342.1
XM_018997611.1
XM_018968868.1
XM_018992796.1
XM_018958548.1
XM_018950391.1
XM_018961606.1
XM_018999348.1
XM_018955368.1
XM_018976590.1
XM_018962848.1
XM_018971531.1
XM_018987171.1
XM_018950970.1
XM_018998874.1
XM_018953278.1
XM_019004175.1
XR_001998242.1
XM_018959968.1
XM_018967989.1
XM_019002487.1
XM_018982047.1
XM_018969164.1
XR_001995900.1
XM_018973961.1
XM_018982568.1
XM_019001118.1
XM_018988645.1
XM_018969221.1
XM_018954572.1
XM_018951223.1
XM_018949759.1
XM_018998089.1
XM_018983636.1
XM_018998627.1
XR_001996480.1
XM_018952674.1
XM_018976221.1
XM_018994054.1
XM_018958838.1
XM_018976556.1
XM_018959572.1
XM_018961158.1
XM_018982567.1
XM_018992910.1
XM_018979122.1
XM_018991351.1
XM_019003491.1
XM_018951279.1
XM_018972169.1
XR_001996963.1
XM_018999785.1
XM_019001749.1
XM_018964130.1
XM_018993556.1
XM_018954979.1
XM_019003488.1
XM_018984370.1
XM_018992271.1
XM_018956688.1
XM_018963761.1
XM_018969471.1
XM_018982230.1
XM_018995672.1
XM_018994845.1
XM_018988523.1
XM_018992043.1
XM_018988117.1
XM_018986841.1
XM_018983864.1
XM_018967845.1
XM_018960543.1
XM_018956743.1
XM_018981354.1
XM_018974446.1
XM_018962701.1
XM_019004030.1
XM_018995907.1
XM_018994596.1
XM_018972231.1
XM_018980369.1
XM_018991769.1
XM_019004219.1
XM_018976857.1
XM_018950393.1
XM_018996778.1
XM_018997190.1
XM_018996517.1
XM_018960207.1
XM_018951791.1
XM_018995805.1
XM_019001082.1
XR_001996245.1
XM_018987897.1
XM_018972640.1
XM_018969130.1
XM_018993472.1
XM_018969005.1
XM_018994978.1
XM_018993393.1
XM_018962836.1
XM_018962044.1
XM_018992547.1
XM_019004796.1
XM_018978712.1
XM_018995704.1
XM_018976345.1
XM_018961715.1
XM_018954571.1
XR_001996046.1
XM_018963997.1
XM_018959270.1
XR_001996312.1
XM_018988275.1
XM_018994368.1
XM_019002251.1
XM_018980907.1
XR_001997019.1
XM_018953199.1
XM_018979966.1
XM_018953318.1
XM_018965776.1
XM_018997936.1
XM_018989552.1
XM_018988995.1
XM_018996408.1
XM_018967614.1
XM_018977463.1
XM_018956625.1
XM_018968615.1
XM_018980729.1
XM_018956060.1
XM_018950506.1
XM_018973358.1
XM_018978800.1
XM_018969972.1
XM_019004490.1
XM_018961533.1
XM_019000380.1
XM_018983406.1
XM_018992558.1
XM_018972000.1
XM_018958348.1
XM_018950978.1
XM_018983062.1
XR_001995485.1
XM_018995417.1
XM_018961123.1
XM_018950530.1
XM_018981783.1
XM_018987681.1
XM_018957189.1
XM_018964135.1
XM_018986603.1
XM_018964264.1
XM_018968764.1
XM_018961919.1
XM_018962807.1
XM_018970231.1
XR_001998702.1
XM_018984390.1
XM_018992538.1
XM_018964566.1
XM_018973813.1
XM_018999551.1
XM_018967669.1
XM_018951354.1
XM_018970663.1
XM_018966264.1
XR_001999341.1
XM_018997584.1
XM_019001215.1
XM_018954266.1
XM_018999263.1
XM_018974521.1
XM_018984486.1
XM_019004566.1
XM_018953316.1
XM_019004126.1
XM_018956076.1
XR_002000912.1
XM_019001013.1
XM_018954855.1
XM_018995914.1
XM_019002554.1
XM_018981595.1
XM_018965072.1
XM_018996754.1
XM_018981627.1
XM_018976434.1
XM_018971178.1
XM_018997095.1
XM_018965268.1
XM_018958857.1
XM_018996847.1
XM_018960920.1
XM_018951457.1
XM_018958755.1
XM_018968637.1
XM_018981784.1
XM_018961994.1
XM_018995466.1
XM_018958208.1
XM_018986798.1
XM_018966237.1
XR_001998085.1
XM_019000200.1
XM_018965215.1
XM_018978508.1
XM_018969118.1
XM_018965356.1
XR_001999425.1
XM_018991173.1
XM_018988066.1
XM_018980389.1
XM_018952431.1
XM_018966648.1
XM_018984353.1
XM_018970624.1
XM_018975555.1
XM_018994627.1
XM_018961380.1
XM_018965106.1
XM_018950727.1
XM_018997474.1
XM_018951365.1
XM_018962977.1
XM_018963457.1
XM_018974840.1
XM_018994105.1
XM_018987557.1
XM_018989909.1
XM_018952852.1
XM_018950973.1
XM_018976606.1
XM_018994862.1
XM_018991339.1
XM_018975828.1
XM_018982062.1
XM_018954043.1
XM_018957473.1
XM_018972107.1
XM_018992958.1
XM_018959245.1
XM_018964233.1
XM_018977417.1
XM_018968952.1
XM_018984703.1
XM_018951844.1
XM_018976101.1
XR_001999890.1
XM_018957784.1
XM_018997315.1
XM_018970769.1
XM_018996862.1
XM_018969975.1
XR_001995833.1
XM_019003588.1
XM_018979091.1
XM_018991613.1
XM_018993422.1
XM_018987449.1
XM_018993537.1
XM_018981597.1
XM_018980363.1
XM_018986857.1
XM_018970176.1
XM_018964060.1
XM_018986378.1
XM_018977368.1
XM_018950528.1
XM_018972005.1
XM_018973698.1
XR_001994631.1
XM_018996703.1
XM_018968700.1
XM_018963151.1
XM_018974429.1
XM_018965906.1
XM_018976594.1
XM_018960767.1
XM_019004038.1
XR_001996231.1
XM_019000637.1
XM_018980786.1
XM_018973425.1
XM_018951022.1
XM_018981291.1
XM_018962178.1
XM_018987965.1
XM_018984431.1
XM_018959362.1
XM_018986438.1
XM_018989784.1
XM_018971797.1
XM_019004673.1
XM_018962815.1
XM_018995993.1
XM_018970595.1
XM_018996750.1
XM_018994410.1
XM_018965242.1
XR_001998345.1
XM_018982947.1
XM_018969687.1
XM_018996104.1
XM_018968028.1
XM_018953358.1
XM_019000660.1
XM_018987552.1
XM_018964044.1
XM_018974715.1
XR_001999745.1
XM_018985306.1
XM_018967151.1
XM_018983803.1
XM_018949947.1
XM_018975163.1
XM_018969115.1
XM_018972970.1
XM_018950979.1
XM_018989785.1
XM_018995292.1
XM_018999919.1
XM_018974432.1
XM_018985520.1
XM_018973611.1
XM_018975975.1
XM_018965492.1
XM_018964046.1
XM_018969042.1
XM_018979974.1
XM_018960825.1
XM_018967293.1
XM_018978135.1
XM_018964080.1
XM_018986792.1
XM_018951481.1
XM_019003023.1
XM_018982449.1
XM_018960268.1
XM_018959983.1
XM_018995005.1
XM_018982083.1
XM_018964869.1
XM_018955638.1
XM_018950546.1
XR_001999339.1
XM_018993400.1
XR_001996402.1
XM_018973103.1
XM_019004514.1
XM_018971330.1
XM_018966441.1
XM_018952495.1
XM_018993805.1
XM_018995906.1
XM_018977107.1
XM_018955664.1
XM_018954798.1
XM_018968065.1
XM_018987167.1
XM_018960163.1
XM_018996904.1
XM_018957093.1
XM_018990809.1
XM_018973650.1
XM_018981446.1
XM_018988680.1
XM_018961541.1
XM_018979513.1
XR_001998139.1
XM_018974978.1
XM_018958524.1
XM_018967627.1
XR_001994335.1
XM_018954965.1
XM_018953641.1
XR_001998685.1
XM_018992862.1
XM_018988980.1
XM_018969893.1
XM_019003140.1
XM_018976769.1
XM_018975638.1
XM_019003734.1
XM_018968513.1
XM_019001131.1
XM_018954852.1
XM_018961990.1
XM_018966406.1
XR_001997835.1
XM_018954755.1
XM_018976329.1
XM_019000321.1
XM_019003800.1
XM_018950030.1
XR_001997772.1
XM_018990661.1
XM_018952220.1
XM_018972726.1
XM_018971008.1
XM_018996335.1
XM_018967909.1
XM_018992628.1
XM_018986486.1
XR_001998580.1
XM_018954427.1
XM_018976256.1
XM_018959102.1
XR_001999652.1
XM_018983448.1
XR_001997103.1
XM_018956937.1
XM_018949781.1
XM_018985030.1
XR_001994859.1
XR_002000677.1
XM_018956412.1
XM_018975591.1
XM_018963988.1
XM_018991528.1
XM_018973486.1
XM_018961766.1
XM_018993193.1
XM_018979185.1
XM_018966376.1
XM_018984735.1
XM_019002285.1
XR_001997751.1
XM_019001083.1
XM_018975669.1
XM_018966959.1
XM_018995798.1
XM_018970318.1
XM_019003893.1
XM_018976482.1
XM_018968600.1
XM_018990851.1
XM_018953409.1
XM_018951677.1
XR_001994402.1
XM_018960513.1
XM_018961379.1
XM_018959756.1
XM_018976150.1
XM_018955084.1
XM_019000517.1
XM_018949653.1
XM_018953677.1
XM_018991844.1
XM_018987170.1
XM_018986349.1
XM_018952154.1
XM_018955381.1
XM_018979236.1
XM_018959717.1
XR_001998407.1
XR_001996762.1
XM_018999879.1
XM_018966282.1
XM_018986623.1
XR_001997558.1
XM_018980902.1
XM_018998908.1
XM_018950971.1
XM_018992110.1
XM_018997628.1
XM_018987482.1
XM_018998775.1
XM_019004282.1
XM_018959393.1
XM_018950760.1
XR_001999005.1
XM_018953326.1
XM_018988067.1
XM_018990651.1
XM_018952012.1
XM_018969693.1
XM_018958645.1
XM_018971786.1
XM_018984711.1
XM_018967503.1
XM_018998164.1
XM_018950133.1
XM_018952729.1
XM_019001674.1
XM_018951425.1
XM_018951729.1
XM_018951122.1
XM_018992056.1
XM_018964919.1
XM_018985695.1
XM_018977126.1
XM_018979819.1
XM_018987086.1
XM_018974651.1
XM_018984769.1
XM_018960687.1
XM_018952537.1
XM_018970816.1
XR_001994633.1
XM_018997743.1
XM_018982298.1
XR_002000734.1
XR_001994422.1
XM_018975020.1
XM_018982597.1
XM_018963513.1
XM_019001250.1
XM_019001622.1
XM_018967564.1
XM_018976603.1
XM_018989557.1
XM_018960741.1
XM_018951965.1
XR_001996184.1
XM_018980626.1
XM_018959011.1
XM_018992137.1
XM_018981680.1
XM_018973061.1
XM_018954324.1
XM_018969815.1
XM_018961993.1
XM_018968574.1
XM_018953208.1
XM_018952950.1
XM_018975846.1
XM_019002998.1
XM_018955613.1
XM_018960878.1
XM_019001550.1
XM_018995845.1
XM_018972373.1
XM_018989599.1
XM_018983047.1
XM_018951678.1
XR_001999027.1
XM_018960259.1
XM_018961637.1
XR_001997702.1
XM_018980367.1
XM_018959410.1
XM_018963132.1
XM_018978447.1
XM_018953013.1
XM_018994195.1
XM_019001505.1
XM_018984981.1
XM_018971403.1
XM_018974574.1
XM_018966004.1
XM_018967522.1
XM_018952728.1
XM_018983771.1
XM_018981828.1
XM_019000268.1
XM_018987185.1
XM_018976425.1
XM_018958565.1
XM_018983937.1
XM_018980250.1
XM_018986431.1
XM_019003894.1
XM_018995835.1
XM_018970282.1
XM_018971225.1
XM_018998358.1
XM_018959597.1
XM_018950719.1
XM_018969809.1
XM_018978827.1
XM_019004580.1
XM_018986041.1
XM_018960760.1
XM_018966068.1
XM_018958999.1
XM_018975747.1
XM_018973997.1
XM_018978023.1
XM_018969790.1
XM_018966138.1
XM_018959587.1
XM_018983356.1
XM_018967622.1
XM_018975987.1
XR_001997163.1
XR_001996321.1
XM_018968466.1
XR_002000117.1
XM_018975692.1
XM_018992165.1
XM_018977914.1
XM_018979618.1
XM_018979241.1
XM_018994849.1
XR_001996456.1
XM_018957149.1
XM_019003184.1
XM_018995580.1
XM_018964613.1
XM_018982683.1
XM_018988604.1
XM_018970993.1
XM_018949965.1
XM_018982049.1
XM_019004504.1
XM_019003471.1
XM_018993950.1
XM_018971784.1
XM_018976268.1
XM_018964791.1
XM_018951102.1
XM_018969599.1
XM_018989889.1
XM_018976854.1
XM_019002173.1
XM_019002552.1
XM_018964887.1
XR_002000214.1
XM_018995473.1
XM_018985335.1
XM_018951758.1
XM_018986964.1
XM_018971281.1
XM_018985942.1
XR_001997795.1
XM_018991495.1
XM_018978244.1
XM_019001946.1
XM_018975951.1
XM_018957859.1
XM_018991946.1
XM_018985974.1
XM_018965428.1
XM_018986569.1
XM_018963538.1
XM_018976078.1
XM_018968581.1
XM_018950395.1
XM_018961119.1
XM_018951800.1
XR_001995427.1
XM_018974047.1
XR_001998452.1
XM_018990626.1
XM_018957592.1
XM_018967268.1
XM_018953866.1
XM_018963826.1
XM_018964449.1
XM_019001234.1
XM_018984502.1
XM_018960643.1
XM_018981974.1
XM_018963431.1
XM_018957705.1
XM_018978574.1
XM_018968081.1
XM_018976466.1
XM_018959571.1
XM_018997836.1
XM_018991184.1
XM_019000293.1
XM_018953598.1
XM_018965935.1
XR_001997762.1
XM_018986836.1
XM_018964494.1
XM_018960532.1
XM_018992159.1
XM_018969819.1
XM_018962872.1
XM_018986729.1
XM_018963046.1
XM_018974745.1
XM_018970936.1
XR_001995153.1
XM_018968504.1
XM_018973084.1
XM_018957637.1
XM_018971691.1
XM_018975667.1
XM_018979528.1
XM_018980682.1
XM_018998478.1
XM_018959394.1
XM_018984859.1
XM_018959228.1
XM_018973349.1
XM_018966994.1
XM_018958633.1
XM_018960428.1
XM_018972663.1
XM_018985410.1
XM_018983386.1
XM_018981867.1
XM_018971963.1
XM_018951982.1
XM_018972656.1
XM_019000719.1
XM_018968705.1
XM_018977365.1
XM_018985154.1
XM_018951534.1
XM_018963957.1
XM_018972647.1
XM_018969035.1
XM_018978318.1
XM_018966477.1
XM_018952049.1
XM_018969037.1
XM_018983305.1
XM_018982707.1
XM_018964374.1
XM_019003020.1
XM_018982309.1
XM_018960486.1
XM_018984725.1
XM_018952597.1
XM_018957114.1
XM_018971092.1
XM_018975343.1
XM_018964207.1
XM_019000045.1
XM_018991010.1
XM_018980793.1
XM_018949789.1
XM_018961145.1
XM_018984318.1
XM_019002502.1
XM_019005144.1
XM_018984688.1
XM_018966556.1
XM_018962628.1
XM_018994494.1
XM_018990988.1
XM_018954869.1
XM_018990632.1
XR_002001136.1
XM_018974157.1
XM_018953470.1
XR_001999263.1
XM_018991930.1
XM_018998278.1
XM_019002430.1
XM_018994830.1
XM_018981632.1
XM_018970704.1
XM_018983754.1
XM_019000339.1
XM_018983808.1
XR_001995015.1
XM_018961454.1
XM_018999760.1
XM_018992235.1
XM_018977239.1
XM_018997193.1
XM_018963437.1
XM_018969672.1
XM_018971677.1
XM_018997005.1
XM_019004500.1
XM_018996616.1
XM_018994083.1
XM_018965960.1
XM_018959916.1
XM_018986818.1
XM_018972740.1
XM_018974037.1
XM_018996619.1
XM_018951497.1
XM_018974814.1
XM_018954997.1
XM_018989490.1
XM_018975844.1
XM_018998295.1
XM_018997556.1
XM_018958206.1
XM_018985512.1
XM_019001197.1
XM_018953794.1
XM_019003286.1
XM_018964638.1
XM_019001223.1
XM_018964835.1
XM_018986983.1
XM_018995362.1
XM_018973194.1
XM_018989861.1
XM_018980651.1
XM_018982431.1
XR_001998304.1
XM_018973337.1
XM_018958897.1
XM_018975331.1
XM_018963688.1
XM_018974452.1
XM_018952148.1
XM_018976120.1
XM_018977455.1
XM_018966762.1
XM_018982967.1
XM_018994519.1
XM_018980349.1
XM_018955090.1
XM_018998818.1
XM_018965861.1
XM_018970463.1
XM_018950312.1
XM_018980916.1
XM_018970045.1
XM_018962860.1
XM_018974884.1
XM_018973564.1
XM_018953181.1
XM_018962645.1
XM_018960165.1
XM_018983125.1
XR_001996740.1
XM_018967296.1
XM_018950215.1
XM_018955719.1
XM_018990171.1
XR_001995294.1
XR_001996484.1
XM_018969971.1
XM_018967250.1
XM_019001252.1
XM_018962584.1
XM_018953918.1
XM_018994806.1
XM_018971480.1
XM_018950887.1
XM_018978870.1
XM_018951461.1
XM_018960457.1
XM_019000996.1
XM_018994950.1
XM_018998899.1
XM_018951766.1
XM_018969446.1
XM_018972398.1
XM_018960351.1
XR_001998477.1
XM_018988281.1
XM_018989130.1
XM_018992931.1
XM_018969879.1
XM_018950107.1
XM_018996357.1
XM_018954710.1
XM_018984344.1
XM_018976883.1
XM_018968091.1
XM_018997503.1
XM_018973155.1
XM_018988986.1
XM_018992299.1
XM_018968291.1
XR_001996509.1
XM_018966181.1
XM_018994803.1
XR_001995091.1
XM_018969651.1
XM_018996438.1
XM_018962552.1
XM_018995281.1
XM_018975186.1
XM_019000447.1
XM_018966007.1
XM_018990856.1
XM_018970870.1
XM_018974985.1
XM_018977405.1
XR_001998408.1
XR_002000745.1
XM_018963190.1
XM_018973359.1
XM_018985105.1
XM_018995356.1
XM_018991491.1
XM_018999731.1
XM_018958467.1
XM_018965748.1
XM_018997385.1
XM_018967619.1
XM_018975190.1
XR_001995174.1
XR_001996994.1
XM_018978026.1
XM_018967108.1
XM_018977513.1
XM_018968863.1
XM_018958517.1
XR_002001030.1
XM_018992113.1
XM_018960177.1
XM_018995530.1
XM_018959432.1
XR_001996141.1
XM_018971962.1
XM_018998003.1
XM_018997274.1
XM_018965497.1
XM_018974326.1
XM_018980130.1
XM_018975164.1
XM_018973109.1
XM_018976132.1
XM_018987173.1
XM_018963630.1
XM_019004961.1
XM_018981873.1
XM_018975043.1
XM_018997359.1
XM_018974430.1
XM_018953517.1
XM_018977693.1
XM_018985658.1
XM_018965159.1
XM_018987382.1
XM_018970021.1
XM_018996094.1
XM_018973360.1
XM_018985805.1
XM_018970088.1
XM_018989877.1
XM_018970589.1
XM_018974832.1
XM_018951812.1
XM_018977188.1
XM_018984094.1
XM_018982482.1
XM_018976219.1
XM_018996377.1
XM_018997569.1
XM_018950203.1
XR_001995589.1
XM_018984288.1
XM_018985207.1
XM_018950601.1
XM_018995440.1
XM_018984842.1
XM_018993905.1
XM_018995328.1
XM_018990923.1
XR_001994260.1
XM_018984095.1
XM_018956757.1
XM_018956285.1
XM_018992865.1
XM_018963794.1
XM_018971551.1
XM_018986708.1
XM_018994523.1
XM_018993663.1
XM_018988966.1
XM_018993826.1
XM_018979231.1
XM_018988610.1
XM_018970252.1
XM_018963548.1
XM_018983129.1
XM_018998221.1
XM_018980355.1
XM_018998646.1
XM_018954265.1
XM_018993661.1
XM_018963206.1
XM_018999877.1
XM_018961523.1
XM_018975500.1
XM_018967974.1
XM_018954464.1
XM_018950222.1
XR_001999359.1
XM_018980766.1
XM_018972549.1
XM_018955314.1
XM_018962639.1
XM_018996225.1
XM_018957772.1
XM_018992670.1
XR_001998671.1
XM_018957790.1
XM_019003922.1
XM_018964383.1
XM_018966630.1
XM_018957401.1
XM_018951277.1
XM_018970824.1
XR_001997080.1
XM_018994589.1
XM_018964780.1
XM_018998032.1
XM_018982293.1
XM_018993292.1
XM_018989243.1
XM_019003141.1
XM_018969581.1
XM_018995034.1
XM_018954867.1
XM_018971434.1
XM_018995367.1
XM_018953144.1
XM_018974162.1
XM_018983403.1
XM_018975208.1
XM_018969699.1
XM_018977590.1
XM_018984757.1
XM_018979335.1
XM_018975672.1
XM_018981134.1
XM_018976123.1
XM_018977868.1
XM_018972620.1
XM_018972190.1
XM_019000073.1
XM_018955884.1
XM_018986966.1
XM_018959421.1
XR_001996681.1
XM_019004982.1
XM_018999954.1
XM_018955069.1
XM_018995271.1
XM_018950581.1
XM_018960415.1
XM_018983072.1
XM_018960737.1
XM_018982328.1
XM_018962847.1
XM_018991771.1
XR_001999577.1
XM_019000384.1
XM_018970238.1
XM_018957922.1
XM_018987935.1
XM_018968023.1
XM_018951464.1
XM_019001390.1
XM_019003576.1
XM_018987506.1
XM_018995312.1
XM_018960797.1
XM_018983798.1
XM_019002012.1
XM_018963789.1
XM_018977943.1
XM_018968837.1
XR_001994830.1
XM_019003297.1
XM_018995187.1
XM_018990217.1
XM_019004258.1
XM_018963606.1
XM_018953416.1
XM_018986735.1
XM_018993111.1
XM_018962664.1
XM_019001441.1
XM_018964434.1
XM_019005143.1
XM_019000455.1
XM_019004903.1
XM_018952504.1
XR_002000200.1
XM_018987844.1
XM_018962459.1
XM_018960901.1
XM_018953353.1
XM_018986733.1
XM_018978573.1
XM_018952451.1
XM_018982554.1
XM_018951134.1
XM_018964779.1
XM_019001254.1
XR_001994440.1
XM_018958296.1
XR_002000594.1
XR_001998388.1
XM_018952373.1
XM_018955454.1
XM_018968423.1
XM_018983585.1
XM_018991913.1
XM_018952550.1
XR_001998770.1
XM_018990413.1
XM_018961041.1
XM_018991872.1
XM_018996569.1
XM_019001104.1
XM_018975480.1
XM_018995951.1
XM_018999565.1
XM_018958837.1
XR_001999200.1
XM_018954416.1
XM_018954847.1
XM_018952691.1
XM_018968715.1
XR_001996945.1
XM_018950790.1
XM_018970228.1
XM_018968676.1
XM_018955620.1
XM_018990551.1
XM_019002775.1
XM_018955148.1
XM_018955627.1
XR_001999521.1
XM_018986965.1
XM_018972942.1
XM_018983833.1
XM_018976607.1
XM_018999942.1
XM_018993267.1
XM_018983311.1
XM_018997602.1
XM_018969359.1
XM_019003281.1
XM_018972840.1
XM_018974447.1
XM_019003915.1
XM_018949787.1
XM_018993767.1
XM_018955223.1
XR_001996182.1
XM_018976884.1
XM_018975589.1
XM_018974173.1
XM_019003028.1
XM_018981043.1
XM_018992441.1
XM_018954425.1
XM_018975944.1
XM_018969717.1
XM_018949746.1
XM_018964940.1
XM_018991895.1
XM_018963042.1
XM_018974549.1
XM_018962245.1
XM_018967130.1
XM_018966923.1
XM_018975354.1
XM_018957179.1
XM_018967136.1
XM_018949777.1
XM_018972249.1
XR_001997032.1
XM_019000403.1
XM_018965921.1
XM_018982846.1
XM_018991549.1
XM_018987895.1
XM_018996751.1
XM_019002587.1
XM_018978192.1
XM_018986008.1
XM_019004054.1
XM_018951670.1
XM_018952416.1
XM_018978302.1
XM_018973352.1
XM_018999909.1
XM_018949976.1
XM_018978277.1
XM_018971954.1
XM_018983743.1
XM_018958432.1
XM_018972422.1
XM_018975272.1
XM_018962290.1
XM_018964460.1
XR_001997881.1
XM_018993878.1
XM_018993304.1
XM_018984252.1
XM_018957092.1
XM_018969629.1
XM_018970956.1
XM_018999953.1
XM_018993065.1
XM_018978271.1
XM_018967580.1
XM_018974219.1
XM_018960382.1
XR_001999421.1
XM_018976125.1
XM_018960904.1
XM_018952835.1
XM_018997593.1
XM_018966951.1
XM_019003125.1
XM_018967705.1
XM_018955224.1
XM_018956574.1
XM_018987198.1
XM_018980407.1
XM_018991548.1
XM_018973438.1
XM_018989213.1
XM_018995751.1
XM_018977751.1
XM_018977820.1
XM_018961709.1
XM_018964085.1
XM_018957309.1
XM_018951639.1
XM_018953604.1
XM_018995327.1
XM_018949967.1
XM_018996570.1
XM_018964391.1
XM_018959997.1
XM_018986084.1
XM_018960859.1
XM_018970389.1
XM_018966934.1
XM_018999019.1
XM_018953152.1
XM_018997310.1
XM_018982655.1
XM_018988798.1
XM_018982125.1
XM_018959958.1
XM_018967330.1
XM_019000426.1
XM_019004019.1
XM_019001775.1
XM_018954801.1
XM_018988751.1
XM_019003783.1
XM_018993168.1
XM_018987006.1
XM_019002459.1
XM_018960408.1
XM_018984283.1
XM_018987416.1
XM_019003021.1
XM_018991456.1
XM_018990725.1
XM_019003525.1
XM_018984903.1
XR_001998374.1
XM_018992849.1
XM_018950586.1
XM_018962642.1
XM_018983861.1
XM_018975501.1
XM_018950335.1
XM_019004781.1
XM_018956327.1
XM_018958167.1
XM_018971592.1
XM_018999738.1
XM_018991686.1
XM_018966781.1
XM_018997560.1
XM_018978251.1
XM_018968022.1
XM_019003986.1
XM_019003539.1
XM_018955508.1
XM_018962039.1
XM_018983183.1
XR_001998507.1
XM_018991117.1
XM_018973963.1
XM_018954696.1
XM_018967859.1
XM_018985976.1
XM_019003854.1
XM_018960162.1
XM_018966970.1
XM_018988583.1
XM_018963449.1
XM_018974941.1
XM_018988852.1
XM_018971241.1
XM_018974035.1
XR_001994287.1
XM_019002731.1
XR_001996664.1
XM_018957265.1
XM_018958414.1
XR_001994430.1
XM_018970697.1
XM_018996581.1
XM_019001488.1
XM_019003489.1
XR_001999730.1
XM_019004652.1
XM_018991710.1
XM_018976205.1
XM_018978612.1
XM_018987145.1
XM_018979509.1
XM_019002655.1
XR_001996172.1
XM_019002944.1
XM_018998312.1
XM_018993011.1
XM_018961220.1
XM_019000216.1
XM_018962742.1
XM_019003252.1
XM_018995192.1
XM_018953082.1
XM_018956284.1
XM_018978242.1
XM_018998490.1
XM_018995722.1
XM_018980653.1
XR_001995051.1
XR_001996711.1
XM_018968739.1
XM_018982109.1
XM_018979042.1
XM_019002269.1
XM_018988505.1
XM_018954592.1
XR_002000665.1
XM_018954449.1
XM_018984922.1
XM_018949765.1
XR_001998899.1
XM_018987908.1
XM_018949790.1
XM_018971309.1
XM_018994816.1
XM_018971988.1
XM_018959032.1
XM_018980354.1
XM_018951987.1
XM_018981066.1
XM_018972468.1
XM_018972324.1
XM_018963792.1
XR_001996311.1
XR_001997503.1
XM_018953505.1
XM_018996345.1
XM_018958796.1
XM_018979796.1
XM_018998485.1
XM_019004661.1
XM_018976503.1
XM_018974120.1
XM_018965972.1
XM_018986132.1
XM_018978513.1
XR_001999059.1
XR_001995561.1
XM_018997417.1
XM_018950062.1
XM_018977589.1
XM_018952413.1
XM_018950334.1
XM_018970402.1
XM_018955323.1
XM_018951220.1
XR_002000157.1
XM_018978321.1
XM_018986327.1
XM_018975295.1
XM_018969981.1
XM_018997181.1
XM_018993949.1
XM_018977663.1
XM_018982187.1
XM_018953649.1
XM_018952403.1
XR_002000717.1
XM_018962243.1
XR_001996335.1
XM_018983262.1
XM_018976336.1
XR_001999336.1
XM_018993459.1
XM_018950996.1
XR_001995920.1
XM_018981776.1
XM_018968272.1
XR_001997730.1
XM_019000023.1
XM_018967864.1
XM_018983943.1
XM_018997485.1
XM_018991191.1
XM_018951454.1
XM_018955768.1
XM_018977360.1
XM_018959579.1
XM_018987119.1
XM_018999989.1
XM_018990857.1
XM_018980802.1
XM_019005028.1
XM_018974010.1
XM_018969740.1
XM_018982552.1
XM_018991984.1
XM_018991240.1
XM_018961843.1
XM_018995199.1
XM_018975992.1
XM_018982046.1
XM_018970455.1
XM_018964098.1
XM_018968618.1
XM_018976267.1
XM_018951536.1
XM_019002229.1
XM_018991361.1
XM_019003078.1
XM_019000789.1
XM_018997894.1
XM_018963729.1
XR_001995548.1
XM_018985244.1
XM_019002927.1
XM_018968147.1
XM_018958352.1
XM_018963282.1
XM_019004204.1
XM_018968321.1
XM_018975677.1
XM_018978398.1
XM_018973678.1
XM_018953950.1
XM_018984466.1
XM_018957053.1
XM_018967190.1
XM_018963058.1
XM_019001007.1
XM_018956276.1
XM_018992742.1
XM_018961008.1
XM_018985762.1
XR_001998799.1
XM_018954231.1
XR_001998794.1
XM_018993482.1
XM_018961710.1
XM_018966856.1
XM_018969646.1
XM_018970909.1
XM_018968131.1
XM_018972853.1
XM_018972677.1
XM_018995374.1
[truncated: 13,249 more rows]

## Sheet: down
All the down regulated mRNAs among the five stages
Transcripts
XM_018975393.1
XM_018982308.1
XM_019001752.1
XM_019001360.1
XM_019003046.1
XM_018994631.1
XM_018960824.1
XM_018998065.1
XM_019001202.1
XM_018958006.1
XM_018989087.1
XM_018958218.1
XM_018971439.1
XM_018950605.1
XM_018955268.1
XM_018987236.1
XM_018996557.1
XM_018993520.1
XM_018996634.1
XM_018961916.1
XM_018973183.1
XM_018959682.1
XM_018985750.1
XM_018978601.1
XM_018996456.1
XM_018972859.1
XM_018960962.1
XM_018975395.1
XM_018976846.1
XM_018989420.1
XM_018988490.1
XM_018975356.1
XM_018992179.1
XR_002000840.1
XM_018981236.1
XM_019003532.1
XM_018966835.1
XM_018972836.1
XM_018990600.1
XM_018997709.1
XM_018972751.1
XM_018957203.1
XM_018997494.1
XM_018986054.1
XR_002000960.1
XM_018980728.1
XR_001999832.1
XM_019001578.1
XM_018960124.1
XM_018998633.1
XM_018963122.1
XM_018980974.1
XM_018974902.1
XM_018971878.1
XM_018959509.1
XM_018993489.1
XM_018988312.1
XM_018973408.1
XM_018987703.1
XM_019003612.1
XM_018953075.1
XM_018984736.1
XM_018965620.1
XM_019000713.1
XM_018965602.1
XM_018970171.1
XM_018975798.1
XM_018953043.1
XM_018976481.1
XM_018955945.1
XM_018963414.1
XM_019000405.1
XM_018987222.1
XM_019003713.1
XM_018973573.1
XM_018966603.1
XM_018956237.1
XM_019001361.1
XM_018970855.1
XM_018961516.1
XM_018963313.1
XM_018975089.1
XM_018976866.1
XM_018998798.1
XM_018997550.1
XM_018979386.1
XM_018959446.1
XM_018980056.1
XM_018957578.1
XM_018985933.1
XM_018970925.1
XM_018974536.1
XM_018968604.1
XM_018993995.1
XM_018983444.1
XM_018950982.1
XM_018987204.1
XM_018968839.1
XM_018968732.1
XM_018979387.1
XM_018975036.1
XM_018949852.1
XM_018977276.1
XM_018980479.1
XM_018957727.1
XM_018954901.1
XM_018962792.1
XM_018958351.1
XM_018963417.1
XM_018954009.1
XM_018991417.1
XM_018971070.1
XM_018950922.1
XM_018992400.1
XM_018963435.1
XM_018965886.1
XM_018967770.1
XM_019005154.1
XM_018962643.1
XM_019003107.1
XM_019002197.1
XM_018979643.1
XM_018969578.1
XM_018962271.1
XM_018959330.1
XM_018952457.1
XM_018959125.1
XM_018986544.1
XM_018988787.1
XM_018989684.1
XM_018984397.1
XM_018986371.1
XM_018967295.1
XM_018965116.1
XM_018984762.1
XM_018969102.1
XM_018986266.1
XM_018996561.1
XM_018956296.1
XM_018955247.1
XM_019002717.1
XM_018974504.1
XR_001998004.1
XM_018956522.1
XM_018986897.1
XM_018965025.1
XM_018967973.1
XM_018958333.1
XM_018951984.1
XM_018995776.1
XM_018979098.1
XM_018968478.1
XM_018953912.1
XM_018999749.1
XM_018984626.1
XM_018996381.1
XM_018951748.1
XM_018999937.1
XM_019002990.1
XM_019003531.1
XM_018966291.1
XM_018955993.1
XM_018978232.1
XM_019004805.1
XM_018972741.1
XM_018981513.1
XM_019000864.1
XM_018954008.1
XR_001994654.1
XM_018961218.1
XM_018970831.1
XR_002000224.1
XM_018952619.1
XM_018993507.1
XM_018972652.1
XM_018961232.1
XM_018980082.1
XM_018994727.1
XM_018998622.1
XR_001995861.1
XM_018967676.1
XM_018970459.1
XM_018971248.1
XM_018992384.1
XM_018979951.1
XM_018969788.1
XM_018965050.1
XM_019003387.1
XM_018991897.1
XM_018976430.1
XM_018965167.1
XM_019000711.1
XM_018962966.1
XM_018968005.1
XM_018974875.1
XM_019000409.1
XM_018981332.1
XM_018976540.1
XM_018981701.1
XM_018950902.1
XM_018988195.1
XM_019001073.1
XM_018968479.1
XM_018954239.1
XM_019002355.1
XM_018970458.1
XM_018958985.1
XM_019004855.1
XM_018993894.1
XM_018963421.1
XR_002001090.1
XM_018993505.1
XM_019001970.1
XM_018963075.1
XM_018992957.1
XM_018991132.1
XR_001997726.1
XM_018954344.1
XM_018959921.1
XM_018956776.1
XM_018980080.1
XM_018995627.1
XM_018968394.1
XM_018966538.1
XR_002001199.1
XM_018979710.1
XM_018987413.1
XM_018952838.1
XM_018994152.1
XM_019000071.1
XM_018974815.1
XM_018954851.1
XM_018960980.1
XM_018959097.1
XM_019000560.1
XM_018955983.1
XM_018974775.1
XM_018963153.1
XM_018979890.1
XM_018986001.1
XM_018953122.1
XM_018988432.1
XM_018951712.1
XM_018960419.1
XM_018990652.1
XM_018994113.1
XM_018964877.1
XM_018965039.1
XM_018964139.1
XM_018955018.1
XM_018999316.1
XM_019001643.1
XM_018980096.1
XM_018981717.1
XM_018967892.1
XM_018963898.1
XM_018960158.1
XM_018954972.1
XR_001999841.1
XM_018952951.1
XM_018965642.1
XM_018985010.1
XM_018990081.1
XM_018997510.1
XM_018952442.1
XM_018960910.1
XM_018953281.1
XM_018965338.1
XM_018983629.1
XM_018991265.1
XM_018959168.1
XM_018959492.1
XM_018990457.1
XM_018966955.1
XM_018987148.1
XM_018977469.1
XM_018949700.1
XR_001996710.1
XM_018994163.1
XM_018962440.1
XM_018954226.1
XM_018967941.1
XM_018984328.1
XM_019003755.1
XM_018974817.1
XM_018951190.1
XM_018999793.1
XM_019001288.1
XM_018978611.1
XM_018963984.1
XM_018958357.1
XM_018961296.1
XM_018958323.1
XM_018951202.1
XM_018968109.1
XM_018980327.1
XM_019003399.1
XM_019000977.1
XM_018988616.1
XM_018979419.1
XM_018999414.1
XM_019004597.1
XM_018973323.1
XM_018982777.1
XM_018982761.1
XM_018977711.1
XM_018954281.1
XM_018961269.1
XM_019003533.1
XM_018966815.1
XM_018982935.1
XM_018982181.1
XM_018966139.1
XM_018992574.1
XM_018956376.1
XM_018964133.1
XM_018971095.1
XM_018999216.1
XM_018950207.1
XR_001998195.1
XM_018951510.1
XM_018960325.1
XR_001994337.1
XM_018989712.1
XM_018955422.1
XM_018954981.1
XM_018996776.1
XM_018990118.1
XR_001999884.1
XM_018994581.1
XM_018977895.1
XM_018957474.1
XM_018997263.1
XM_018974702.1
XM_018969128.1
XM_018969583.1
XM_018956783.1
XM_018997425.1
XM_018999255.1
XM_018966294.1
XM_018961098.1
XM_018950552.1
XM_018973449.1
XM_018997341.1
XM_018971285.1
XM_019001317.1
XM_018982216.1
XM_018992318.1
XM_018990827.1
XM_019002333.1
XM_018972408.1
XM_018962111.1
XM_019000522.1
XM_018997430.1
XM_018972861.1
XM_018984399.1
XM_018983902.1
XM_018997592.1
XM_018961900.1
XM_018989812.1
XM_018964012.1
XM_018969352.1
XM_018967751.1
XM_018968218.1
XM_018968497.1
XM_018995416.1
XM_018970680.1
XM_018962491.1
XR_002000805.1
XM_019004470.1
XM_018964392.1
XM_019002472.1
XM_018988936.1
XM_018992945.1
XR_001998087.1
XM_019002724.1
XM_018978319.1
XM_018988896.1
XM_018974644.1
XM_018995148.1
XM_018974402.1
XM_018997320.1
XM_018972627.1
XM_018979715.1
XM_018973808.1
XM_018973198.1
XM_018963884.1
XM_018965689.1
XM_018975890.1
XR_001995952.1
XM_018974424.1
XM_018994584.1
XM_018957993.1
XM_018980118.1
XM_018990682.1
XM_018974703.1
XM_018984911.1
XM_018968067.1
XM_018980217.1
XM_018963465.1
XM_018966999.1
XM_018980865.1
XM_018963390.1
XM_018980083.1
XM_018956721.1
XM_018991021.1
XM_018986795.1
XM_018979134.1
XM_018969584.1
XM_018980084.1
XM_018991269.1
XM_018994967.1
XM_019004761.1
XM_018990743.1
XR_001998284.1
XM_018950857.1
XM_018950100.1
XM_018984073.1
XM_018980218.1
XM_018976360.1
XM_018996777.1
XM_018979108.1
XM_018962024.1
XM_019000968.1
XM_018965940.1
XM_018953872.1
XM_019000620.1
XM_018988256.1
XM_018996447.1
XM_018996884.1
XM_018992180.1
XM_018980911.1
XM_018961310.1
XR_001998635.1
XM_018963088.1
XM_018971152.1
XM_018998132.1
XM_018975585.1
XM_018997194.1
XM_018963096.1
XM_018969937.1
XM_018972546.1
XM_018996107.1
XM_018956478.1
XR_001996451.1
XR_001997490.1
XM_018955913.1
XM_018986254.1
XM_018966793.1
XM_019001117.1
XM_018983228.1
XM_018996920.1
XM_018977828.1
XM_018965880.1
XM_018984459.1
XM_018991845.1
XM_018968620.1
XM_018987770.1
XM_018996315.1
XM_018975496.1
XM_019000976.1
XM_018978151.1
XM_018971199.1
XM_018964486.1
XM_018957502.1
XM_018993219.1
XM_018984923.1
XM_018953510.1
XM_018980464.1
XM_018993222.1
XM_018959979.1
XM_018972189.1
XM_018969674.1
XM_018995165.1
XM_018966718.1
XM_018997022.1
XM_018976103.1
XR_001998196.1
XM_018986064.1
XM_018993428.1
XM_018990036.1
XM_018967458.1
XM_018952119.1
XM_018988399.1
XM_018989706.1
XM_018994162.1
XM_019002626.1
XR_002000047.1
XM_018975943.1
XM_018994625.1
XR_001994939.1
XM_018989732.1
XM_018989486.1
XM_018957160.1
XM_018958545.1
XM_018967870.1
XM_018998189.1
XM_018951533.1
XM_018953814.1
XM_018962110.1
XM_018951188.1
XM_018988501.1
XM_018968142.1
XM_018990593.1
XM_018998565.1
XM_018975882.1
XM_019002071.1
XM_018986059.1
XM_018962927.1
XM_018986175.1
XM_018992333.1
XM_018952341.1
XM_019003389.1
XM_018987421.1
XM_018972532.1
XR_001995054.1
XM_018964754.1
XM_018983282.1
XM_019002386.1
XM_018965616.1
XM_019001386.1
XM_019000694.1
XM_018964606.1
XM_018973498.1
XM_018961650.1
XM_018989754.1
XM_018952996.1
XM_018995593.1
XM_018989751.1
XM_018951578.1
XM_018997342.1
XM_018953410.1
XR_001999026.1
XM_018980873.1
XM_018981947.1
XR_001997477.1
XM_018996026.1
XM_018971043.1
XM_018957466.1
XM_018996466.1
XM_018951361.1
XM_018983094.1
XM_018977214.1
XM_018964784.1
XM_018998251.1
XM_018960112.1
XM_018952772.1
XM_019000344.1
XM_018964255.1
XM_018995511.1
XM_018978582.1
XM_019004239.1
XM_018975721.1
XM_019003670.1
XM_019004772.1
XM_018972936.1
XM_018999754.1
XM_018965006.1
XM_018973020.1
XM_018993059.1
XM_018999870.1
XM_018984752.1
XM_019001822.1
XM_018966452.1
XM_019002925.1
XM_018995472.1
XM_018997437.1
XM_018969905.1
XM_018972625.1
XM_018963114.1
XM_018997281.1
XM_018988522.1
XM_018999848.1
XM_018976073.1
XM_018978608.1
XM_018992133.1
XM_018968573.1
XR_002000948.1
XM_018989496.1
XM_018967420.1
XM_018981274.1
XM_018991251.1
XM_018955618.1
XM_018982930.1
XM_018949818.1
XM_018996136.1
XM_019003962.1
XM_018980646.1
XM_018978578.1
XM_018967487.1
XM_018992034.1
XM_018978209.1
XM_018962636.1
XM_018986390.1
XM_018982764.1
XM_018950292.1
XM_019003303.1
XR_001998197.1
XM_018976774.1
XM_018983039.1
XM_018966246.1
XM_018999573.1
XM_018983186.1
XM_018988407.1
XM_018976169.1
XM_018992929.1
XM_018959891.1
XM_018965007.1
XM_018972461.1
XM_018998797.1
XM_018978638.1
XM_018973744.1
XM_018950844.1
XR_001997785.1
XM_018966410.1
XM_019003840.1
XM_018968771.1
XM_018989156.1
XM_018968557.1
XM_018997847.1
XM_018957497.1
XM_018963588.1
XM_019004893.1
XM_018992295.1
XM_018956934.1
XM_018998477.1
XM_018981514.1
XM_018994974.1
XM_018966684.1
XM_019001138.1
XM_018979649.1
XM_018967530.1
XM_018949948.1
XR_001995441.1
XM_019000509.1
XM_018967257.1
XM_018993625.1
XM_019004141.1
XM_018975883.1
XM_018956588.1
XR_001997454.1
XM_018969621.1
XM_018962435.1
XM_018954496.1
XM_018973461.1
XM_018994067.1
XM_018996253.1
XM_018996033.1
XM_018968281.1
XM_018987097.1
XM_019002220.1
XM_018994866.1
XM_018979797.1
XR_001994932.1
XM_019003970.1
XM_018958616.1
XM_019004174.1
XM_019000185.1
XM_018954885.1
XM_018980754.1
XM_018964265.1
XM_018976296.1
XM_018984741.1
XM_018958454.1
XM_018993668.1
XM_018950554.1
XM_018953088.1
XM_018978164.1
XM_018979546.1
XM_018988074.1
XM_018956095.1
XM_018987656.1
XM_018986684.1
XM_018953975.1
XM_018989862.1
XM_018980611.1
XR_001995642.1
XM_018971169.1
XM_018999821.1
XM_018994062.1
XM_018974436.1
XM_018972505.1
XM_018966817.1
XM_018960946.1
XM_018949616.1
XM_018993003.1
XM_018970698.1
XM_018990842.1
XM_018988582.1
XM_018960231.1
XM_018956879.1
XM_018977712.1
XM_018984076.1
XM_018967749.1
XM_018970003.1
XM_018956919.1
XM_019000121.1
XM_018989386.1
XM_018957457.1
XM_018950090.1
XM_018956105.1
XM_019002474.1
XR_001998750.1
XM_018977713.1
XM_018977843.1
XM_018958048.1
XM_018965554.1
XM_018997505.1
XM_018962641.1
XM_018970570.1
XM_018985466.1
XM_018963084.1
XM_018955878.1
XM_019003652.1
XM_018962395.1
XR_001995269.1
XM_018956526.1
XR_001999909.1
XM_019000725.1
XM_018957498.1
XR_001997168.1
XM_018994731.1
XM_018966839.1
XM_018965051.1
XM_018988724.1
XM_018982209.1
XM_018979717.1
XM_018949848.1
XM_018967332.1
XM_018989704.1
XM_018968558.1
XM_018962470.1
XM_018952333.1
XM_018979545.1
XM_018983652.1
XM_018993808.1
XR_002000722.1
XR_002000457.1
XM_018967382.1
XM_018998015.1
XM_018982443.1
XM_018963432.1
XM_018975869.1
XM_018973626.1
XM_018986683.1
XM_019001954.1
XM_018979076.1
XM_018969917.1
XM_018951975.1
XM_018955488.1
XR_002000533.1
XM_019000621.1
XM_018962230.1
XM_018984142.1
XM_018986404.1
XM_018981407.1
XR_001994537.1
XM_019004214.1
XM_018952949.1
XM_018985920.1
XM_019004417.1
XM_018984759.1
XM_018955099.1
XM_018997840.1
XM_018977587.1
XM_018987036.1
XM_018975039.1
XM_018996605.1
XM_018955238.1
XM_018957501.1
XM_018976320.1
XM_018974673.1
XM_018978375.1
XM_018988321.1
XM_018970166.1
XM_018953095.1
XM_018988640.1
XM_018965435.1
XM_018967383.1
XM_018951275.1
XM_018963158.1
XM_018980569.1
XM_018997501.1
XM_018986070.1
XM_018960327.1
XM_018973546.1
XM_018958204.1
XM_019004381.1
XR_002001178.1
XM_018961489.1
XM_018963829.1
XM_018997950.1
XM_018992602.1
XM_018976283.1
XM_018980295.1
XM_018996804.1
XM_018974882.1
XM_018991507.1
XM_018980089.1
XM_018983089.1
XM_018993317.1
XM_018986298.1
XM_018968225.1
XM_018972701.1
XM_018955455.1
XM_018981669.1
XM_018965218.1
XM_019002714.1
XM_018967360.1
XM_018977710.1
XM_019003296.1
XM_018990417.1
XM_018968158.1
XM_018972715.1
XM_018986470.1
XM_018984429.1
XM_018999242.1
XM_019002553.1
XM_018984479.1
XM_018996736.1
XM_018997319.1
XM_018955482.1
XM_018984602.1
XM_018956847.1
XM_019002661.1
XM_018997692.1
XR_001995281.1
XM_019004472.1
XM_018985279.1
XM_018998601.1
XM_019002747.1
XM_019001744.1
XM_018990060.1
XM_018982275.1
XM_019004878.1
XM_019003818.1
XM_018980087.1
XM_018955081.1
XM_018986981.1
XM_018972099.1
XM_018975222.1
XM_018990811.1
XM_018955799.1
XM_018989565.1
XM_018986392.1
XM_018993074.1
XM_018976960.1
XM_018999154.1
XM_018960239.1
XM_019002221.1
XM_018963632.1
XM_018995123.1
XM_018952909.1
XM_018966216.1
XM_018955115.1
XM_018957946.1
XM_018954933.1
XM_018974046.1
XM_018994802.1
XM_018986016.1
XM_018959278.1
XM_018985083.1
XM_018983688.1
XM_018979323.1
XM_018949619.1
XM_018953339.1
XM_019003204.1
XR_001999567.1
XM_018955085.1
XM_018976682.1
XM_018972631.1
XM_018978450.1
XM_018962487.1
XM_018972067.1
XM_018996673.1
XM_019004393.1
XM_018979225.1
XM_019002160.1
XM_018978542.1
XR_001997691.1
XM_018987438.1
XM_019003997.1
XM_018988255.1
XM_019002029.1
XM_018964061.1
XM_018956927.1
XM_018961338.1
XM_018978784.1
XM_018985725.1
XM_018982433.1
XM_018976210.1
XM_018997298.1
XM_018980758.1
XM_018967211.1
XM_018956332.1
XM_018949940.1
XR_001997780.1
XM_018982237.1
XM_018966814.1
XM_018996034.1
XM_018951389.1
XM_018953666.1
XM_018974222.1
XM_018989284.1
XM_019001813.1
XM_018995576.1
XM_018978874.1
XM_018970004.1
XM_018972818.1
XM_018991916.1
XM_018972043.1
XM_018964744.1
XM_019000785.1
XM_018980131.1
XM_018991090.1
XR_001994237.1
XM_018990665.1
XM_018975590.1
XM_018978044.1
XM_018983873.1
XM_018998879.1
XM_018965790.1
XM_018949984.1
XM_018972167.1
XM_019000069.1
XM_019003189.1
XM_018967836.1
XM_018955951.1
XM_018951911.1
XM_018975990.1
XM_018971198.1
XM_018958678.1
XM_018971958.1
XM_018985510.1
XM_018990349.1
XM_018952195.1
XM_018990505.1
XM_018966696.1
XR_001998014.1
XM_018952984.1
XM_018969355.1
XR_001999803.1
XR_001999681.1
XM_018950444.1
XM_018960781.1
XM_018965688.1
XM_018975398.1
XM_018986450.1
XM_019003008.1
XM_018959718.1
XM_018996940.1
XM_018956398.1
XM_018975757.1
XM_018972175.1
XM_018969980.1
XM_018962259.1
XM_018977373.1
XM_018983339.1
XM_018989853.1
XM_018966905.1
XM_018953176.1
XM_018985530.1
XM_018979072.1
XM_018950496.1
XM_018956620.1
XM_018962975.1
XM_018974801.1
XM_018965767.1
XM_019004362.1
XM_018989401.1
XM_018985264.1
XM_018979065.1
XM_018958147.1
XM_018958037.1
XM_018965053.1
XM_018975312.1
XM_018972577.1
XM_018976278.1
XM_018986987.1
XM_018965781.1
XM_019004458.1
XM_018953203.1
XM_018990435.1
XM_018983576.1
XM_018980628.1
XM_018969640.1
XM_018959982.1
XM_018980254.1
XM_018964994.1
XM_018999520.1
XM_018951617.1
XM_018989507.1
XM_018990649.1
XM_018959167.1
XM_018999020.1
XR_001994820.1
XM_018952676.1
XM_019000934.1
XM_018977071.1
XM_018955614.1
XM_018952857.1
XM_018966039.1
XM_018983621.1
XM_018981214.1
XM_018992325.1
XM_018959164.1
XM_018973794.1
XM_018996597.1
XM_019001647.1
XM_018965864.1
XM_018960038.1
XR_002000820.1
XM_019000983.1
XR_001997657.1
XM_018985947.1
XM_019001417.1
XM_019004986.1
XM_018989955.1
XM_018981135.1
XM_018964738.1
XM_018963712.1
XM_018985079.1
XR_001999138.1
XR_001998728.1
XM_018949729.1
XM_018994972.1
XM_018979000.1
XM_018961968.1
XR_001995850.1
XR_001999149.1
XM_018956375.1
XM_018983906.1
XM_018964048.1
XM_018991848.1
XM_018957224.1
XM_018996863.1
XM_018958829.1
XM_018973972.1
XM_018959035.1
XM_018968003.1
XM_018989985.1
XM_018986500.1
XM_018990372.1
XM_018950226.1
XR_001995525.1
XR_001999849.1
XM_018964691.1
XM_019000146.1
XM_018961986.1
XM_018987771.1
XM_018983590.1
XM_018983185.1
XM_018973205.1
XR_002001006.1
XM_018990755.1
XM_018972064.1
XM_018987780.1
XM_018992497.1
XM_018975535.1
XM_018955394.1
XM_018980689.1
XM_018950756.1
XM_019000104.1
XM_018953553.1
XM_018990190.1
XR_001998269.1
XM_018963568.1
XM_018993430.1
XM_018949742.1
XM_018955883.1
XM_018978783.1
XM_018990992.1
XM_018979197.1
XM_018969129.1
XR_001998633.1
XM_018963160.1
XM_019004990.1
XM_018989989.1
XM_018973412.1
XM_018967419.1
XM_019002019.1
XM_019000930.1
XM_018969127.1
XM_018987464.1
XM_018965411.1
XM_018985251.1
XM_018984501.1
XM_019000850.1
XM_018993898.1
XM_018989990.1
XM_018978344.1
XM_019001239.1
XR_001998842.1
XM_018973069.1
XM_018992659.1
XM_018992301.1
XM_018967953.1
XM_018951889.1
XR_001999683.1
XM_018952939.1
XM_018999813.1
XM_018987831.1
XM_018968014.1
XM_018965484.1
XM_018995869.1
XM_019004203.1
XM_018980976.1
XM_018991091.1
XM_018975104.1
XM_019002211.1
XM_018975213.1
XM_018988164.1
XM_019003493.1
XM_018965387.1
XM_018970972.1
XR_001998270.1
XM_018952593.1
XM_019000576.1
XM_018973427.1
XM_018995087.1
XM_019004985.1
XM_019001176.1
XM_018967875.1
XM_018993128.1
XM_018965917.1
XM_018989214.1
XM_018983041.1
XM_018983016.1
XM_018968476.1
XM_018969874.1
XM_018996842.1
XM_019004709.1
XR_001996464.1
XM_018975322.1
XM_018982563.1
XM_018988137.1
XR_001996540.1
XM_018980161.1
XM_018972590.1
XM_018968516.1
XM_018986244.1
XM_018970569.1
XM_018959474.1
XM_019005017.1
XM_018956456.1
XM_018996848.1
XM_019002608.1
XM_018986977.1
XM_018970139.1
XM_018951245.1
XM_018956860.1
XM_018988725.1
XR_001996737.1
XM_018996649.1
XM_018968265.1
XM_018960418.1
XM_019000011.1
XM_018976088.1
XM_018955047.1
XM_018972339.1
XM_018964179.1
XM_018999067.1
XR_001997564.1
XM_018976472.1
XM_019003475.1
XM_018966635.1
XM_018984330.1
XM_019001192.1
XM_018957873.1
XM_018950578.1
XM_018961440.1
XM_018995154.1
XM_019001981.1
XM_018955257.1
XM_018987592.1
XM_018950290.1
XM_018950955.1
XM_018952136.1
XM_018969744.1
XR_001998267.1
XM_019000149.1
XM_018977157.1
XM_018961775.1
XM_018956905.1
XM_018967952.1
XM_018951367.1
XM_018980980.1
XM_018990889.1
XM_018990490.1
XM_018974996.1
XM_018983405.1
XM_018953039.1
XM_018995816.1
XM_018988987.1
XM_019000969.1
XM_018990500.1
XM_018973665.1
XM_018996577.1
XM_018993617.1
XM_018979720.1
XM_018991034.1
XM_018967703.1
XM_018962431.1
XM_018983086.1
XM_018969427.1
XM_018982228.1
XM_018987778.1
XM_018963677.1
XM_018962101.1
XR_001998268.1
XM_018968480.1
XM_019004826.1
XR_001995963.1
XM_018954497.1
XM_019003131.1
XM_019001627.1
XM_018990037.1
XM_018972526.1
XM_018999280.1
XM_018969500.1
XM_018952149.1
XM_018973489.1
XM_018977897.1
XM_019000545.1
XM_019004361.1
XM_019004230.1
XM_018992500.1
XM_018970425.1
XM_018950006.1
XM_018996117.1
XM_018970419.1
XM_018985560.1
XM_018975314.1
XM_018963048.1
XM_018977716.1
XM_018971960.1
XM_018951661.1
XM_018951564.1
XM_018993674.1
XM_018973899.1
XM_018998888.1
XM_018964010.1
XM_018999579.1
XM_018967954.1
XM_018965845.1
XM_018967489.1
XM_018960518.1
XM_018987983.1
XR_001994531.1
XM_018990833.1
XM_018966884.1
XR_001996188.1
XR_001998273.1
XM_018952398.1
XM_018990906.1
XM_018959279.1
XM_018990624.1
XR_001996083.1
XR_002000931.1
XM_018970732.1
XM_018977333.1
XM_019002693.1
XM_018953457.1
XM_018985474.1
XM_018985473.1
XM_018961470.1
XM_018973242.1
XM_018969923.1
XM_018952969.1
XM_018960194.1
XM_018974953.1
XM_018951193.1
XM_018986330.1
XM_018955850.1
XM_018992205.1
XR_002000701.1
XM_018951499.1
XM_018954200.1
XM_018993559.1
XM_018971619.1
XM_018977460.1
XM_018963978.1
XM_018963674.1
XM_018981880.1
XM_018968324.1
XM_018951047.1
XM_018953932.1
XM_018978045.1
XM_018987922.1
XM_018975038.1
XM_018969347.1
XM_018977932.1
XM_018965527.1
XM_018961765.1
XM_018995073.1
XM_019002272.1
XM_018988538.1
XM_018981937.1
XM_018982371.1
XM_018959845.1
XM_018955336.1
XM_018953092.1
XM_018997302.1
XM_018991583.1
XM_018977714.1
XM_018952765.1
XM_018990528.1
XM_018974048.1
XM_018990907.1
XM_018975051.1
XR_001996229.1
XM_018975268.1
XM_018955383.1
XM_018988530.1
XM_018953056.1
XR_001998086.1
XM_018979810.1
XM_018972259.1
XM_018993435.1
XM_018970774.1
XM_018955875.1
XM_018971226.1
XM_018981519.1
XM_018988628.1
XM_018978345.1
XM_018981405.1
XM_018958905.1
XM_018963408.1
XM_018971145.1
XM_018961579.1
XM_018950063.1
XM_018954238.1
XM_018983728.1
XM_018984714.1
XM_018967570.1
XM_018981138.1
XM_018967986.1
XM_018973615.1
XM_018953205.1
XM_018996943.1
XM_018987661.1
XM_019001367.1
XM_018971731.1
XM_018952851.1
XM_019001452.1
XM_018958521.1
XM_018983729.1
XM_018952869.1
XM_018954212.1
XM_018989748.1
XM_018954345.1
XM_018992719.1
XM_019002241.1
XR_001996048.1
XM_018979179.1
XM_018982435.1
XM_018994215.1
XM_019003534.1
XM_019003163.1
XM_018998292.1
XR_001994931.1
XM_018987051.1
XM_019002454.1
XM_018965751.1
XM_019001349.1
XM_018988327.1
XM_018969420.1
XM_018978116.1
XM_018992082.1
XM_018957618.1
XM_018958946.1
XM_018979201.1
XM_018971652.1
XM_018962208.1
XM_018976110.1
XR_001994852.1
XM_018953453.1
XM_018961330.1
XM_018996820.1
XM_018983409.1
XM_018992755.1
XM_018982145.1
XM_018982126.1
XM_018993064.1
XM_018980392.1
XM_018992749.1
XM_018974223.1
XM_018988870.1
XM_018950791.1
XM_018989660.1
XR_001998249.1
XM_018969774.1
XM_019002390.1
XM_018980593.1
XM_018997157.1
XM_018954060.1
XM_018966148.1
XM_019001706.1
XM_018956067.1
XM_018958297.1
XM_018973004.1
XR_001998149.1
XM_018973400.1
XR_001996082.1
XM_018974351.1
XM_018957823.1
XM_018979022.1
XM_018953201.1
XM_018992389.1
XM_018978537.1
XM_019005118.1
XR_001999203.1
XM_018949870.1
XM_018993007.1
XM_018967229.1
XM_018956286.1
XM_018998808.1
XM_019004803.1
XM_018971153.1
XM_018992225.1
XM_018983091.1
XR_001999414.1
XM_018962854.1
XM_018968114.1
XM_018968006.1
XM_018984959.1
XM_018987699.1
XM_019004476.1
XM_018950647.1
XM_018984442.1
XR_001999697.1
XM_019003827.1
XM_018965204.1
XR_002000264.1
XM_018975055.1
XM_018980000.1
XM_018963956.1
XR_002000229.1
XM_018973047.1
XM_018961148.1
XM_018955554.1
XM_018967894.1
XR_002000066.1
XM_018989055.1
XM_018988951.1
XM_018974183.1
XR_001996133.1
XM_018950889.1
XM_018976722.1
XM_018985932.1
XM_018976451.1
XM_018978546.1
XM_019003485.1
XR_002000497.1
XM_018967699.1
XM_018981689.1
XM_018996735.1
XM_018978974.1
XM_018955231.1
XM_018989434.1
XM_018996380.1
XM_018972469.1
XM_018988454.1
XM_018951682.1
XM_018989851.1
XM_018974523.1
XM_018973049.1
XM_018968701.1
XM_018958885.1
XM_018955737.1
XM_018983133.1
XM_018977613.1
XM_018989461.1
XM_018964054.1
XM_018984791.1
XM_018980095.1
XM_019001475.1
XM_018993354.1
XM_018995435.1
XM_018950968.1
XM_018969097.1
XR_001998271.1
XM_018953776.1
XM_018998014.1
XM_018996924.1
XM_018974819.1
XM_018979377.1
XM_018987719.1
XR_001996185.1
XM_018979579.1
XR_002000845.1
XM_018953221.1
XM_018998408.1
XM_019002521.1
XM_018956135.1
XM_018980480.1
XM_018955317.1
XM_018972511.1
XM_018986261.1
XM_018973328.1
XM_018991304.1
XM_019004569.1
XM_019004830.1
XM_018989991.1
XM_018985685.1
XM_018971959.1
XM_018999379.1
XR_001995212.1
XM_018977507.1
XM_018966437.1
XM_018980085.1
XM_018969002.1
XM_018999241.1
XM_018967613.1
XM_018989993.1
XM_018988684.1
XM_018973413.1
XM_018967161.1
XM_018960756.1
XM_018972759.1
XM_018997036.1
XM_018992158.1
XM_018970895.1
XM_019000103.1
XM_018958860.1
XM_018991569.1
XM_018969721.1
XM_018991099.1
XM_018980141.1
XM_018976097.1
XM_018990634.1
XM_019001456.1
XM_018958828.1
XM_018993242.1
XM_018958310.1
XM_018960295.1
XM_018976279.1
XM_018971520.1
XM_019001377.1
XM_019000105.1
XM_018977387.1
XM_018975663.1
XM_018950102.1
XM_018997567.1
XM_018975989.1
XM_018954638.1
XM_019002158.1
XR_001999558.1
XM_018959847.1
XM_018977037.1
XM_018953195.1
XM_018963303.1
XM_019000174.1
XM_018978190.1
XR_001994164.1
XR_001996478.1
XM_018986693.1
XM_018993562.1
XM_019002058.1
XM_018989997.1
XM_018951991.1
XM_018977900.1
XR_002001159.1
XM_018956975.1
XM_018992121.1
XM_018967718.1
XM_018955707.1
XM_018996686.1
XM_018963154.1
XM_018968277.1
XM_018987923.1
XM_018954974.1
XM_018977680.1
XM_018964988.1
XM_018968561.1
XM_018978479.1
XM_018971160.1
XM_018952686.1
XM_018969264.1
XM_018953102.1
XM_018958745.1
XM_018982556.1
XM_018953591.1
XM_018968740.1
XM_018975593.1
XR_001995383.1
XM_018977568.1
XM_018985272.1
XM_018971817.1
XM_019002169.1
XM_019002254.1
XM_018991190.1
XM_018985130.1
XM_019004806.1
XM_018988512.1
XR_001998056.1
XM_018968167.1
XM_019004968.1
XM_018972992.1
XM_018986553.1
XM_018952632.1
XM_018971512.1
XM_018959893.1
XM_018961800.1
XM_018967639.1
XM_018976277.1
XM_018984588.1
XR_001998844.1
XM_018965561.1
XM_018973653.1
XM_018950563.1
XM_018965574.1
XM_018996944.1
XM_018994707.1
XM_018968294.1
XM_018998795.1
XM_018956863.1
XM_018975072.1
XM_018962819.1
XM_018977514.1
XM_019002166.1
XM_018951916.1
XM_018985882.1
XM_018999056.1
XM_018990773.1
XM_018993195.1
XM_018961776.1
XM_018996035.1
XM_018949999.1
XM_018953422.1
XM_018952721.1
XM_018979607.1
XM_018968470.1
XM_018996978.1
XM_018978668.1
XR_001995542.1
XM_018974175.1
XM_018982167.1
XM_018958748.1
XM_018961040.1
XM_018968962.1
XM_018964692.1
XM_018967784.1
XM_019001275.1
XM_018958647.1
XM_018989840.1
XM_019001388.1
XM_018959881.1
XM_018976948.1
XM_018969375.1
XM_018995826.1
XM_018979651.1
XM_018995637.1
XR_001998923.1
XM_018996793.1
XM_018977969.1
XM_018954328.1
XM_018959185.1
XM_018974712.1
XM_018989354.1
XM_018992953.1
XM_018955225.1
XM_018975394.1
XM_018996487.1
XM_018986035.1
XM_018998498.1
XM_018952316.1
XM_018988441.1
XM_018982924.1
XM_018984000.1
XR_001996240.1
XM_018999564.1
XM_018985094.1
XM_018990344.1
XM_018968572.1
XM_018984011.1
XM_019003757.1
XM_018996360.1
XR_001997135.1
XM_019002996.1
XM_018994412.1
XM_018952962.1
XR_001995343.1
XM_018969011.1
XM_018984324.1
XM_018966559.1
XM_018952546.1
XM_018988944.1
XM_018990987.1
XM_018957431.1
XM_018975054.1
XM_018962551.1
XM_018978643.1
XM_018955146.1
XM_018965553.1
XM_018978477.1
XM_019001443.1
XM_018950412.1
XM_018976108.1
XM_018960376.1
XM_018975795.1
XM_018957771.1
XM_018974364.1
XM_019004312.1
XM_018980879.1
XM_018974225.1
XM_018985433.1
XM_018953096.1
XM_018958907.1
XM_018979126.1
XM_018965074.1
XM_018974870.1
XM_018983776.1
XM_018989733.1
XR_001995437.1
XM_018957664.1
XM_018955246.1
XM_018970375.1
XM_018962546.1
XM_018981900.1
XM_018957085.1
XR_001997171.1
XM_018975040.1
XM_018983184.1
XM_018969494.1
XM_018959200.1
XM_018957490.1
XM_018963496.1
XM_018968922.1
XM_018987769.1
XM_018971536.1
XM_018997469.1
XM_018969340.1
XM_018954533.1
XM_018964851.1
XM_018992273.1
XM_018982903.1
XM_019002363.1
XM_018993441.1
XM_018999934.1
XM_018949750.1
XM_019004228.1
XM_018958966.1
XM_018962550.1
XM_019004807.1
XR_001999256.1
XM_018970770.1
XM_018977898.1
XM_018997908.1
XR_002001166.1
XM_018963214.1
XM_018964429.1
XM_018995673.1
XM_018996832.1
XM_018964536.1
XM_018961048.1
XR_001995068.1
XM_018986760.1
XM_018963184.1
XM_018976276.1
XM_019003846.1
XM_018980736.1
XM_018954664.1
XM_018985875.1
XM_018951732.1
XM_018974115.1
XM_018957432.1
XM_018995406.1
XM_018956598.1
XM_018981232.1
XR_002001121.1
XM_018961525.1
XM_018971589.1
XM_018998308.1
XM_018998750.1
XM_018990168.1
XM_018967609.1
XM_018988404.1
XM_018968482.1
XM_018989962.1
XM_018956619.1
XM_019005185.1
XR_001996477.1
XM_018962190.1
XM_018952875.1
XM_019002463.1
XM_018997496.1
XM_018952456.1
XM_018958740.1
XM_018973681.1
XM_018953022.1
XM_018990689.1
XM_018979382.1
XM_018955513.1
XM_018966838.1
XM_018984293.1
XM_018978727.1
XM_019004294.1
XM_018953593.1
XM_018978644.1
XM_019001917.1
XM_018952208.1
XM_018977136.1
XM_018979824.1
XM_019003758.1
XR_001998340.1
XM_018969675.1
XM_018961399.1
XM_018962249.1
XM_018997581.1
XR_001994791.1
XR_001997677.1
XM_018988613.1
XM_018968563.1
XM_018974092.1
XM_018995145.1
XM_018970150.1
XM_018981140.1
XM_018975602.1
XM_018976990.1
XM_018979131.1
XM_018972297.1
XM_018978596.1
XM_019004838.1
XM_018984717.1
XM_018962827.1
XM_019000372.1
XM_019001817.1
XM_018980740.1
XM_018958089.1
XM_018977268.1
XM_018953466.1
XR_001997422.1
XM_018988298.1
XM_018955615.1
XM_018969528.1
XM_018987928.1
XM_018970939.1
XM_018995210.1
XM_018960402.1
XM_018972661.1
XM_018956360.1
XM_018954403.1
XM_018992841.1
XM_018967659.1
XM_018966189.1
XR_001996549.1
XM_019004783.1
XM_018951120.1
XM_018993979.1
XM_018996083.1
XM_018984595.1
XM_018974760.1
XM_018983568.1
XM_018951797.1
XM_018986808.1
XM_018974585.1
XM_018990460.1
XM_018973866.1
XM_018974338.1
XM_018969659.1
XM_018966924.1
XM_018955001.1
XM_018960070.1
XR_001998969.1
XM_018976107.1
XM_018982980.1
XM_018958906.1
XM_018971141.1
XM_018997507.1
XM_018965489.1
XM_018993802.1
XM_018968159.1
XM_018961526.1
XM_018960978.1
XM_019003228.1
XM_018977382.1
XM_018952196.1
XM_019005113.1
XM_018980890.1
XM_018986551.1
XM_018983092.1
XM_018973174.1
XM_018956784.1
XM_018969300.1
XM_018982882.1
XM_018963345.1
XM_018959457.1
XM_018950627.1
XM_018959898.1
XM_019004015.1
XM_018964354.1
XM_018991685.1
XR_001995083.1
XM_018988972.1
XM_018973887.1
XM_018968017.1
XM_018993939.1
XM_018957717.1
XM_018970210.1
XM_018982488.1
XM_018980854.1
XM_018963436.1
XR_001998492.1
XM_018993099.1
XM_018973390.1
XM_018972143.1
XM_018968790.1
XM_018956953.1
XR_001999780.1
XM_018977794.1
XM_018951659.1
XM_018980334.1
XM_018994100.1
XM_018999187.1
XM_018998252.1
XR_001997252.1
XM_018989114.1
XM_018990373.1
XM_018955338.1
XM_018988202.1
XM_018985833.1
XM_018958386.1
XM_018979030.1
XM_018950125.1
XM_018950879.1
XM_018980104.1
XM_018959685.1
XM_019001236.1
XM_018988665.1
XM_019000683.1
XM_018968481.1
XM_018980592.1
XM_019001149.1
XM_018965392.1
XM_018980498.1
XM_018956208.1
XM_018990735.1
XM_019003400.1
XM_018983905.1
XM_018997972.1
XM_019004256.1
XM_018983018.1
XM_018971686.1
XM_018985801.1
XM_018991974.1
XM_018970785.1
XM_018997045.1
XM_018987775.1
XM_019003647.1
XM_018981031.1
XM_018964676.1
XM_018968087.1
XM_018970133.1
XR_001997935.1
XR_001999403.1
XM_018968536.1
XM_018956193.1
XM_018973042.1
XM_018959384.1
XM_018990657.1
XM_018974603.1
XR_001995718.1
XM_018983904.1
XM_018959953.1
XM_018954726.1
XM_018964787.1
XM_018961571.1
XM_018965105.1
XM_018973316.1
XR_001998970.1
XM_018987472.1
XM_019002438.1
XM_019000916.1
XM_018951575.1
XM_018962180.1
XM_018988401.1
XM_018951968.1
XM_018954229.1
XM_018957818.1
XM_018969955.1
XM_018965758.1
XR_001996413.1
XM_018973030.1
XM_018967895.1
XM_019000108.1
XM_018974390.1
XR_001997555.1
XM_018961893.1
XM_018993863.1
XM_018971752.1
XM_019004565.1
XM_018965978.1
XM_018989705.1
XM_018979019.1
XM_018957736.1
XM_018967957.1
XM_018965757.1
[truncated: 11,200 more rows]
