# Supplementary material for: Genome-wide identification and characterization of long non-coding RNAs conferring resistance to Colletotrichum gloeosporioides in walnut (Juglans regia)
Source: BMC Genomics. 2021 Jan 6;22:15. doi: 10.1186/s12864-020-07310-6 (PMC7789297; doi:10.1186/s12864-020-07310-6)
Supplement: Supplementary file 8 — Additional file 8: Table S8. The genes information of different modules in the WGCNA. [file 12864_2020_7310_MOESM8_ESM.xls]

## Sheet: 4_netcolor2gene
The genes information of different modules in the WGCNA
transcript_id	module
XM_018966266.1	violet
XM_018977273.1	violet
XM_018951511.1	lightcyan
XM_018980958.1	violet
XM_018996038.1	lightcyan
XM_018993002.1	grey
XM_018975858.1	grey
XM_018983977.1	grey
XM_019004561.1	violet
XM_018966262.1	violet
XM_018985357.1	violet
XM_018977271.1	violet
XM_018965999.1	grey
XR_001994434.1	grey
XM_019004740.1	lightcyan
XM_018990077.1	violet
XM_019003006.1	violet
XR_001995267.1	lightcyan
XM_018961901.1	lightcyan
XM_018981564.1	lightcyan
XM_018957957.1	violet
XM_019000973.1	lightcyan
XM_019004478.1	lightcyan
XM_018955385.1	grey
XM_018992364.1	lightcyan
XM_018952500.1	lightcyan
XM_018990033.1	violet
XM_018977063.1	lightcyan
XM_018957021.1	grey
XM_018965903.1	lightcyan
XM_019002858.1	violet
XM_019001575.1	lightcyan
XM_018952625.1	grey
XM_018950158.1	bisque4
XM_018970304.1	lightcyan
XM_018958839.1	violet
XM_018957955.1	violet
XM_018967993.1	grey
XM_018993244.1	lightcyan
XM_018969729.1	violet
XM_018980794.1	lightcyan
XM_018962538.1	white
XM_018992351.1	violet
XM_018950392.1	lightcyan
XM_019001624.1	lightcyan
XM_019000003.1	lightcyan
XM_018979970.1	violet
XM_018958870.1	violet
XM_018962646.1	lightcyan
XM_018995788.1	lightcyan
XM_018990445.1	grey
XM_018989616.1	violet
XM_018974890.1	violet
XM_018973978.1	grey
XM_019005214.1	lightcyan
XM_018954884.1	grey
XM_018977885.1	lightcyan
XM_018965320.1	violet
XM_018953810.1	violet
XM_018998035.1	violet
XM_018963439.1	violet
XM_018957086.1	violet
XM_018973350.1	white
XM_018960159.1	grey
XM_018972883.1	lightcyan
XM_018976519.1	violet
XM_018960929.1	lightcyan
XM_018961841.1	grey
XM_018982360.1	mediumpurple4
XM_018965964.1	orangered1
XM_018970296.1	grey
XM_018964876.1	white
XM_018972654.1	violet
XM_018978230.1	lightgreen
XM_018981360.1	grey
XM_018955588.1	violet
XM_018971782.1	mediumpurple4
XM_018969730.1	violet
XM_019000124.1	lightcyan
XM_018976187.1	violet
XM_018997868.1	lightcyan
XM_019002348.1	lightcyan
XM_018997876.1	violet
XM_018954122.1	violet
XM_018956722.1	violet
XM_018990027.1	violet
XM_018959971.1	lightcyan
XM_018993260.1	violet
XM_018971084.1	lightcyan
XM_018970713.1	violet
XR_001998280.1	lightcyan
XM_018992463.1	lightcyan
XM_018952210.1	lightyellow
XM_018977962.1	violet
XR_001998749.1	grey
XM_018992922.1	violet
XM_018977275.1	orangered1
XM_018991092.1	violet
XM_018983890.1	violet
XM_018951915.1	lightyellow
XM_018991983.1	lightyellow
XM_018993471.1	violet
XM_018969156.1	lightcyan
XM_018956740.1	grey
XM_018981946.1	grey
XM_018972307.1	lightcyan
XM_018975531.1	violet
XM_018980012.1	lightcyan
XM_018991956.1	orange
XM_018968828.1	violet
XM_019004544.1	lightcyan
XM_018970679.1	violet
XM_018950188.1	orangered1
XM_018995297.1	lightcyan
XM_018968475.1	violet
XM_018961166.1	mediumpurple4
XM_018954313.1	mediumpurple4
XM_018982429.1	orangered1
XM_019001802.1	lightcyan
XM_018983301.1	violet
XM_018999959.1	violet
XR_002000335.1	lightcyan
XM_018978971.1	lightcyan
XM_018994411.1	bisque4
XM_018995605.1	orangered1
XM_018998626.1	violet
XM_018996313.1	grey
XM_018972890.1	violet
XM_018957352.1	violet
XM_018956099.1	violet
XM_018992044.1	lightcyan
XM_018955853.1	lightcyan
XM_018969903.1	lightcyan
XM_019004567.1	lightcyan
XM_018974519.1	white
XM_018996424.1	lightcyan
XM_018997915.1	mediumpurple4
XM_018966405.1	lightcyan
XR_001996875.1	lightcyan
XM_018954249.1	grey
XM_018963603.1	violet
XM_018962443.1	lightcyan
XM_018981876.1	violet
XM_018971769.1	mediumpurple4
XM_018979418.1	grey
XM_019000202.1	lightcyan
XM_018979037.1	lightcyan
XM_018977871.1	mediumpurple4
XM_018956137.1	grey
XM_019000827.1	white
XM_018995831.1	lightcyan
XM_018968889.1	violet
XM_018991364.1	grey
XM_018967548.1	violet
XM_018978745.1	lightcyan
XM_018973959.1	lightyellow
XM_018982112.1	violet
XM_019000477.1	lightcyan
XM_018988880.1	grey
XM_018987092.1	lightcyan
XM_018962653.1	lightcyan
XM_018973888.1	grey
XM_018959686.1	orangered1
XM_018961500.1	violet
XM_018991206.1	violet
XM_018950419.1	grey
XM_018962236.1	grey
XM_018991609.1	lightcyan
XM_018984810.1	lightcyan
XM_018969404.1	grey
XM_019000328.1	lightcyan
XM_018979865.1	mediumpurple4
XM_018990051.1	lightcyan
XM_018997340.1	lightsteelblue1
XR_001999475.1	grey
XM_018951192.1	grey
XM_019003934.1	orangered1
XM_018994977.1	mediumpurple4
XM_018972554.1	violet
XM_018997187.1	lightcyan
XM_018990343.1	lightgreen
XM_018955836.1	lightcyan
XM_018995741.1	mediumpurple4
XM_018962021.1	mediumpurple4
XM_018972648.1	violet
XM_018957434.1	grey
XM_018964115.1	lightyellow
XM_018991720.1	lightcyan
XM_018974247.1	white
XM_018976797.1	violet
XM_018988564.1	lightcyan
XM_018984454.1	violet
XM_018999336.1	lightcyan
XR_001999083.1	violet
XM_018962325.1	violet
XM_018989841.1	violet
XR_001994411.1	violet
XM_018960724.1	lightcyan
XM_018990219.1	lightcyan
XM_018953528.1	violet
XM_018994394.1	lightsteelblue1
XM_018989735.1	violet
XM_018970048.1	mediumpurple4
XM_019001253.1	grey
XM_018991926.1	lightcyan
XM_018958038.1	violet
XM_018950128.1	violet
XM_018972137.1	violet
XR_001998880.1	lightcyan
XM_018984196.1	violet
XM_018978869.1	lightyellow
XM_018984801.1	lightcyan
XM_018996134.1	lightcyan
XM_019003799.1	violet
XM_018968024.1	lightyellow
XM_018950337.1	white
XM_018990963.1	lightcyan
XM_018992178.1	lightcyan
XM_018981243.1	orange
XM_018978491.1	mediumpurple4
XM_018969301.1	lightcyan
XM_018981033.1	grey
XM_018999271.1	violet
XM_018985952.1	brown2
XR_001999298.1	lightcyan
XM_018961116.1	lightyellow
XM_018956422.1	grey
XM_018979633.1	lightcyan
XM_018998856.1	violet
XM_018994846.1	lightcyan
XM_018976463.1	lightcyan
XM_018974893.1	violet
XM_018974759.1	mediumpurple4
XM_019004169.1	lightcyan
XM_018991421.1	lightcyan
XM_018977789.1	lightcyan
XM_019004471.1	lightcyan
XM_019003406.1	lightcyan
XM_018972653.1	violet
XM_018982487.1	bisque4
XM_018953491.1	mediumpurple4
XM_018952506.1	lightcyan
XM_018994048.1	lightcyan
XM_018995721.1	mediumpurple4
XM_018970303.1	violet
XM_018963561.1	darkseagreen3
XM_018951713.1	violet
XM_018998433.1	violet
XM_018960720.1	white
XM_018989394.1	lightcyan
XM_018989939.1	violet
XM_018950650.1	white
XM_018981502.1	lightcyan
XM_018994674.1	lightcyan
XM_018952774.1	lightcyan
XM_018998697.1	grey
XM_018993719.1	lightcyan
XM_018987658.1	mediumpurple4
XM_018952551.1	lightsteelblue1
XM_018951442.1	grey
XM_018973769.1	violet
XM_018956771.1	lightcyan
XM_018988654.1	lightcyan
XM_018996775.1	violet
XM_019002119.1	mediumpurple4
XM_018962328.1	lightcyan
XM_018989363.1	grey
XR_001998947.1	lightcyan
XM_019000474.1	lightcyan
XM_018964116.1	bisque4
XM_018975741.1	grey
XR_001998881.1	lightcyan
XM_018958347.1	lightcyan
XR_001998190.1	lightcyan
XM_018983249.1	mediumpurple4
XM_019001787.1	lightcyan
XR_001999072.1	lightsteelblue1
XM_018992451.1	white
XM_018996905.1	violet
XM_018972444.1	orangered1
XM_018964059.1	orangered1
XM_018981223.1	violet
XM_018987674.1	lightcyan
XM_018977509.1	lightcyan
XR_001995087.1	lightcyan
XM_018962809.1	violet
XM_018966608.1	lightcyan
XM_018999391.1	white
XM_019001023.1	lightcyan
XR_001997746.1	orangered1
XM_018984876.1	grey
XM_018966625.1	grey
XM_018986204.1	violet
XM_019001625.1	lightcyan
XM_018995775.1	lightcyan
XM_018981365.1	lightcyan
XM_018989183.1	white
XM_018971658.1	grey
XM_018990489.1	lightcyan
XM_018996241.1	grey
XM_019002033.1	lightcyan
XM_018996159.1	lightcyan
XM_019002483.1	lightcyan
XM_018995276.1	violet
XM_018960018.1	mediumpurple4
XM_018971215.1	violet
XR_001998188.1	violet
XM_018982426.1	orangered1
XM_018970787.1	lightcyan
XM_018978394.1	lightcyan
XM_018953544.1	lightcyan
XM_018993839.1	violet
XM_018995376.1	lightcyan
XM_018969658.1	violet
XM_018965471.1	violet
XM_019000769.1	lightcyan
XM_018970106.1	brown2
XM_018951905.1	grey
XM_018955555.1	violet
XM_018960456.1	lightcyan
XM_018984477.1	violet
XM_018997303.1	lightcyan
XM_018972004.1	lightcyan
XM_018965088.1	mediumpurple2
XM_018975015.1	violet
XM_018967448.1	violet
XM_018952677.1	grey
XM_018954844.1	lightcyan
XM_018987932.1	violet
XM_018999712.1	lightcyan
XM_018969003.1	orange
XM_018985513.1	lightyellow
XM_018953958.1	lightcyan
XM_018993396.1	violet
XM_018999165.1	mediumpurple4
XM_018988395.1	violet
XM_018960754.1	violet
XM_018969570.1	grey
XM_018986712.1	bisque4
XM_018986270.1	lightcyan
XM_018987169.1	lightcyan
XM_018963188.1	violet
XM_018991809.1	grey
XM_018983567.1	lightcyan
XM_018984794.1	lightcyan
XM_018949788.1	violet
XM_018978519.1	lightgreen
XM_018970534.1	violet
XM_018953435.1	indianred4
XM_019003298.1	mediumpurple4
XM_018965736.1	grey
XR_001994894.1	lightcyan
XM_018976877.1	lightcyan
XM_018964778.1	lightcyan
XM_018972295.1	lightcyan
XM_019002723.1	grey
XR_002000877.1	orangered1
XM_018991467.1	mediumpurple4
XM_018994296.1	violet
XM_018992523.1	lightcyan
XM_018960794.1	violet
XM_018997368.1	grey
XM_018994398.1	violet
XM_019001019.1	lightcyan
XM_019003470.1	lightcyan
XM_018959586.1	violet
XM_019003793.1	mediumpurple4
XM_018998148.1	violet
XM_018987390.1	violet
XM_018979110.1	lightyellow
XM_018985170.1	mediumpurple4
XM_018956571.1	lightcyan
XM_018950120.1	violet
XM_018984481.1	violet
XM_018966995.1	violet
XR_001995377.1	lightcyan
XM_018961562.1	violet
XM_018963902.1	mediumpurple4
XM_018974161.1	lightcyan
XM_018980031.1	mediumpurple4
XM_018951763.1	violet
XM_018985078.1	violet
XM_018994673.1	lightcyan
XM_019005044.1	lightcyan
XM_018955308.1	lightcyan
XM_018994200.1	lightyellow
XM_018968160.1	orangered1
XM_019003759.1	lightcyan
XM_018998617.1	lightcyan
XM_018991370.1	lightcyan
XM_018962233.1	darkorange
XM_018963724.1	lightgreen
XM_018986018.1	lightyellow
XM_018971742.1	violet
XR_001997133.1	lightcyan
XM_018984365.1	grey
XM_018962181.1	grey
XM_018963740.1	mediumpurple4
XM_018980855.1	grey
XM_019003689.1	lightcyan
XM_018971449.1	white
XR_001998768.1	lightcyan
XM_018987370.1	mediumpurple4
XM_018962573.1	violet
XM_018968018.1	white
XM_018992377.1	orangered1
XM_018984286.1	lightcyan
XM_018975640.1	orangered1
XM_018992130.1	lightyellow
XM_019004350.1	violet
XM_019001255.1	grey
XR_001998060.1	violet
XM_018985758.1	lightyellow
XM_019002780.1	grey
XM_018954999.1	bisque4
XM_018951372.1	violet
XM_018976496.1	lightcyan
XM_018953276.1	lightcyan
XM_018971143.1	grey
XM_019002256.1	violet
XM_018982774.1	violet
XM_018999225.1	lightcyan
XM_018954829.1	violet
XM_018991033.1	mediumpurple4
XM_018954451.1	lightcyan
XM_018988262.1	lightcyan
XM_018981107.1	orange
XR_002000910.1	lightcyan
XM_018991573.1	mediumpurple4
XM_018982850.1	lightcyan
XM_018993204.1	lightcyan
XM_018973842.1	orangered1
XM_019001021.1	indianred4
XM_018971640.1	violet
XM_018986381.1	violet
XM_018982963.1	violet
XM_018964790.1	violet
XM_018976577.1	violet
XM_018979092.1	lightcyan
XR_001995318.1	lightcyan
XM_018983196.1	violet
XM_018997919.1	lightcyan
XR_001996192.1	lightcyan
XM_019004858.1	lightcyan
XM_018999977.1	orangered1
XM_018951110.1	violet
XM_018992673.1	lightcyan
XM_018985482.1	lightcyan
XM_018963607.1	mediumpurple4
XM_018994859.1	violet
XM_018986394.1	lightcyan
XM_018992829.1	violet
XM_018964934.1	mediumpurple4
XM_018979493.1	mediumpurple4
XM_018984407.1	bisque4
XM_018956584.1	orangered1
XM_018960388.1	lightcyan
XM_018990497.1	grey
XM_018965455.1	lightyellow
XM_018951413.1	lightcyan
XM_018978252.1	violet
XM_018952184.1	violet
XM_019001796.1	violet
XM_018957758.1	lightcyan
XM_018980091.1	lightcyan
XM_019004436.1	bisque4
XM_018978861.1	orangered1
XM_018964698.1	bisque4
XM_018995950.1	lightcyan
XM_018952781.1	grey
XM_018987750.1	violet
XM_018957881.1	violet
XM_018954059.1	grey
XM_018985122.1	orangered1
XM_019000944.1	grey
XM_018967834.1	orange
XM_018964886.1	mediumpurple4
XM_018979343.1	lightyellow
XM_018966682.1	violet
XM_018983847.1	orange
XM_019001014.1	lightcyan
XM_018982432.1	lightcyan
XM_018968416.1	orangered1
XM_019003499.1	violet
XM_018952329.1	orangered1
XM_018976574.1	lightcyan
XM_018983537.1	lightcyan
XM_018996263.1	violet
XM_018975325.1	orangered1
XM_018953536.1	lightcyan
XM_018954540.1	lightyellow
XM_018990267.1	orangered1
XM_018961393.1	violet
XM_018997793.1	mediumpurple4
XM_018989462.1	violet
XR_001996773.1	lightcyan
XM_018978393.1	grey
XM_018961205.1	violet
XM_018978704.1	lightcyan
XM_018956723.1	darkturquoise
XM_018980982.1	bisque4
XM_019002303.1	grey
XM_018985020.1	mediumpurple4
XM_018981250.1	violet
XM_018969519.1	lightcyan
XM_018964286.1	lightyellow
XM_018956788.1	grey
XM_018950651.1	lightcyan
XM_018955869.1	lightcyan
XM_018973644.1	mediumpurple4
XM_018991755.1	lightgreen
XM_018968617.1	lightcyan
XM_018956572.1	lightcyan
XM_018953402.1	lightcyan
XM_018973601.1	grey
XM_018976448.1	orangered1
XM_018983081.1	violet
XM_018998254.1	violet
XM_018969503.1	lightcyan
XM_019002637.1	grey
XR_001996403.1	lightcyan
XM_019001024.1	lightcyan
XM_018994953.1	lightcyan
XM_018994143.1	lightcyan
XM_018950119.1	violet
XM_018977733.1	orangered1
XM_018992669.1	lightcyan
XM_018978828.1	violet
XM_018952494.1	violet
XM_018985042.1	lightcyan
XM_018986823.1	mediumpurple4
XM_019002217.1	orangered1
XM_018971631.1	bisque4
XM_018982970.1	violet
XM_018990969.1	orange
XM_018984778.1	violet
XR_001997742.1	lightcyan
XM_019002842.1	violet
XM_018979505.1	mediumpurple4
XM_018976736.1	violet
XR_002000342.1	violet
XM_018997611.1	violet
XM_018968868.1	orangered1
XM_018992796.1	mediumpurple4
XM_018958548.1	darkturquoise
XM_018950391.1	grey
XM_018961606.1	violet
XM_018999348.1	violet
XM_018955368.1	violet
XM_018976590.1	orangered1
XM_018962848.1	orangered1
XM_018971531.1	white
XM_018987171.1	mediumpurple4
XM_018950970.1	lightcyan
XM_018998874.1	violet
XM_018953278.1	lightcyan
XM_019004175.1	lightcyan
XR_001998242.1	lightcyan
XM_018959968.1	violet
XM_018967989.1	orangered1
XM_019002487.1	lightcyan
XM_018982047.1	lightcyan
XM_018969164.1	orangered1
XR_001995900.1	lightcyan
XM_018973961.1	lightcyan
XM_018982568.1	lightcyan
XM_019001118.1	grey
XM_018988645.1	mediumpurple4
XM_018969221.1	mediumpurple4
XM_018954572.1	bisque4
XM_018951223.1	grey
XM_018949759.1	lightcyan
XM_018998089.1	violet
XM_018983636.1	grey
XM_018998627.1	violet
XR_001996480.1	lightcyan
XM_018952674.1	mediumpurple4
XM_018976221.1	violet
XM_018994054.1	mediumpurple4
XM_018958838.1	violet
XM_018976556.1	mediumpurple4
XM_018959572.1	violet
XM_018961158.1	orangered1
XM_018982567.1	darkturquoise
XM_018992910.1	violet
XM_018979122.1	white
XM_018991351.1	bisque4
XM_019003491.1	mediumpurple4
XM_018951279.1	white
XM_018972169.1	grey
XR_001996963.1	lightcyan
XM_018999785.1	grey
XM_019001749.1	lightcyan
XM_018964130.1	lightyellow
XM_018993556.1	indianred4
XM_018954979.1	violet
XM_019003488.1	mediumpurple4
XM_018984370.1	lightcyan
XM_018992271.1	violet
XM_018956688.1	lightyellow
XM_018963761.1	orangered1
XM_018969471.1	violet
XM_018982230.1	brown2
XM_018995672.1	violet
XM_018994845.1	lightcyan
XM_018988523.1	violet
XM_018992043.1	lightcyan
XM_018988117.1	lightyellow
XM_018986841.1	violet
XM_018983864.1	lightcyan
XM_018967845.1	orangered1
XM_018960543.1	mediumpurple4
XM_018956743.1	violet
XM_018981354.1	lightcyan
XM_018974446.1	violet
XM_018962701.1	grey
XM_019004030.1	orangered1
XM_018995907.1	violet
XM_018994596.1	violet
XM_018972231.1	violet
XM_018980369.1	grey
XM_018991769.1	lightcyan
XM_019004219.1	violet
XM_018976857.1	lightcyan
XM_018950393.1	orangered1
XM_018996778.1	violet
XM_018997190.1	bisque4
XM_018996517.1	lightyellow
XM_018960207.1	lightcyan
XM_018951791.1	grey
XM_018995805.1	grey
XM_019001082.1	lightcyan
XR_001996245.1	darkturquoise
XM_018987897.1	bisque4
XM_018972640.1	bisque4
XM_018969130.1	violet
XM_018993472.1	violet
XM_018969005.1	violet
XM_018994978.1	grey
XM_018993393.1	lightcyan
XM_018962836.1	lightcyan
XM_018962044.1	lightcyan
XM_018992547.1	violet
XM_019004796.1	grey
XM_018978712.1	white
XM_018995704.1	bisque4
XM_018976345.1	orangered1
XM_018961715.1	violet
XM_018954571.1	orangered1
XR_001996046.1	orangered1
XM_018963997.1	lightcyan
XM_018959270.1	mediumpurple4
XR_001996312.1	lightcyan
XM_018988275.1	grey
XM_018994368.1	lightcyan
XM_019002251.1	lightcyan
XM_018980907.1	white
XR_001997019.1	lightcyan
XM_018953199.1	grey
XM_018979966.1	violet
XM_018953318.1	violet
XM_018965776.1	violet
XM_018997936.1	mediumpurple4
XM_018989552.1	brown2
XM_018988995.1	grey
XM_018996408.1	violet
XM_018967614.1	grey
XM_018977463.1	orangered1
XM_018956625.1	bisque4
XM_018968615.1	violet
XM_018980729.1	violet
XM_018956060.1	grey
XM_018950506.1	orangered1
XM_018973358.1	violet
XM_018978800.1	orangered1
XM_018969972.1	violet
XM_019004490.1	lightyellow
XM_018961533.1	bisque4
XM_019000380.1	darkturquoise
XM_018983406.1	mediumpurple4
XM_018992558.1	mediumpurple4
XM_018972000.1	bisque4
XM_018958348.1	orange
XM_018950978.1	violet
XM_018983062.1	lightgreen
XR_001995485.1	lightcyan
XM_018995417.1	lightcyan
XM_018961123.1	lightcyan
XM_018950530.1	orangered1
XM_018981783.1	orangered1
XM_018987681.1	orangered1
XM_018957189.1	lightcyan
XM_018964135.1	lightyellow
XM_018986603.1	orangered1
XM_018964264.1	grey
XM_018968764.1	darkseagreen3
XM_018961919.1	lightcyan
XM_018962807.1	orangered1
XM_018970231.1	mediumpurple4
XR_001998702.1	violet
XM_018984390.1	lightgreen
XM_018992538.1	grey
XM_018964566.1	violet
XM_018973813.1	violet
XM_018999551.1	mediumpurple4
XM_018967669.1	violet
XM_018951354.1	mediumpurple2
XM_018970663.1	orangered1
XM_018966264.1	violet
XR_001999341.1	lightyellow
XM_018997584.1	grey
XM_019001215.1	violet
XM_018954266.1	lightcyan
XM_018999263.1	white
XM_018974521.1	violet
XM_018984486.1	grey
XM_019004566.1	violet
XM_018953316.1	lightyellow
XM_019004126.1	orangered1
XM_018956076.1	orangered1
XR_002000912.1	lightcyan
XM_019001013.1	lightcyan
XM_018954855.1	lightcyan
XM_018995914.1	orangered1
XM_019002554.1	lightcyan
XM_018981595.1	violet
XM_018965072.1	grey
XM_018996754.1	violet
XM_018981627.1	violet
XM_018976434.1	lightsteelblue1
XM_018971178.1	lightcyan
XM_018997095.1	bisque4
XM_018965268.1	bisque4
XM_018958857.1	bisque4
XM_018996847.1	violet
XM_018960920.1	violet
XM_018951457.1	lightcyan
XM_018958755.1	lightyellow
XM_018968637.1	violet
XM_018981784.1	lightyellow
XM_018961994.1	lightcyan
XM_018995466.1	lightcyan
XM_018958208.1	orangered1
XM_018986798.1	darkturquoise
XM_018966237.1	mediumpurple4
XR_001998085.1	mediumpurple4
XM_019000200.1	lightcyan
XM_018965215.1	lightcyan
XM_018978508.1	violet
XM_018969118.1	lightcyan
XM_018965356.1	orangered1
XR_001999425.1	violet
XM_018991173.1	bisque4
XM_018988066.1	lightcyan
XM_018980389.1	bisque4
XM_018952431.1	grey
XM_018966648.1	lightyellow
XM_018984353.1	white
XM_018970624.1	lightyellow
XM_018975555.1	violet
XM_018994627.1	grey
XM_018961380.1	brown2
XM_018965106.1	violet
XM_018950727.1	grey
XM_018997474.1	lightcyan
XM_018951365.1	lightcyan
XM_018962977.1	violet
XM_018963457.1	grey
XM_018974840.1	orangered1
XM_018994105.1	violet
XM_018987557.1	grey
XM_018989909.1	bisque4
XM_018952852.1	violet
XM_018950973.1	grey
XM_018976606.1	bisque4
XM_018994862.1	violet
XM_018991339.1	lightcyan
XM_018975828.1	lightcyan
XM_018982062.1	grey
XM_018954043.1	violet
XM_018957473.1	grey
XM_018972107.1	violet
XM_018992958.1	lightcyan
XM_018959245.1	lightcyan
XM_018964233.1	lightcyan
XM_018977417.1	grey
XM_018968952.1	grey
XM_018984703.1	orangered1
XM_018951844.1	orangered1
XM_018976101.1	grey
XR_001999890.1	lightcyan
XM_018957784.1	lightcyan
XM_018997315.1	violet
XM_018970769.1	orangered1
XM_018996862.1	white
XM_018969975.1	darkturquoise
XR_001995833.1	orangered1
XM_019003588.1	orangered1
XM_018979091.1	lightcyan
XM_018991613.1	mediumpurple4
XM_018993422.1	white
XM_018987449.1	mediumpurple4
XM_018993537.1	lightcyan
XM_018981597.1	violet
XM_018980363.1	lightcyan
XM_018986857.1	darkturquoise
XM_018970176.1	lightyellow
XM_018964060.1	lightyellow
XM_018986378.1	lightcyan
XM_018977368.1	orangered1
XM_018950528.1	brown2
XM_018972005.1	lightcyan
XM_018973698.1	grey
XR_001994631.1	brown2
XM_018996703.1	violet
XM_018968700.1	lightcyan
XM_018963151.1	darkturquoise
XM_018974429.1	grey
XM_018965906.1	orangered1
XM_018976594.1	lightcyan
XM_018960767.1	violet
XM_019004038.1	lightcyan
XR_001996231.1	indianred4
XM_019000637.1	violet
XM_018980786.1	violet
XM_018973425.1	grey
XM_018951022.1	orangered1
XM_018981291.1	darkturquoise
XM_018962178.1	lightcyan
XM_018987965.1	violet
XM_018984431.1	mediumpurple4
XM_018959362.1	orangered1
XM_018986438.1	mediumpurple4
XM_018989784.1	orangered1
XM_018971797.1	orangered1
XM_019004673.1	grey
XM_018962815.1	lightyellow
XM_018995993.1	lightyellow
XM_018970595.1	lightyellow
XM_018996750.1	violet
XM_018994410.1	bisque4
XM_018965242.1	bisque4
XR_001998345.1	darkturquoise
XM_018982947.1	violet
XM_018969687.1	darkturquoise
XM_018996104.1	bisque4
XM_018968028.1	violet
XM_018953358.1	bisque4
XM_019000660.1	brown2
XM_018987552.1	mediumpurple4
XM_018964044.1	violet
XM_018974715.1	orangered1
XR_001999745.1	lightcyan
XM_018985306.1	orangered1
XM_018967151.1	orangered1
XM_018983803.1	orangered1
XM_018949947.1	violet
XM_018975163.1	bisque4
XM_018969115.1	violet
XM_018972970.1	darkturquoise
XM_018950979.1	mediumpurple4
XM_018989785.1	orangered1
XM_018995292.1	lightyellow
XM_018999919.1	mediumpurple4
XM_018974432.1	violet
XM_018985520.1	mediumpurple4
XM_018973611.1	violet
XM_018975975.1	lightyellow
XM_018965492.1	orangered1
XM_018964046.1	violet
XM_018969042.1	lightcyan
XM_018979974.1	grey
XM_018960825.1	violet
XM_018967293.1	grey
XM_018978135.1	orangered1
XM_018964080.1	grey
XM_018986792.1	lightcyan
XM_018951481.1	mediumpurple2
XM_019003023.1	mediumpurple4
XM_018982449.1	orangered1
XM_018960268.1	orangered1
XM_018959983.1	lightcyan
XM_018995005.1	grey
XM_018982083.1	grey
XM_018964869.1	lightyellow
XM_018955638.1	bisque4
XM_018950546.1	lightcyan
XR_001999339.1	darkturquoise
XM_018993400.1	violet
XR_001996402.1	grey
XM_018973103.1	orangered1
XM_019004514.1	orangered1
XM_018971330.1	bisque4
XM_018966441.1	orangered1
XM_018952495.1	grey
XM_018993805.1	violet
XM_018995906.1	darkturquoise
XM_018977107.1	white
XM_018955664.1	mediumpurple4
XM_018954798.1	violet
XM_018968065.1	violet
XM_018987167.1	lightcyan
XM_018960163.1	orangered1
XM_018996904.1	violet
XM_018957093.1	orangered1
XM_018990809.1	bisque4
XM_018973650.1	violet
XM_018981446.1	grey
XM_018988680.1	lightcyan
XM_018961541.1	orangered1
XM_018979513.1	violet
XR_001998139.1	indianred4
XM_018974978.1	mediumpurple4
XM_018958524.1	orangered1
XM_018967627.1	white
XR_001994335.1	violet
XM_018954965.1	lightyellow
XM_018953641.1	lightcyan
XR_001998685.1	violet
XM_018992862.1	lightyellow
XM_018988980.1	orangered1
XM_018969893.1	lightcyan
XM_019003140.1	darkturquoise
XM_018976769.1	mediumpurple4
XM_018975638.1	darkturquoise
XM_019003734.1	orangered1
XM_018968513.1	violet
XM_019001131.1	lightcyan
XM_018954852.1	bisque4
XM_018961990.1	violet
XM_018966406.1	white
XR_001997835.1	grey
XM_018954755.1	lightcyan
XM_018976329.1	darkturquoise
XM_019000321.1	lightcyan
XM_019003800.1	orangered1
XM_018950030.1	lightcyan
XR_001997772.1	violet
XM_018990661.1	lightyellow
XM_018952220.1	violet
XM_018972726.1	orangered1
XM_018971008.1	orangered1
XM_018996335.1	lightcyan
XM_018967909.1	violet
XM_018992628.1	brown2
XM_018986486.1	violet
XR_001998580.1	violet
XM_018954427.1	bisque4
XM_018976256.1	lightcyan
XM_018959102.1	bisque4
XR_001999652.1	violet
XM_018983448.1	violet
XR_001997103.1	lightcyan
XM_018956937.1	bisque4
XM_018949781.1	bisque4
XM_018985030.1	brown2
XR_001994859.1	bisque4
XR_002000677.1	grey
XM_018956412.1	violet
XM_018975591.1	violet
XM_018963988.1	violet
XM_018991528.1	darkturquoise
XM_018973486.1	violet
XM_018961766.1	bisque4
XM_018993193.1	grey
XM_018979185.1	violet
XM_018966376.1	lightyellow
XM_018984735.1	grey
XM_019002285.1	mediumpurple4
XR_001997751.1	violet
XM_019001083.1	lightyellow
XM_018975669.1	grey
XM_018966959.1	bisque4
XM_018995798.1	thistle1
XM_018970318.1	violet
XM_019003893.1	violet
XM_018976482.1	violet
XM_018968600.1	brown2
XM_018990851.1	violet
XM_018953409.1	grey
XM_018951677.1	bisque4
XR_001994402.1	lightcyan
XM_018960513.1	orangered1
XM_018961379.1	violet
XM_018959756.1	violet
XM_018976150.1	violet
XM_018955084.1	white
XM_019000517.1	violet
XM_018949653.1	lightcyan
XM_018953677.1	mediumpurple4
XM_018991844.1	lightcyan
XM_018987170.1	lightcyan
XM_018986349.1	brown2
XM_018952154.1	orangered1
XM_018955381.1	orangered1
XM_018979236.1	grey
XM_018959717.1	bisque4
XR_001998407.1	brown2
XR_001996762.1	violet
XM_018999879.1	grey
XM_018966282.1	violet
XM_018986623.1	darkturquoise
XR_001997558.1	violet
XM_018980902.1	lightcyan
XM_018998908.1	darkturquoise
XM_018950971.1	lightcyan
XM_018992110.1	grey
XM_018997628.1	grey
XM_018987482.1	lightyellow
XM_018998775.1	lightcyan
XM_019004282.1	lightcyan
XM_018959393.1	violet
XM_018950760.1	lightyellow
XR_001999005.1	indianred4
XM_018953326.1	violet
XM_018988067.1	lightyellow
XM_018990651.1	mediumpurple4
XM_018952012.1	orangered1
XM_018969693.1	mediumpurple4
XM_018958645.1	orangered1
XM_018971786.1	violet
XM_018984711.1	orangered1
XM_018967503.1	violet
XM_018998164.1	white
XM_018950133.1	grey
XM_018952729.1	lightcyan
XM_019001674.1	bisque4
XM_018951425.1	grey
XM_018951729.1	lightyellow
XM_018951122.1	bisque4
XM_018992056.1	violet
XM_018964919.1	orangered1
XM_018985695.1	lightcyan
XM_018977126.1	lightyellow
XM_018979819.1	orangered1
XM_018987086.1	lightcyan
XM_018974651.1	bisque4
XM_018984769.1	darkturquoise
XM_018960687.1	bisque4
XM_018952537.1	bisque4
XM_018970816.1	orangered1
XR_001994633.1	lightcyan
XM_018997743.1	lightcyan
XM_018982298.1	mediumpurple4
XR_002000734.1	lightcyan
XR_001994422.1	lightcyan
XM_018975020.1	mediumpurple4
XM_018982597.1	darkturquoise
XM_018963513.1	violet
XM_019001250.1	violet
XM_019001622.1	mediumpurple4
XM_018967564.1	grey
XM_018976603.1	lightcyan
XM_018989557.1	lightyellow
XM_018960741.1	bisque4
XM_018951965.1	grey
XR_001996184.1	grey
XM_018980626.1	violet
XM_018959011.1	violet
XM_018992137.1	violet
XM_018981680.1	lightyellow
XM_018973061.1	grey
XM_018954324.1	violet
XM_018969815.1	darkturquoise
XM_018961993.1	bisque4
XM_018968574.1	lightcyan
XM_018953208.1	grey
XM_018952950.1	grey
XM_018975846.1	bisque4
XM_019002998.1	violet
XM_018955613.1	brown2
XM_018960878.1	violet
XM_019001550.1	lightcyan
XM_018995845.1	orangered1
XM_018972373.1	violet
XM_018989599.1	bisque4
XM_018983047.1	orangered1
XM_018951678.1	bisque4
XR_001999027.1	bisque4
XM_018960259.1	violet
XM_018961637.1	orangered1
XR_001997702.1	lightyellow
XM_018980367.1	lightcyan
XM_018959410.1	bisque4
XM_018963132.1	orangered1
XM_018978447.1	lightcyan
XM_018953013.1	violet
XM_018994195.1	bisque4
XM_019001505.1	grey
XM_018984981.1	violet
XM_018971403.1	lightcyan
XM_018974574.1	orangered1
XM_018966004.1	orangered1
XM_018967522.1	indianred4
XM_018952728.1	violet
XM_018983771.1	grey
XM_018981828.1	grey
XM_019000268.1	violet
XM_018987185.1	lightcyan
XM_018976425.1	violet
XM_018958565.1	orangered1
XM_018983937.1	orangered1
XM_018980250.1	violet
XM_018986431.1	grey
XM_019003894.1	orangered1
XM_018995835.1	indianred4
XM_018970282.1	lightcyan
XM_018971225.1	lightyellow
XM_018998358.1	violet
XM_018959597.1	orangered1
XM_018950719.1	violet
XM_018969809.1	lightyellow
XM_018978827.1	mediumpurple4
XM_019004580.1	orangered1
XM_018986041.1	orangered1
XM_018960760.1	bisque4
XM_018966068.1	violet
XM_018958999.1	violet
XM_018975747.1	orangered1
XM_018973997.1	violet
XM_018978023.1	orangered1
XM_018969790.1	violet
XM_018966138.1	orangered1
XM_018959587.1	lightcyan
XM_018983356.1	grey
XM_018967622.1	grey
XM_018975987.1	lightyellow
XR_001997163.1	grey
XR_001996321.1	lightcyan
XM_018968466.1	orangered1
XR_002000117.1	violet
XM_018975692.1	lightcyan
XM_018992165.1	violet
XM_018977914.1	lightcyan
XM_018979618.1	lightcyan
XM_018979241.1	violet
XM_018994849.1	orangered1
XR_001996456.1	violet
XM_018957149.1	grey
XM_019003184.1	orangered1
XM_018995580.1	lightcyan
XM_018964613.1	grey
XM_018982683.1	grey
XM_018988604.1	grey
XM_018970993.1	violet
XM_018949965.1	violet
XM_018982049.1	mediumpurple4
XM_019004504.1	lightyellow
XM_019003471.1	lightcyan
XM_018993950.1	darkturquoise
XM_018971784.1	orangered1
XM_018976268.1	violet
XM_018964791.1	violet
XM_018951102.1	lightcyan
XM_018969599.1	orangered1
XM_018989889.1	orangered1
XM_018976854.1	orangered1
XM_019002173.1	violet
XM_019002552.1	grey
XM_018964887.1	orangered1
XR_002000214.1	lightcyan
XM_018995473.1	bisque4
XM_018985335.1	violet
XM_018951758.1	lightcyan
XM_018986964.1	grey
XM_018971281.1	violet
XM_018985942.1	violet
XR_001997795.1	orangered1
XM_018991495.1	lightcyan
XM_018978244.1	bisque4
XM_019001946.1	lightcyan
XM_018975951.1	orangered1
XM_018957859.1	violet
XM_018991946.1	mediumpurple4
XM_018985974.1	orangered1
XM_018965428.1	orangered1
XM_018986569.1	orangered1
XM_018963538.1	violet
XM_018976078.1	darkturquoise
XM_018968581.1	orangered1
XM_018950395.1	violet
XM_018961119.1	violet
XM_018951800.1	white
XR_001995427.1	lightcyan
XM_018974047.1	orangered1
XR_001998452.1	darkturquoise
XM_018990626.1	mediumpurple4
XM_018957592.1	orangered1
XM_018967268.1	orangered1
XM_018953866.1	lightyellow
XM_018963826.1	violet
XM_018964449.1	orangered1
XM_019001234.1	violet
XM_018984502.1	orangered1
XM_018960643.1	lightgreen
XM_018981974.1	lightcyan
XM_018963431.1	brown2
XM_018957705.1	violet
XM_018978574.1	orangered1
XM_018968081.1	orangered1
XM_018976466.1	orangered1
XM_018959571.1	violet
XM_018997836.1	lightcyan
XM_018991184.1	lightyellow
XM_019000293.1	bisque4
XM_018953598.1	white
XM_018965935.1	lightcyan
XR_001997762.1	lightyellow
XM_018986836.1	mediumpurple2
XM_018964494.1	orangered1
XM_018960532.1	lightcyan
XM_018992159.1	lightyellow
XM_018969819.1	orangered1
XM_018962872.1	lightgreen
XM_018986729.1	orange
XM_018963046.1	mediumpurple4
XM_018974745.1	orangered1
XM_018970936.1	orangered1
XR_001995153.1	lightcyan
XM_018968504.1	brown2
XM_018973084.1	bisque4
XM_018957637.1	orangered1
XM_018971691.1	grey
XM_018975667.1	mediumpurple4
XM_018979528.1	grey
XM_018980682.1	white
XM_018998478.1	mediumpurple4
XM_018959394.1	grey
XM_018984859.1	grey
XM_018959228.1	orangered1
XM_018973349.1	grey
XM_018966994.1	orangered1
XM_018958633.1	bisque4
XM_018960428.1	brown2
XM_018972663.1	lightcyan
XM_018985410.1	lightcyan
XM_018983386.1	grey
XM_018981867.1	orangered1
XM_018971963.1	orangered1
XM_018951982.1	violet
XM_018972656.1	lightcyan
XM_019000719.1	lightcyan
XM_018968705.1	grey
XM_018977365.1	darkturquoise
XM_018985154.1	orangered1
XM_018951534.1	bisque4
XM_018963957.1	bisque4
XM_018972647.1	darkturquoise
XM_018969035.1	orangered1
XM_018978318.1	violet
XM_018966477.1	lightgreen
XM_018952049.1	white
XM_018969037.1	orangered1
XM_018983305.1	violet
XM_018982707.1	orangered1
XM_018964374.1	lightcyan
XM_019003020.1	orangered1
XM_018982309.1	bisque4
XM_018960486.1	lightcyan
XM_018984725.1	violet
XM_018952597.1	grey
XM_018957114.1	bisque4
XM_018971092.1	lightcyan
XM_018975343.1	brown2
XM_018964207.1	violet
XM_019000045.1	bisque4
XM_018991010.1	orangered1
XM_018980793.1	lightcyan
XM_018949789.1	orangered1
XM_018961145.1	grey
XM_018984318.1	mediumpurple4
XM_019002502.1	violet
XM_019005144.1	grey
XM_018984688.1	grey
XM_018966556.1	grey
XM_018962628.1	mediumpurple4
XM_018994494.1	orangered1
XM_018990988.1	mediumpurple4
XM_018954869.1	lightgreen
XM_018990632.1	lightyellow
XR_002001136.1	lightcyan
XM_018974157.1	mediumpurple4
XM_018953470.1	orangered1
XR_001999263.1	grey
XM_018991930.1	grey
XM_018998278.1	mediumpurple2
XM_019002430.1	lightcyan
XM_018994830.1	grey
XM_018981632.1	violet
XM_018970704.1	mediumpurple4
XM_018983754.1	grey
XM_019000339.1	grey
XM_018983808.1	grey
XR_001995015.1	orangered1
XM_018961454.1	lightyellow
XM_018999760.1	lightcyan
XM_018992235.1	lightcyan
XM_018977239.1	violet
XM_018997193.1	bisque4
XM_018963437.1	orangered1
XM_018969672.1	brown2
XM_018971677.1	violet
XM_018997005.1	orangered1
XM_019004500.1	bisque4
XM_018996616.1	orangered1
XM_018994083.1	violet
XM_018965960.1	orangered1
XM_018959916.1	lightyellow
XM_018986818.1	mediumpurple2
XM_018972740.1	violet
XM_018974037.1	orangered1
XM_018996619.1	mediumpurple4
XM_018951497.1	orangered1
XM_018974814.1	mediumpurple4
XM_018954997.1	bisque4
XM_018989490.1	lightcyan
XM_018975844.1	mediumpurple4
XM_018998295.1	lightcyan
XM_018997556.1	violet
XM_018958206.1	grey
XM_018985512.1	violet
XM_019001197.1	bisque4
XM_018953794.1	lightcyan
XM_019003286.1	lightcyan
XM_018964638.1	orangered1
XM_019001223.1	orangered1
XM_018964835.1	lightcyan
XM_018986983.1	lightcyan
XM_018995362.1	orangered1
XM_018973194.1	grey
XM_018989861.1	orangered1
XM_018980651.1	brown2
XM_018982431.1	lightcyan
XR_001998304.1	violet
XM_018973337.1	orangered1
XM_018958897.1	bisque4
XM_018975331.1	mediumpurple4
XM_018963688.1	bisque4
XM_018974452.1	lightyellow
XM_018952148.1	orangered1
XM_018976120.1	white
XM_018977455.1	brown2
XM_018966762.1	white
XM_018982967.1	orangered1
XM_018994519.1	bisque4
XM_018980349.1	grey
XM_018955090.1	lightcyan
XM_018998818.1	violet
XM_018965861.1	orangered1
XM_018970463.1	orangered1
XM_018950312.1	violet
XM_018980916.1	bisque4
XM_018970045.1	bisque4
XM_018962860.1	violet
XM_018974884.1	lightcyan
XM_018973564.1	orangered1
XM_018953181.1	orangered1
XM_018962645.1	bisque4
XM_018960165.1	orangered1
XM_018983125.1	violet
XR_001996740.1	lightcyan
XM_018967296.1	mediumpurple2
XM_018950215.1	orangered1
XM_018955719.1	grey
XM_018990171.1	bisque4
XR_001995294.1	lightcyan
XR_001996484.1	bisque4
XM_018969971.1	violet
XM_018967250.1	lightcyan
XM_019001252.1	grey
XM_018962584.1	orangered1
XM_018953918.1	bisque4
XM_018994806.1	violet
XM_018971480.1	lightcyan
XM_018950887.1	lightcyan
XM_018978870.1	violet
XM_018951461.1	lightcyan
XM_018960457.1	orange
XM_019000996.1	orangered1
XM_018994950.1	lightcyan
XM_018998899.1	bisque4
XM_018951766.1	grey
XM_018969446.1	bisque4
XM_018972398.1	mediumpurple4
XM_018960351.1	orangered1
XR_001998477.1	orangered1
XM_018988281.1	orangered1
XM_018989130.1	mediumpurple4
XM_018992931.1	lightyellow
XM_018969879.1	bisque4
XM_018950107.1	orangered1
XM_018996357.1	orangered1
XM_018954710.1	orangered1
XM_018984344.1	orangered1
XM_018976883.1	mediumpurple4
XM_018968091.1	violet
XM_018997503.1	mediumpurple4
XM_018973155.1	orangered1
XM_018988986.1	grey
XM_018992299.1	bisque4
XM_018968291.1	grey
XR_001996509.1	violet
XM_018966181.1	grey
XM_018994803.1	violet
XR_001995091.1	lightcyan
XM_018969651.1	violet
XM_018996438.1	violet
XM_018962552.1	darkturquoise
XM_018995281.1	lightcyan
XM_018975186.1	darkturquoise
XM_019000447.1	lightcyan
XM_018966007.1	lightcyan
XM_018990856.1	bisque4
XM_018970870.1	violet
XM_018974985.1	lightcyan
XM_018977405.1	bisque4
XR_001998408.1	grey
XR_002000745.1	lightcyan
XM_018963190.1	violet
XM_018973359.1	lightcyan
XM_018985105.1	grey
XM_018995356.1	violet
XM_018991491.1	orangered1
XM_018999731.1	mediumpurple4
XM_018958467.1	violet
XM_018965748.1	lightcyan
XM_018997385.1	orangered1
XM_018967619.1	orangered1
XM_018975190.1	bisque4
XR_001995174.1	orange
XR_001996994.1	orangered1
XM_018978026.1	brown2
XM_018967108.1	orangered1
XM_018977513.1	orangered1
XM_018968863.1	bisque4
XM_018958517.1	lightyellow
XR_002001030.1	bisque4
XM_018992113.1	grey
XM_018960177.1	mediumpurple4
XM_018995530.1	bisque4
XM_018959432.1	lightyellow
XR_001996141.1	lightcyan
XM_018971962.1	violet
XM_018998003.1	violet
XM_018997274.1	orangered1
XM_018965497.1	violet
XM_018974326.1	grey
XM_018980130.1	violet
XM_018975164.1	bisque4
XM_018973109.1	orangered1
XM_018976132.1	grey
XM_018987173.1	orangered1
XM_018963630.1	bisque4
XM_019004961.1	lightcyan
XM_018981873.1	lightcyan
XM_018975043.1	mediumpurple4
XM_018997359.1	orangered1
XM_018974430.1	grey
XM_018953517.1	lightcyan
XM_018977693.1	orangered1
XM_018985658.1	grey
XM_018965159.1	orange
XM_018987382.1	bisque4
XM_018970021.1	orangered1
XM_018996094.1	violet
XM_018973360.1	lightcyan
XM_018985805.1	violet
XM_018970088.1	grey
XM_018989877.1	violet
XM_018970589.1	bisque4
XM_018974832.1	mediumpurple2
XM_018951812.1	violet
XM_018977188.1	violet
XM_018984094.1	violet
XM_018982482.1	orangered1
XM_018976219.1	violet
XM_018996377.1	orangered1
XM_018997569.1	bisque4
XM_018950203.1	orangered1
XR_001995589.1	lightcyan
XM_018984288.1	orangered1
XM_018985207.1	bisque4
XM_018950601.1	orangered1
XM_018995440.1	orange
XM_018984842.1	bisque4
XM_018993905.1	orangered1
XM_018995328.1	grey
XM_018990923.1	violet
XR_001994260.1	orangered1
XM_018984095.1	darkturquoise
XM_018956757.1	bisque4
XM_018956285.1	orangered1
XM_018992865.1	violet
XM_018963794.1	violet
XM_018971551.1	indianred4
XM_018986708.1	white
XM_018994523.1	violet
XM_018993663.1	orangered1
XM_018988966.1	bisque4
XM_018993826.1	mediumpurple4
XM_018979231.1	lightyellow
XM_018988610.1	grey
XM_018970252.1	violet
XM_018963548.1	bisque4
XM_018983129.1	orangered1
XM_018998221.1	lightcyan
XM_018980355.1	violet
XM_018998646.1	orangered1
XM_018954265.1	orangered1
XM_018993661.1	orangered1
XM_018963206.1	bisque4
XM_018999877.1	lightcyan
XM_018961523.1	bisque4
XM_018975500.1	orangered1
XM_018967974.1	lightyellow
XM_018954464.1	lightcyan
XM_018950222.1	orangered1
XR_001999359.1	orangered1
XM_018980766.1	orangered1
XM_018972549.1	lightcyan
XM_018955314.1	violet
XM_018962639.1	bisque4
XM_018996225.1	mediumpurple4
XM_018957772.1	grey
XM_018992670.1	lightcyan
XR_001998671.1	violet
XM_018957790.1	orangered1
XM_019003922.1	violet
XM_018964383.1	orange
XM_018966630.1	lightcyan
XM_018957401.1	violet
XM_018951277.1	grey
XM_018970824.1	bisque4
XR_001997080.1	orangered1
XM_018994589.1	orangered1
XM_018964780.1	lightcyan
XM_018998032.1	lightcyan
XM_018982293.1	orangered1
XM_018993292.1	lightcyan
XM_018989243.1	orangered1
XM_019003141.1	grey
XM_018969581.1	orangered1
XM_018995034.1	lightgreen
XM_018954867.1	lightcyan
XM_018971434.1	orangered1
XM_018995367.1	mediumpurple4
XM_018953144.1	violet
XM_018974162.1	lightgreen
XM_018983403.1	grey
XM_018975208.1	lightyellow
XM_018969699.1	bisque4
XM_018977590.1	bisque4
XM_018984757.1	orangered1
XM_018979335.1	orangered1
XM_018975672.1	lightyellow
XM_018981134.1	lightcyan
XM_018976123.1	mediumpurple4
XM_018977868.1	orangered1
XM_018972620.1	lightyellow
XM_018972190.1	violet
XM_019000073.1	bisque4
XM_018955884.1	orangered1
XM_018986966.1	orangered1
XM_018959421.1	bisque4
XR_001996681.1	violet
XM_019004982.1	white
XM_018999954.1	bisque4
XM_018955069.1	grey
XM_018995271.1	orangered1
XM_018950581.1	violet
XM_018960415.1	violet
XM_018983072.1	lightcyan
XM_018960737.1	lightcyan
XM_018982328.1	violet
XM_018962847.1	bisque4
XM_018991771.1	orangered1
XR_001999577.1	grey
XM_019000384.1	orangered1
XM_018970238.1	mediumpurple2
XM_018957922.1	violet
XM_018987935.1	orangered1
XM_018968023.1	violet
XM_018951464.1	grey
XM_019001390.1	violet
XM_019003576.1	violet
XM_018987506.1	lightcyan
XM_018995312.1	grey
XM_018960797.1	grey
XM_018983798.1	brown2
XM_019002012.1	orangered1
XM_018963789.1	grey
XM_018977943.1	lightgreen
XM_018968837.1	grey
XR_001994830.1	bisque4
XM_019003297.1	orangered1
XM_018995187.1	grey
XM_018990217.1	mediumpurple4
XM_019004258.1	orangered1
XM_018963606.1	lightyellow
XM_018953416.1	lightcyan
XM_018986735.1	grey
XM_018993111.1	mediumpurple4
XM_018962664.1	grey
XM_019001441.1	bisque4
XM_018964434.1	violet
XM_019005143.1	grey
XM_019000455.1	mediumpurple4
XM_019004903.1	violet
XM_018952504.1	orangered1
XR_002000200.1	lightcyan
XM_018987844.1	grey
XM_018962459.1	orangered1
XM_018960901.1	lightyellow
XM_018953353.1	bisque4
XM_018986733.1	grey
XM_018978573.1	bisque4
XM_018952451.1	lightcyan
XM_018982554.1	violet
XM_018951134.1	violet
XM_018964779.1	lightcyan
XM_019001254.1	grey
XR_001994440.1	violet
XM_018958296.1	lightgreen
XR_002000594.1	lightcyan
XR_001998388.1	grey
XM_018952373.1	orangered1
XM_018955454.1	grey
XM_018968423.1	bisque4
XM_018983585.1	bisque4
XM_018991913.1	mediumpurple4
XM_018952550.1	lightcyan
XR_001998770.1	lightcyan
XM_018990413.1	orangered1
XM_018961041.1	violet
XM_018991872.1	orangered1
XM_018996569.1	orangered1
XM_019001104.1	orangered1
XM_018975480.1	bisque4
XM_018995951.1	lightcyan
XM_018999565.1	lightcyan
XM_018958837.1	violet
XR_001999200.1	darkturquoise
XM_018954416.1	mediumpurple4
XM_018954847.1	orangered1
XM_018952691.1	lightcyan
XM_018968715.1	violet
XR_001996945.1	lightcyan
XM_018950790.1	orangered1
XM_018970228.1	mediumpurple4
XM_018968676.1	grey
XM_018955620.1	orangered1
XM_018990551.1	bisque4
XM_019002775.1	orangered1
XM_018955148.1	grey
XM_018955627.1	orange
XR_001999521.1	grey
XM_018986965.1	violet
XM_018972942.1	orangered1
XM_018983833.1	grey
XM_018976607.1	violet
XM_018999942.1	grey
XM_018993267.1	lightcyan
XM_018983311.1	orangered1
XM_018997602.1	mediumpurple4
XM_018969359.1	violet
XM_019003281.1	violet
XM_018972840.1	mediumpurple4
XM_018974447.1	orangered1
XM_019003915.1	violet
XM_018949787.1	orange
XM_018993767.1	orangered1
XM_018955223.1	violet
XR_001996182.1	lightyellow
XM_018976884.1	lightcyan
XM_018975589.1	mediumpurple2
XM_018974173.1	orangered1
XM_019003028.1	white
XM_018981043.1	orangered1
XM_018992441.1	violet
XM_018954425.1	grey
XM_018975944.1	bisque4
XM_018969717.1	violet
XM_018949746.1	lightcyan
XM_018964940.1	orangered1
XM_018991895.1	lightcyan
XM_018963042.1	orangered1
XM_018974549.1	bisque4
XM_018962245.1	orange
XM_018967130.1	orangered1
XM_018966923.1	orangered1
XM_018975354.1	lightcyan
XM_018957179.1	grey
XM_018967136.1	orangered1
XM_018949777.1	orangered1
XM_018972249.1	mediumpurple4
XR_001997032.1	lightcyan
XM_019000403.1	bisque4
XM_018965921.1	orangered1
XM_018982846.1	bisque4
XM_018991549.1	orangered1
XM_018987895.1	orangered1
XM_018996751.1	lightcyan
XM_019002587.1	mediumpurple4
XM_018978192.1	grey
XM_018986008.1	lightyellow
XM_019004054.1	lightyellow
XM_018951670.1	bisque4
XM_018952416.1	lightgreen
XM_018978302.1	lightcyan
XM_018973352.1	grey
XM_018999909.1	orangered1
XM_018949976.1	orangered1
XM_018978277.1	orangered1
XM_018971954.1	grey
XM_018983743.1	lightyellow
XM_018958432.1	orangered1
XM_018972422.1	orangered1
XM_018975272.1	violet
XM_018962290.1	grey
XM_018964460.1	orangered1
XR_001997881.1	lightcyan
XM_018993878.1	orangered1
XM_018993304.1	bisque4
XM_018984252.1	bisque4
XM_018957092.1	orangered1
XM_018969629.1	violet
XM_018970956.1	lightyellow
XM_018999953.1	orangered1
XM_018993065.1	lightcyan
XM_018978271.1	lightcyan
XM_018967580.1	bisque4
XM_018974219.1	orangered1
XM_018960382.1	violet
XR_001999421.1	bisque4
XM_018976125.1	orangered1
XM_018960904.1	bisque4
XM_018952835.1	violet
XM_018997593.1	orange
XM_018966951.1	lightyellow
XM_019003125.1	bisque4
XM_018967705.1	violet
XM_018955224.1	orange
XM_018956574.1	orangered1
XM_018987198.1	violet
XM_018980407.1	lightcyan
XM_018991548.1	lightcyan
XM_018973438.1	orangered1
XM_018989213.1	indianred4
XM_018995751.1	bisque4
XM_018977751.1	orangered1
XM_018977820.1	darkturquoise
XM_018961709.1	orangered1
XM_018964085.1	bisque4
XM_018957309.1	orangered1
XM_018951639.1	orangered1
XM_018953604.1	bisque4
XM_018995327.1	violet
XM_018949967.1	violet
XM_018996570.1	orangered1
XM_018964391.1	bisque4
XM_018959997.1	violet
XM_018986084.1	orangered1
XM_018960859.1	violet
XM_018970389.1	lightcyan
XM_018966934.1	bisque4
XM_018999019.1	lightcyan
XM_018953152.1	bisque4
XM_018997310.1	lightcyan
XM_018982655.1	mediumpurple4
XM_018988798.1	orangered1
XM_018982125.1	orangered1
XM_018959958.1	orangered1
XM_018967330.1	orangered1
XM_019000426.1	orangered1
XM_019004019.1	mediumpurple4
XM_019001775.1	orange
XM_018954801.1	orangered1
XM_018988751.1	orangered1
XM_019003783.1	lightcyan
XM_018993168.1	bisque4
XM_018987006.1	mediumpurple4
XM_019002459.1	orangered1
XM_018960408.1	orangered1
XM_018984283.1	violet
XM_018987416.1	grey
XM_019003021.1	lightcyan
XM_018991456.1	orangered1
XM_018990725.1	violet
XM_019003525.1	orangered1
XM_018984903.1	bisque4
XR_001998374.1	orangered1
XM_018992849.1	orangered1
XM_018950586.1	violet
XM_018962642.1	orangered1
XM_018983861.1	bisque4
XM_018975501.1	orangered1
XM_018950335.1	lightcyan
XM_019004781.1	orange
XM_018956327.1	orangered1
XM_018958167.1	orangered1
XM_018971592.1	bisque4
XM_018999738.1	violet
XM_018991686.1	orangered1
XM_018966781.1	orangered1
XM_018997560.1	violet
XM_018978251.1	grey
XM_018968022.1	grey
XM_019003986.1	lightcyan
XM_019003539.1	orangered1
XM_018955508.1	grey
XM_018962039.1	lightcyan
XM_018983183.1	violet
XR_001998507.1	lightcyan
XM_018991117.1	bisque4
XM_018973963.1	lightyellow
XM_018954696.1	bisque4
XM_018967859.1	orangered1
XM_018985976.1	bisque4
XM_019003854.1	violet
XM_018960162.1	orangered1
XM_018966970.1	orangered1
XM_018988583.1	lightcyan
XM_018963449.1	orangered1
XM_018974941.1	orangered1
XM_018988852.1	grey
XM_018971241.1	violet
XM_018974035.1	darkturquoise
XR_001994287.1	lightcyan
XM_019002731.1	mediumpurple4
XR_001996664.1	grey
XM_018957265.1	bisque4
XM_018958414.1	orangered1
XR_001994430.1	white
XM_018970697.1	violet
XM_018996581.1	mediumpurple4
XM_019001488.1	orangered1
XM_019003489.1	mediumpurple4
XR_001999730.1	bisque4
XM_019004652.1	darkturquoise
XM_018991710.1	bisque4
XM_018976205.1	orangered1
XM_018978612.1	orangered1
XM_018987145.1	orangered1
XM_018979509.1	grey
XM_019002655.1	mediumpurple4
XR_001996172.1	violet
XM_019002944.1	lightgreen
XM_018998312.1	bisque4
XM_018993011.1	orangered1
XM_018961220.1	violet
XM_019000216.1	orangered1
XM_018962742.1	lightcyan
XM_019003252.1	mediumpurple4
XM_018995192.1	mediumpurple4
XM_018953082.1	bisque4
XM_018956284.1	violet
XM_018978242.1	violet
XM_018998490.1	orangered1
XM_018995722.1	grey
XM_018980653.1	lightgreen
XR_001995051.1	lightcyan
XR_001996711.1	grey
XM_018968739.1	violet
XM_018982109.1	lightcyan
XM_018979042.1	grey
XM_019002269.1	bisque4
XM_018988505.1	orangered1
XM_018954592.1	bisque4
XR_002000665.1	brown2
XM_018954449.1	violet
XM_018984922.1	orange
XM_018949765.1	violet
XR_001998899.1	bisque4
XM_018987908.1	orangered1
XM_018949790.1	white
XM_018971309.1	bisque4
XM_018994816.1	mediumpurple4
XM_018971988.1	violet
XM_018959032.1	orangered1
XM_018980354.1	grey
XM_018951987.1	lightcyan
XM_018981066.1	violet
XM_018972468.1	orangered1
XM_018972324.1	orangered1
XM_018963792.1	violet
XR_001996311.1	lightcyan
XR_001997503.1	grey
XM_018953505.1	grey
XM_018996345.1	bisque4
XM_018958796.1	orangered1
XM_018979796.1	bisque4
XM_018998485.1	lightcyan
XM_019004661.1	lightcyan
XM_018976503.1	lightcyan
XM_018974120.1	orangered1
XM_018965972.1	orangered1
XM_018986132.1	mediumpurple4
XM_018978513.1	orangered1
XR_001999059.1	grey
XR_001995561.1	orangered1
XM_018997417.1	lightcyan
XM_018950062.1	lightcyan
XM_018977589.1	grey
XM_018952413.1	orangered1
XM_018950334.1	lightcyan
XM_018970402.1	violet
XM_018955323.1	orangered1
XM_018951220.1	lightcyan
XR_002000157.1	lightcyan
XM_018978321.1	lightyellow
XM_018986327.1	grey
XM_018975295.1	violet
XM_018969981.1	lightcyan
XM_018997181.1	mediumpurple4
XM_018993949.1	orangered1
XM_018977663.1	bisque4
XM_018982187.1	lightsteelblue1
XM_018953649.1	orangered1
XM_018952403.1	darkturquoise
XR_002000717.1	lightcyan
XM_018962243.1	orange
XR_001996335.1	orangered1
XM_018983262.1	orangered1
XM_018976336.1	violet
XR_001999336.1	orangered1
XM_018993459.1	orangered1
XM_018950996.1	bisque4
XR_001995920.1	orangered1
XM_018981776.1	lightcyan
XM_018968272.1	orangered1
XR_001997730.1	bisque4
XM_019000023.1	lightcyan
XM_018967864.1	orangered1
XM_018983943.1	bisque4
XM_018997485.1	mediumpurple4
XM_018991191.1	orangered1
XM_018951454.1	violet
XM_018955768.1	orangered1
XM_018977360.1	orangered1
XM_018959579.1	orangered1
XM_018987119.1	violet
XM_018999989.1	orangered1
XM_018990857.1	bisque4
XM_018980802.1	orangered1
XM_019005028.1	violet
XM_018974010.1	lightyellow
XM_018969740.1	orangered1
XM_018982552.1	grey
XM_018991984.1	white
XM_018991240.1	orangered1
XM_018961843.1	white
XM_018995199.1	orangered1
XM_018975992.1	bisque4
XM_018982046.1	orangered1
XM_018970455.1	lightcyan
XM_018964098.1	orangered1
XM_018968618.1	violet
XM_018976267.1	orangered1
XM_018951536.1	orangered1
XM_019002229.1	bisque4
XM_018991361.1	bisque4
XM_019003078.1	grey
XM_019000789.1	darkturquoise
XM_018997894.1	violet
XM_018963729.1	lightcyan
XR_001995548.1	violet
XM_018985244.1	bisque4
XM_019002927.1	grey
XM_018968147.1	violet
XM_018958352.1	orangered1
XM_018963282.1	orangered1
XM_019004204.1	orangered1
XM_018968321.1	grey
XM_018975677.1	mediumpurple4
XM_018978398.1	lightcyan
XM_018973678.1	violet
XM_018953950.1	indianred4
XM_018984466.1	violet
XM_018957053.1	orangered1
XM_018967190.1	orangered1
XM_018963058.1	bisque4
XM_019001007.1	bisque4
XM_018956276.1	lightyellow
XM_018992742.1	mediumpurple4
XM_018961008.1	orangered1
XM_018985762.1	darkturquoise
XR_001998799.1	orangered1
XM_018954231.1	grey
XR_001998794.1	lightcyan
XM_018993482.1	orangered1
XM_018961710.1	orangered1
XM_018966856.1	orangered1
XM_018969646.1	bisque4
XM_018970909.1	bisque4
XM_018968131.1	orangered1
XM_018972853.1	lightcyan
XM_018972677.1	lightcyan
XM_018995374.1	bisque4
[truncated: 23,894 more rows]
