# Supplementary material for: Genome-wide identification and characterization of long non-coding RNAs conferring resistance to Colletotrichum gloeosporioides in walnut (Juglans regia)
Source: BMC Genomics. 2021 Jan 6;22:15. doi: 10.1186/s12864-020-07310-6 (PMC7789297; doi:10.1186/s12864-020-07310-6)
Supplement: Supplementary file 9 — Additional file 9: Table S9. List of significantly enriched GO terms in five modules. [file 12864_2020_7310_MOESM9_ESM.xls]

## Sheet: violet
The significantly enriched GO terms in violet
Biological Processes
GO_accession	Description	Number of genes	pValue	qValue
GO:0009058	biosynthetic process	279	0.00202	0.00411769
GO:1901576	organic substance biosynthetic process	278	0.00131	0.0030187
GO:0044249	cellular biosynthetic process	271	0.00174	0.00361647
GO:0065007	biological regulation	267	0.0025	0.00473214
GO:0044260	cellular macromolecule metabolic process	261	0.02963	0.0334126
GO:0050789	regulation of biological process	253	0.00351	0.006201
GO:1901360	organic cyclic compound metabolic process	249	0.04889	0.04889
GO:0050794	regulation of cellular process	238	0.0006	0.00167368
GO:0010467	gene expression	217	0.0076	0.0113465
GO:1901362	organic cyclic compound biosynthetic process	216	0.00075	0.0019875
GO:0090304	nucleic acid metabolic process	216	0.0091	0.0133972
GO:0016070	RNA metabolic process	208	0.00152	0.0032224
GO:0019438	aromatic compound biosynthetic process	204	0.00227	0.00454
GO:0009059	macromolecule biosynthetic process	204	0.00343	0.00616237
GO:0018130	heterocycle biosynthetic process	203	0.00146	0.00322417
GO:0034645	cellular macromolecule biosynthetic process	203	0.00242	0.00475037
GO:0044271	cellular nitrogen compound biosynthetic process	203	0.0158	0.0206765
GO:0019222	regulation of metabolic process	200	0.00081	0.00197379
GO:0060255	regulation of macromolecule metabolic process	198	0.00053	0.00160514
GO:0031323	regulation of cellular metabolic process	193	0.00051	0.00159
GO:0010468	regulation of gene expression	193	0.00081	0.00197379
GO:0034654	nucleobase-containing compound biosynthetic process	192	0.0014	0.00315745
GO:0080090	regulation of primary metabolic process	191	0.00038	0.00129935
GO:0051171	regulation of nitrogen compound metabolic process	190	0.00043	0.00138121
GO:2000112	regulation of cellular macromolecule biosynthetic process	188	0.00021	0.001113
GO:0010556	regulation of macromolecule biosynthetic process	188	0.00024	0.00108255
GO:0031326	regulation of cellular biosynthetic process	188	0.00025	0.00101923
GO:0009889	regulation of biosynthetic process	188	0.00029	0.00106
GO:0050896	response to stimulus	187	0.03737	0.03922
GO:0006355	regulation of transcription, DNA-templated	186	7e-05	0.000824444
GO:1903506	regulation of nucleic acid-templated transcription	186	7e-05	0.000824444
GO:2001141	regulation of RNA biosynthetic process	186	7e-05	0.000824444
GO:0006351	transcription, DNA-templated	186	8e-05	0.000737391
GO:0097659	nucleic acid-templated transcription	186	8e-05	0.000737391
GO:0032774	RNA biosynthetic process	186	9.5e-05	0.000719286
GO:0051252	regulation of RNA metabolic process	186	0.00018	0.00106
GO:0019219	regulation of nucleobase-containing compound metabolic process	186	0.00025	0.00101923
GO:0051716	cellular response to stimulus	114	0.00449	0.00767645
GO:0007154	cell communication	93	3.2e-06	0.0001696
GO:0042221	response to chemical	92	0.00042	0.00139125
GO:0023052	signaling	86	2e-05	0.00053
GO:0010033	response to organic substance	81	0.00077	0.00199073
GO:0007165	signal transduction	80	0.00024	0.00108255
GO:0006629	lipid metabolic process	78	3.6e-07	3.816e-05
GO:0009719	response to endogenous stimulus	78	0.00056	0.00164889
GO:0009725	response to hormone	77	0.00025	0.00101923
GO:0070887	cellular response to chemical stimulus	75	0.00019	0.00106
GO:0071310	cellular response to organic substance	73	0.00022	0.00111048
GO:0071495	cellular response to endogenous stimulus	72	0.00023	0.00110818
GO:0032870	cellular response to hormone stimulus	71	9.3e-05	0.000758308
GO:0009755	hormone-mediated signaling pathway	67	5.2e-05	0.000787429
GO:0044255	cellular lipid metabolic process	56	4.6e-06	0.000162533
GO:0008610	lipid biosynthetic process	44	0.00059	0.00169027
GO:0032787	monocarboxylic acid metabolic process	33	0.00335	0.00612241
GO:0006631	fatty acid metabolic process	26	4e-05	0.000848
GO:0035556	intracellular signal transduction	25	0.03311	0.0361821
GO:0000160	phosphorelay signal transduction system	24	0.00674	0.0102063
GO:0009734	auxin-activated signaling pathway	23	0.00953	0.0138381
GO:0072330	monocarboxylic acid biosynthetic process	23	0.01371	0.0183957
GO:0071365	cellular response to auxin stimulus	23	0.014	0.01855
GO:0009733	response to auxin	23	0.03041	0.0335777
GO:0006633	fatty acid biosynthetic process	20	5e-05	0.000883333
GO:0016042	lipid catabolic process	18	0.0225	0.0277326
GO:0006644	phospholipid metabolic process	14	0.00635	0.00975507
GO:0046486	glycerolipid metabolic process	11	0.00472	0.00794159
GO:0009267	cellular response to starvation	10	0.00072	0.00195692
GO:0042594	response to starvation	10	0.00078	0.00196857
GO:0031669	cellular response to nutrient levels	10	0.00117	0.002756
GO:0031667	response to nutrient levels	10	0.00151	0.00326653
GO:0031668	cellular response to extracellular stimulus	10	0.00244	0.00470255
GO:0009991	response to extracellular stimulus	10	0.00306	0.00569053
GO:0071496	cellular response to external stimulus	10	0.02664	0.0317285
GO:0006650	glycerophospholipid metabolic process	8	0.02066	0.0257642
GO:0009736	cytokinin-activated signaling pathway	8	0.02438	0.0293668
GO:0071368	cellular response to cytokinin stimulus	8	0.03567	0.0381921
GO:0018298	protein-chromophore linkage	8	0.03696	0.0391776
GO:0009735	response to cytokinin	8	0.03829	0.0397916
GO:0046488	phosphatidylinositol metabolic process	7	0.00036	0.001272
GO:0048509	regulation of meristem development	7	0.01743	0.0225315
GO:0046839	phospholipid dephosphorylation	6	0.0001	0.000683871
GO:0046856	phosphatidylinositol dephosphorylation	6	0.0001	0.000683871
GO:0016311	dephosphorylation	6	0.00015	0.000935294
GO:0007267	cell-cell signaling	6	0.00026	0.000984286
GO:0030258	lipid modification	6	0.00585	0.00911912
GO:0010088	phloem development	4	0.03005	0.0335295
GO:0016107	sesquiterpenoid catabolic process	3	0.00564	0.00912733
GO:0016115	terpenoid catabolic process	3	0.00564	0.00912733
GO:0043290	apocarotenoid catabolic process	3	0.00564	0.00912733
GO:0046345	abscisic acid catabolic process	3	0.00564	0.00912733
GO:0008300	isoprenoid catabolic process	3	0.00992	0.0142097
GO:0046164	alcohol catabolic process	3	0.02864	0.0326434
GO:0019877	diaminopimelate biosynthetic process	2	0.00417	0.00724623
GO:0010023	proanthocyanidin biosynthetic process	2	0.01007	0.0139532
GO:0090376	seed trichome differentiation	2	0.01007	0.0139532
GO:0090377	seed trichome initiation	2	0.01007	0.0139532
GO:0090378	seed trichome elongation	2	0.01007	0.0139532
GO:0051289	protein homotetramerization	2	0.01813	0.0230153
GO:1902184	negative regulation of shoot apical meristem development	2	0.01813	0.0230153
GO:0009970	cellular response to sulfate starvation	2	0.0229	0.0279011
GO:0022412	cellular process involved in reproduction in multicellular organism	2	0.02812	0.0327552
GO:1900034	regulation of cellular response to heat	2	0.02812	0.0327552
GO:1900036	positive regulation of cellular response to heat	2	0.02812	0.0327552
GO:1901568	fatty acid derivative metabolic process	2	0.03377	0.0365267
GO:0006537	glutamate biosynthetic process	2	0.04623	0.047119
GO:0009862	systemic acquired resistance, salicylic acid mediated signaling pathway	2	0.04623	0.047119
GO:0097054	L-glutamate biosynthetic process	2	0.04623	0.047119
Cellular component
GO:0005634	nucleus	298	0.00045	0.0036
GO:0005783	endoplasmic reticulum	53	0.00349	0.00930667
GO:0005789	endoplasmic reticulum membrane	40	0.00703	0.011248
GO:0042175	nuclear outer membrane-endoplasmic reticulum membrane network	40	0.00703	0.011248
GO:0098827	endoplasmic reticulum subcompartment	40	0.00703	0.011248
GO:0044432	endoplasmic reticulum part	40	0.02092	0.02092
GO:0005829	cytosol	24	0.00733	0.00837714
GO:0046658	anchored component of plasma membrane	3	0.00346	0.01384
Molecular Function
GO:0003676	nucleic acid binding	196	0.00874	0.01748
GO:0003677	DNA binding	156	0.00058	0.00247818
GO:0016491	oxidoreductase activity	85	0.03756	0.0383765
GO:0016746	transferase activity, transferring acyl groups	34	2.5e-05	0.000261111
GO:0016747	transferase activity, transferring acyl groups other than amino-acyl groups	28	1.8e-06	2.82e-05
GO:0008289	lipid binding	21	2.8e-05	0.0002632
GO:0016874	ligase activity	21	0.02433	0.0289496
GO:0042802	identical protein binding	20	0.00941	0.0170104
GO:0016616	oxidoreductase activity, acting on the CH-OH group of donors, NAD or NADP as acceptor	17	0.02907	0.0329227
GO:0046983	protein dimerization activity	15	0.0296	0.0327341
GO:0042803	protein homodimerization activity	14	0.02957	0.0330902
GO:0030234	enzyme regulator activity	13	0.01699	0.0228151
GO:0102336	3-oxo-arachidoyl-CoA synthase activity	12	3.1e-11	1.46e-09
GO:0102337	3-oxo-cerotoyl-CoA synthase activity	12	3.1e-11	1.46e-09
GO:0102338	3-oxo-lignoceronyl-CoA synthase activity	12	3.1e-11	1.46e-09
GO:0043492	ATPase activity, coupled to movement of substances	12	0.0023	0.00745517
GO:0042623	ATPase activity, coupled	12	0.03187	0.0344343
GO:0042626	ATPase activity, coupled to transmembrane movement of substances	10	0.0052	0.0116381
GO:0015399	primary active transmembrane transporter activity	10	0.00599	0.012653
GO:0015405	P-P-bond-hydrolysis-driven transmembrane transporter activity	10	0.00599	0.012653
GO:0033293	monocarboxylic acid binding	9	8.7e-06	0.000102225
GO:0031406	carboxylic acid binding	9	0.00135	0.00478868
GO:0043177	organic acid binding	9	0.00135	0.00478868
GO:0019900	kinase binding	9	0.00244	0.0071675
GO:0008374	O-acyltransferase activity	8	0.00349	0.00863316
GO:0019901	protein kinase binding	8	0.00507	0.0116239
GO:0031320	hexitol dehydrogenase activity	7	1.2e-08	2.51e-07
GO:0046029	mannitol dehydrogenase activity	7	1.2e-08	2.51e-07
GO:0015662	ATPase activity, coupled to transmembrane movement of ions, phosphorylative mechanism	7	0.01455	0.0212047
GO:0019829	cation-transporting ATPase activity	7	0.01455	0.0212047
GO:0022853	active ion transmembrane transporter activity	7	0.01455	0.0212047
GO:0042625	ATPase coupled ion transmembrane transporter activity	7	0.01455	0.0212047
GO:0009881	photoreceptor activity	7	0.02052	0.02679
GO:0004857	enzyme inhibitor activity	7	0.02149	0.0276721
GO:0004559	alpha-mannosidase activity	6	3e-06	4.03e-05
GO:0034485	phosphatidylinositol-3,4,5-trisphosphate 5-phosphatase activity	6	3.6e-05	0.000307636
GO:0004439	phosphatidylinositol-4,5-bisphosphate 5-phosphatase activity	6	7.3e-05	0.00054896
GO:0106019	phosphatidylinositol-4,5-bisphosphate phosphatase activity	6	7.3e-05	0.00054896
GO:0034595	phosphatidylinositol phosphate 5-phosphatase activity	6	0.00013	0.000872857
GO:0015923	mannosidase activity	6	0.00023	0.00139484
GO:0034594	phosphatidylinositol trisphosphate phosphatase activity	6	0.00023	0.00139484
GO:0034593	phosphatidylinositol bisphosphate phosphatase activity	6	0.00027	0.00149294
GO:0004467	long-chain fatty acid-CoA ligase activity	6	0.00037	0.00178359
GO:0015645	fatty acid ligase activity	6	0.00037	0.00178359
GO:0031956	medium-chain fatty acid-CoA ligase activity	6	0.00037	0.00178359
GO:0102391	decanoate-CoA ligase activity	6	0.00037	0.00178359
GO:0052866	phosphatidylinositol phosphate phosphatase activity	6	0.00095	0.00372083
GO:0016405	CoA-ligase activity	6	0.00703	0.0143657
GO:0016877	ligase activity, forming carbon-sulfur bonds	6	0.00935	0.0177556
GO:0016878	acid-thiol ligase activity	6	0.00935	0.0177556
GO:0005543	phospholipid binding	5	0.03095	0.0338291
GO:0043424	protein histidine kinase binding	5	0.03272	0.0349509
GO:0048032	galacturonate binding	4	0.00132	0.0049632
GO:0010427	abscisic acid binding	4	0.00234	0.0072118
GO:0019840	isoprenoid binding	4	0.00234	0.0072118
GO:0004864	protein phosphatase inhibitor activity	4	0.00326	0.00863211
GO:0019208	phosphatase regulator activity	4	0.00326	0.00863211
GO:0019212	phosphatase inhibitor activity	4	0.00326	0.00863211
GO:0019888	protein phosphatase regulator activity	4	0.00326	0.00863211
GO:0042562	hormone binding	4	0.00935	0.0177556
GO:0043178	alcohol binding	4	0.00935	0.0177556
GO:0016307	phosphatidylinositol phosphate kinase activity	4	0.01698	0.0231322
GO:0047036	codeinone reductase (NADPH) activity	3	0.00091	0.00371913
GO:0030272	5-formyltetrahydrofolate cyclo-ligase activity	3	0.00252	0.00717818
GO:0010295	(+)-abscisic acid 8'-hydroxylase activity	3	0.0042	0.00987
GO:0010181	FMN binding	3	0.00524	0.0114549
GO:0005544	calcium-dependent phospholipid binding	3	0.01087	0.0174663
GO:0016882	cyclo-ligase activity	3	0.01087	0.0174663
GO:0008553	proton-exporting ATPase activity, phosphorylative mechanism	3	0.01461	0.0203458
GO:0036442	proton-exporting ATPase activity	3	0.01461	0.0203458
GO:0047196	long-chain-alcohol O-fatty-acyltransferase activity	3	0.02401	0.0291218
GO:0103095	wax ester synthase activity	3	0.02401	0.0291218
GO:0004144	diacylglycerol O-acyltransferase activity	3	0.03276	0.0346004
GO:0016308	1-phosphatidylinositol-4-phosphate 5-kinase activity	3	0.036	0.0373923
GO:0047501	(+)-neomenthol dehydrogenase activity	3	0.036	0.0373923
GO:0034007	S-linalool synthase activity	2	0.00202	0.00678143
GO:0033788	leucoanthocyanidin reductase activity	2	0.00396	0.00954461
GO:0000254	C-4 methylsterol oxidase activity	2	0.00957	0.016356
GO:0016726	oxidoreductase activity, acting on CH or CH2 groups, NAD or NADP as acceptor	2	0.00957	0.016356
GO:0018826	methionine gamma-lyase activity	2	0.00957	0.016356
GO:0047751	cholestenone 5-alpha-reductase activity	2	0.00957	0.016356
GO:0050213	progesterone 5-alpha-reductase activity	2	0.00957	0.016356
GO:0016851	magnesium chelatase activity	2	0.01316	0.0202793
GO:0051002	ligase activity, forming nitrogen-metal bonds	2	0.01316	0.0202793
GO:0051003	ligase activity, forming nitrogen-metal bonds, forming coordination complexes	2	0.01316	0.0202793
GO:0004367	glycerol-3-phosphate dehydrogenase [NAD+] activity	2	0.01725	0.022838
GO:0016040	glutamate synthase (NADH) activity	2	0.0218	0.0273227
GO:0016413	O-acetyltransferase activity	2	0.0218	0.0273227
GO:0045181	glutamate synthase activity, NAD(P)H as acceptor	2	0.0218	0.0273227
GO:0047172	shikimate O-hydroxycinnamoyltransferase activity	2	0.02678	0.031078
GO:0050734	hydroxycinnamoyltransferase activity	2	0.02678	0.031078
GO:0050737	O-hydroxycinnamoyltransferase activity	2	0.02678	0.031078
GO:0004664	prephenate dehydratase activity	2	0.03795	0.0383581
GO:0015930	glutamate synthase activity	2	0.04409	0.04409

## Sheet: lightyellow 
The significantly enriched GO terms in lightyellow
Biological Processes
GO_accession	Description	Number of genes	pValue	qValue
GO:0006793	phosphorus metabolic process	93	0.00686	0.03871
GO:0006796	phosphate-containing compound metabolic process	92	0.00671	0.0407762
GO:0016310	phosphorylation	83	0.00457	0.036103
GO:0005975	carbohydrate metabolic process	27	0.03715	0.0481123
GO:0006259	DNA metabolic process	21	0.02635	0.0442904
GO:0009733	response to auxin	20	0.00187	0.0246217
GO:0009734	auxin-activated signaling pathway	19	0.00122	0.0321267
GO:0071365	cellular response to auxin stimulus	19	0.00182	0.028756
GO:0005976	polysaccharide metabolic process	19	0.00198	0.0223457
GO:0016052	carbohydrate catabolic process	16	0.0025	0.0219444
GO:0000272	polysaccharide catabolic process	14	0.00105	0.041475
GO:0009057	macromolecule catabolic process	14	0.04439	0.0508233
GO:0006260	DNA replication	10	0.00205	0.0202438
GO:0015979	photosynthesis	8	0.00824	0.040685
GO:0044264	cellular polysaccharide metabolic process	8	0.01698	0.0432716
GO:0018298	protein-chromophore linkage	7	0.01124	0.0403618
GO:0006073	cellular glucan metabolic process	7	0.02517	0.045711
GO:0044042	glucan metabolic process	7	0.02517	0.045711
GO:0045490	pectin catabolic process	6	0.04561	0.0507492
GO:0006766	vitamin metabolic process	6	0.04936	0.0503154
GO:0009110	vitamin biosynthetic process	6	0.04936	0.0503154
GO:0044036	cell wall macromolecule metabolic process	5	0.01003	0.0377319
GO:0071941	nitrogen cycle metabolic process	5	0.0143	0.045188
GO:0043200	response to amino acid	5	0.02518	0.0437191
GO:0071230	cellular response to amino acid stimulus	5	0.02518	0.0437191
GO:0019722	calcium-mediated signaling	5	0.03641	0.0479398
GO:0019932	second-messenger-mediated signaling	5	0.03897	0.0488671
GO:0009793	embryo development ending in seed dormancy	5	0.04584	0.0496077
GO:0048508	embryonic meristem development	4	0.00059	0.04661
GO:0045493	xylan catabolic process	4	0.00128	0.02528
GO:0010410	hemicellulose metabolic process	4	0.00484	0.0332487
GO:0045491	xylan metabolic process	4	0.00484	0.0332487
GO:0010383	cell wall polysaccharide metabolic process	4	0.00738	0.038868
GO:0002218	activation of innate immune response	4	0.00995	0.0403103
GO:0002253	activation of immune response	4	0.00995	0.0403103
GO:0051129	negative regulation of cellular component organization	4	0.01977	0.0446237
GO:0009251	glucan catabolic process	4	0.02443	0.0465053
GO:0044247	cellular polysaccharide catabolic process	4	0.02443	0.0465053
GO:0015995	chlorophyll biosynthetic process	4	0.0297	0.0488813
GO:0044275	cellular carbohydrate catabolic process	4	0.03111	0.0463715
GO:0009561	megagametogenesis	4	0.03559	0.0476544
GO:0005982	starch metabolic process	4	0.04741	0.0496078
GO:0097435	supramolecular fiber organization	4	0.04741	0.0496078
GO:0042727	flavin-containing compound biosynthetic process	3	0.01326	0.0436475
GO:0009864	induced systemic resistance, jasmonic acid mediated signaling pathway	3	0.01455	0.0442096
GO:0009682	induced systemic resistance	3	0.01733	0.0427834
GO:0042726	flavin-containing compound metabolic process	3	0.02039	0.04078
GO:1901879	regulation of protein depolymerization	3	0.02039	0.04078
GO:0043244	regulation of protein complex disassembly	3	0.03328	0.0486874
GO:0043624	cellular protein complex disassembly	3	0.03539	0.0486228
GO:0051261	protein depolymerization	3	0.03539	0.0486228
GO:0030245	cellulose catabolic process	3	0.03758	0.0478842
GO:0009606	tropism	3	0.04215	0.0489684
GO:1902903	regulation of supramolecular fiber organization	3	0.04453	0.0502553
GO:0030029	actin filament-based process	3	0.04698	0.0501543
GO:0010072	primary shoot apical meristem specification	2	0.00981	0.0442851
GO:0090421	embryonic meristem initiation	2	0.00981	0.0442851
GO:0009399	nitrogen fixation	2	0.01212	0.0416296
GO:0006020	inositol metabolic process	2	0.01465	0.0406088
GO:0006021	inositol biosynthetic process	2	0.01465	0.0406088
GO:0031114	regulation of microtubule depolymerization	2	0.01465	0.0406088
GO:0045116	protein neddylation	2	0.01465	0.0406088
GO:0052863	1-deoxy-D-xylulose 5-phosphate metabolic process	2	0.01738	0.0409857
GO:0052865	1-deoxy-D-xylulose 5-phosphate biosynthetic process	2	0.01738	0.0409857
GO:0009903	chloroplast avoidance movement	2	0.02031	0.0433646
GO:0010065	primary meristem tissue development	2	0.02031	0.0433646
GO:0010067	procambium histogenesis	2	0.02031	0.0433646
GO:0009902	chloroplast relocation	2	0.03021	0.0472592
GO:0019750	chloroplast localization	2	0.03021	0.0472592
GO:0051644	plastid localization	2	0.03021	0.0472592
GO:0051667	establishment of plastid localization	2	0.03021	0.0472592
GO:0006771	riboflavin metabolic process	2	0.03385	0.0481829
GO:0009231	riboflavin biosynthetic process	2	0.03385	0.0481829
GO:0007019	microtubule depolymerization	2	0.04162	0.0501982
GO:0010014	meristem initiation	2	0.04162	0.0501982
GO:0051640	organelle localization	2	0.04162	0.0501982
GO:0051656	establishment of organelle localization	2	0.04162	0.0501982
GO:0031110	regulation of microtubule polymerization or depolymerization	2	0.04573	0.050176
GO:0046173	polyol biosynthetic process	2	0.04998	0.04998
Cellular component
GO:0071944	cell periphery	98	0.04042	0.0497477
GO:0005576	extracellular region	50	0.00074	0.00592
GO:0009522	photosystem I	5	0.00118	0.00629333
GO:0009523	photosystem II	5	0.00251	0.01004
GO:0005938	cell cortex	5	0.00888	0.028416
GO:0009521	photosystem	5	0.00986	0.0262933
GO:0099568	cytoplasmic region	5	0.01037	0.0237029
GO:0000347	THO complex	4	0.0004	0.0064
GO:0005881	cytoplasmic microtubule	4	0.01224	0.02448
GO:0042644	chloroplast nucleoid	3	0.01251	0.0210695
GO:0042646	plastid nucleoid	3	0.01251	0.0210695
GO:0009295	nucleoid	3	0.02704	0.0360533
GO:0055028	cortical microtubule	3	0.04086	0.0466971
GO:0030863	cortical cytoskeleton	3	0.04535	0.0468129
GO:0030981	cortical microtubule cytoskeleton	3	0.04535	0.0468129
GO:0009574	preprophase band	2	0.01316	0.0191418
Molecular Function
GO:0003824	catalytic activity	308	0.00615	0.01845
GO:1901363	heterocyclic compound binding	239	0.02539	0.0364981
GO:0097159	organic cyclic compound binding	239	0.02703	0.0373014
GO:0043168	anion binding	160	0.00015	0.005175
GO:0036094	small molecule binding	159	0.00035	0.00301875
GO:0000166	nucleotide binding	156	0.00047	0.00341368
GO:1901265	nucleoside phosphate binding	156	0.00047	0.00341368
GO:0035639	purine ribonucleoside triphosphate binding	150	0.00051	0.00319909
GO:0017076	purine nucleotide binding	150	0.00114	0.005244
GO:0032553	ribonucleotide binding	150	0.00114	0.005244
GO:0032555	purine ribonucleotide binding	150	0.00114	0.005244
GO:0097367	carbohydrate derivative binding	150	0.00132	0.00535765
GO:0005524	ATP binding	143	0.00011	0.00759
GO:0008144	drug binding	143	0.00016	0.00368
GO:0030554	adenyl nucleotide binding	143	0.00029	0.00307846
GO:0032559	adenyl ribonucleotide binding	143	0.00029	0.00307846
GO:0016772	transferase activity, transferring phosphorus-containing groups	86	0.02002	0.03289
GO:0016301	kinase activity	81	0.00161	0.00617167
GO:0016773	phosphotransferase activity, alcohol group as acceptor	70	0.01194	0.0265761
GO:0004674	protein serine/threonine kinase activity	67	0.00317	0.0104157
GO:0004672	protein kinase activity	67	0.00482	0.0151173
GO:0016874	ligase activity	14	0.03622	0.041653
GO:0004386	helicase activity	13	0.04998	0.04998
GO:0008324	cation transmembrane transporter activity	10	0.03385	0.0409763
GO:0046873	metal ion transmembrane transporter activity	9	0.03352	0.0413014
GO:0060089	molecular transducer activity	9	0.04715	0.0485575
GO:0005261	cation channel activity	8	0.01183	0.027209
GO:0008092	cytoskeletal protein binding	8	0.02692	0.0379078
GO:0005216	ion channel activity	8	0.03023	0.0397309
GO:0022838	substrate-specific channel activity	8	0.03023	0.0397309
GO:0038023	signaling receptor activity	8	0.03928	0.043021
GO:0004888	transmembrane signaling receptor activity	6	0.0185	0.0311341
GO:0016168	chlorophyll binding	5	0.00018	0.003105
GO:0046906	tetrapyrrole binding	5	0.00024	0.003312
GO:0046914	transition metal ion binding	5	0.00199	0.00722684
GO:0008066	glutamate receptor activity	5	0.02039	0.0323428
GO:0016879	ligase activity, forming carbon-nitrogen bonds	5	0.02039	0.0323428
GO:0019205	nucleobase-containing compound kinase activity	5	0.03521	0.0411778
GO:0005262	calcium channel activity	5	0.0388	0.0431806
GO:0009044	xylan 1,4-beta-xylosidase activity	4	0.00104	0.0057408
GO:0097599	xylanase activity	4	0.00104	0.0057408
GO:0000287	magnesium ion binding	4	0.00243	0.0083835
GO:0046556	alpha-L-arabinofuranosidase activity	4	0.01227	0.0264572
GO:0050145	nucleoside monophosphate kinase activity	4	0.01741	0.0300322
GO:0016776	phosphotransferase activity, phosphate group as acceptor	4	0.0299	0.0404529
GO:0004017	adenylate kinase activity	3	0.01036	0.0246497
GO:0016837	carbon-oxygen lyase activity, acting on polysaccharides	3	0.02207	0.0334688
GO:0030570	pectate lyase activity	3	0.02207	0.0334688
GO:0008810	cellulase activity	3	0.03266	0.0409735
GO:0008934	inositol monophosphate 1-phosphatase activity	2	0.00693	0.0187518
GO:0052832	inositol monophosphate 3-phosphatase activity	2	0.00693	0.0187518
GO:0052833	inositol monophosphate 4-phosphatase activity	2	0.00693	0.0187518
GO:0052834	inositol monophosphate phosphatase activity	2	0.00693	0.0187518
GO:0102550	2-methyl-6-geranylgeranyl-1,4-benzoquinol methyltransferase activity	2	0.00881	0.0217104
GO:0004356	glutamate-ammonia ligase activity	2	0.01318	0.02636
GO:0004652	polynucleotide adenylyltransferase activity	2	0.01318	0.02636
GO:0016211	ammonia ligase activity	2	0.01318	0.02636
GO:0016880	acid-ammonia (or amide) ligase activity	2	0.01318	0.02636
GO:0008661	1-deoxy-D-xylulose-5-phosphate synthase activity	2	0.01564	0.0283989
GO:0016711	flavonoid 3'-monooxygenase activity	2	0.01564	0.0283989
GO:0030145	manganese ion binding	2	0.01564	0.0283989
GO:0004462	lactoylglutathione lyase activity	2	0.0241	0.0353809
GO:0005506	iron ion binding	2	0.03056	0.0390489
GO:0005544	calcium-dependent phospholipid binding	2	0.03401	0.0404602
GO:0052745	inositol phosphate phosphatase activity	2	0.03762	0.0425538
GO:0004475	mannose-1-phosphate guanylyltransferase activity	2	0.04135	0.0442349
GO:0008905	mannose-phosphate guanylyltransferase activity	2	0.04135	0.0442349
GO:0008970	phospholipase A1 activity	2	0.04523	0.0472859
GO:0004632	phosphopantothenate--cysteine ligase activity	1	0.04801	0.048716

## Sheet: brown2
The significantly enriched GO terms in brown2
Biological Processes
GO_accession	Description	Number of genes	pValue	qValue
GO:0065007	biological regulation	47	0.01614	0.0897788
GO:0050789	regulation of biological process	44	0.02561	0.0759763
GO:0050794	regulation of cellular process	40	0.03245	0.0614479
GO:0010467	gene expression	39	0.02285	0.0884196
GO:0060255	regulation of macromolecule metabolic process	36	0.00935	0.07565
GO:0019222	regulation of metabolic process	36	0.01268	0.0806086
GO:0009059	macromolecule biosynthetic process	35	0.04294	0.0509555
GO:0016070	RNA metabolic process	35	0.04577	0.0490787
GO:0010468	regulation of gene expression	34	0.01993	0.0844652
GO:0080090	regulation of primary metabolic process	33	0.023	0.0852917
GO:0031323	regulation of cellular metabolic process	33	0.02904	0.0615371
GO:2000112	regulation of cellular macromolecule biosynthetic process	32	0.02576	0.0739561
GO:0010556	regulation of macromolecule biosynthetic process	32	0.02668	0.0742037
GO:0031326	regulation of cellular biosynthetic process	32	0.02693	0.0704932
GO:0009889	regulation of biosynthetic process	32	0.02789	0.0709203
GO:0051171	regulation of nitrogen compound metabolic process	32	0.03572	0.0567693
GO:0042221	response to chemical	18	0.01054	0.0781717
GO:0010033	response to organic substance	16	0.01367	0.0811087
GO:0009719	response to endogenous stimulus	15	0.0179	0.079655
GO:0009725	response to hormone	14	0.02677	0.0721979
GO:0071495	cellular response to endogenous stimulus	13	0.02972	0.0615135
GO:0071310	cellular response to organic substance	13	0.03292	0.0563438
GO:0070887	cellular response to chemical stimulus	13	0.04035	0.0588713
GO:0032870	cellular response to hormone stimulus	12	0.0442	0.0504333
GO:0006397	mRNA processing	7	0.04368	0.0511516
GO:0008380	RNA splicing	5	0.03307	0.0555326
GO:0042446	hormone biosynthetic process	4	0.03462	0.0560215
GO:0043933	protein-containing complex subunit organization	3	0.03698	0.0557834
GO:0000271	polysaccharide biosynthetic process	3	0.04414	0.051019
GO:0006986	response to unfolded protein	2	0.00025	0.0148333
GO:0035966	response to topologically incorrect protein	2	0.00025	0.0148333
GO:0010581	regulation of starch biosynthetic process	2	0.00173	0.0439914
GO:2000904	regulation of starch metabolic process	2	0.00173	0.0439914
GO:0010962	regulation of glucan biosynthetic process	2	0.00308	0.0456867
GO:0032881	regulation of polysaccharide metabolic process	2	0.00308	0.0456867
GO:0032885	regulation of polysaccharide biosynthetic process	2	0.00308	0.0456867
GO:0010675	regulation of cellular carbohydrate metabolic process	2	0.00373	0.0390553
GO:0043255	regulation of carbohydrate biosynthetic process	2	0.00373	0.0390553
GO:0006109	regulation of carbohydrate metabolic process	2	0.0048	0.04272
GO:0009816	defense response to bacterium, incompatible interaction	2	0.01697	0.0794911
GO:0051259	protein complex oligomerization	2	0.0299	0.0604795
GO:0019252	starch biosynthetic process	2	0.03075	0.0608167
GO:0000904	cell morphogenesis involved in differentiation	2	0.03161	0.0611585
GO:0090558	plant epidermis development	2	0.03337	0.0549987
GO:0044036	cell wall macromolecule metabolic process	2	0.03979	0.0590218
GO:0005982	starch metabolic process	2	0.04267	0.0513193
GO:0034976	response to endoplasmic reticulum stress	1	0.01238	0.0847554
GO:0032264	IMP salvage	1	0.01648	0.0838126
GO:0048768	root hair cell tip growth	1	0.01648	0.0838126
GO:0048767	root hair elongation	1	0.02055	0.0831341
GO:0010025	wax biosynthetic process	1	0.02461	0.0811219
GO:0010166	wax metabolic process	1	0.02461	0.0811219
GO:0090376	seed trichome differentiation	1	0.02461	0.0811219
GO:0090377	seed trichome initiation	1	0.02461	0.0811219
GO:0090378	seed trichome elongation	1	0.02461	0.0811219
GO:0030100	regulation of endocytosis	1	0.02866	0.066253
GO:0031554	regulation of DNA-templated transcription, termination	1	0.02866	0.066253
GO:0031564	transcription antitermination	1	0.02866	0.066253
GO:0045454	cell redox homeostasis	1	0.02866	0.066253
GO:0060627	regulation of vesicle-mediated transport	1	0.02866	0.066253
GO:1901570	fatty acid derivative biosynthetic process	1	0.02866	0.066253
GO:0080147	root hair cell development	1	0.03268	0.058758
GO:1903533	regulation of protein targeting	1	0.03268	0.058758
GO:1904215	regulation of protein import into chloroplast stroma	1	0.03268	0.058758
GO:1904589	regulation of protein import	1	0.03268	0.058758
GO:0010380	regulation of chlorophyll biosynthetic process	1	0.03669	0.0567897
GO:1901463	regulation of tetrapyrrole biosynthetic process	1	0.03669	0.0567897
GO:0009399	nitrogen fixation	1	0.04069	0.0536505
GO:0010053	root epidermal cell differentiation	1	0.04069	0.0536505
GO:0010054	trichoblast differentiation	1	0.04069	0.0536505
GO:0022412	cellular process involved in reproduction in multicellular organism	1	0.04069	0.0536505
GO:0032386	regulation of intracellular transport	1	0.04069	0.0536505
GO:0033157	regulation of intracellular protein transport	1	0.04069	0.0536505
GO:0048469	cell maturation	1	0.04069	0.0536505
GO:0048764	trichoblast maturation	1	0.04069	0.0536505
GO:0048765	root hair cell differentiation	1	0.04069	0.0536505
GO:0051223	regulation of protein transport	1	0.04069	0.0536505
GO:0070201	regulation of establishment of protein localization	1	0.04069	0.0536505
GO:0090087	regulation of peptide transport	1	0.04069	0.0536505
GO:0000038	very long-chain fatty acid metabolic process	1	0.04466	0.0493757
GO:0042761	very long-chain fatty acid biosynthetic process	1	0.04466	0.0493757
GO:0051365	cellular response to potassium ion starvation	1	0.04466	0.0493757
GO:1901568	fatty acid derivative metabolic process	1	0.04466	0.0493757
GO:0045037	protein import into chloroplast stroma	1	0.04862	0.0500252
GO:0048829	root cap development	1	0.04862	0.0500252
GO:0052863	1-deoxy-D-xylulose 5-phosphate metabolic process	1	0.04862	0.0500252
GO:0052865	1-deoxy-D-xylulose 5-phosphate biosynthetic process	1	0.04862	0.0500252
GO:0090056	regulation of chlorophyll metabolic process	1	0.04862	0.0500252
GO:1901401	regulation of tetrapyrrole metabolic process	1	0.04862	0.0500252
Cellular component
GO:0042735	protein body	2	4.2e-05	0.00021
GO:0035618	root hair	1	0.015	0.03
GO:0035619	root hair tip	1	0.015	0.03
GO:0044463	cell projection part	1	0.026	0.0288889
GO:0120038	plasma membrane bounded cell projection part	1	0.026	0.0288889
Molecular Function
GO:0016765	transferase activity, transferring alkyl or aryl (other than methyl) groups	5	0.011	0.352
GO:0004364	glutathione transferase activity	3	0.028	0.0597333
GO:0045735	nutrient reservoir activity	2	0.017	0.120889
GO:0008353	RNA polymerase II CTD heptapeptide repeat kinase activity	2	0.02	0.0914286
GO:0004693	cyclin-dependent protein serine/threonine kinase activity	2	0.021	0.0746667
GO:0097472	cyclin-dependent protein kinase activity	2	0.021	0.0746667
GO:0016628	oxidoreductase activity, acting on the CH-CH group of donors, NAD or NADP as acceptor	2	0.037	0.0577561
GO:0102483	scopolin beta-glucosidase activity	2	0.047	0.0578462
GO:0008670	2,4-dienoyl-CoA reductase (NADPH) activity	1	0.012	0.192
GO:0003876	AMP deaminase activity	1	0.017	0.120889
GO:0016756	glutathione gamma-glutamylcysteinyltransferase activity	1	0.017	0.120889
GO:0047623	adenosine-phosphate deaminase activity	1	0.017	0.120889
GO:0004791	thioredoxin-disulfide reductase activity	1	0.021	0.0746667
GO:0005504	fatty acid binding	1	0.025	0.064
GO:0047751	cholestenone 5-alpha-reductase activity	1	0.025	0.064
GO:0050213	progesterone 5-alpha-reductase activity	1	0.025	0.064
GO:0052381	tRNA dimethylallyltransferase activity	1	0.025	0.064
GO:0001072	transcription antitermination factor activity, RNA binding	1	0.029	0.0562424
GO:0019239	deaminase activity	1	0.029	0.0562424
GO:0008756	o-succinylbenzoate-CoA ligase activity	1	0.033	0.0586667
GO:0004758	serine C-palmitoyltransferase activity	1	0.037	0.0577561
GO:0016454	C-palmitoyltransferase activity	1	0.037	0.0577561
GO:0016755	transferase activity, transferring amino-acyl groups	1	0.037	0.0577561
GO:0004356	glutamate-ammonia ligase activity	1	0.045	0.06
GO:0016211	ammonia ligase activity	1	0.045	0.06
GO:0016880	acid-ammonia (or amide) ligase activity	1	0.045	0.06
GO:0008661	1-deoxy-D-xylulose-5-phosphate synthase activity	1	0.049	0.0531525
GO:0047082	3,9-dihydroxypterocarpan 6a-monooxygenase activity	1	0.049	0.0531525
GO:0047458	beta-pyrazolylalanine synthase activity	1	0.049	0.0531525
GO:0050234	pyrazolylalanine synthase activity	1	0.049	0.0531525
GO:0050461	L-mimosine synthase activity	1	0.049	0.0531525
GO:2001070	starch binding	1	0.049	0.0531525

## Sheet: white
The significantly enriched GO terms in white
Biological Processes
GO_accession	Description	Number of genes	pValue	qValue
GO:0050896	response to stimulus	67	0.00097	0.00542059
GO:0006950	response to stress	51	7e-05	0.00110833
GO:0006952	defense response	43	5.7e-06	0.0005415
GO:0055114	oxidation-reduction process	38	0.00098	0.00517222
GO:0009056	catabolic process	27	3.2e-05	0.00101333
GO:1901575	organic substance catabolic process	24	1.6e-05	0.00076
GO:0009605	response to external stimulus	17	0.00639	0.0168625
GO:0044248	cellular catabolic process	16	0.00833	0.0188417
GO:0002376	immune system process	14	0.00383	0.0121283
GO:0009607	response to biotic stimulus	14	0.00821	0.0190232
GO:0045087	innate immune response	13	0.00669	0.017177
GO:0006955	immune response	13	0.00711	0.017775
GO:0016042	lipid catabolic process	12	5.7e-05	0.001083
GO:0043207	response to external biotic stimulus	12	0.01261	0.0219807
GO:0051707	response to other organism	12	0.01261	0.0219807
GO:0098542	defense response to other organism	11	0.00719	0.0175141
GO:0042493	response to drug	10	0.00058	0.00344375
GO:0009626	plant-type hypersensitive response	10	0.00963	0.021031
GO:0034050	host programmed cell death induced by symbiont	10	0.00963	0.021031
GO:0012501	programmed cell death	10	0.01628	0.0262136
GO:0008219	cell death	10	0.02399	0.0379842
GO:0042445	hormone metabolic process	8	0.0045	0.0122143
GO:0010817	regulation of hormone levels	8	0.00969	0.0204567
GO:0009734	auxin-activated signaling pathway	8	0.03842	0.0434512
GO:0071365	cellular response to auxin stimulus	8	0.04561	0.0470973
GO:0009966	regulation of signal transduction	7	0.00396	0.0117562
GO:0023051	regulation of signaling	7	0.00404	0.0116303
GO:0010646	regulation of cell communication	7	0.00421	0.0117632
GO:0042446	hormone biosynthetic process	7	0.0076	0.01805
GO:0009751	response to salicylic acid	6	0.01053	0.0204153
GO:0009620	response to fungus	6	0.03125	0.0401182
GO:0019439	aromatic compound catabolic process	6	0.04142	0.0457547
GO:0046677	response to antibiotic	6	0.04721	0.0482253
GO:1901361	organic cyclic compound catabolic process	6	0.04888	0.0494
GO:0009753	response to jasmonic acid	5	0.00343	0.0125327
GO:0050832	defense response to fungus	5	0.04027	0.0450076
GO:0019748	secondary metabolic process	5	0.04965	0.04965
GO:0010928	regulation of auxin mediated signaling pathway	4	0.00018	0.00244286
GO:0009692	ethylene metabolic process	4	0.0002	0.00180952
GO:0009693	ethylene biosynthetic process	4	0.0002	0.00180952
GO:0043449	cellular alkene metabolic process	4	0.0002	0.00180952
GO:0043450	alkene biosynthetic process	4	0.0002	0.00180952
GO:1900673	olefin metabolic process	4	0.0002	0.00180952
GO:1900674	olefin biosynthetic process	4	0.0002	0.00180952
GO:0030243	cellulose metabolic process	4	0.00298	0.0117958
GO:0051273	beta-glucan metabolic process	4	0.00389	0.011921
GO:0006073	cellular glucan metabolic process	4	0.03823	0.0440224
GO:0044042	glucan metabolic process	4	0.03823	0.0440224
GO:0010930	negative regulation of auxin mediated signaling pathway	3	3.5e-05	0.00083125
GO:0046274	lignin catabolic process	3	0.00982	0.0202804
GO:0046271	phenylpropanoid catabolic process	3	0.01029	0.0203656
GO:0000302	response to reactive oxygen species	3	0.0123	0.0220472
GO:0071804	cellular potassium ion transport	3	0.01394	0.0234389
GO:0071805	potassium ion transmembrane transport	3	0.01394	0.0234389
GO:0000041	transition metal ion transport	3	0.03317	0.0420153
GO:0098655	cation transmembrane transport	3	0.03692	0.0449667
GO:0098660	inorganic ion transmembrane transport	3	0.03692	0.0449667
GO:0098662	inorganic cation transmembrane transport	3	0.03692	0.0449667
GO:1900150	regulation of defense response to fungus	3	0.044	0.0475
GO:0070542	response to fatty acid	2	0.00034	0.00222759
GO:0071398	cellular response to fatty acid	2	0.00034	0.00222759
GO:0071731	response to nitric oxide	2	0.00118	0.00546829
GO:0071732	cellular response to nitric oxide	2	0.00118	0.00546829
GO:0097366	response to bronchodilator	2	0.00118	0.00546829
GO:1902170	cellular response to reactive nitrogen species	2	0.00118	0.00546829
GO:2000022	regulation of jasmonic acid mediated signaling pathway	2	0.00156	0.00644348
GO:0051365	cellular response to potassium ion starvation	2	0.00302	0.011476
GO:0010104	regulation of ethylene-activated signaling pathway	2	0.00361	0.0122482
GO:0070297	regulation of phosphorelay signal transduction system	2	0.00361	0.0122482
GO:1902531	regulation of intracellular signal transduction	2	0.00361	0.0122482
GO:0034614	cellular response to reactive oxygen species	2	0.00998	0.0201723
GO:0009694	jasmonic acid metabolic process	2	0.01097	0.0204343
GO:0009695	jasmonic acid biosynthetic process	2	0.01097	0.0204343
GO:0034599	cellular response to oxidative stress	2	0.01097	0.0204343
GO:0071241	cellular response to inorganic substance	2	0.01537	0.025175
GO:0006825	copper ion transport	2	0.026	0.0404918
GO:0006022	aminoglycan metabolic process	2	0.02901	0.0417568
GO:0006026	aminoglycan catabolic process	2	0.02901	0.0417568
GO:0006030	chitin metabolic process	2	0.02901	0.0417568
GO:0006032	chitin catabolic process	2	0.02901	0.0417568
GO:0030244	cellulose biosynthetic process	2	0.02901	0.0417568
GO:0046348	amino sugar catabolic process	2	0.02901	0.0417568
GO:0051274	beta-glucan biosynthetic process	2	0.02901	0.0417568
GO:1901071	glucosamine-containing compound metabolic process	2	0.02901	0.0417568
GO:1901072	glucosamine-containing compound catabolic process	2	0.02901	0.0417568
GO:1901136	carbohydrate derivative catabolic process	2	0.03056	0.0400441
GO:1902290	positive regulation of defense response to oomycetes	2	0.03056	0.0400441
GO:1902288	regulation of defense response to oomycetes	2	0.03542	0.044275
GO:0008285	negative regulation of cell proliferation	2	0.0371	0.0440562
GO:0030245	cellulose catabolic process	2	0.04233	0.0462224
GO:0071323	cellular response to chitin	1	0.03005	0.0402077
GO:0010200	response to chitin	1	0.03742	0.0438877
GO:0006835	dicarboxylic acid transport	1	0.04473	0.047215
GO:0007009	plasma membrane organization	1	0.04473	0.047215
GO:0009958	positive gravitropism	1	0.04473	0.047215
Cellular component
GO:0005576	extracellular region	37	6.8e-08	1.36e-07
GO:0048046	apoplast	16	2.1e-08	8.4e-08
GO:0009505	plant-type cell wall	3	0.042	0.042
GO:0009530	primary cell wall	2	0.0014	0.00186667
Molecular Function
GO:0043167	ion binding	141	0.00392	0.0140467
GO:0046872	metal ion binding	85	0.00726	0.020812
GO:0043169	cation binding	85	0.00728	0.019565
GO:0016491	oxidoreductase activity	33	0.00868	0.0219553
GO:0030246	carbohydrate binding	11	0.00099	0.00532125
GO:0016298	lipase activity	6	0.00042	0.004515
GO:0009815	1-aminocyclopropane-1-carboxylate oxidase activity	4	2.6e-05	0.001118
GO:0031418	L-ascorbic acid binding	4	0.00054	0.004644
GO:0016641	oxidoreductase activity, acting on the CH-NH2 group of donors, oxygen as acceptor	4	0.00064	0.00393143
GO:0019842	vitamin binding	4	0.00121	0.00578111
GO:0048029	monosaccharide binding	4	0.00255	0.010965
GO:0016638	oxidoreductase activity, acting on the CH-NH2 group of donors	4	0.00311	0.0121573
GO:0031406	carboxylic acid binding	4	0.0089	0.0206865
GO:0043177	organic acid binding	4	0.0089	0.0206865
GO:0050662	coenzyme binding	4	0.02754	0.0370069
GO:0000293	ferric-chelate reductase activity	3	8e-05	0.001376
GO:0016723	oxidoreductase activity, oxidizing metal ions, NAD or NADP as acceptor	3	8e-05	0.001376
GO:0016722	oxidoreductase activity, oxidizing metal ions	3	0.0006	0.0043
GO:0004568	chitinase activity	3	0.00431	0.0142562
GO:0052716	hydroquinone:oxygen oxidoreductase activity	3	0.01129	0.0242735
GO:0005267	potassium channel activity	3	0.01411	0.0288919
GO:0015079	potassium ion transmembrane transporter activity	3	0.01598	0.0269467
GO:0016682	oxidoreductase activity, acting on diphenols and related substances as donors, oxygen as acceptor	3	0.01598	0.0269467
GO:0004620	phospholipase activity	3	0.02085	0.0332056
GO:0016679	oxidoreductase activity, acting on diphenols and related substances as donors	3	0.02238	0.0343693
GO:0015077	monovalent inorganic cation transmembrane transporter activity	3	0.04417	0.0487003
GO:0004647	phosphoserine phosphatase activity	2	0.0071	0.0218071
GO:0016759	cellulose synthase activity	2	0.01443	0.0275773
GO:0016760	cellulose synthase (UDP-forming) activity	2	0.01443	0.0275773
GO:0008061	chitin binding	2	0.01566	0.0280575
GO:0000287	magnesium ion binding	2	0.03188	0.0415406
GO:0008810	cellulase activity	2	0.04643	0.0499122
GO:0005088	Ras guanyl-nucleotide exchange factor activity	1	0.02381	0.0341277
GO:0005089	Rho guanyl-nucleotide exchange factor activity	1	0.02381	0.0341277
GO:0008476	protein-tyrosine sulfotransferase activity	1	0.02381	0.0341277
GO:0004634	phosphopyruvate hydratase activity	1	0.03936	0.0470133
GO:0004781	sulfate adenylyltransferase (ATP) activity	1	0.03936	0.0470133
GO:0004813	alanine-tRNA ligase activity	1	0.03936	0.0470133
GO:0008909	isochorismate synthase activity	1	0.03936	0.0470133
GO:0050486	intramolecular transferase activity, transferring hydroxy groups	1	0.03936	0.0470133
GO:0004623	phospholipase A2 activity	1	0.04705	0.0481702
GO:0004779	sulfate adenylyltransferase activity	1	0.04705	0.0481702
GO:0005310	dicarboxylic acid transmembrane transporter activity	1	0.04705	0.0481702

## Sheet: orange
The significantly enriched GO terms in orange
Biological Processes
GO_accession	Description	Number of genes	pValue	qValue
GO:0042221	response to chemical	15	0.04839	0.0513406
GO:0010033	response to organic substance	14	0.03537	0.0488443
GO:0009719	response to endogenous stimulus	13	0.04701	0.0517705
GO:0009605	response to external stimulus	10	0.01366	0.108038
GO:1901700	response to oxygen-containing compound	10	0.02805	0.0428132
GO:0001101	response to acid chemical	9	0.03669	0.0498755
GO:0009607	response to biotic stimulus	8	0.02303	0.04089
GO:0043207	response to external biotic stimulus	7	0.02782	0.0436097
GO:0051707	response to other organism	7	0.02782	0.0436097
GO:0040008	regulation of growth	6	0.03348	0.04698
GO:0009753	response to jasmonic acid	5	0.00017	0.002958
GO:0048511	rhythmic process	5	0.00079	0.011455
GO:0046677	response to antibiotic	5	0.01111	0.096657
GO:0042493	response to drug	5	0.01532	0.102526
GO:0014070	response to organic cyclic compound	5	0.01952	0.0369183
GO:0009723	response to ethylene	5	0.04424	0.0513184
GO:0009751	response to salicylic acid	4	0.01488	0.10788
GO:0009620	response to fungus	4	0.03314	0.0472652
GO:0006772	thiamine metabolic process	3	0.00013	0.004524
GO:0009228	thiamine biosynthetic process	3	0.00013	0.004524
GO:0042723	thiamine-containing compound metabolic process	3	0.00013	0.004524
GO:0042724	thiamine-containing compound biosynthetic process	3	0.00013	0.004524
GO:0009615	response to virus	3	0.00094	0.0116829
GO:0006767	water-soluble vitamin metabolic process	3	0.00856	0.0876141
GO:0042364	water-soluble vitamin biosynthetic process	3	0.00856	0.0876141
GO:0072527	pyrimidine-containing compound metabolic process	3	0.01537	0.09222
GO:0072528	pyrimidine-containing compound biosynthetic process	3	0.01537	0.09222
GO:0006766	vitamin metabolic process	3	0.0222	0.0406611
GO:0009110	vitamin biosynthetic process	3	0.0222	0.0406611
GO:0022603	regulation of anatomical structure morphogenesis	3	0.02998	0.04497
GO:0016049	cell growth	3	0.04816	0.0517274
GO:0051510	regulation of unidimensional cell growth	2	0.01763	0.0958631
GO:0022604	regulation of cell morphogenesis	2	0.03828	0.0512363
GO:0046907	intracellular transport	2	0.04005	0.0504978
GO:0048638	regulation of developmental growth	2	0.04369	0.0513653
GO:0045995	regulation of embryonic development	2	0.04556	0.0521542
GO:0051093	negative regulation of developmental process	2	0.04745	0.0516019
GO:0051649	establishment of localization in cell	2	0.04841	0.050743
GO:0009826	unidimensional cell growth	2	0.04938	0.0511436
GO:0006406	mRNA export from nucleus	1	0.01936	0.0543329
GO:0006498	N-terminal protein lipidation	1	0.01936	0.0543329
GO:0006499	N-terminal protein myristoylation	1	0.01936	0.0543329
GO:0006611	protein export from nucleus	1	0.01936	0.0543329
GO:0010039	response to iron ion	1	0.01936	0.0543329
GO:0010350	cellular response to magnesium starvation	1	0.01936	0.0543329
GO:0010555	response to mannitol	1	0.01936	0.0543329
GO:0016973	poly(A)+ mRNA export from nucleus	1	0.01936	0.0543329
GO:0018377	protein myristoylation	1	0.01936	0.0543329
GO:0031117	positive regulation of microtubule depolymerization	1	0.01936	0.0543329
GO:0031365	N-terminal protein amino acid modification	1	0.01936	0.0543329
GO:0032026	response to magnesium ion	1	0.01936	0.0543329
GO:0035864	response to potassium ion	1	0.01936	0.0543329
GO:0035865	cellular response to potassium ion	1	0.01936	0.0543329
GO:0042616	paclitaxel metabolic process	1	0.01936	0.0543329
GO:0042617	paclitaxel biosynthetic process	1	0.01936	0.0543329
GO:0043243	positive regulation of protein complex disassembly	1	0.01936	0.0543329
GO:0048640	negative regulation of developmental growth	1	0.01936	0.0543329
GO:0051511	negative regulation of unidimensional cell growth	1	0.01936	0.0543329
GO:0071166	ribonucleoprotein complex localization	1	0.01936	0.0543329
GO:0071280	cellular response to copper ion	1	0.01936	0.0543329
GO:0071281	cellular response to iron ion	1	0.01936	0.0543329
GO:0071286	cellular response to magnesium ion	1	0.01936	0.0543329
GO:0071325	cellular response to mannitol stimulus	1	0.01936	0.0543329
GO:0071426	ribonucleoprotein complex export from nucleus	1	0.01936	0.0543329
GO:0071427	mRNA-containing ribonucleoprotein complex export from nucleus	1	0.01936	0.0543329
GO:0072708	response to sorbitol	1	0.01936	0.0543329
GO:0072709	cellular response to sorbitol	1	0.01936	0.0543329
GO:1901881	positive regulation of protein depolymerization	1	0.01936	0.0543329
GO:0006405	RNA export from nucleus	1	0.02319	0.0399511
GO:0051168	nuclear export	1	0.02319	0.0399511
GO:0031503	protein-containing complex localization	1	0.027	0.0443208
GO:0046688	response to copper ion	1	0.027	0.0443208
GO:0070301	cellular response to hydrogen peroxide	1	0.027	0.0443208
GO:0008361	regulation of cell size	1	0.0308	0.0450353
GO:0061387	regulation of extent of cell growth	1	0.0308	0.0450353
GO:0016122	xanthophyll metabolic process	1	0.03835	0.0497978
GO:0016123	xanthophyll biosynthetic process	1	0.03835	0.0497978
GO:0071248	cellular response to metal ion	1	0.03835	0.0497978
GO:0017004	cytochrome complex assembly	1	0.04211	0.0512387
GO:0031114	regulation of microtubule depolymerization	1	0.04211	0.0512387
GO:0046900	tetrahydrofolylpolyglutamate metabolic process	1	0.04211	0.0512387
GO:0046901	tetrahydrofolylpolyglutamate biosynthetic process	1	0.04211	0.0512387
GO:0052863	1-deoxy-D-xylulose 5-phosphate metabolic process	1	0.04585	0.0514703
GO:0052865	1-deoxy-D-xylulose 5-phosphate biosynthetic process	1	0.04585	0.0514703
GO:0009862	systemic acquired resistance, salicylic acid mediated signaling pathway	1	0.04957	0.0501464
GO:0048497	maintenance of floral organ identity	1	0.04957	0.0501464
GO:0090700	maintenance of plant organ identity	1	0.04957	0.0501464
Cellular component
GO:0031226	intrinsic component of plasma membrane	2	0.03	0.12
GO:0005911	cell-cell junction	2	0.044	0.064
GO:0009506	plasmodesma	2	0.044	0.064
GO:0030054	cell junction	2	0.044	0.064
GO:0055044	symplast	2	0.044	0.064
GO:0032588	trans-Golgi network membrane	1	0.026	0.208
GO:0046861	glyoxysomal membrane	1	0.037	0.0986667
GO:0046658	anchored component of plasma membrane	1	0.048	0.048
Molecular Function
GO:0043168	anion binding	38	0.0165	0.0777857
GO:0016740	transferase activity	38	0.0495	0.0495
GO:0036094	small molecule binding	37	0.031	0.0465
GO:0035639	purine ribonucleoside triphosphate binding	36	0.0209	0.057475
GO:0017076	purine nucleotide binding	36	0.0272	0.0498667
GO:0032553	ribonucleotide binding	36	0.0272	0.0498667
GO:0032555	purine ribonucleotide binding	36	0.0272	0.0498667
GO:0097367	carbohydrate derivative binding	36	0.0285	0.047025
GO:0000166	nucleotide binding	36	0.0391	0.0444931
GO:1901265	nucleoside phosphate binding	36	0.0391	0.0444931
GO:0005524	ATP binding	35	0.0094	0.3102
GO:0008144	drug binding	35	0.0105	0.17325
GO:0030554	adenyl nucleotide binding	35	0.0127	0.0762
GO:0032559	adenyl ribonucleotide binding	35	0.0127	0.0762
GO:0005516	calmodulin binding	6	0.0252	0.051975
GO:0046914	transition metal ion binding	2	0.017	0.070125
GO:0061598	molybdopterin adenylyltransferase activity	1	0.0108	0.101829
GO:0061599	molybdopterin molybdotransferase activity	1	0.0108	0.101829
GO:0005547	phosphatidylinositol-3,4,5-trisphosphate binding	1	0.0179	0.05907
GO:0008113	peptide-methionine (S)-S-oxide reductase activity	1	0.0179	0.05907
GO:0080025	phosphatidylinositol-3,5-bisphosphate binding	1	0.0179	0.05907
GO:0005504	fatty acid binding	1	0.0215	0.0506786
GO:0050521	alpha-glucan, water dikinase activity	1	0.0215	0.0506786
GO:0052381	tRNA dimethylallyltransferase activity	1	0.0215	0.0506786
GO:0016984	ribulose-bisphosphate carboxylase activity	1	0.0286	0.0449429
GO:0005546	phosphatidylinositol-4,5-bisphosphate binding	1	0.0321	0.0432367
GO:0016413	O-acetyltransferase activity	1	0.0321	0.0432367
GO:0043325	phosphatidylinositol-3,4-bisphosphate binding	1	0.0321	0.0432367
GO:1902936	phosphatidylinositol bisphosphate binding	1	0.0321	0.0432367
GO:0005507	copper ion binding	1	0.0356	0.0435111
GO:0004326	tetrahydrofolylpolyglutamate synthase activity	1	0.0391	0.0444931
GO:0008661	1-deoxy-D-xylulose-5-phosphate synthase activity	1	0.0425	0.0445238
GO:0016781	phosphotransferase activity, paired acceptors	1	0.0425	0.0445238
