# Supplementary material for: Genome-wide identification and characterization of long non-coding RNAs conferring resistance to Colletotrichum gloeosporioides in walnut (Juglans regia)
Source: BMC Genomics. 2021 Jan 6;22:15. doi: 10.1186/s12864-020-07310-6 (PMC7789297; doi:10.1186/s12864-020-07310-6)
Supplement: Supplementary file 10 — Additional file 10: Table S10. Summary of KEGG annotations for five modules. [file 12864_2020_7310_MOESM10_ESM.xls]

## Sheet: violet
The top enriched KEGG pathways in violet
PathwayID	PathwayName	gene number
ko04075	Plant hormone signal transduction	22
ko01212	Fatty acid metabolism	15
ko00062	Fatty acid elongation	12
ko03010	Ribosome	12
ko03040	Spliceosome	11
ko00061	Fatty acid biosynthesis	10
ko03013	RNA transport	10
ko01230	Biosynthesis of amino acids	10
ko04146	Peroxisome	9
ko04141	Protein processing in endoplasmic reticulum	9
ko00071	Fatty acid degradation	8
ko00940	Phenylpropanoid biosynthesis	8
ko04626	Plant-pathogen interaction	8
ko01040	Biosynthesis of unsaturated fatty acids	7
ko00480	Glutathione metabolism	7
ko00564	Glycerophospholipid metabolism	7
ko04145	Phagosome	7
ko03015	mRNA surveillance pathway	7
ko00073	Cutin, suberine and wax biosynthesis	6
ko03008	Ribosome biogenesis in eukaryotes	6
ko00190	Oxidative phosphorylation	6
ko04120	Ubiquitin mediated proteolysis	6
ko00250	Alanine, aspartate and glutamate metabolism	5
ko04130	SNARE interactions in vesicular transport	5
ko04712	Circadian rhythm - plant	5
ko00900	Terpenoid backbone biosynthesis	5
ko00561	Glycerolipid metabolism	5
ko03018	RNA degradation	5
ko00500	Starch and sucrose metabolism	5
ko00945	Stilbenoid, diarylheptanoid and gingerol biosynthesis	4
ko00511	Other glycan degradation	4
ko00904	Diterpenoid biosynthesis	4
ko02010	ABC transporters	4
ko00910	Nitrogen metabolism	4
ko00330	Arginine and proline metabolism	4
ko00562	Inositol phosphate metabolism	4
ko04070	Phosphatidylinositol signaling system	4
ko00010	Glycolysis / Gluconeogenesis	4
ko00240	Pyrimidine metabolism	4
ko00903	Limonene and pinene degradation	3
ko00780	Biotin metabolism	3
ko00770	Pantothenate and CoA biosynthesis	3
ko00941	Flavonoid biosynthesis	3
ko00960	Tropane, piperidine and pyridine alkaloid biosynthesis	3
ko00670	One carbon pool by folate	3
ko03030	DNA replication	3
ko03060	Protein export	3
ko00270	Cysteine and methionine metabolism	3
ko00520	Amino sugar and nucleotide sugar metabolism	3
ko00230	Purine metabolism	3
ko04144	Endocytosis	3
ko01200	Carbon metabolism	3
ko00300	Lysine biosynthesis	2
ko00902	Monoterpenoid biosynthesis	2
ko00908	Zeatin biosynthesis	2
ko00591	Linoleic acid metabolism	2
ko00590	Arachidonic acid metabolism	2
ko00220	Arginine biosynthesis	2
ko00592	alpha-Linolenic acid metabolism	2
ko03020	RNA polymerase	2
ko03430	Mismatch repair	2
ko00860	Porphyrin and chlorophyll metabolism	2
ko00360	Phenylalanine metabolism	2
ko01210	2-Oxocarboxylic acid metabolism	2
ko00052	Galactose metabolism	2
ko03410	Base excision repair	2
ko00410	beta-Alanine metabolism	2
ko03440	Homologous recombination	2
ko00400	Phenylalanine, tyrosine and tryptophan biosynthesis	2
ko00280	Valine, leucine and isoleucine degradation	2
ko03420	Nucleotide excision repair	2
ko00660	C5-Branched dibasic acid metabolism	1
ko04122	Sulfur relay system	1
ko00261	Monobactam biosynthesis	1
ko00740	Riboflavin metabolism	1
ko00450	Selenocompound metabolism	1
ko00196	Photosynthesis - antenna proteins	1
ko00290	Valine, leucine and isoleucine biosynthesis	1
ko00909	Sesquiterpenoid and triterpenoid biosynthesis	1
ko00650	Butanoate metabolism	1
ko04933	AGE-RAGE signaling pathway in diabetic complications	1
ko00790	Folate biosynthesis	1
ko00950	Isoquinoline alkaloid biosynthesis	1
ko00100	Steroid biosynthesis	1
ko00565	Ether lipid metabolism	1
ko00760	Nicotinate and nicotinamide metabolism	1
ko00906	Carotenoid biosynthesis	1
ko00195	Photosynthesis	1
ko00340	Histidine metabolism	1
ko00563	Glycosylphosphatidylinositol(GPI)-anchor biosynthesis	1
ko00310	Lysine degradation	1
ko00350	Tyrosine metabolism	1
ko00920	Sulfur metabolism	1
ko00380	Tryptophan metabolism	1
ko00053	Ascorbate and aldarate metabolism	1
ko00130	Ubiquinone and other terpenoid-quinone biosynthesis	1
ko00051	Fructose and mannose metabolism	1
ko03050	Proteasome	1
ko00030	Pentose phosphate pathway	1
ko03022	Basal transcription factors	1
ko00710	Carbon fixation in photosynthetic organisms	1
ko00630	Glyoxylate and dicarboxylate metabolism	1
ko00040	Pentose and glucuronate interconversions	1
ko00620	Pyruvate metabolism	1
	total	388

## Sheet: lightyellow
The top enriched KEGG pathways in lightyellow
PathwayID	PathwayName	gene number
ko00500	Starch and sucrose metabolism	14
ko04075	Plant hormone signal transduction	13
ko00940	Phenylpropanoid biosynthesis	11
ko01230	Biosynthesis of amino acids	10
ko03030	DNA replication	8
ko03018	RNA degradation	8
ko00040	Pentose and glucuronate interconversions	6
ko00240	Pyrimidine metabolism	6
ko00230	Purine metabolism	6
ko00196	Photosynthesis - antenna proteins	5
ko00460	Cyanoamino acid metabolism	5
ko00053	Ascorbate and aldarate metabolism	4
ko04712	Circadian rhythm - plant	4
ko00061	Fatty acid biosynthesis	4
ko01212	Fatty acid metabolism	4
ko00562	Inositol phosphate metabolism	4
ko04070	Phosphatidylinositol signaling system	4
ko00620	Pyruvate metabolism	4
ko04146	Peroxisome	4
ko00010	Glycolysis / Gluconeogenesis	4
ko00520	Amino sugar and nucleotide sugar metabolism	4
ko03015	mRNA surveillance pathway	4
ko04626	Plant-pathogen interaction	4
ko03040	Spliceosome	4
ko01200	Carbon metabolism	4
ko03010	Ribosome	4
ko00860	Porphyrin and chlorophyll metabolism	3
ko03022	Basal transcription factors	3
ko00071	Fatty acid degradation	3
ko00400	Phenylalanine, tyrosine and tryptophan biosynthesis	3
ko00330	Arginine and proline metabolism	3
ko00260	Glycine, serine and threonine metabolism	3
ko00900	Terpenoid backbone biosynthesis	3
ko00190	Oxidative phosphorylation	3
ko00905	Brassinosteroid biosynthesis	2
ko00740	Riboflavin metabolism	2
ko00450	Selenocompound metabolism	2
ko00909	Sesquiterpenoid and triterpenoid biosynthesis	2
ko00950	Isoquinoline alkaloid biosynthesis	2
ko00904	Diterpenoid biosynthesis	2
ko00100	Steroid biosynthesis	2
ko00220	Arginine biosynthesis	2
ko00340	Histidine metabolism	2
ko03430	Mismatch repair	2
ko00640	Propanoate metabolism	2
ko00920	Sulfur metabolism	2
ko00360	Phenylalanine metabolism	2
ko00250	Alanine, aspartate and glutamate metabolism	2
ko00130	Ubiquinone and other terpenoid-quinone biosynthesis	2
ko00051	Fructose and mannose metabolism	2
ko04130	SNARE interactions in vesicular transport	2
ko03410	Base excision repair	2
ko00630	Glyoxylate and dicarboxylate metabolism	2
ko00480	Glutathione metabolism	2
ko00270	Cysteine and methionine metabolism	2
ko04120	Ubiquitin mediated proteolysis	2
ko03013	RNA transport	2
ko04144	Endocytosis	2
ko04141	Protein processing in endoplasmic reticulum	2
ko03450	Non-homologous end-joining	1
ko00903	Limonene and pinene degradation	1
ko00902	Monoterpenoid biosynthesis	1
ko00730	Thiamine metabolism	1
ko00073	Cutin, suberine and wax biosynthesis	1
ko00531	Glycosaminoglycan degradation	1
ko00591	Linoleic acid metabolism	1
ko00590	Arachidonic acid metabolism	1
ko00945	Stilbenoid, diarylheptanoid and gingerol biosynthesis	1
ko00511	Other glycan degradation	1
ko00770	Pantothenate and CoA biosynthesis	1
ko00941	Flavonoid biosynthesis	1
ko00960	Tropane, piperidine and pyridine alkaloid biosynthesis	1
ko00760	Nicotinate and nicotinamide metabolism	1
ko00906	Carotenoid biosynthesis	1
ko00195	Photosynthesis	1
ko00592	alpha-Linolenic acid metabolism	1
ko03020	RNA polymerase	1
ko00310	Lysine degradation	1
ko02010	ABC transporters	1
ko00350	Tyrosine metabolism	1
ko00380	Tryptophan metabolism	1
ko00600	Sphingolipid metabolism	1
ko01210	2-Oxocarboxylic acid metabolism	1
ko00910	Nitrogen metabolism	1
ko03060	Protein export	1
ko00410	beta-Alanine metabolism	1
ko00030	Pentose phosphate pathway	1
ko03440	Homologous recombination	1
ko00710	Carbon fixation in photosynthetic organisms	1
ko00280	Valine, leucine and isoleucine degradation	1
ko03420	Nucleotide excision repair	1
ko00561	Glycerolipid metabolism	1
ko03008	Ribosome biogenesis in eukaryotes	1
	total	260

## Sheet: brown2
The top enriched KEGG pathways in brown2
PathwayID	PathwayName	gene number
ko04075	Plant hormone signal transduction	6
ko00460	Cyanoamino acid metabolism	3
ko00500	Starch and sucrose metabolism	3
ko01230	Biosynthesis of amino acids	3
ko00910	Nitrogen metabolism	2
ko00900	Terpenoid backbone biosynthesis	2
ko00630	Glyoxylate and dicarboxylate metabolism	2
ko00230	Purine metabolism	2
ko00940	Phenylpropanoid biosynthesis	2
ko04144	Endocytosis	2
ko04141	Protein processing in endoplasmic reticulum	2
ko01200	Carbon metabolism	2
ko03010	Ribosome	2
ko00740	Riboflavin metabolism	1
ko00902	Monoterpenoid biosynthesis	1
ko00730	Thiamine metabolism	1
ko00908	Zeatin biosynthesis	1
ko01040	Biosynthesis of unsaturated fatty acids	1
ko00220	Arginine biosynthesis	1
ko00100	Steroid biosynthesis	1
ko00760	Nicotinate and nicotinamide metabolism	1
ko00062	Fatty acid elongation	1
ko00563	Glycosylphosphatidylinositol(GPI)-anchor biosynthesis	1
ko00920	Sulfur metabolism	1
ko00600	Sphingolipid metabolism	1
ko00250	Alanine, aspartate and glutamate metabolism	1
ko04130	SNARE interactions in vesicular transport	1
ko00260	Glycine, serine and threonine metabolism	1
ko03420	Nucleotide excision repair	1
ko01212	Fatty acid metabolism	1
ko00480	Glutathione metabolism	1
ko04146	Peroxisome	1
ko00270	Cysteine and methionine metabolism	1
ko03018	RNA degradation	1
ko00240	Pyrimidine metabolism	1
ko00520	Amino sugar and nucleotide sugar metabolism	1
ko04120	Ubiquitin mediated proteolysis	1
ko03040	Spliceosome	1
	total	58

## Sheet: white
The top enriched KEGG pathways in white
PathwayID	PathwayName	gene number
ko01200	Carbon metabolism	5
ko00270	Cysteine and methionine metabolism	4
ko00520	Amino sugar and nucleotide sugar metabolism	4
ko03013	RNA transport	4
ko01230	Biosynthesis of amino acids	4
ko00260	Glycine, serine and threonine metabolism	3
ko00480	Glutathione metabolism	3
ko00940	Phenylpropanoid biosynthesis	3
ko00590	Arachidonic acid metabolism	2
ko00565	Ether lipid metabolism	2
ko00920	Sulfur metabolism	2
ko00130	Ubiquinone and other terpenoid-quinone biosynthesis	2
ko04130	SNARE interactions in vesicular transport	2
ko00030	Pentose phosphate pathway	2
ko04146	Peroxisome	2
ko00564	Glycerophospholipid metabolism	2
ko03015	mRNA surveillance pathway	2
ko04626	Plant-pathogen interaction	2
ko03040	Spliceosome	2
ko04075	Plant hormone signal transduction	2
ko00261	Monobactam biosynthesis	1
ko00902	Monoterpenoid biosynthesis	1
ko00450	Selenocompound metabolism	1
ko00591	Linoleic acid metabolism	1
ko00945	Stilbenoid, diarylheptanoid and gingerol biosynthesis	1
ko00511	Other glycan degradation	1
ko00941	Flavonoid biosynthesis	1
ko00760	Nicotinate and nicotinamide metabolism	1
ko00592	alpha-Linolenic acid metabolism	1
ko00563	Glycosylphosphatidylinositol(GPI)-anchor biosynthesis	1
ko02010	ABC transporters	1
ko00600	Sphingolipid metabolism	1
ko00360	Phenylalanine metabolism	1
ko00053	Ascorbate and aldarate metabolism	1
ko01210	2-Oxocarboxylic acid metabolism	1
ko00910	Nitrogen metabolism	1
ko00052	Galactose metabolism	1
ko00051	Fructose and mannose metabolism	1
ko00970	Aminoacyl-tRNA biosynthesis	1
ko00020	Citrate cycle (TCA cycle)	1
ko03022	Basal transcription factors	1
ko03440	Homologous recombination	1
ko00710	Carbon fixation in photosynthetic organisms	1
ko00900	Terpenoid backbone biosynthesis	1
ko00561	Glycerolipid metabolism	1
ko04070	Phosphatidylinositol signaling system	1
ko00040	Pentose and glucuronate interconversions	1
ko00620	Pyruvate metabolism	1
ko03018	RNA degradation	1
ko00190	Oxidative phosphorylation	1
ko00230	Purine metabolism	1
ko04120	Ubiquitin mediated proteolysis	1
ko04144	Endocytosis	1
ko04141	Protein processing in endoplasmic reticulum	1
	total	88

## Sheet: orange
The top enriched KEGG pathways in orange
PathwayID	PathwayName	gene number
ko04075	Plant hormone signal transduction	4
ko00730	Thiamine metabolism	3
ko00500	Starch and sucrose metabolism	3
ko00071	Fatty acid degradation	2
ko00480	Glutathione metabolism	2
ko03008	Ribosome biogenesis in eukaryotes	2
ko00010	Glycolysis / Gluconeogenesis	2
ko03013	RNA transport	2
ko04141	Protein processing in endoplasmic reticulum	2
ko00903	Limonene and pinene degradation	1
ko00908	Zeatin biosynthesis	1
ko00790	Folate biosynthesis	1
ko00592	alpha-Linolenic acid metabolism	1
ko00340	Histidine metabolism	1
ko00310	Lysine degradation	1
ko00350	Tyrosine metabolism	1
ko00380	Tryptophan metabolism	1
ko00053	Ascorbate and aldarate metabolism	1
ko00410	beta-Alanine metabolism	1
ko00710	Carbon fixation in photosynthetic organisms	1
ko00330	Arginine and proline metabolism	1
ko00280	Valine, leucine and isoleucine degradation	1
ko00900	Terpenoid backbone biosynthesis	1
ko00630	Glyoxylate and dicarboxylate metabolism	1
ko00561	Glycerolipid metabolism	1
ko00040	Pentose and glucuronate interconversions	1
ko00620	Pyruvate metabolism	1
ko03018	RNA degradation	1
ko04120	Ubiquitin mediated proteolysis	1
ko03040	Spliceosome	1
ko01200	Carbon metabolism	1
ko03010	Ribosome	1
	total	45
