# Supplementary material for: Genome-wide identification and characterization of long non-coding RNAs conferring resistance to Colletotrichum gloeosporioides in walnut (Juglans regia)
Source: BMC Genomics. 2021 Jan 6;22:15. doi: 10.1186/s12864-020-07310-6 (PMC7789297; doi:10.1186/s12864-020-07310-6)
Supplement: Supplementary file 11 — Additional file 11: Table S11. All hub lncRNAs of five significant modules. Genes from the five modules in the F26. [file 12864_2020_7310_MOESM11_ESM.xls]

## Sheet: violet
The hub genes of violet
fromNode	connectivity	R genes	describtion
MSTRG.75412.119	27.4161	—	—
MSTRG.13585.8	26.6818	—	—
XM_018962977.1	25.2198	—	uncharacterized LOC108989402
XM_018996750.1	25.2198	—	probable galacturonosyltransferase 10
XM_018954798.1	25.2198	—	serine/arginine-rich splicing factor 4-like
XM_018952220.1	25.2198	—	uncharacterized LOC108981139
XR_001997751.1	25.2198	—	—
XM_018980626.1	25.2198	—	ultraviolet-B receptor UVR8-like
XR_001996456.1	25.2198	—	—
XM_018986841.1	25.2198	—	altered inheritance of mitochondria protein 3
XM_018958467.1	24.5223	—	uncharacterized protein At5g19025-like
XM_018961119.1	24.5221	—	ultraviolet-B receptor UVR8-like
MSTRG.35761.2	24.5221	—	—
MSTRG.35915.3	24.5221	—	—
MSTRG.83266.31	24.5221	—	—
MSTRG.10864.2	24.5221	—	—
MSTRG.58173.4	24.5221	—	—
MSTRG.58172.4	24.5221	—	—
MSTRG.95195.3	24.5221	—	—
MSTRG.36385.7	24.5221	—	—
MSTRG.137974.3	24.5221	—	—
MSTRG.87616.1	24.5221	—	—
XM_018974327.1	21.7159	—	uncharacterized LOC108997941
XR_001997303.1	21.5079	—	—
XR_001998580.1	21.0449	—	—
XM_018986599.1	20.6083	—	uncharacterized LOC109007073
XM_018974328.1	20.3221	—	uncharacterized LOC108997941
XM_018953318.1	19.7529	—	long chain acyl-CoA synthetase 1-like
XM_018955382.1	19.7454	—	glutamate receptor 3.6-like
XM_019000268.1	19.0085	—	pentatricopeptide repeat-containing protein At2g13600-like
MSTRG.13585.27	17.4925	—	—
XM_018996408.1	16.0869	—	21 kDa protein-like
XM_018958556.1	16.0865	KIN	receptor-like serine/threonine-protein kinase NCRK
XM_018997560.1	15.3633	—	probable isoprenylcysteine alpha-carbonyl methylesterase ICMEL1
XM_018977815.1	15.3612	—	uncharacterized LOC109000807
MSTRG.114270.1	15.3559	—	—
XM_018994862.1	13.3444	L	eukaryotic translation initiation factor 5A-2-like
XM_018979868.1	4.9478	—	uncharacterized LOC109002224
XR_001997334.1	4.24755	—	—
XM_018950719.1	3.53085	—	beta-xylosidase/alpha-L-arabinofuranosidase 2-like
XR_001995947.1	1.58576	—	—
XR_001999204.1	1.41151	—	—
XM_018989072.1	1.39908	—	internal alternative NAD(P)H-ubiquinone oxidoreductase A1, mitochondrial-like
XM_018961134.1	1.39903	—	zinc finger CCCH domain-containing protein 69
XM_018957922.1	1.39646	—	mpv17-like protein

## Sheet: lightyellow
The hub genes of lightyellow
fromNode	connectivity	R genes	describtion
XM_018989933.1	24.292	—	nuclear poly(A) polymerase 4-like
XM_018996066.1	23.6251	—	exocyst complex component SEC8-like
XM_019003791.1	23.6207	—	DEAD-box ATP-dependent RNA helicase 35
XM_018960926.1	23.6207	—	NHL repeat-containing protein 2
XM_018949888.1	23.6207	—	protein saal1
XM_018955253.1	23.6207	—	ankyrin repeat-containing protein At5g02620-like
XM_018993246.1	23.6207	—	protein SIEVE ELEMENT OCCLUSION B-like
MSTRG.11713.16	23.6207	—	—
XM_018979018.1	23.6207	—	vacuolar protein sorting-associated protein 32 homolog 2-like
XM_018950446.1	23.6207	KIN	G-type lectin S-receptor-like serine/threonine-protein kinase LECRK1
XM_018989932.1	23.6207	—	nuclear poly(A) polymerase 4-like
MSTRG.152205.1	23.6207	—	—
MSTRG.152206.2	23.6207	—	—
MSTRG.70322.4	23.6207	—	—
MSTRG.128319.15	23.6207	—	—
MSTRG.146621.3	23.6207	—	—
XM_018989953.1	23.6194	RLK	probably inactive leucine-rich repeat receptor-like protein kinase At2g25790
MSTRG.27340.5	22.9867	—	—
MSTRG.9755.2	22.9867	—	—
XM_018968538.1	22.9802	—	protein PAT1 homolog 1-like
MSTRG.71847.3	22.9732	—	—
XM_018991299.1	22.2945	—	actin-related protein 2/3 complex subunit 3-like
MSTRG.13949.1	22.1168	—	—
XM_018989450.1	21.5926	—	filament-like plant protein 7
XM_018973373.1	20.9929	—	acetyl-CoA carboxylase 1-like
MSTRG.73848.4	19.5708	—	—
XM_018979246.1	19.4868	—	uncharacterized LOC109001809
MSTRG.18157.2	19.4833	—	—
MSTRG.139172.2	19.2248	—	—
XM_018974737.1	18.8834	—	UDP-glycosyltransferase 74F2-like
XM_018961018.1	18.2878	—	protein NtpR
MSTRG.86479.3	16.9096	—	—
MSTRG.136680.2	15.51	—	—
XM_018976638.1	15.4271	—	CLIP-associated protein-like
XM_018961957.1	14.6963	CTNL	TMV resistance protein N-like
XM_018955433.1	13.3686	—	ABC transporter B family member 4-like
XM_018982681.1	12.0607	—	probable low-specificity L-threonine aldolase 1
MSTRG.103587.8	0.634375	—	—
XR_001997852.1	0.634059	—	—

## Sheet: brown2
The hub genes of brown2
fromNode	connectivity	R genes	describtion
MSTRG.27606.3	28.0573	—	—
MSTRG.134436.2	28.0573	—	—
MSTRG.112028.8	28.0573	—	—
MSTRG.146371.2	28.0573	—	—
MSTRG.76665.3	28.0573	—	—
XM_018970305.1	28.0573	—	AMP deaminase
MSTRG.30651.7	28.0573	—	—
MSTRG.28905.3	28.0573	—	—
MSTRG.1568.4	28.0573	—	—
MSTRG.30651.9	28.0573	—	—
XM_018996057.1	28.0572	—	titin-like
MSTRG.43892.4	28.0559	—	—
MSTRG.40655.4	28.0264	—	—
XM_018989683.1	27.1974	—	probable RNA-dependent RNA polymerase 1
XM_018981540.1	26.785	—	uncharacterized LOC109003427
XR_001998669.1	26.7788	—	—
XM_018971013.1	26.7464	—	glutathione S-transferase U9-like
MSTRG.93346.2	26.6174	—	—
MSTRG.15022.4	26.3654	—	—
XM_018950431.1	24.3602	—	uncharacterized LOC108979710
XM_018950718.1	22.5072	—	beta-xylosidase/alpha-L-arabinofuranosidase 2-like
MSTRG.75412.30	20.969	—	—
XM_018957070.1	19.4212	—	peroxisomal 2,4-dienoyl-CoA reductase-like
MSTRG.46295.6	16.6497	—	—
MSTRG.146621.4	16.2803	—	—
MSTRG.37754.1	16.2754	—	—
MSTRG.123346.3	15.7371	—	—
XM_018962714.1	15.4777	RLK	probable LRR receptor-like serine/threonine-protein kinase At3g47570
MSTRG.146192.5	14.8602	—	—
XR_001999346.1	14.6359	—	—
XM_018960742.1	13.8436	—	pentatricopeptide repeat-containing protein At3g62890-like
MSTRG.88397.1	13.706	—	—
MSTRG.64673.2	13.5878	—	—
MSTRG.92700.2	12.8569	—	—
XM_018963409.1	12.7373	—	probable peptide/nitrate transporter At3g43790
XM_018968548.1	11.8727	—	protein PAT1 homolog 1-like
MSTRG.35516.7	11.789	—	—
XM_018968559.1	11.7038	—	protein FATTY ACID EXPORT 2, chloroplastic-like
XM_018994324.1	8.31606	—	nitronate monooxygenase
XM_019002849.1	7.71759	—	fatty-acid-binding protein 2
XR_001995867.1	1.60086	—	—

## Sheet: white
The hub genes of white
fromNode	connectivity	R genes	describtion
XM_018965430.1	26.6411	CN	putative disease resistance protein At1g50180
XM_018963398.1	26.3707	—	la-related protein 1A
XM_018993558.1	26.3707	—	probable cyclic nucleotide-gated ion channel 20, chloroplastic
XM_018957775.1	26.3707	—	glucose-6-phosphate 1-dehydrogenase, chloroplastic-like
MSTRG.94840.7	26.3707	—	—
MSTRG.62751.2	26.3707	—	—
MSTRG.87601.1	26.3707	—	—
XM_018986709.1	26.255	—	endoglucanase 12
XM_018954098.1	25.5919	—	isocitrate dehydrogenase [NADP]-like
MSTRG.124729.3	25.0932	—	—
MSTRG.23140.2	24.8555	—	—
XM_018997707.1	24.8542	—	uncharacterized LOC109015228
MSTRG.80236.2	24.8312	—	—
MSTRG.103191.8	24.6984	—	—
XM_018966340.1	22.3978	—	syntaxin-31
MSTRG.107704.5	21.5481	—	—
MSTRG.16463.3	21.1384	—	—
XM_018977812.1	19.0145	—	laccase-4-like
MSTRG.121281.8	14.6976	—	—
MSTRG.11324.7	12.263	—	—
MSTRG.103441.8	11.9399	—	—
XM_018975590.1	11.8413	—	uncharacterized LOC108998858
XM_018984693.1	11.7585	—	chromatin structure-remodeling complex protein BSH
XM_018950248.1	11.6137	—	ABSCISIC ACID-INSENSITIVE 5-like protein 5
XM_018973294.1	11.5939	RLK	probable LRR receptor-like serine/threonine-protein kinase At1g63430
MSTRG.18285.3	10.9981	—	—
MSTRG.40655.5	10.9426	—	—
XM_018969254.1	10.8821	—	protein DEHYDRATION-INDUCED 19 homolog 4-like
XM_018969313.1	10.6307	—	uncharacterized LOC108994192
XM_018974015.1	10.5242	—	peroxidase 64-like
XM_018999256.1	10.4938	—	putative laccase-9
XM_018965795.1	10.451	—	laccase-14-like
XM_018996788.1	10.4399	—	formin-like protein 5
MSTRG.143013.25	10.3746	—	—
XM_018956025.1	10.1091	—	serine/threonine-protein phosphatase 4 regulatory subunit 3-like
MSTRG.45846.2	10.0434	—	—
XM_018966374.1	9.20932	—	uncharacterized LOC108991943
XM_018954279.1	8.9912	KIN	L-type lectin-domain containing receptor kinase IV.2-like
XM_018984353.1	8.0972	—	GDSL esterase/lipase 2-like
XM_018983529.1	6.86522	—	UDP-sugar pyrophosphorylase-like
MSTRG.144212.8	6.8382	—	—
XM_018987638.1	6.73229	—	probable RNA-dependent RNA polymerase 1
MSTRG.27113.1	5.61784	—	—
XR_001994536.1	1.39735	—	—
XR_001997664.1	1.30241	—	—
XR_001998594.1	1.275	—	—
XR_001994528.1	1.02495	—	—
XM_018985048.1	0.818145	—	chromatin structure-remodeling complex protein SYD
XM_018985047.1	0.818145	—	chromatin structure-remodeling complex protein SYD
XM_018998269.1	0.717109	—	two-pore potassium channel 3-like
XM_019002382.1	0.717109	—	two-pore potassium channel 3-like
XM_018950269.1	0.594257	—	anthocyanidin reductase-like
XM_018999016.1	0.594257	—	anthocyanidin reductase-like
XM_018962472.1	0.584701	—	myosin heavy chain kinase C-like
XM_018965189.1	0.584701	—	myosin heavy chain kinase C-like
MSTRG.145646.14	0.570747	—	—
XM_018976711.1	0.550208	—	ferric reduction oxidase 4-like
XM_018999210.1	0.550208	—	ferric reduction oxidase 4-like
XM_018962199.1	0.53724	—	GDSL esterase/lipase At1g54790-like
MSTRG.10256.3	0.53724	—	—
XM_018950152.1	0.454199	—	two-component response regulator-like APRR2
XM_018967949.1	0.453496	—	cellulose synthase A catalytic subunit 7 [UDP-forming]

## Sheet: orange
The hub genes of orange
fromNode	connectivity	R genes	describtion
MSTRG.42965.12	27.9926	—	—
MSTRG.34586.3	27.9809	—	—
XM_018969484.1	27.979	—	uncharacterized LOC108994336
XM_018984620.1	27.979	—	protein DENND6B
MSTRG.9262.7	27.979	—	—
MSTRG.109326.4	27.979	—	—
MSTRG.99147.2	27.979	—	—
XM_018967526.1	27.979	RLK	inactive LRR receptor-like serine/threonine-protein kinase BIR2
MSTRG.10205.2	27.4417	—	—
MSTRG.55054.4	27.4417	—	—
MSTRG.83266.30	27.4417	—	—
MSTRG.48063.7	27.4417	—	—
XM_018993998.1	27.4408	—	calcium-transporting ATPase 2, plasma membrane-type-like
MSTRG.21733.5	27.4366	—	—
XM_018992105.1	27.4248	—	uncharacterized LOC109011035
XM_018990184.1	26.8607	—	protein MOR1-like
XM_018991948.1	26.7789	—	nitrile-specifier protein 5
MSTRG.129043.2	26.7151	—	—
XM_018990187.1	25.9402	—	protein MOR1-like
XM_018992729.1	24.9555	—	glutamate receptor 3.3-like
XM_018998696.1	24.6911	—	dnaJ protein homolog 2-like
XM_018982955.1	23.3969	—	RING-H2 finger protein ATL40-like
XM_018958299.1	15.9693	—	uncharacterized LOC108985854
XM_018978689.1	15.8858	—	pentatricopeptide repeat-containing protein At2g18940, chloroplastic-like
XM_018956429.1	15.8846	—	cell differentiation protein RCD1 homolog
XR_001994885.1	15.8679	—	—
XR_001994690.1	15.7493	—	—
XM_018974963.1	15.5979	—	ubiquitin-like modifier-activating enzyme atg7
XM_018995033.1	15.5364	—	protein IN2-1 homolog B-like
MSTRG.126231.7	14.8166	—	—
XR_001999643.1	14.476	—	—
XM_018969142.1	14.0134	—	scarecrow-like transcription factor PAT1
XM_018984529.1	13.7363	—	protein NBR1 homolog
MSTRG.138826.3	13.5015	—	—
XM_019003425.1	12.5593	—	extensin-2
XM_018956516.1	12.1702	—	probable alpha-amylase 2
MSTRG.11154.9	10.6901	—	—
XM_018960709.1	9.88403	—	uncharacterized LOC108987727
MSTRG.76180.1	8.08762	—	—
XM_018983064.1	4.29984	—	heavy metal-associated isoprenylated plant protein 3-like
XR_001997674.1	1.52545	—	—
XR_002000329.1	1.39013	—	—
XM_019001590.1	0.549579	—	alkylated DNA repair protein alkB homolog 8
XM_019001594.1	0.549579	—	alkylated DNA repair protein alkB homolog 8
