# Supplementary material for: Genome-wide identification and characterization of long non-coding RNAs conferring resistance to Colletotrichum gloeosporioides in walnut (Juglans regia)
Source: BMC Genomics. 2021 Jan 6;22:15. doi: 10.1186/s12864-020-07310-6 (PMC7789297; doi:10.1186/s12864-020-07310-6)
Supplement: Supplementary file 12 — Additional file 12: Table S12. All the disease resistance genes in walnut. [file 12864_2020_7310_MOESM12_ESM.xls]

## Sheet: Sheet1
All The Resistance Genes Of Juglans regia
species	genenames	RefID	class	GeneDescription
Juglans regia	LOC108996391	XM_018972271.1	KIN	serine/threonine-protein kinase HT1-like
Juglans regia	LOC108992296	XM_018966825.1	KIN	CDPK-related kinase 4-like
Juglans regia	LOC108981029	XM_018952101.1	KIN	wall-associated receptor kinase 2-like
Juglans regia	LOC109021325	XM_019003937.1	KIN	G-type lectin S-receptor-like serine/threonine-protein kinase LECRK1
Juglans regia	LOC108986281	XM_018958857.1	KIN	probable receptor-like protein kinase At3g55450
Juglans regia	LOC109016422	XM_018998834.1	RLP	protein STRUBBELIG-RECEPTOR FAMILY 3-like
Juglans regia	LOC108991147	XM_018965299.1	KIN	CBL-interacting serine/threonine-protein kinase 21-like
Juglans regia	LOC109003068	XM_018981039.1	KIN	serine/threonine-protein kinase 38-like
Juglans regia	LOC109000305	XM_018977135.1	KIN	G-type lectin S-receptor-like serine/threonine-protein kinase At4g03230
Juglans regia	LOC108993082	XM_018967843.1	KIN	proline-rich receptor-like protein kinase PERK15
Juglans regia	LOC108986281	XM_018958855.1	KIN	probable receptor-like protein kinase At3g55450
Juglans regia	LOC109003901	XM_018982241.1	TN	TMV resistance protein N-like
Juglans regia	LOC108987462	XM_018960388.1	KIN	G-type lectin S-receptor-like serine/threonine-protein kinase At5g35370
Juglans regia	LOC109016487	XM_018998896.1	CK	U-box domain-containing protein 33-like
Juglans regia	LOC108987923	XM_018960989.1	KIN	putative receptor-like protein kinase At5g39000
Juglans regia	LOC109000305	XM_018977137.1	KIN	G-type lectin S-receptor-like serine/threonine-protein kinase At4g03230
Juglans regia	LOC108996820	XM_018972840.1	KIN	L-type lectin-domain containing receptor kinase IX.1-like
Juglans regia	LOC109011547	XM_018992799.1	KIN	putative receptor-like protein kinase At4g00960
Juglans regia	LOC108998379	XM_018974925.1	KIN	putative receptor protein kinase ZmPK1
Juglans regia	LOC108995409	XM_018970980.1	KIN	rust resistance kinase Lr10-like
Juglans regia	LOC109012175	XM_018993692.1	KIN	probable serine/threonine-protein kinase At4g35230
Juglans regia	LOC109018833	XM_019001020.1	CNL	putative disease resistance RPP13-like protein 1
Juglans regia	LOC109015945	XM_018998405.1	KIN	probable leucine-rich repeat receptor-like protein kinase At5g49770
Juglans regia	LOC108984766	XM_018956820.1	KIN	receptor-like serine/threonine-protein kinase SD1-6
Juglans regia	LOC109002078	XM_018979666.1	KIN	G-type lectin S-receptor-like serine/threonine-protein kinase At4g27290
Juglans regia	LOC109005970	XM_018985097.1	RLK	probable leucine-rich repeat receptor-like serine/threonine-protein kinase At3g14840
Juglans regia	LOC109020675	XM_019003194.1	KIN	L-type lectin-domain containing receptor kinase IX.1-like
Juglans regia	LOC108981647	XM_018952874.1	RLK	protein NSP-INTERACTING KINASE 1-like
Juglans regia	LOC108992444	XM_018967049.1	KIN	putative serine/threonine-protein kinase
Juglans regia	LOC109011125	XM_018992197.1	KIN	G-type lectin S-receptor-like serine/threonine-protein kinase CES101
Juglans regia	LOC108995403	XM_018970971.1	KIN	rust resistance kinase Lr10-like
Juglans regia	LOC108998069	XM_018974518.1	RLK	probable LRR receptor-like serine/threonine-protein kinase At1g07650
Juglans regia	LOC109007022	XM_018986501.1	KIN	probable receptor-like protein kinase At1g11050
Juglans regia	LOC108981899	XM_018953152.1	CK	serine/threonine-protein kinase WAG1-like
Juglans regia	LOC109013298	XM_018995334.1	KIN	probable serine/threonine-protein kinase At1g54610
Juglans regia	LOC108983460	XM_018955095.1	N	uncharacterized protein ycf45
Juglans regia	LOC109005905	XM_018984996.1	KIN	mitogen-activated protein kinase 16-like
Juglans regia	LOC109013664	XM_018995824.1	KIN	serine/threonine-protein kinase mph1
Juglans regia	LOC109000584	XM_018977513.1	CK	calcium-dependent protein kinase 34-like
Juglans regia	LOC108984275	XM_018956173.1	KIN	SRSF protein kinase 2-like
Juglans regia	LOC109006474	XM_018985767.1	KIN	receptor-like serine/threonine-protein kinase SD1-8
Juglans regia	LOC108986958	XM_018959769.1	RLP	receptor-like protein 2
Juglans regia	LOC108985874	XM_018958332.1	CL	plant intracellular Ras-group-related LRR protein 9-like
Juglans regia	LOC109009424	XM_018989879.1	RLK	probable LRR receptor-like serine/threonine-protein kinase At4g31250
Juglans regia	LOC109009678	XM_018990254.1	KIN	serine/threonine-protein kinase EDR1-like
Juglans regia	LOC108982707	XM_018954146.1	KIN	probable protein kinase At2g41970
Juglans regia	LOC109021518	XM_019004162.1	T	tropinone reductase-like 1
Juglans regia	LOC109005318	XM_018984271.1	RLP	receptor-like protein 12
Juglans regia	LOC108981214	XM_018952315.1	CK	wall-associated receptor kinase 2-like
Juglans regia	LOC108997423	XM_018973689.1	KIN	probable serine/threonine-protein kinase At5g41260
Juglans regia	LOC108982949	XM_018954437.1	KIN	probable receptor-like protein kinase At1g49730
Juglans regia	LOC109013413	XM_018995495.1	KIN	mitogen-activated protein kinase kinase kinase 1-like
Juglans regia	LOC109018732	XM_019000901.1	KIN	L-type lectin-domain containing receptor kinase S.4-like
Juglans regia	LOC108980644	XM_018951643.1	KIN	CBL-interacting serine/threonine-protein kinase 12-like
Juglans regia	LOC109018399	XM_019000552.1	KIN	probable receptor-like protein kinase At1g11050
Juglans regia	LOC108996620	XM_018972614.1	RLP	receptor-like protein 12
Juglans regia	LOC109011276	XM_018992399.1	RLK	probable LRR receptor-like serine/threonine-protein kinase At2g24230
Juglans regia	LOC109009080	XM_018989438.1	CK	U-box domain-containing protein 34-like
Juglans regia	LOC108997292	XM_018973500.1	KIN	rust resistance kinase Lr10-like
Juglans regia	LOC109014382	XM_018996831.1	KIN	serine/threonine-protein kinase 3/4
Juglans regia	LOC109002487	XM_018980265.1	CK	U-box domain-containing protein 35-like
Juglans regia	LOC109008544	XM_018988668.1	CN	disease resistance protein At4g27190-like
Juglans regia	LOC108984496	XM_018956478.1	KIN	G-type lectin S-receptor-like serine/threonine-protein kinase At5g24080
Juglans regia	LOC108979896	XM_018950668.1	KIN	CBL-interacting serine/threonine-protein kinase 1-like
Juglans regia	LOC108981563	XM_018952782.1	TNL	TMV resistance protein N-like
Juglans regia	LOC109011543	XM_018992797.1	KIN	putative receptor-like protein kinase At4g00960
Juglans regia	LOC109008542	XM_018988666.1	N	disease resistance protein At4g27190-like
Juglans regia	LOC109013045	XM_018994972.1	KIN	pto-interacting protein 1-like
Juglans regia	LOC108985866	XM_018958320.1	RLK	probable leucine-rich repeat receptor-like protein kinase At1g35710
Juglans regia	LOC109021784	XM_019004499.1	KIN	G-type lectin S-receptor-like serine/threonine-protein kinase At1g11330
Juglans regia	LOC109010725	XM_018991629.1	RLK	MDIS1-interacting receptor like kinase 2-like
Juglans regia	LOC108998172	XM_018974648.1	TNL	TMV resistance protein N-like
Juglans regia	LOC109011358	XM_018992521.1	RLK	probable LRR receptor-like serine/threonine-protein kinase At1g34110
Juglans regia	LOC108993223	XM_018968057.1	KIN	cell division control protein 2 homolog A
Juglans regia	LOC109014874	XM_018997366.1	T	TMV resistance protein N-like
Juglans regia	LOC109000069	XM_018976921.1	N	ABC transporter G family member 32-like
Juglans regia	LOC109001584	XM_018978938.1	KIN	cyclin-dependent kinase C-1-like
Juglans regia	LOC108993890	XM_018968944.1	TNL	TMV resistance protein N-like
Juglans regia	LOC109013908	XM_018996172.1	KIN	G-type lectin S-receptor-like serine/threonine-protein kinase SD2-5
Juglans regia	LOC108979091	XM_018949680.1	RLK	protein NSP-INTERACTING KINASE 3-like
Juglans regia	LOC108980729	XM_018951730.1	RLK	probable LRR receptor-like serine/threonine-protein kinase At3g47570
Juglans regia	LOC109001096	XM_018978234.1	NL	putative disease resistance RPP13-like protein 1
Juglans regia	LOC109013125	XM_018995259.1	TNL	TMV resistance protein N-like
Juglans regia	LOC109012760	XM_018994546.1	CK	serine/threonine-protein kinase SAPK7
Juglans regia	LOC109005579	XM_018984577.1	TNL	TMV resistance protein N-like
Juglans regia	LOC108992444	XM_018967039.1	KIN	putative serine/threonine-protein kinase
Juglans regia	LOC108980272	XM_018951133.1	RLK	probable LRR receptor-like serine/threonine-protein kinase At3g47570
Juglans regia	LOC109019407	XM_019001688.1	CNL	putative disease resistance protein At3g14460
Juglans regia	LOC108990241	XM_018964136.1	KIN	CBL-interacting serine/threonine-protein kinase 23-like
Juglans regia	LOC108998078	XM_018974531.1	RLK	probable leucine-rich repeat receptor-like serine/threonine-protein kinase At3g14840
Juglans regia	LOC108982402	XM_018953774.1	RLP	tyrosine-sulfated glycopeptide receptor 1-like
Juglans regia	LOC109014624	XM_018997128.1	KIN	probable receptor-like protein kinase At5g47070
Juglans regia	LOC108980729	XM_018951726.1	RLK	probable LRR receptor-like serine/threonine-protein kinase At3g47570
Juglans regia	LOC109011988	XM_018993405.1	KIN	LEAF RUST 10 DISEASE-RESISTANCE LOCUS RECEPTOR-LIKE PROTEIN KINASE-like 2.1
Juglans regia	LOC108982428	XM_018953803.1	RLP	receptor-like protein 12
Juglans regia	LOC108995248	XM_018970772.1	KIN	serine/threonine-protein kinase Nek2-like
Juglans regia	LOC108995840	XM_018971474.1	KIN	cysteine-rich receptor-like protein kinase 10
Juglans regia	LOC109020672	XM_019003192.1	RLK	probable LRR receptor-like serine/threonine-protein kinase At1g07650
Juglans regia	LOC109013045	XM_018994978.1	KIN	pto-interacting protein 1-like
Juglans regia	LOC109018082	XM_019000275.1	RLP	receptor-like protein 12
Juglans regia	LOC108986917	XM_018959727.1	RLK	LRR receptor-like serine/threonine-protein kinase EFR
Juglans regia	LOC108987883	XM_018960932.1	KIN	probable receptor-like protein kinase At2g42960
Juglans regia	LOC108989223	XM_018962761.1	KIN	probable L-type lectin-domain containing receptor kinase I.6
Juglans regia	LOC108986083	XM_018958605.1	RLK	probably inactive leucine-rich repeat receptor-like protein kinase At5g06940
Juglans regia	LOC109019619	XM_019001958.1	RLP	receptor-like protein 12
Juglans regia	LOC109019490	XM_019001775.1	T	TMV resistance protein N-like
Juglans regia	LOC109017010	XM_018999342.1	KIN	serine/threonine-protein kinase BIK1-like
Juglans regia	LOC108984818	XM_018956884.1	RLP	uncharacterized LOC108984818
Juglans regia	LOC108983717	XM_018955450.1	CNL	putative disease resistance protein At3g14460
Juglans regia	LOC109003607	XM_018981817.1	CK	uncharacterized LOC109003607
Juglans regia	LOC109003734	XM_018982009.1	RLK	receptor-like protein kinase HSL1
Juglans regia	LOC108998069	XM_018974517.1	RLK	probable LRR receptor-like serine/threonine-protein kinase At1g07650
Juglans regia	LOC109014598	XM_018997108.1	RLP	LRR receptor-like serine/threonine-protein kinase FLS2
Juglans regia	LOC108999938	XM_018976810.1	KIN	MDIS1-interacting receptor like kinase 2-like
Juglans regia	LOC109006307	XM_018985533.1	KIN	SNF1-related protein kinase catalytic subunit alpha KIN10-like
Juglans regia	LOC109006119	XM_018985296.1	KIN	proline-rich receptor-like protein kinase PERK1
Juglans regia	LOC108983317	XM_018954907.1	NL	putative disease resistance RPP13-like protein 1
Juglans regia	LOC109002837	XM_018980752.1	KIN	mitogen-activated protein kinase kinase 6-like
Juglans regia	LOC108982125	XM_018953414.1	RLP	probable leucine-rich repeat receptor-like protein kinase At1g35710
Juglans regia	LOC109015161	XM_018997638.1	KIN	L-type lectin-domain containing receptor kinase IV.2-like
Juglans regia	LOC108988326	XM_018961562.1	RLK	probable LRR receptor-like serine/threonine-protein kinase At3g47570
Juglans regia	LOC108985954	XM_018958437.1	KIN	SNF1-related protein kinase catalytic subunit alpha KIN10-like
Juglans regia	LOC108979788	XM_018950550.1	NL	protein SUPPRESSOR OF npr1-1, CONSTITUTIVE 1-like
Juglans regia	LOC108987881	XM_018960928.1	KIN	shaggy-related protein kinase alpha
Juglans regia	LOC108988161	XM_018961307.1	KIN	receptor-like protein kinase FERONIA
Juglans regia	LOC109007338	XM_018986969.1	KIN	calcium-dependent protein kinase 2-like
Juglans regia	LOC109009974	XM_018990658.1	KIN	probable serine/threonine-protein kinase At1g54610
Juglans regia	LOC108988090	XM_018961200.1	KIN	calcium/calmodulin-regulated receptor-like kinase 2
Juglans regia	LOC108991644	XM_018965971.1	KIN	serine/threonine-protein kinase At3g07070-like
Juglans regia	LOC109015936	XM_018998387.1	RLP	probable LRR receptor-like serine/threonine-protein kinase At1g14390
Juglans regia	LOC109011067	XM_018992116.1	KIN	CBL-interacting serine/threonine-protein kinase 23
Juglans regia	LOC109019551	XM_019001853.1	KIN	shaggy-related protein kinase alpha-like
Juglans regia	LOC108980962	XM_018952028.1	KIN	serine/threonine-protein kinase EDR1-like
Juglans regia	LOC109002407	XM_018980142.1	RLK	probable inactive receptor kinase At5g58300
Juglans regia	LOC109021192	XM_019003783.1	RLP	receptor-like protein 12
Juglans regia	LOC109006189	XM_018985393.1	RLK	probable inactive receptor kinase At1g48480
Juglans regia	LOC108991254	XM_018965430.1	CN	putative disease resistance protein At1g50180
Juglans regia	LOC109013664	XM_018995822.1	KIN	serine/threonine-protein kinase mph1
Juglans regia	LOC108984964	XM_018957075.1	KIN	shaggy-related protein kinase theta-like
Juglans regia	LOC108995235	XM_018970760.1	TNL	TMV resistance protein N-like
Juglans regia	LOC109002406	XM_018980136.1	RLK	probable LRR receptor-like serine/threonine-protein kinase At1g06840
Juglans regia	LOC108999439	XM_018976332.1	CK	serine/threonine-protein kinase STY46-like
Juglans regia	LOC109020969	XM_019003513.1	KIN	cyclin-dependent kinase D-3-like
Juglans regia	LOC109014226	XM_018996593.1	KIN	serine/threonine-protein kinase EDR1-like
Juglans regia	LOC109022291	XM_019005163.1	RLK	protein STRUBBELIG-RECEPTOR FAMILY 3-like
Juglans regia	LOC108997283	XM_018973486.1	KIN	LEAF RUST 10 DISEASE-RESISTANCE LOCUS RECEPTOR-LIKE PROTEIN KINASE-like 2.1
Juglans regia	LOC108991977	XM_018966406.1	KIN	G-type lectin S-receptor-like serine/threonine-protein kinase At4g03230
Juglans regia	LOC109011290	XM_018992427.1	RLK	protein MALE DISCOVERER 2-like
Juglans regia	LOC108985591	XM_018957937.1	KIN	cysteine-rich receptor-like protein kinase 2
Juglans regia	LOC108998350	XM_018974875.1	RLK	probable leucine-rich repeat receptor-like protein kinase At5g49770
Juglans regia	LOC108999439	XM_018976330.1	CK	serine/threonine-protein kinase STY46-like
Juglans regia	LOC109013045	XM_018994976.1	KIN	pto-interacting protein 1-like
Juglans regia	LOC109007137	XM_018986686.1	TNL	TMV resistance protein N-like
Juglans regia	LOC109011066	XM_018992112.1	RLP	probable LRR receptor-like serine/threonine-protein kinase At4g36180
Juglans regia	LOC109009023	XM_018989366.1	KIN	serine/threonine-protein kinase tricorner-like
Juglans regia	LOC109013430	XM_018995517.1	RLK	MDIS1-interacting receptor like kinase 2-like
Juglans regia	LOC108995758	XM_018971382.1	RLK	probable LRR receptor-like serine/threonine-protein kinase At3g47570
Juglans regia	LOC108983317	XM_018954909.1	NL	putative disease resistance RPP13-like protein 1
Juglans regia	LOC109008355	XM_018988426.1	RLP	receptor-like protein 2
Juglans regia	LOC108979222	XM_018949852.1	RLP	phytosulfokine receptor 1-like
Juglans regia	LOC109002788	XM_018980681.1	KIN	rust resistance kinase Lr10-like
Juglans regia	LOC109004997	XM_018983737.1	KIN	mitogen-activated protein kinase kinase 5-like
Juglans regia	LOC108988881	XM_018962265.1	KIN	probable receptor-like protein kinase At1g49730
Juglans regia	LOC108980876	XM_018951913.1	RLP	receptor-like protein 2
Juglans regia	LOC109015908	XM_018998359.1	RLK	leucine-rich repeat receptor-like protein kinase PXC1
Juglans regia	LOC108993152	XM_018967942.1	KIN	receptor-like protein kinase THESEUS 1
Juglans regia	LOC109018833	XM_019001024.1	CNL	putative disease resistance RPP13-like protein 1
Juglans regia	LOC108980173	XM_018951023.1	KIN	probable leucine-rich repeat receptor-like protein kinase At5g49770
Juglans regia	LOC109015686	XM_018998153.1	KIN	LEAF RUST 10 DISEASE-RESISTANCE LOCUS RECEPTOR-LIKE PROTEIN KINASE-like 2.3
Juglans regia	LOC109006307	XM_018985535.1	KIN	SNF1-related protein kinase catalytic subunit alpha KIN10-like
Juglans regia	LOC108980158	XM_018951007.1	KIN	putative receptor-like protein kinase At4g00960
Juglans regia	LOC109006187	XM_018985389.1	CK	probable serine/threonine protein kinase IREH1
Juglans regia	LOC109020969	XM_019003511.1	KIN	cyclin-dependent kinase D-3-like
Juglans regia	LOC108979741	XM_018950481.1	N	adenylyl-sulfate kinase 3-like
Juglans regia	LOC108994619	XM_018969895.1	CNL	putative disease resistance protein RGA1
Juglans regia	LOC109008064	XM_018988012.1	CK	mitogen-activated protein kinase kinase kinase 2-like
Juglans regia	LOC108994222	XM_018969354.1	KIN	G-type lectin S-receptor-like serine/threonine-protein kinase At1g34300
Juglans regia	LOC108980164	XM_018951031.1	KIN	rust resistance kinase Lr10-like
Juglans regia	LOC109008882	XM_018989145.1	CK	U-box domain-containing protein 35-like
Juglans regia	LOC108980962	XM_018952030.1	KIN	serine/threonine-protein kinase EDR1-like
Juglans regia	LOC109002406	XM_018980140.1	RLK	probable LRR receptor-like serine/threonine-protein kinase At1g06840
Juglans regia	LOC109008160	XM_018988163.1	KIN	serine/threonine-protein kinase CDL1-like
Juglans regia	LOC109006307	XM_018985537.1	KIN	SNF1-related protein kinase catalytic subunit alpha KIN10-like
Juglans regia	LOC108992534	XM_018967133.1	KIN	probable receptor-like protein kinase At5g59700
Juglans regia	LOC109009023	XM_018989358.1	KIN	serine/threonine-protein kinase tricorner-like
Juglans regia	LOC109007134	XM_018986678.1	CK	U-box domain-containing protein 34-like
Juglans regia	LOC108979741	XM_018950479.1	N	adenylyl-sulfate kinase 3-like
Juglans regia	LOC109009853	XM_018990496.1	KIN	probable receptor-like protein kinase At1g11050
Juglans regia	LOC108998760	XM_018975457.1	T	TMV resistance protein N-like
Juglans regia	LOC109002425	XM_018980177.1	KIN	probable serine/threonine-protein kinase WNK4
Juglans regia	LOC108984497	XM_018956479.1	KIN	rust resistance kinase Lr10-like
Juglans regia	LOC109008355	XM_018988418.1	RLP	receptor-like protein 2
Juglans regia	LOC109019850	XM_019002220.1	RLK	putative receptor-like protein kinase At3g47110
Juglans regia	LOC108981555	XM_018952773.1	CN	uncharacterized LOC108981555
Juglans regia	LOC108979793	XM_018950556.1	KIN	mitogen-activated protein kinase kinase kinase YODA-like
Juglans regia	LOC108981570	XM_018952796.1	RLP	LRR receptor-like serine/threonine-protein kinase GSO1
Juglans regia	LOC108979099	XM_018949693.1	KIN	cysteine-rich receptor-like protein kinase 3
Juglans regia	LOC109008355	XM_018988420.1	RLP	receptor-like protein 2
Juglans regia	LOC109003221	XM_018981280.1	KIN	probable receptor-like protein kinase At2g42960
Juglans regia	LOC109009350	XM_018989796.1	KIN	serine/threonine-protein kinase EDR1-like
Juglans regia	LOC109019536	XM_019001830.1	TNL	TMV resistance protein N-like
Juglans regia	LOC108990960	XM_018965093.1	L	plant intracellular Ras-group-related LRR protein 7
Juglans regia	LOC108980164	XM_018951021.1	KIN	rust resistance kinase Lr10-like
Juglans regia	LOC108999196	XM_018976009.1	RLK	probable leucine-rich repeat receptor-like protein kinase At1g68400
Juglans regia	LOC109001848	XM_018979317.1	KIN	proline-rich receptor-like protein kinase PERK1
Juglans regia	LOC109011179	XM_018992276.1	KIN	non-functional pseudokinase ZED1-like
Juglans regia	LOC108998424	XM_018974976.1	KIN	wall-associated receptor kinase 5-like
Juglans regia	LOC108988017	XM_018961104.1	KIN	LEAF RUST 10 DISEASE-RESISTANCE LOCUS RECEPTOR-LIKE PROTEIN KINASE-like 1.4
Juglans regia	LOC108988017	XM_018961102.1	KIN	LEAF RUST 10 DISEASE-RESISTANCE LOCUS RECEPTOR-LIKE PROTEIN KINASE-like 1.4
Juglans regia	LOC108995995	XM_018971704.1	RLK	MDIS1-interacting receptor like kinase 2-like
Juglans regia	LOC109018106	XM_019000293.1	KIN	receptor-like protein kinase FERONIA
Juglans regia	LOC109005516	XM_018984491.1	RLK	probable LRR receptor-like serine/threonine-protein kinase At3g47570
Juglans regia	LOC109007552	XM_018987262.1	TRAN	ATPase family AAA domain-containing protein 1-A-like
Juglans regia	LOC108996276	XM_018972068.1	RLK	probable LRR receptor-like serine/threonine-protein kinase At5g63710
Juglans regia	LOC108992266	XM_018966767.1	KIN	probable serine/threonine-protein kinase At1g01540
Juglans regia	LOC109003422	XM_018981533.1	RLP	receptor-like protein kinase
Juglans regia	LOC108980287	XM_018951152.1	RLP	somatic embryogenesis receptor kinase 1-like
Juglans regia	LOC109002788	XM_018980682.1	KIN	rust resistance kinase Lr10-like
Juglans regia	LOC108987339	XM_018960243.1	CN	putative disease resistance RPP13-like protein 1
Juglans regia	LOC108992892	XM_018967618.1	RLK	phytosulfokine receptor 2-like
Juglans regia	LOC109009584	XM_018990127.1	TNL	TMV resistance protein N-like
Juglans regia	LOC108998201	XM_018974697.1	KIN	LEAF RUST 10 DISEASE-RESISTANCE LOCUS RECEPTOR-LIKE PROTEIN KINASE-like 2.2
Juglans regia	LOC108989063	XM_018962538.1	KIN	non-functional pseudokinase ZED1-like
Juglans regia	LOC108995812	XM_018971439.1	KIN	putative receptor-like protein kinase At4g00960
Juglans regia	LOC108980398	XM_018951308.1	KIN	G-type lectin S-receptor-like serine/threonine-protein kinase SD3-1
Juglans regia	LOC109006684	XM_018986046.1	KIN	phototropin-2-like
Juglans regia	LOC108988926	XM_018962372.1	KIN	cell division control protein 2 homolog C
Juglans regia	LOC109003665	XM_018981903.1	RLK	probably inactive leucine-rich repeat receptor-like protein kinase At5g48380
Juglans regia	LOC108981820	XM_018953069.1	RLP	receptor-like protein kinase HAIKU2
Juglans regia	LOC109003492	XM_018981638.1	KIN	protein kinase APK1B, chloroplastic-like
Juglans regia	LOC109003221	XM_018981288.1	KIN	probable receptor-like protein kinase At2g42960
Juglans regia	LOC109021732	XM_019004443.1	KIN	leucine-rich repeat receptor-like serine/threonine-protein kinase BAM1
Juglans regia	LOC109019670	XM_019002020.1	KIN	wall-associated receptor kinase-like 8
Juglans regia	LOC109011179	XM_018992284.1	KIN	non-functional pseudokinase ZED1-like
Juglans regia	LOC109020511	XM_019002986.1	KIN	mitogen-activated protein kinase homolog NTF3-like
Juglans regia	LOC109000265	XM_018977094.1	KIN	rust resistance kinase Lr10-like
Juglans regia	LOC109003144	XM_018981151.1	RLK	receptor protein kinase-like protein ZAR1
Juglans regia	LOC109002427	XM_018980179.1	KIN	CBL-interacting serine/threonine-protein kinase 11-like
Juglans regia	LOC108990241	XM_018964134.1	KIN	CBL-interacting serine/threonine-protein kinase 23-like
Juglans regia	LOC109011190	XM_018992292.1	KIN	probable receptor-like serine/threonine-protein kinase At4g34500
Juglans regia	LOC108989322	XM_018962877.1	NL	putative disease resistance protein RGA3
Juglans regia	LOC109008355	XM_018988416.1	RLP	receptor-like protein 2
Juglans regia	LOC109014730	XM_018997236.1	KIN	wall-associated receptor kinase-like 2
Juglans regia	LOC108988716	XM_018962047.1	CNL	putative disease resistance RPP13-like protein 1
Juglans regia	LOC108991063	XM_018965206.1	KIN	putative receptor protein kinase ZmPK1
Juglans regia	LOC109020611	XM_019003111.1	KIN	wall-associated receptor kinase 2-like
Juglans regia	LOC109011977	XM_018993401.1	RLK	probable LRR receptor-like serine/threonine-protein kinase At1g53430
Juglans regia	LOC108998552	XM_018975131.1	KIN	LEAF RUST 10 DISEASE-RESISTANCE LOCUS RECEPTOR-LIKE PROTEIN KINASE-like 2.1
Juglans regia	LOC108991854	XM_018966248.1	TN	TMV resistance protein N-like
Juglans regia	LOC108990339	XM_018964280.1	RLP	uncharacterized protein At4g06744-like
Juglans regia	LOC108992844	XM_018967524.1	RLK	inactive LRR receptor-like serine/threonine-protein kinase BIR2
Juglans regia	LOC108983317	XM_018954912.1	NL	putative disease resistance RPP13-like protein 1
Juglans regia	LOC108985919	XM_018958391.1	RLK	probable LRR receptor-like serine/threonine-protein kinase At3g47570
Juglans regia	LOC108996895	XM_018972937.1	RLK	inactive receptor-like serine/threonine-protein kinase At2g40270
Juglans regia	LOC108995487	XM_018971065.1	KIN	protein kinase 2B, chloroplastic-like
Juglans regia	LOC108987718	XM_018960696.1	KIN	probable receptor-like protein kinase At4g10390
Juglans regia	LOC108994691	XM_018970032.1	KIN	serine/threonine-protein kinase D6PKL1-like
Juglans regia	LOC109011179	XM_018992294.1	KIN	non-functional pseudokinase ZED1-like
Juglans regia	LOC109020430	XM_019002885.1	TNL	TMV resistance protein N-like
Juglans regia	LOC109011958	XM_018993372.1	RLP	probable LRR receptor-like serine/threonine-protein kinase At4g36180
Juglans regia	LOC108994912	XM_018970329.1	KIN	putative serine/threonine-protein kinase
Juglans regia	LOC108983317	XM_018954914.1	NL	putative disease resistance RPP13-like protein 1
Juglans regia	LOC108987420	XM_018960337.1	KIN	probable serine/threonine protein kinase IRE
Juglans regia	LOC109019242	XM_019001502.1	KIN	serine/threonine-protein kinase Nek5
Juglans regia	LOC108992056	XM_018966507.1	TN	TMV resistance protein N-like
Juglans regia	LOC108984745	XM_018956790.1	KIN	putative serine/threonine-protein kinase-like protein CCR3
Juglans regia	LOC108987723	XM_018960702.1	KIN	shaggy-related protein kinase gamma-like
Juglans regia	LOC108997423	XM_018973687.1	KIN	probable serine/threonine-protein kinase At5g41260
Juglans regia	LOC108979815	XM_018950582.1	KIN	serine/threonine-protein kinase-like protein ACR4
Juglans regia	LOC108992987	XM_018967726.1	CK	U-box domain-containing protein 33-like
Juglans regia	LOC108990650	XM_018964668.1	CK	putative U-box domain-containing protein 50
Juglans regia	LOC108993138	XM_018967915.1	TNL	TMV resistance protein N-like
Juglans regia	LOC108981577	XM_018952808.1	KIN	protein kinase APK1B, chloroplastic-like
Juglans regia	LOC108989177	XM_018962714.1	RLK	probable LRR receptor-like serine/threonine-protein kinase At3g47570
Juglans regia	LOC108996545	XM_018972486.1	KIN	receptor-like protein kinase HERK 1
Juglans regia	LOC109005188	XM_018983994.1	CL	disease resistance RPP13-like protein 4
Juglans regia	LOC109020488	XM_019002953.1	TNL	TMV resistance protein N-like
Juglans regia	LOC109005299	XM_018984155.1	CK	serine/threonine-protein kinase HT1-like
Juglans regia	LOC108988716	XM_018962063.1	CNL	putative disease resistance RPP13-like protein 1
Juglans regia	LOC109022170	XM_019004993.1	RLK	MDIS1-interacting receptor like kinase 2-like
Juglans regia	LOC109015605	XM_018998075.1	KIN	3-phosphoinositide-dependent protein kinase 1
Juglans regia	LOC108986655	XM_018959355.1	RLP	probable LRR receptor-like serine/threonine-protein kinase At1g06840
Juglans regia	LOC109017902	XM_019000079.1	KIN	cysteine-rich receptor-like protein kinase 6
Juglans regia	LOC109012831	XM_018994661.1	RLK	probable LRR receptor-like serine/threonine-protein kinase At1g67720
Juglans regia	LOC109017994	XM_019000177.1	NL	putative disease resistance protein At3g14460
Juglans regia	LOC108980876	XM_018951911.1	RLP	receptor-like protein 2
Juglans regia	LOC109020060	XM_019002454.1	NL	putative disease resistance protein At3g14460
Juglans regia	LOC109004605	XM_018983220.1	CK	serine/threonine-protein kinase Nek6-like
Juglans regia	LOC108983299	XM_018954889.1	KIN	cysteine-rich receptor-like protein kinase 29
Juglans regia	LOC108989694	XM_018963392.1	KIN	CBL-interacting serine/threonine-protein kinase 3
Juglans regia	LOC108985155	XM_018957341.1	KIN	G-type lectin S-receptor-like serine/threonine-protein kinase SD2-5
Juglans regia	LOC108999941	XM_018976809.1	KIN	G-type lectin S-receptor-like serine/threonine-protein kinase LECRK4
Juglans regia	LOC109013200	XM_018995199.1	KIN	probable receptor-like serine/threonine-protein kinase At5g57670
Juglans regia	LOC108988935	XM_018962352.1	KIN	probable serine/threonine-protein kinase At1g09600
Juglans regia	LOC109020209	XM_019002631.1	KIN	wall-associated receptor kinase 2-like
Juglans regia	LOC109004605	XM_018983222.1	CK	serine/threonine-protein kinase Nek6-like
Juglans regia	LOC109018757	XM_019000938.1	RLP	MDIS1-interacting receptor like kinase 2-like
Juglans regia	LOC108984061	XM_018955890.1	KIN	rust resistance kinase Lr10-like
Juglans regia	LOC109017482	XM_018999740.1	KIN	calcium/calmodulin-regulated receptor-like kinase 2
Juglans regia	LOC109011067	XM_018992114.1	KIN	CBL-interacting serine/threonine-protein kinase 23
Juglans regia	LOC108984035	XM_018955864.1	KIN	rust resistance kinase Lr10-like
Juglans regia	LOC108990241	XM_018964132.1	KIN	CBL-interacting serine/threonine-protein kinase 23-like
Juglans regia	LOC108998190	XM_018974680.1	KIN	probable L-type lectin-domain containing receptor kinase V.3
Juglans regia	LOC109017664	XM_018999876.1	RLK	MDIS1-interacting receptor like kinase 2-like
Juglans regia	LOC109004605	XM_018983216.1	CK	serine/threonine-protein kinase Nek6-like
Juglans regia	LOC109003343	XM_018981446.1	CL	plant intracellular Ras-group-related LRR protein 6-like
Juglans regia	LOC108986046	XM_018958555.1	KIN	receptor-like serine/threonine-protein kinase NCRK
Juglans regia	LOC109010053	XM_018990765.1	KIN	serine/threonine-protein kinase Aurora-3-like
Juglans regia	LOC109019096	XM_019001316.1	KIN	serine/threonine-protein kinase At5g01020
Juglans regia	LOC109014060	XM_018996365.1	RLP	phospholipase A I-like
Juglans regia	LOC108990919	XM_018965043.1	T	protein PHLOEM PROTEIN 2-LIKE A8-like
Juglans regia	LOC109002318	XM_018980005.1	KIN	serine/threonine-protein kinase-like protein At5g23170
Juglans regia	LOC108996643	XM_018972650.1	RLK	probable LRR receptor-like serine/threonine-protein kinase At1g07650
Juglans regia	LOC109019582	XM_019001917.1	KIN	cyclin-dependent kinase G-2
Juglans regia	LOC108996778	XM_018972792.1	KIN	putative wall-associated receptor kinase-like 11
Juglans regia	LOC109005957	XM_018985074.1	KIN	serine/threonine-protein kinase CDL1-like
Juglans regia	LOC108998536	XM_018975105.1	KIN	LEAF RUST 10 DISEASE-RESISTANCE LOCUS RECEPTOR-LIKE PROTEIN KINASE-like 1.2
Juglans regia	LOC108992444	XM_018967022.1	KIN	putative serine/threonine-protein kinase
Juglans regia	LOC108991294	XM_018965471.1	KIN	inactive protein kinase SELMODRAFT_444075-like
Juglans regia	LOC109020744	XM_019003271.1	KIN	probable receptor-like protein kinase At5g24010
Juglans regia	LOC109012440	XM_018994075.1	KIN	mitogen-activated protein kinase kinase kinase 1-like
Juglans regia	LOC109007232	XM_018986822.1	KIN	cysteine-rich receptor-like protein kinase 10
Juglans regia	LOC108994691	XM_018970016.1	KIN	serine/threonine-protein kinase D6PKL1-like
Juglans regia	LOC109010662	XM_018991557.1	KIN	wall-associated receptor kinase 3-like
Juglans regia	LOC109004180	XM_018982645.1	CNL	putative disease resistance RPP13-like protein 1
Juglans regia	LOC109007137	XM_018986687.1	TNL	TMV resistance protein N-like
Juglans regia	LOC108988931	XM_018962342.1	KIN	shaggy-related protein kinase kappa-like
Juglans regia	LOC109002393	XM_018980115.1	NL	putative disease resistance protein RGA4
Juglans regia	LOC108997111	XM_018973242.1	CK	serine/threonine-protein kinase BLUS1-like
Juglans regia	LOC109015871	XM_018998331.1	KIN	probable receptor-like protein kinase At5g56460
Juglans regia	LOC108987519	XM_018960446.1	RLP	putative receptor-like protein kinase At3g47110
Juglans regia	LOC108990412	XM_018964379.1	KIN	putative receptor protein kinase ZmPK1
Juglans regia	LOC108988123	XM_018961252.1	KIN	receptor-like protein kinase FERONIA
Juglans regia	LOC108990400	XM_018964357.1	KIN	probable serine/threonine-protein kinase At1g01540
Juglans regia	LOC109019516	XM_019001804.1	TNL	TMV resistance protein N-like
Juglans regia	LOC108979906	XM_018950705.1	CK	eIF-2-alpha kinase GCN2
Juglans regia	LOC109018212	XM_019000380.1	TNL	TMV resistance protein N-like
Juglans regia	LOC109018323	XM_019000479.1	KIN	L-type lectin-domain containing receptor kinase IX.1-like
Juglans regia	LOC108993138	XM_018967913.1	TNL	TMV resistance protein N-like
Juglans regia	LOC109004211	XM_018982679.1	RLP	probable LRR receptor-like serine/threonine-protein kinase At1g63430
Juglans regia	LOC108983216	XM_018954781.1	KIN	shaggy-related protein kinase NtK-1-like
Juglans regia	LOC108991975	XM_018966402.1	CL	uncharacterized LOC108991975
Juglans regia	LOC109009584	XM_018990119.1	TNL	TMV resistance protein N-like
Juglans regia	LOC108999501	XM_018976407.1	KIN	receptor-like serine/threonine-protein kinase At2g45590
Juglans regia	LOC109007590	XM_018987335.1	RLK	probable LRR receptor-like serine/threonine-protein kinase At3g47570
Juglans regia	LOC109011672	XM_018992958.1	CNL	putative disease resistance RPP13-like protein 1
Juglans regia	LOC109015817	XM_018998275.1	CK	U-box domain-containing protein 33-like
Juglans regia	LOC109014329	XM_018996755.1	KIN	G-type lectin S-receptor-like serine/threonine-protein kinase At1g34300
Juglans regia	LOC108996434	XM_018972330.1	RLP	LRR receptor-like serine/threonine-protein kinase GSO1
Juglans regia	LOC108987516	XM_018960440.1	RLK	receptor kinase-like protein Xa21
Juglans regia	LOC108990400	XM_018964361.1	KIN	probable serine/threonine-protein kinase At1g01540
Juglans regia	LOC108999048	XM_018975844.1	KIN	G-type lectin S-receptor-like serine/threonine-protein kinase At4g27290
Juglans regia	LOC108998009	XM_018974424.1	RLK	probable LRR receptor-like serine/threonine-protein kinase At1g56140
Juglans regia	LOC109004021	XM_018982407.1	KIN	cyclin-dependent kinase F-4-like
Juglans regia	LOC108981599	XM_018952831.1	N	disease resistance protein RGA2-like
Juglans regia	LOC108992137	XM_018966631.1	KIN	cyclin-dependent kinase G-2-like
Juglans regia	LOC109008424	XM_018988504.1	RLK	receptor-like kinase TMK4
Juglans regia	LOC109008082	XM_018988045.1	KIN	non-functional pseudokinase ZED1-like
Juglans regia	LOC109020098	XM_019002502.1	RLP	leucine-rich repeat receptor-like serine/threonine-protein kinase BAM1
Juglans regia	LOC108980482	XM_018951419.1	KIN	serine/threonine-protein kinase Aurora-3-like
Juglans regia	LOC109010981	XM_018991973.1	RLK	putative leucine-rich repeat receptor-like serine/threonine-protein kinase At2g24130
Juglans regia	LOC109003519	XM_018981675.1	KIN	mitogen-activated protein kinase homolog MMK2
Juglans regia	LOC108998895	XM_018975639.1	CK	U-box domain-containing protein 35-like
Juglans regia	LOC108990295	XM_018964221.1	KIN	receptor-like serine/threonine-protein kinase NCRK
Juglans regia	LOC109021926	XM_019004659.1	KIN	serine/threonine-protein kinase Nek2-like
Juglans regia	LOC108988286	XM_018961507.1	KIN	probably inactive receptor-like protein kinase At2g46850
Juglans regia	LOC109003364	XM_018981479.1	KIN	G-type lectin S-receptor-like serine/threonine-protein kinase CES101
Juglans regia	LOC109011962	XM_018993375.1	KIN	probable protein kinase At2g41970
Juglans regia	LOC109002592	XM_018980403.1	RLP	piriformospora indica-insensitive protein 2-like
Juglans regia	LOC108988018	XM_018961105.1	KIN	LEAF RUST 10 DISEASE-RESISTANCE LOCUS RECEPTOR-LIKE PROTEIN KINASE-like 2.4
Juglans regia	LOC109006885	XM_018986304.1	RLP	receptor-like protein 12
Juglans regia	LOC109005534	XM_018984523.1	CN	uncharacterized LOC109005534
Juglans regia	LOC109003756	XM_018982034.1	KIN	probable receptor-like protein kinase At5g47070
Juglans regia	LOC109000310	XM_018977142.1	RLK	receptor-like protein kinase 5
Juglans regia	LOC108990295	XM_018964223.1	KIN	receptor-like serine/threonine-protein kinase NCRK
Juglans regia	LOC108991710	XM_018966079.1	KIN	receptor-like serine/threonine-protein kinase ALE2
Juglans regia	LOC109011962	XM_018993377.1	KIN	probable protein kinase At2g41970
Juglans regia	LOC108985546	XM_018957888.1	KIN	L-type lectin-domain containing receptor kinase IX.1-like
Juglans regia	LOC109003379	XM_018981493.1	KIN	L-type lectin-domain containing receptor kinase IX.1-like
Juglans regia	LOC109003455	XM_018981588.1	RLP	probable LRR receptor-like serine/threonine-protein kinase At4g26540
Juglans regia	LOC109001941	XM_018979452.1	NL	disease resistance protein RGA2-like
Juglans regia	LOC108979906	XM_018950697.1	CK	eIF-2-alpha kinase GCN2
Juglans regia	LOC109007819	XM_018987670.1	RLK	putative leucine-rich repeat receptor-like serine/threonine-protein kinase At2g19230
Juglans regia	LOC109015232	XM_018997714.1	KIN	serine/threonine-protein kinase STY17-like
Juglans regia	LOC108991710	XM_018966077.1	KIN	receptor-like serine/threonine-protein kinase ALE2
Juglans regia	LOC109008510	XM_018988627.1	KIN	serine/threonine-protein kinase At5g01020-like
Juglans regia	LOC108987520	XM_018960448.1	KIN	receptor kinase-like protein Xa21
Juglans regia	LOC109010283	XM_018991061.1	KIN	wall-associated receptor kinase-like 8
Juglans regia	LOC109006801	XM_018986196.1	KIN	probable serine/threonine-protein kinase NAK
Juglans regia	LOC108986372	XM_018958987.1	KIN	protein kinase APK1A, chloroplastic-like
Juglans regia	LOC109012866	XM_018994725.1	CK	U-box domain-containing protein 35
Juglans regia	LOC109021416	XM_019004033.1	RLK	protein STRUBBELIG-RECEPTOR FAMILY 7-like
Juglans regia	LOC109012791	XM_018994604.1	KIN	calcium and calcium/calmodulin-dependent serine/threonine-protein kinase-like
Juglans regia	LOC108993123	XM_018967887.1	CK	probable serine/threonine protein kinase IREH1
Juglans regia	LOC109020487	XM_019002952.1	TNL	uncharacterized LOC109020487
Juglans regia	LOC108986041	XM_018958535.1	CN	putative disease resistance RPP13-like protein 1
Juglans regia	LOC108984291	XM_018956196.1	KIN	LEAF RUST 10 DISEASE-RESISTANCE LOCUS RECEPTOR-LIKE PROTEIN KINASE-like 2.1
Juglans regia	LOC108992435	XM_018966992.1	KIN	probable inactive receptor kinase At5g58300
Juglans regia	LOC108993138	XM_018967911.1	TNL	TMV resistance protein N-like
Juglans regia	LOC108988966	XM_018962395.1	RLK	probably inactive leucine-rich repeat receptor-like protein kinase At5g48380
Juglans regia	LOC108981202	XM_018952300.1	RLK	probable LRR receptor-like serine/threonine-protein kinase At1g67720
Juglans regia	LOC109002944	XM_018980875.1	KIN	probable serine/threonine-protein kinase NAK
Juglans regia	LOC108984298	XM_018956202.1	KIN	LEAF RUST 10 DISEASE-RESISTANCE LOCUS RECEPTOR-LIKE PROTEIN KINASE-like 2.1
Juglans regia	LOC108985265	XM_018957480.1	RLP	probable LRR receptor-like serine/threonine-protein kinase At3g47570
Juglans regia	LOC108998198	XM_018974694.1	KIN	wall-associated receptor kinase-like 14
Juglans regia	LOC108983689	XM_018955416.1	TN	TMV resistance protein N-like
Juglans regia	LOC109008503	XM_018988607.1	KIN	serine/threonine-protein kinase OXI1-like
Juglans regia	LOC109015225	XM_018997704.1	KIN	myosin light chain kinase A-like
Juglans regia	LOC109016387	XM_018998799.1	T	protein PHLOEM PROTEIN 2-LIKE A8-like
Juglans regia	LOC108995172	XM_018970674.1	RLP	receptor-like protein 12
Juglans regia	LOC109017763	XM_018999959.1	KIN	probable L-type lectin-domain containing receptor kinase II.1
Juglans regia	LOC109017911	XM_019000091.1	KIN	G-type lectin S-receptor-like serine/threonine-protein kinase At1g11410
Juglans regia	LOC109005519	XM_018984495.1	KIN	probable LRR receptor-like serine/threonine-protein kinase At3g47570
Juglans regia	LOC108993263	XM_018968120.1	RLP	piriformospora indica-insensitive protein 2-like
Juglans regia	LOC109009872	XM_018990520.1	CN	putative disease resistance RPP13-like protein 1
Juglans regia	LOC109010438	XM_018991277.1	KIN	probable receptor-like protein kinase At3g17420
Juglans regia	LOC109016387	XM_018998801.1	T	protein PHLOEM PROTEIN 2-LIKE A8-like
Juglans regia	LOC108987664	XM_018960630.1	RLK	receptor-like protein kinase HAIKU2
Juglans regia	LOC108983317	XM_018954915.1	NL	putative disease resistance RPP13-like protein 1
Juglans regia	LOC109002945	XM_018980879.1	KIN	serine/threonine-protein kinase CDL1-like
Juglans regia	LOC108988017	XM_018961103.1	KIN	LEAF RUST 10 DISEASE-RESISTANCE LOCUS RECEPTOR-LIKE PROTEIN KINASE-like 1.4
Juglans regia	LOC109020651	XM_019003161.1	TNL	TMV resistance protein N-like
Juglans regia	LOC109013277	XM_018995316.1	L	nodulation receptor kinase-like
Juglans regia	LOC108982097	XM_018953381.1	KIN	calcium-dependent protein kinase 2-like
Juglans regia	LOC109013914	XM_018996179.1	KIN	PTI1-like tyrosine-protein kinase At3g15890
Juglans regia	LOC109008933	XM_018989233.1	KIN	serine/threonine-protein kinase D6PK
Juglans regia	LOC108979203	XM_018949822.1	RLP	LRR receptor-like serine/threonine-protein kinase FLS2
Juglans regia	LOC108995536	XM_018971114.1	NL	putative disease resistance protein At4g11170
Juglans regia	LOC109020187	XM_019002609.1	CN	putative disease resistance protein RGA4
Juglans regia	LOC109007307	XM_018986923.1	RLP	uncharacterized LOC109007307
Juglans regia	LOC108981351	XM_018952467.1	KIN	rust resistance kinase Lr10-like
Juglans regia	LOC109018933	XM_019001127.1	N	putative disease resistance RPP13-like protein 1
Juglans regia	LOC108984302	XM_018956210.1	TNL	TMV resistance protein N-like
Juglans regia	LOC109020047	XM_019002439.1	NL	putative disease resistance RPP13-like protein 1
Juglans regia	LOC108996620	XM_018972613.1	RLP	receptor-like protein 12
Juglans regia	LOC109001456	XM_018978740.1	RLK	receptor kinase-like protein Xa21
Juglans regia	LOC108986041	XM_018958539.1	CN	putative disease resistance RPP13-like protein 1
Juglans regia	LOC108985198	XM_018957394.1	KIN	G-type lectin S-receptor-like serine/threonine-protein kinase At4g27290
Juglans regia	LOC109009072	XM_018989416.1	KIN	probable receptor-like protein kinase At5g59700
Juglans regia	LOC109012866	XM_018994723.1	CK	U-box domain-containing protein 35
Juglans regia	LOC109002467	XM_018980232.1	RLK	putative leucine-rich repeat receptor-like serine/threonine-protein kinase At2g19230
Juglans regia	LOC109002952	XM_018980887.1	KIN	rust resistance kinase Lr10-like
Juglans regia	LOC108979269	XM_018949921.1	TNL	uncharacterized LOC108979269
Juglans regia	LOC109011543	XM_018992795.1	KIN	putative receptor-like protein kinase At4g00960
Juglans regia	LOC108996166	XM_018971927.1	RLK	receptor protein kinase-like protein At4g34220
Juglans regia	LOC108992892	XM_018967614.1	RLK	phytosulfokine receptor 2-like
Juglans regia	LOC108993886	XM_018968937.1	RLK	LRR receptor-like serine/threonine-protein kinase GSO1
Juglans regia	LOC108981177	XM_018952265.1	NL	putative disease resistance RPP13-like protein 1
Juglans regia	LOC108998052	XM_018974480.1	KIN	serine/threonine-protein kinase HT1-like
Juglans regia	LOC109019065	XM_019001290.1	TNL	TMV resistance protein N-like
Juglans regia	LOC109004771	XM_018983445.1	CK	U-box domain-containing protein 33-like
Juglans regia	LOC109013587	XM_018995730.1	RLK	probable leucine-rich repeat receptor-like protein kinase At1g35710
Juglans regia	LOC108992974	XM_018967709.1	KIN	protein kinase APK1A, chloroplastic-like
Juglans regia	LOC108980583	XM_018951552.1	T	toll/interleukin-1 receptor-like protein
Juglans regia	LOC109018237	XM_019000401.1	NL	putative disease resistance protein At3g14460
Juglans regia	LOC109010508	XM_018991364.1	KIN	glycogen synthase kinase-3 homolog MsK-3-like
Juglans regia	LOC109014249	XM_018996634.1	KIN	cyclin-dependent kinase F-4-like
Juglans regia	LOC108991976	XM_018966404.1	KIN	G-type lectin S-receptor-like serine/threonine-protein kinase At4g03230
Juglans regia	LOC108992974	XM_018967711.1	KIN	protein kinase APK1A, chloroplastic-like
Juglans regia	LOC108980336	XM_018951215.1	KIN	non-functional pseudokinase ZED1-like
Juglans regia	LOC109010302	XM_018991083.1	NL	probable disease resistance protein At4g33300
Juglans regia	LOC108979441	XM_018950113.1	KIN	G-type lectin S-receptor-like serine/threonine-protein kinase At4g03230
Juglans regia	LOC109014547	XM_018997049.1	RLP	leucine-rich repeat receptor-like protein kinase TDR
Juglans regia	LOC108987657	XM_018960612.1	KIN	serine/threonine-protein kinase-like protein CCR4
Juglans regia	LOC109017443	XM_018999718.1	KIN	calcium/calmodulin-regulated receptor-like kinase 2
Juglans regia	LOC109011464	XM_018992685.1	CTNL	TMV resistance protein N-like
Juglans regia	LOC108991117	XM_018965259.1	TNL	TMV resistance protein N-like
Juglans regia	LOC109002375	XM_018980091.1	TNL	TMV resistance protein N-like
Juglans regia	LOC109011948	XM_018993358.1	KIN	probable L-type lectin-domain containing receptor kinase S.5
Juglans regia	LOC108982174	XM_018953469.1	RLK	receptor protein kinase TMK1-like
Juglans regia	LOC109003593	XM_018981798.1	KIN	cyclin-dependent kinase D-3-like
Juglans regia	LOC108995113	XM_018970615.1	KIN	lectin-domain containing receptor kinase VI.3-like
Juglans regia	LOC108981309	XM_018952423.1	RLP	pollen-specific leucine-rich repeat extensin-like protein 1
Juglans regia	LOC109009789	XM_018990406.1	KIN	inactive protein kinase SELMODRAFT_444075-like
Juglans regia	LOC108985674	XM_018958054.1	RLK	putative leucine-rich repeat receptor-like serine/threonine-protein kinase At2g24130
Juglans regia	LOC108986376	XM_018958993.1	KIN	L-type lectin-domain containing receptor kinase S.4-like
Juglans regia	LOC109003781	XM_018982072.1	KIN	probable serine/threonine-protein kinase At5g41260
Juglans regia	LOC109011290	XM_018992426.1	RLK	protein MALE DISCOVERER 2-like
Juglans regia	LOC109016171	XM_018998613.1	RLK	probable LRR receptor-like serine/threonine-protein kinase At5g45780
Juglans regia	LOC109020289	XM_019002723.1	RLP	probable leucine-rich repeat receptor-like serine/threonine-protein kinase At3g14840
Juglans regia	LOC108983720	XM_018955455.1	KIN	shaggy-related protein kinase kappa
Juglans regia	LOC108989083	XM_018962567.1	KIN	serine/threonine-protein kinase STY8-like
Juglans regia	LOC108979521	XM_018950212.1	RLP	receptor-like protein 12
Juglans regia	LOC108992469	XM_018967045.1	NL	TMV resistance protein N-like
Juglans regia	LOC108982113	XM_018953401.1	RLP	receptor protein kinase CLAVATA1-like
Juglans regia	LOC109005318	XM_018984219.1	RLP	receptor-like protein 12
Juglans regia	LOC108998688	XM_018975339.1	CNL	putative disease resistance RPP13-like protein 1
Juglans regia	LOC108996799	XM_018972816.1	KIN	wall-associated receptor kinase 2-like
Juglans regia	LOC108992472	XM_018967051.1	TN	TMV resistance protein N-like
Juglans regia	LOC109013589	XM_018995732.1	L	putative leucine-rich repeat receptor-like serine/threonine-protein kinase At2g24130
Juglans regia	LOC109011643	XM_018992929.1	KIN	lysM domain receptor-like kinase 3
Juglans regia	LOC109005393	XM_018984321.1	RLK	receptor-like protein kinase 2
Juglans regia	LOC109012086	XM_018993561.1	KIN	cell division control protein 2 homolog
Juglans regia	LOC108992928	XM_018967659.1	KIN	germinal center kinase 1-like
Juglans regia	LOC109006267	XM_018985486.1	KIN	receptor-like serine/threonine-protein kinase SD1-8
Juglans regia	LOC109013395	XM_018995468.1	RLP	plant intracellular Ras-group-related LRR protein 6
Juglans regia	LOC108981562	XM_018952781.1	KIN	putative serine/threonine-protein kinase
Juglans regia	LOC108995428	XM_018971006.1	RLP	MDIS1-interacting receptor like kinase 2-like
Juglans regia	LOC109021156	XM_019003723.1	CK	serine/threonine-protein kinase MARK2-like
Juglans regia	LOC108984708	XM_018956751.1	RLK	probable inactive receptor-like protein kinase At3g56050
Juglans regia	LOC108996950	XM_018973008.1	KIN	probable serine/threonine-protein kinase WNK4
Juglans regia	LOC108998351	XM_018974882.1	NL	TMV resistance protein N-like
Juglans regia	LOC109006269	XM_018985488.1	KIN	uncharacterized LOC109006269
Juglans regia	LOC109002506	XM_018980292.1	KIN	receptor-like serine/threonine-protein kinase SD1-7
Juglans regia	LOC108984826	XM_018956919.1	TNL	TMV resistance protein N-like
Juglans regia	LOC108996950	XM_018973006.1	KIN	probable serine/threonine-protein kinase WNK4
Juglans regia	LOC108998350	XM_018974880.1	RLK	probable leucine-rich repeat receptor-like protein kinase At5g49770
Juglans regia	LOC108997824	XM_018974204.1	KIN	serine/threonine-protein kinase Nek5-like
Juglans regia	LOC109021245	XM_019003842.1	KIN	L-type lectin-domain containing receptor kinase IV.1-like
Juglans regia	LOC109004848	XM_018983554.1	KIN	probable leucine-rich repeat receptor-like serine/threonine-protein kinase At3g14840
Juglans regia	LOC108985963	XM_018958450.1	KIN	receptor-like protein kinase FERONIA
Juglans regia	LOC109019850	XM_019002221.1	RLK	putative receptor-like protein kinase At3g47110
Juglans regia	LOC109018477	XM_019000638.1	CK	G-type lectin S-receptor-like serine/threonine-protein kinase LECRK4
Juglans regia	LOC109015347	XM_018997823.1	KIN	serine/threonine-protein kinase ppk15-like
Juglans regia	LOC108998350	XM_018974878.1	RLK	probable leucine-rich repeat receptor-like protein kinase At5g49770
Juglans regia	LOC109020232	XM_019002652.1	CK	G-type lectin S-receptor-like serine/threonine-protein kinase LECRK4
Juglans regia	LOC108995804	XM_018971432.1	KIN	cysteine-rich receptor-like protein kinase 10
Juglans regia	LOC109006093	XM_018985261.1	KIN	serine/threonine-protein kinase ATG1c-like
Juglans regia	LOC108982572	XM_018953983.1	NL	putative disease resistance protein At3g14460
Juglans regia	LOC109014147	XM_018996493.1	TN	TMV resistance protein N-like
Juglans regia	LOC109018066	XM_019000258.1	KIN	G-type lectin S-receptor-like serine/threonine-protein kinase At1g11410
Juglans regia	LOC108989848	XM_018963608.1	RLK	inactive receptor-like serine/threonine-protein kinase At2g40270
Juglans regia	LOC108985196	XM_018957390.1	KIN	G-type lectin S-receptor-like serine/threonine-protein kinase At4g27290
Juglans regia	LOC109020611	XM_019003109.1	KIN	wall-associated receptor kinase 2-like
Juglans regia	LOC108980622	XM_018951606.1	KIN	receptor-like serine/threonine-protein kinase SD1-8
Juglans regia	LOC108995801	XM_018971430.1	KIN	cysteine-rich receptor-like protein kinase 10
Juglans regia	LOC108987565	XM_018960495.1	RLP	probable leucine-rich repeat receptor-like serine/threonine-protein kinase At3g14840
Juglans regia	LOC109017888	XM_019000070.1	KIN	probable leucine-rich repeat receptor-like serine/threonine-protein kinase At3g14840
Juglans regia	LOC109013779	XM_018995980.1	KIN	mitogen-activated protein kinase 9-like
Juglans regia	LOC109011195	XM_018992298.1	KIN	proline-rich receptor-like protein kinase PERK7
Juglans regia	LOC108997391	XM_018973638.1	KIN	probable L-type lectin-domain containing receptor kinase S.5
Juglans regia	LOC109008054	XM_018988001.1	CK	mitogen-activated protein kinase kinase kinase NPK1-like
Juglans regia	LOC109019789	XM_019002162.1	NL	TMV resistance protein N-like
Juglans regia	LOC109013941	XM_018996217.1	KIN	G-type lectin S-receptor-like serine/threonine-protein kinase SD2-5
Juglans regia	LOC108994621	XM_018969900.1	NL	putative disease resistance protein RGA3
Juglans regia	LOC108987565	XM_018960497.1	RLP	probable leucine-rich repeat receptor-like serine/threonine-protein kinase At3g14840
Juglans regia	LOC108991294	XM_018965470.1	KIN	inactive protein kinase SELMODRAFT_444075-like
Juglans regia	LOC108983983	XM_018955784.1	RLP	probable LRR receptor-like serine/threonine-protein kinase At4g36180
Juglans regia	LOC108981563	XM_018952783.1	TNL	TMV resistance protein N-like
Juglans regia	LOC109001332	XM_018978578.1	KIN	proline-rich receptor-like protein kinase PERK8
Juglans regia	LOC109019582	XM_019001925.1	KIN	cyclin-dependent kinase G-2
Juglans regia	LOC109008052	XM_018987999.1	L	geranylgeranyl transferase type-2 subunit alpha 1
Juglans regia	LOC108994619	XM_018969898.1	CNL	putative disease resistance protein RGA1
Juglans regia	LOC108979259	XM_018949909.1	RLK	pollen receptor-like kinase 3
Juglans regia	LOC108994268	XM_018969408.1	KIN	probable serine/threonine-protein kinase WNK11
Juglans regia	LOC109014463	XM_018996936.1	KIN	probable serine/threonine-protein kinase At5g41260
Juglans regia	LOC109008965	XM_018989274.1	KIN	probable receptor-like protein kinase At5g47070
Juglans regia	LOC109003279	XM_018981360.1	CK	serine/threonine-protein kinase EDR1-like
Juglans regia	LOC109020593	XM_019003092.1	RLK	probable inactive receptor kinase At5g10020
Juglans regia	LOC108989995	XM_018963798.1	RLK	probable inactive receptor kinase At5g58300
Juglans regia	LOC109006113	XM_018985287.1	KIN	G-type lectin S-receptor-like serine/threonine-protein kinase CES101
Juglans regia	LOC109016666	XM_018999056.1	KIN	serine/threonine-protein kinase D6PK-like
Juglans regia	LOC108992873	XM_018967580.1	KIN	serine/threonine-protein kinase D6PK-like
Juglans regia	LOC108983469	XM_018955113.1	KIN	G-type lectin S-receptor-like serine/threonine-protein kinase B120
Juglans regia	LOC109008553	XM_018988691.1	RLK	protein STRUBBELIG-RECEPTOR FAMILY 8-like
Juglans regia	LOC109001697	XM_018979092.1	RLP	receptor-like protein 2
Juglans regia	LOC109012332	XM_018993909.1	KIN	serine/threonine-protein kinase CDL1-like
Juglans regia	LOC109001347	XM_018978596.1	RLK	protein NSP-INTERACTING KINASE 1-like
Juglans regia	LOC109011392	XM_018992573.1	KIN	probable serine/threonine-protein kinase At1g54610
Juglans regia	LOC108999135	XM_018975960.1	KIN	probable serine/threonine-protein kinase At1g54610
Juglans regia	LOC109013786	XM_018995992.1	KIN	receptor-like protein kinase THESEUS 1
Juglans regia	LOC109011543	XM_018992796.1	KIN	putative receptor-like protein kinase At4g00960
Juglans regia	LOC109008553	XM_018988693.1	RLK	protein STRUBBELIG-RECEPTOR FAMILY 8-like
Juglans regia	LOC108993139	XM_018967917.1	TNL	TMV resistance protein N-like
Juglans regia	LOC109007910	XM_018987812.1	KIN	inactive protein kinase SELMODRAFT_444075-like
Juglans regia	LOC109003275	XM_018981356.1	RLP	F-box/LRR-repeat protein 14-like
Juglans regia	LOC108999066	XM_018975863.1	KIN	MAP3K epsilon protein kinase 1-like
Juglans regia	LOC109012330	XM_018993907.1	N	putative disease resistance RPP13-like protein 1
Juglans regia	LOC109009350	XM_018989797.1	KIN	serine/threonine-protein kinase EDR1-like
Juglans regia	LOC108984248	XM_018956142.1	N	pleiotropic drug resistance protein 2-like
Juglans regia	LOC109006929	XM_018986374.1	KIN	serine/threonine-protein kinase Aurora-3-like
Juglans regia	LOC109004780	XM_018983453.1	KIN	serine/threonine-protein kinase PBS1-like
Juglans regia	LOC109013563	XM_018995708.1	RLK	probable LRR receptor-like serine/threonine-protein kinase At4g37250
Juglans regia	LOC109001352	XM_018978600.1	KIN	cysteine-rich receptor-like protein kinase 2
Juglans regia	LOC109009350	XM_018989795.1	KIN	serine/threonine-protein kinase EDR1-like
Juglans regia	LOC109021755	XM_019004466.1	KIN	cysteine-rich receptor-like protein kinase 10
Juglans regia	LOC109011691	XM_018992986.1	T	TMV resistance protein N-like
Juglans regia	LOC109003631	XM_018981866.1	KIN	probable receptor-like protein kinase At5g56460
Juglans regia	LOC108982949	XM_018954436.1	KIN	probable receptor-like protein kinase At1g49730
Juglans regia	LOC108989143	XM_018962659.1	KIN	mitogen-activated protein kinase kinase kinase 12-like
Juglans regia	LOC108991477	XM_018965732.1	KIN	serine/threonine-protein kinase HT1-like
Juglans regia	LOC108998306	XM_018974829.1	RLP	protein TOO MANY MOUTHS-like
Juglans regia	LOC108980910	XM_018951959.1	RLK	MDIS1-interacting receptor like kinase 2-like
Juglans regia	LOC108989897	XM_018963661.1	KIN	probable serine/threonine-protein kinase DDB_G0282895
Juglans regia	LOC108981795	XM_018953044.1	KIN	serine/threonine-protein kinase SAPK2-like
Juglans regia	LOC108995840	XM_018971475.1	KIN	cysteine-rich receptor-like protein kinase 10
Juglans regia	LOC108990400	XM_018964359.1	KIN	probable serine/threonine-protein kinase At1g01540
Juglans regia	LOC109017199	XM_018999509.1	KIN	LRR receptor-like serine/threonine-protein kinase ERECTA
Juglans regia	LOC108988787	XM_018962147.1	KIN	protein kinase 2B, chloroplastic-like
Juglans regia	LOC109001048	XM_018978162.1	KIN	probable receptor-like protein kinase At5g18500
Juglans regia	LOC109010949	XM_018991930.1	KIN	receptor-like cytosolic serine/threonine-protein kinase RBK2
Juglans regia	LOC108988716	XM_018962056.1	CNL	putative disease resistance RPP13-like protein 1
Juglans regia	LOC108980075	XM_018950891.1	KIN	probable receptor-like protein kinase At5g15080
Juglans regia	LOC108987441	XM_018960363.1	RLP	probable LRR receptor-like serine/threonine-protein kinase At1g34110
Juglans regia	LOC108997061	XM_018973154.1	KIN	probable receptor-like protein kinase At5g47070
Juglans regia	LOC108986649	XM_018959335.1	RLK	probable LRR receptor-like serine/threonine-protein kinase At1g06840
Juglans regia	LOC108980640	XM_018951632.1	RLK	protein MALE DISCOVERER 2-like
Juglans regia	LOC109001893	XM_018979386.1	RLK	protein NSP-INTERACTING KINASE 1-like
Juglans regia	LOC109002487	XM_018980266.1	CK	U-box domain-containing protein 35-like
Juglans regia	LOC108989132	XM_018962646.1	KIN	rust resistance kinase Lr10-like
Juglans regia	LOC108985210	XM_018957414.1	RLK	probable leucine-rich repeat receptor-like protein kinase At1g35710
Juglans regia	LOC108999089	XM_018975887.1	CLK	LRR receptor-like serine/threonine-protein kinase FEI 2
Juglans regia	LOC109021156	XM_019003725.1	CK	serine/threonine-protein kinase MARK2-like
Juglans regia	LOC108994264	XM_018969400.1	KIN	probable serine/threonine-protein kinase WNK9
Juglans regia	LOC109017901	XM_019000078.1	TN	TMV resistance protein N-like
Juglans regia	LOC109018823	XM_019001009.1	KIN	anti-H(O) lectin 1-like
Juglans regia	LOC108988154	XM_018961300.1	KIN	receptor-like protein kinase FERONIA
Juglans regia	LOC109002375	XM_018980094.1	TNL	TMV resistance protein N-like
Juglans regia	LOC109020864	XM_019003385.1	KIN	probable LRR receptor-like serine/threonine-protein kinase At1g06840
Juglans regia	LOC109011546	XM_018992798.1	KIN	cysteine-rich receptor-like protein kinase 7
Juglans regia	LOC109021842	XM_019004573.1	RLK	probable LRR receptor-like serine/threonine-protein kinase At1g07650
Juglans regia	LOC109019057	XM_019001282.1	RLP	LRR receptor-like serine/threonine-protein kinase GSO1
Juglans regia	LOC108998353	XM_018974884.1	TNL	TMV resistance protein N-like
Juglans regia	LOC109014893	XM_018997385.1	KIN	L-type lectin-domain containing receptor kinase IX.1-like
Juglans regia	LOC108992973	XM_018967708.1	KIN	probable receptor-like protein kinase At5g47070
Juglans regia	LOC108980640	XM_018951634.1	RLK	protein MALE DISCOVERER 2-like
Juglans regia	LOC108989123	XM_018962638.1	RLP	disease resistance protein TAO1-like
Juglans regia	LOC109014132	XM_018996471.1	KIN	probable serine/threonine-protein kinase Cx32, chloroplastic
Juglans regia	LOC108992844	XM_018967525.1	RLK	inactive LRR receptor-like serine/threonine-protein kinase BIR2
Juglans regia	LOC109019057	XM_019001280.1	RLP	LRR receptor-like serine/threonine-protein kinase GSO1
Juglans regia	LOC109021842	XM_019004569.1	RLK	probable LRR receptor-like serine/threonine-protein kinase At1g07650
Juglans regia	LOC108985196	XM_018957389.1	KIN	G-type lectin S-receptor-like serine/threonine-protein kinase At4g27290
Juglans regia	LOC108989123	XM_018962636.1	RLP	disease resistance protein TAO1-like
Juglans regia	LOC108989797	XM_018963540.1	CK	probable receptor-like protein kinase At5g15080
Juglans regia	LOC109005542	XM_018984536.1	KIN	serine/threonine-protein kinase HT1-like
Juglans regia	LOC108981954	XM_018953216.1	KIN	wall-associated receptor kinase 2-like
Juglans regia	LOC109003844	XM_018982157.1	TNL	TMV resistance protein N-like
Juglans regia	LOC109002415	XM_018980154.1	NL	putative disease resistance protein RGA1
Juglans regia	LOC108983460	XM_018955094.1	N	uncharacterized protein ycf45
Juglans regia	LOC109020154	XM_019002568.1	KIN	non-functional pseudokinase ZED1-like
Juglans regia	LOC108989143	XM_018962657.1	KIN	mitogen-activated protein kinase kinase kinase 12-like
Juglans regia	LOC108993277	XM_018968136.1	CK	serine/threonine-protein kinase STN7, chloroplastic
Juglans regia	LOC108996276	XM_018972070.1	RLK	probable LRR receptor-like serine/threonine-protein kinase At5g63710
Juglans regia	LOC108986041	XM_018958537.1	CN	putative disease resistance RPP13-like protein 1
Juglans regia	LOC108990840	XM_018964938.1	TNL	TMV resistance protein N-like
Juglans regia	LOC108991774	XM_018966161.1	RLK	probably inactive leucine-rich repeat receptor-like protein kinase IMK2
Juglans regia	LOC109005318	XM_018984194.1	RLP	receptor-like protein 12
Juglans regia	LOC109008902	XM_018989179.1	KIN	mitogen-activated protein kinase kinase kinase YODA-like
Juglans regia	LOC108992500	XM_018967104.1	KIN	probable serine/threonine-protein kinase At1g54610
Juglans regia	LOC109008176	XM_018988182.1	KIN	putative receptor-like protein kinase At4g00960
Juglans regia	LOC109017878	XM_019000062.1	RLK	MDIS1-interacting receptor like kinase 2-like
Juglans regia	LOC108992809	XM_018967457.1	KIN	probable receptor-like protein kinase At5g15080
Juglans regia	LOC108994622	XM_018969904.1	CN	disease resistance protein RGA2-like
Juglans regia	LOC108995205	XM_018970722.1	KIN	receptor-like protein kinase ANXUR2
Juglans regia	LOC109006378	XM_018985649.1	RLK	MDIS1-interacting receptor like kinase 2-like
Juglans regia	LOC109019208	XM_019001454.1	KIN	G-type lectin S-receptor-like serine/threonine-protein kinase At1g11410
Juglans regia	LOC109018212	XM_019000381.1	TNL	TMV resistance protein N-like
Juglans regia	LOC109007552	XM_018987263.1	TRAN	ATPase family AAA domain-containing protein 1-A-like
Juglans regia	LOC109021191	XM_019003782.1	KIN	cysteine-rich receptor-like protein kinase 29
Juglans regia	LOC108996729	XM_018972746.1	TNL	TMV resistance protein N-like
Juglans regia	LOC108993778	XM_018968803.1	KIN	serine/threonine-protein kinase BLUS1-like
Juglans regia	LOC108980877	XM_018951916.1	RLP	LRR receptor-like serine/threonine-protein kinase GSO1
Juglans regia	LOC109016138	XM_018998591.1	KIN	MDIS1-interacting receptor like kinase 2-like
Juglans regia	LOC108993139	XM_018967916.1	TNL	TMV resistance protein N-like
Juglans regia	LOC109022093	XM_019004897.1	N	adenylyl-sulfate kinase, chloroplastic-like
Juglans regia	LOC108983435	XM_018955068.1	KIN	probable serine/threonine-protein kinase WNK11
Juglans regia	LOC108981940	XM_018953193.1	RLK	protein STRUBBELIG-RECEPTOR FAMILY 3-like
Juglans regia	LOC109014814	XM_018997310.1	KIN	probable receptor-like protein kinase At5g59700
Juglans regia	LOC108996731	XM_018972748.1	RLK	receptor-like protein kinase HSL1
Juglans regia	LOC108998895	XM_018975637.1	CK	U-box domain-containing protein 35-like
Juglans regia	LOC108979367	XM_018950038.1	KIN	proline-rich receptor-like protein kinase PERK1
Juglans regia	LOC109012775	XM_018994878.1	TNL	TMV resistance protein N-like
Juglans regia	LOC109014101	XM_018996428.1	RLK	protein NSP-INTERACTING KINASE 3
Juglans regia	LOC108986917	XM_018959726.1	RLK	LRR receptor-like serine/threonine-protein kinase EFR
Juglans regia	LOC108984365	XM_018956294.1	KIN	serine/threonine-protein kinase PBS1-like
Juglans regia	LOC109018860	XM_019001050.1	RLP	leucine-rich repeat extensin-like protein 4
Juglans regia	LOC109019582	XM_019001975.1	KIN	cyclin-dependent kinase G-2
Juglans regia	LOC108999066	XM_018975861.1	KIN	MAP3K epsilon protein kinase 1-like
Juglans regia	LOC109006053	XM_018985201.1	RLK	putative kinase-like protein TMKL1
Juglans regia	LOC109021564	XM_019004223.1	KIN	G-type lectin S-receptor-like serine/threonine-protein kinase RLK1
Juglans regia	LOC109012554	XM_018994254.1	KIN	serine/threonine-protein kinase STY17-like
Juglans regia	LOC108980438	XM_018951364.1	TN	TMV resistance protein N-like
Juglans regia	LOC109021645	XM_019004323.1	N	ABC transporter B family member 26, chloroplastic-like
Juglans regia	LOC108984998	XM_018957121.1	TNL	TMV resistance protein N-like
Juglans regia	LOC109012775	XM_018994621.1	TNL	TMV resistance protein N-like
Juglans regia	LOC108979544	XM_018950239.1	RLK	probable LRR receptor-like serine/threonine-protein kinase At3g47570
Juglans regia	LOC109018818	XM_019001004.1	KIN	LEAF RUST 10 DISEASE-RESISTANCE LOCUS RECEPTOR-LIKE PROTEIN KINASE-like 2.5
Juglans regia	LOC108996724	XM_018972736.1	RLK	receptor-like protein kinase HSL1
Juglans regia	LOC108993174	XM_018967974.1	CK	uncharacterized LOC108993174
Juglans regia	LOC109013394	XM_018995464.1	RLK	BRASSINOSTEROID INSENSITIVE 1-associated receptor kinase 1-like
Juglans regia	LOC108990666	XM_018964691.1	RLP	LRR receptor-like serine/threonine-protein kinase GSO1
Juglans regia	LOC109004713	XM_018983344.1	RLP	receptor-like protein 12
Juglans regia	LOC109007739	XM_018987547.1	KIN	protein LYK5-like
Juglans regia	LOC108981527	XM_018952736.1	KIN	receptor-like cytosolic serine/threonine-protein kinase RBK2
Juglans regia	LOC108979384	XM_018950059.1	KIN	G-type lectin S-receptor-like serine/threonine-protein kinase CES101
Juglans regia	LOC108996727	XM_018972742.1	RLK	probable LRR receptor-like serine/threonine-protein kinase At3g47570
Juglans regia	LOC109018834	XM_019001026.1	RLK	probably inactive leucine-rich repeat receptor-like protein kinase At5g48380
Juglans regia	LOC108984026	XM_018955853.1	TNL	TMV resistance protein N-like
Juglans regia	LOC108993108	XM_018967873.1	TNL	TMV resistance protein N-like
Juglans regia	LOC109008468	XM_018988566.1	KIN	probable LRR receptor-like serine/threonine-protein kinase At3g47570
Juglans regia	LOC108989066	XM_018962542.1	KIN	non-functional pseudokinase ZED1-like
Juglans regia	LOC108990666	XM_018964689.1	RLP	LRR receptor-like serine/threonine-protein kinase GSO1
Juglans regia	LOC109010677	XM_018991573.1	KIN	LEAF RUST 10 DISEASE-RESISTANCE LOCUS RECEPTOR-LIKE PROTEIN KINASE-like 1.2
Juglans regia	LOC109001415	XM_018978690.1	KIN	serine/threonine-protein kinase ATG1a
Juglans regia	LOC108991986	XM_018966417.1	KIN	G-type lectin S-receptor-like serine/threonine-protein kinase At2g19130
Juglans regia	LOC109001108	XM_018978280.1	KIN	mitogen-activated protein kinase homolog D5
Juglans regia	LOC108985897	XM_018958356.1	T	TMV resistance protein N-like
Juglans regia	LOC108985032	XM_018957176.1	KIN	uncharacterized LOC108985032
Juglans regia	LOC108979189	XM_018949841.1	KIN	probable serine/threonine-protein kinase NAK
Juglans regia	LOC109014127	XM_018996497.1	KIN	G-type lectin S-receptor-like serine/threonine-protein kinase SD1-1
Juglans regia	LOC108980557	XM_018951507.1	RLK	probable inactive receptor kinase At4g23740
Juglans regia	LOC109001398	XM_018978653.1	KIN	SCY1-like protein 2
Juglans regia	LOC108991093	XM_018965235.1	KIN	G-type lectin S-receptor-like serine/threonine-protein kinase At1g11330
Juglans regia	LOC108981940	XM_018953195.1	RLK	protein STRUBBELIG-RECEPTOR FAMILY 3-like
Juglans regia	LOC109020062	XM_019002465.1	CNL	putative disease resistance RPP13-like protein 1
Juglans regia	LOC108996729	XM_018972744.1	TNL	TMV resistance protein N-like
Juglans regia	LOC109009023	XM_018989350.1	KIN	serine/threonine-protein kinase tricorner-like
Juglans regia	LOC108986963	XM_018959773.1	KIN	probable receptor-like protein kinase At4g39110
Juglans regia	LOC108983078	XM_018954609.1	RLP	187-kDa microtubule-associated protein AIR9-like
Juglans regia	LOC108981940	XM_018953197.1	RLK	protein STRUBBELIG-RECEPTOR FAMILY 3-like
Juglans regia	LOC108995680	XM_018971291.1	KIN	L-type lectin-domain containing receptor kinase IX.1-like
Juglans regia	LOC109003382	XM_018981498.1	CK	L-type lectin-domain containing receptor kinase IX.1-like
Juglans regia	LOC109005203	XM_018984015.1	KIN	L-type lectin-domain containing receptor kinase IX.1-like
Juglans regia	LOC109012491	XM_018994166.1	KIN	LEAF RUST 10 DISEASE-RESISTANCE LOCUS RECEPTOR-LIKE PROTEIN KINASE-like 2.4
Juglans regia	LOC109009059	XM_018989401.1	TNL	TMV resistance protein N-like
Juglans regia	LOC108996729	XM_018972743.1	TNL	TMV resistance protein N-like
Juglans regia	LOC109011723	XM_018993027.1	KIN	mitogen-activated protein kinase 19-like
Juglans regia	LOC108999135	XM_018976030.1	KIN	probable serine/threonine-protein kinase At1g54610
Juglans regia	LOC109019536	XM_019001829.1	TNL	TMV resistance protein N-like
Juglans regia	LOC109009033	XM_018989733.1	RLK	receptor-like protein kinase HAIKU2
Juglans regia	LOC109011724	XM_018993025.1	CK	U-box domain-containing protein 35-like
Juglans regia	LOC108997736	XM_018974115.1	RLP	receptor-like protein 12
Juglans regia	LOC108984350	XM_018956276.1	RLK	probable leucine-rich repeat receptor-like protein kinase At5g49770
Juglans regia	LOC109017797	XM_018999985.1	KIN	rust resistance kinase Lr10-like
Juglans regia	LOC109019869	XM_019002243.1	CK	G-type lectin S-receptor-like serine/threonine-protein kinase LECRK3
Juglans regia	LOC109012883	XM_018994755.1	RLK	probable LRR receptor-like serine/threonine-protein kinase At2g24230
Juglans regia	LOC109019789	XM_019002159.1	NL	TMV resistance protein N-like
Juglans regia	LOC108983196	XM_018954754.1	TN	TMV resistance protein N-like
Juglans regia	LOC109014138	XM_018996481.1	KIN	non-functional pseudokinase ZED1-like
Juglans regia	LOC108996050	XM_018971796.1	CK	serine/threonine-protein kinase tricorner
Juglans regia	LOC108979978	XM_018950782.1	KIN	rust resistance kinase Lr10-like
Juglans regia	LOC109001730	XM_018979134.1	RLK	probable LRR receptor-like serine/threonine-protein kinase At1g56130
Juglans regia	LOC109003455	XM_018981589.1	RLP	probable LRR receptor-like serine/threonine-protein kinase At4g26540
Juglans regia	LOC109002788	XM_018980683.1	KIN	rust resistance kinase Lr10-like
Juglans regia	LOC109015871	XM_018998326.1	KIN	probable receptor-like protein kinase At5g56460
Juglans regia	LOC108990295	XM_018964220.1	KIN	receptor-like serine/threonine-protein kinase NCRK
Juglans regia	LOC108988837	XM_018962213.1	RLP	uncharacterized protein At4g06744-like
Juglans regia	LOC108979763	XM_018950506.1	RLK	probable inactive receptor kinase At5g67200
Juglans regia	LOC108998699	XM_018975351.1	KIN	serine/threonine-protein kinase UCN-like
Juglans regia	LOC109008882	XM_018989146.1	CK	U-box domain-containing protein 35-like
Juglans regia	LOC109014463	XM_018996934.1	KIN	probable serine/threonine-protein kinase At5g41260
Juglans regia	LOC109020921	XM_019003452.1	KIN	receptor-like protein kinase FERONIA
Juglans regia	LOC108980554	XM_018951505.1	T	protein VARIATION IN COMPOUND TRIGGERED ROOT growth response-like
Juglans regia	LOC109012329	XM_018993906.1	NL	putative disease resistance protein At3g14460
Juglans regia	LOC109018880	XM_019001069.1	RLK	receptor protein kinase TMK1-like
Juglans regia	LOC109007720	XM_018987517.1	KIN	cyclin-dependent kinase B2-1
Juglans regia	LOC108991710	XM_018966080.1	KIN	receptor-like serine/threonine-protein kinase ALE2
Juglans regia	LOC108991488	XM_018965747.1	N	probable disease resistance protein At5g45490
Juglans regia	LOC108991062	XM_018965209.1	CK	U-box domain-containing protein 33-like
Juglans regia	LOC108999233	XM_018976079.1	RLK	protein NSP-INTERACTING KINASE 2-like
Juglans regia	LOC109005578	XM_018984576.1	TNL	TMV resistance protein N-like
Juglans regia	LOC109013588	XM_018995731.1	RLK	MDIS1-interacting receptor like kinase 2-like
Juglans regia	LOC108991116	XM_018965257.1	TNL	TMV resistance protein N-like
Juglans regia	LOC108985954	XM_018958439.1	KIN	SNF1-related protein kinase catalytic subunit alpha KIN10-like
Juglans regia	LOC108992676	XM_018967287.1	RLK	probable inactive receptor kinase At2g26730
Juglans regia	LOC109019011	XM_019001226.1	KIN	protein kinase and PP2C-like domain-containing protein
Juglans regia	LOC108997439	XM_018973728.1	KIN	calcium-dependent protein kinase 1-like
Juglans regia	LOC108999812	XM_018976704.1	CNL	putative disease resistance protein RGA4
Juglans regia	LOC109019582	XM_019001938.1	KIN	cyclin-dependent kinase G-2
Juglans regia	LOC108985225	XM_018957433.1	KIN	wall-associated receptor kinase-like 1
Juglans regia	LOC109022222	XM_019005072.1	TNL	TMV resistance protein N-like
Juglans regia	LOC108981622	XM_018952851.1	RLP	probable LRR receptor-like serine/threonine-protein kinase At4g36180
Juglans regia	LOC109012955	XM_018994853.1	RLP	pollen receptor-like kinase 4
Juglans regia	LOC108986084	XM_018958607.1	CK	serine/threonine-protein kinase Nek6-like
Juglans regia	LOC109016141	XM_018998593.1	RLP	receptor-like protein 12
Juglans regia	LOC109012875	XM_018994742.1	RLK	probable LRR receptor-like serine/threonine-protein kinase At4g20940
Juglans regia	LOC108996276	XM_018972067.1	RLK	probable LRR receptor-like serine/threonine-protein kinase At5g63710
Juglans regia	LOC109018237	XM_019000402.1	NL	putative disease resistance protein At3g14460
Juglans regia	LOC109015274	XM_018997753.1	KIN	mitogen-activated protein kinase kinase 10-like
Juglans regia	LOC109005542	XM_018984534.1	KIN	serine/threonine-protein kinase HT1-like
Juglans regia	LOC108988298	XM_018961528.1	KIN	G-type lectin S-receptor-like serine/threonine-protein kinase At5g35370
Juglans regia	LOC108982279	XM_018953602.1	RLP	probable LRR receptor-like serine/threonine-protein kinase At1g67720
Juglans regia	LOC109008864	XM_018989119.1	KIN	serine/threonine-protein kinase EDR1-like
Juglans regia	LOC108994441	XM_018969664.1	RLP	receptor-like protein 2
Juglans regia	LOC109019788	XM_019002157.1	T	toll/interleukin-1 receptor-like protein
Juglans regia	LOC108979928	XM_018950726.1	TN	TMV resistance protein N-like
Juglans regia	LOC109012490	XM_018994162.1	KIN	LEAF RUST 10 DISEASE-RESISTANCE LOCUS RECEPTOR-LIKE PROTEIN KINASE-like 1.2
Juglans regia	LOC109008584	XM_018988744.1	KIN	probable receptor-like protein kinase At2g42960
Juglans regia	LOC109013619	XM_018995764.1	RLK	probable leucine-rich repeat receptor-like serine/threonine-protein kinase At3g14840
Juglans regia	LOC108988017	XM_018961100.1	KIN	LEAF RUST 10 DISEASE-RESISTANCE LOCUS RECEPTOR-LIKE PROTEIN KINASE-like 1.4
Juglans regia	LOC109002079	XM_018979669.1	KIN	G-type lectin S-receptor-like serine/threonine-protein kinase At4g27290
Juglans regia	LOC109014946	XM_018997438.1	CNL	putative disease resistance protein RGA3
Juglans regia	LOC108979203	XM_018949817.1	RLP	LRR receptor-like serine/threonine-protein kinase FLS2
Juglans regia	LOC109014226	XM_018996599.1	KIN	serine/threonine-protein kinase EDR1-like
Juglans regia	LOC109010557	XM_018991421.1	TNL	TMV resistance protein N-like
Juglans regia	LOC109013994	XM_018996287.1	CK	serine/threonine-protein kinase TOUSLED
Juglans regia	LOC109000586	XM_018977515.1	KIN	receptor-like protein kinase FERONIA
Juglans regia	LOC108981364	XM_018952480.1	KIN	protein kinase 2B, chloroplastic-like
Juglans regia	LOC109007783	XM_018987630.1	KIN	uncharacterized LOC109007783
Juglans regia	LOC108984386	XM_018956320.1	KIN	putative receptor-like protein kinase At4g00960
Juglans regia	LOC109012877	XM_018994748.1	RLP	disease resistance protein RPP5-like
Juglans regia	LOC108979203	XM_018949819.1	RLP	LRR receptor-like serine/threonine-protein kinase FLS2
Juglans regia	LOC108979938	XM_018950736.1	KIN	L-type lectin-domain containing receptor kinase IV.1-like
Juglans regia	LOC108993838	XM_018968871.1	CK	cysteine-rich receptor-like protein kinase 29
Juglans regia	LOC109004458	XM_018983003.1	KIN	probable serine/threonine-protein kinase At1g01540
Juglans regia	LOC108993140	XM_018967920.1	NL	TMV resistance protein N-like
Juglans regia	LOC108996799	XM_018972814.1	KIN	wall-associated receptor kinase 2-like
Juglans regia	LOC108998857	XM_018975589.1	KIN	CBL-interacting serine/threonine-protein kinase 21-like
Juglans regia	LOC108996799	XM_018972815.1	KIN	wall-associated receptor kinase 2-like
Juglans regia	LOC108980287	XM_018951151.1	RLP	somatic embryogenesis receptor kinase 1-like
Juglans regia	LOC108993254	XM_018968109.1	RLK	receptor-like protein kinase HSL1
Juglans regia	LOC109012875	XM_018994746.1	RLK	probable LRR receptor-like serine/threonine-protein kinase At4g20940
Juglans regia	LOC108995877	XM_018971520.1	N	disease resistance protein RPP13-like
Juglans regia	LOC108983579	XM_018955261.1	N	adenylyl-sulfate kinase 3
Juglans regia	LOC108989468	XM_018963083.1	RLK	uncharacterized LOC108989468
Juglans regia	LOC108982208	XM_018953518.1	KIN	protein kinase APK1B, chloroplastic-like
Juglans regia	LOC108980553	XM_018951501.1	RLK	MDIS1-interacting receptor like kinase 2-like
Juglans regia	LOC108979031	XM_018949605.1	CK	phototropin-1-like
Juglans regia	LOC108988290	XM_018961516.1	CK	putative wall-associated receptor kinase-like 16
Juglans regia	LOC109013212	XM_018995226.1	RLK	phytosulfokine receptor 2
Juglans regia	LOC108996568	XM_018972531.1	L	187-kDa microtubule-associated protein AIR9-like
Juglans regia	LOC108985031	XM_018957172.1	KIN	casein kinase 1-like protein 4
Juglans regia	LOC109012879	XM_018994752.1	L	disease resistance protein RML1B-like
Juglans regia	LOC108986049	XM_018958561.1	KIN	calmodulin-binding receptor-like cytoplasmic kinase 3
Juglans regia	LOC108986041	XM_018958540.1	CN	putative disease resistance RPP13-like protein 1
Juglans regia	LOC108979288	XM_018949948.1	KIN	rust resistance kinase Lr10-like
Juglans regia	LOC108992078	XM_018966527.1	KIN	protein LYK2-like
Juglans regia	LOC109016666	XM_018999065.1	KIN	serine/threonine-protein kinase D6PK-like
Juglans regia	LOC108990442	XM_018964414.1	KIN	rust resistance kinase Lr10-like
Juglans regia	LOC109021716	XM_019004414.1	KIN	serine/threonine-protein kinase WNK8-like
Juglans regia	LOC109021129	XM_019003686.1	KIN	G-type lectin S-receptor-like serine/threonine-protein kinase LECRK3
Juglans regia	LOC109004180	XM_018982644.1	CNL	putative disease resistance RPP13-like protein 1
Juglans regia	LOC108979772	XM_018950520.1	KIN	casein kinase II subunit alpha-2-like
Juglans regia	LOC108981674	XM_018952912.1	T	protein PHLOEM PROTEIN 2-LIKE A8-like
Juglans regia	LOC108999032	XM_018975828.1	KIN	serine/threonine-protein kinase CDL1-like
Juglans regia	LOC108990199	XM_018964087.1	RLP	probable LRR receptor-like serine/threonine-protein kinase At4g36180
Juglans regia	LOC109010610	XM_018991489.1	KIN	cyclin-dependent kinase C-1-like
Juglans regia	LOC109007496	XM_018987174.1	KIN	uncharacterized LOC109007496
Juglans regia	LOC109019480	XM_019001767.1	KIN	cysteine-rich receptor-like protein kinase 10
Juglans regia	LOC109007853	XM_018987723.1	N	ATPase WRNIP1
Juglans regia	LOC108996772	XM_018972787.1	CNL	putative disease resistance protein At3g14460
Juglans regia	LOC108989565	XM_018963211.1	N	protein SMG9-like
Juglans regia	LOC108986046	XM_018958550.1	KIN	receptor-like serine/threonine-protein kinase NCRK
Juglans regia	LOC108992753	XM_018967384.1	RLK	receptor kinase-like protein Xa21
Juglans regia	LOC108986647	XM_018959331.1	RLP	probable LRR receptor-like serine/threonine-protein kinase At1g06840
Juglans regia	LOC108991843	XM_018966237.1	KIN	putative serine/threonine-protein kinase-like protein CCR3
Juglans regia	LOC109003068	XM_018981037.1	KIN	serine/threonine-protein kinase 38-like
Juglans regia	LOC109019614	XM_019001950.1	N	probable disease resistance protein At4g27220
Juglans regia	LOC108983942	XM_018955733.1	CNL	putative disease resistance RPP13-like protein 1
Juglans regia	LOC108979648	XM_018950360.1	RLP	probable LRR receptor-like serine/threonine-protein kinase IRK
Juglans regia	LOC109021231	XM_019003827.1	RLP	receptor-like protein 12
Juglans regia	LOC109022029	XM_019004807.1	KIN	non-functional pseudokinase ZED1-like
Juglans regia	LOC108989000	XM_018962442.1	KIN	serine/threonine-protein kinase SAPK2-like
Juglans regia	LOC108986164	XM_018958687.1	RLK	probable LRR receptor-like serine/threonine-protein kinase At3g47570
Juglans regia	LOC108989291	XM_018962849.1	KIN	G-type lectin S-receptor-like serine/threonine-protein kinase At1g11410
Juglans regia	LOC108982201	XM_018953507.1	KIN	serine/threonine-protein kinase CDL1-like
Juglans regia	LOC108991693	XM_018966047.1	KIN	probable serine/threonine protein kinase IRE4
Juglans regia	LOC109016108	XM_018998564.1	KIN	G-type lectin S-receptor-like serine/threonine-protein kinase At4g11900
Juglans regia	LOC109013310	XM_018995348.1	KIN	probable receptor-like protein kinase At5g61350
Juglans regia	LOC109012198	XM_018993722.1	RLP	receptor-like protein 12
Juglans regia	LOC108987649	XM_018960595.1	KIN	LEAF RUST 10 DISEASE-RESISTANCE LOCUS RECEPTOR-LIKE PROTEIN KINASE-like 2.1
Juglans regia	LOC108993908	XM_018968962.1	RLP	LRR receptor-like serine/threonine-protein kinase FLS2
Juglans regia	LOC108990392	XM_018964340.1	KIN	putative receptor protein kinase ZmPK1
Juglans regia	LOC109004474	XM_018983021.1	KIN	serine/threonine-protein kinase EDR1-like
Juglans regia	LOC109006601	XM_018985936.1	KIN	probable serine/threonine-protein kinase RLCKVII
Juglans regia	LOC109018779	XM_019000966.1	KIN	cysteine-rich receptor-like protein kinase 10
Juglans regia	LOC108990023	XM_018963864.1	RLK	leucine-rich repeat receptor-like protein kinase PXC2
Juglans regia	LOC108985225	XM_018957431.1	KIN	wall-associated receptor kinase-like 1
Juglans regia	LOC109004179	XM_018982642.1	CNL	putative disease resistance RPP13-like protein 1
Juglans regia	LOC109008082	XM_018988050.1	KIN	non-functional pseudokinase ZED1-like
Juglans regia	LOC109012179	XM_018993696.1	RLK	probable inactive leucine-rich repeat receptor-like protein kinase At3g03770
Juglans regia	LOC108996120	XM_018971890.1	KIN	putative wall-associated receptor kinase-like 13
Juglans regia	LOC109015965	XM_018998423.1	N	cancer-related nucleoside-triphosphatase-like
Juglans regia	LOC109008580	XM_018988736.1	KIN	putative receptor protein kinase ZmPK1
Juglans regia	LOC109008923	XM_018989208.1	KIN	probable receptor-like protein kinase At5g15080
Juglans regia	LOC108983203	XM_018954764.1	KIN	mitogen-activated protein kinase kinase kinase A-like
Juglans regia	LOC108996569	XM_018972539.1	KIN	serine/threonine-protein kinase D6PKL2
Juglans regia	LOC109008082	XM_018988052.1	KIN	non-functional pseudokinase ZED1-like
Juglans regia	LOC108997365	XM_018973585.1	RLK	probable inactive receptor kinase At4g23740
Juglans regia	LOC109012202	XM_018993728.1	CNL	putative disease resistance RPP13-like protein 1
Juglans regia	LOC108983557	XM_018955232.1	KIN	rust resistance kinase Lr10-like
Juglans regia	LOC109007094	XM_018986632.1	KIN	L-type lectin-domain containing receptor kinase IX.1-like
Juglans regia	LOC108981087	XM_018952162.1	KIN	G-type lectin S-receptor-like serine/threonine-protein kinase At1g11330
Juglans regia	LOC108996249	XM_018972013.1	KIN	uncharacterized LOC108996249
Juglans regia	LOC109006664	XM_018986025.1	KIN	calcium-dependent protein kinase 26
Juglans regia	LOC109004655	XM_018983291.1	KIN	G-type lectin S-receptor-like serine/threonine-protein kinase At1g11410
Juglans regia	LOC108991294	XM_018965473.1	KIN	inactive protein kinase SELMODRAFT_444075-like
Juglans regia	LOC108981714	XM_018952960.1	KIN	SRSF protein kinase 2-like
Juglans regia	LOC108982820	XM_018954278.1	KIN	probable L-type lectin-domain containing receptor kinase I.6
Juglans regia	LOC108979648	XM_018950358.1	RLP	probable LRR receptor-like serine/threonine-protein kinase IRK
Juglans regia	LOC109019942	XM_019002335.1	KIN	putative receptor-like protein kinase At4g00960
Juglans regia	LOC109001158	XM_018978313.1	KIN	probable receptor-like protein kinase At5g18500
Juglans regia	LOC108993917	XM_018968974.1	RLP	LRR receptor-like serine/threonine-protein kinase FLS2
Juglans regia	LOC109008544	XM_018988674.1	CN	disease resistance protein At4g27190-like
Juglans regia	LOC109006664	XM_018986027.1	KIN	calcium-dependent protein kinase 26
Juglans regia	LOC109006266	XM_018985484.1	KIN	G-type lectin S-receptor-like serine/threonine-protein kinase At1g67520
Juglans regia	LOC108993625	XM_018968604.1	N	protein TRIGALACTOSYLDIACYLGLYCEROL 3, chloroplastic
Juglans regia	LOC108996276	XM_018972066.1	RLK	probable LRR receptor-like serine/threonine-protein kinase At5g63710
Juglans regia	LOC108998386	XM_018974931.1	KIN	putative receptor protein kinase ZmPK1
Juglans regia	LOC109017137	XM_018999445.1	RLP	receptor like protein 30-like
Juglans regia	LOC108996628	XM_018972625.1	RLK	probable LRR receptor-like serine/threonine-protein kinase At3g47570
Juglans regia	LOC109007137	XM_018986688.1	NL	TMV resistance protein N-like
Juglans regia	LOC109013433	XM_018995519.1	RLP	probable leucine-rich repeat receptor-like protein kinase At1g35710
Juglans regia	LOC109021114	XM_019003674.1	TNL	TMV resistance protein N-like
Juglans regia	LOC108989220	XM_018962757.1	KIN	rust resistance kinase Lr10-like
Juglans regia	LOC109007749	XM_018987566.1	TNL	TMV resistance protein N-like
Juglans regia	LOC108996568	XM_018972533.1	L	187-kDa microtubule-associated protein AIR9-like
Juglans regia	LOC109019222	XM_019001470.1	KIN	protein kinase 2B, chloroplastic-like
Juglans regia	LOC108996689	XM_018972713.1	KIN	probable leucine-rich repeat receptor-like serine/threonine-protein kinase At3g14840
Juglans regia	LOC109002497	XM_018980283.1	TNL	protein SUPPRESSOR OF npr1-1, CONSTITUTIVE 1-like
Juglans regia	LOC108993549	XM_018968513.1	TNL	TMV resistance protein N-like
Juglans regia	LOC108997702	XM_018974065.1	RLK	leucine-rich repeat receptor-like serine/threonine-protein kinase BAM1
Juglans regia	LOC109010544	XM_018991413.1	RLK	LRR receptor-like serine/threonine-protein kinase ERECTA
Juglans regia	LOC108997207	XM_018973368.1	KIN	rust resistance kinase Lr10-like
Juglans regia	LOC108996559	XM_018972509.1	TNL	TMV resistance protein N-like
Juglans regia	LOC109022291	XM_019005162.1	RLK	protein STRUBBELIG-RECEPTOR FAMILY 3-like
Juglans regia	LOC109018608	XM_019000759.1	KIN	G-type lectin S-receptor-like serine/threonine-protein kinase At1g11410
Juglans regia	LOC109012180	XM_018993698.1	KIN	protein LYK2-like
Juglans regia	LOC109005629	XM_018984639.1	KIN	serine/threonine-protein kinase HT1-like
Juglans regia	LOC108979786	XM_018950548.1	NL	putative disease resistance protein At4g11170
Juglans regia	LOC108997206	XM_018973366.1	KIN	LEAF RUST 10 DISEASE-RESISTANCE LOCUS RECEPTOR-LIKE PROTEIN KINASE-like 2.3
Juglans regia	LOC108984953	XM_018957067.1	KIN	putative receptor protein kinase ZmPK1
Juglans regia	LOC108983204	XM_018954762.1	KIN	putative serine/threonine-protein kinase-like protein CCR3
Juglans regia	LOC108988220	XM_018961404.1	KIN	probable receptor-like serine/threonine-protein kinase At4g34500
Juglans regia	LOC108998165	XM_018974641.1	KIN	rust resistance kinase Lr10-like
Juglans regia	LOC108988485	XM_018961761.1	KIN	serine/threonine-protein kinase-like protein At3g51990
Juglans regia	LOC109007131	XM_018986676.1	NL	TMV resistance protein N-like
Juglans regia	LOC109003279	XM_018981361.1	CK	serine/threonine-protein kinase EDR1-like
Juglans regia	LOC108998650	XM_018975276.1	KIN	receptor-like serine/threonine-protein kinase At4g25390
Juglans regia	LOC109011868	XM_018993221.1	CL	acidic leucine-rich nuclear phosphoprotein 32-related protein
Juglans regia	LOC109010942	XM_018991913.1	KIN	probable LRR receptor-like serine/threonine-protein kinase RKF3
Juglans regia	LOC108989040	XM_018962484.1	RLK	probable LRR receptor-like serine/threonine-protein kinase At5g48740
Juglans regia	LOC108987453	XM_018960380.1	L	LRR receptor-like serine/threonine-protein kinase ERL1
Juglans regia	LOC108983754	XM_018955508.1	KIN	calcium/calmodulin-regulated receptor-like kinase 2
Juglans regia	LOC109008553	XM_018988690.1	RLK	protein STRUBBELIG-RECEPTOR FAMILY 8-like
Juglans regia	LOC109002488	XM_018980268.1	KIN	putative kinase-like protein TMKL1
Juglans regia	LOC108987254	XM_018960144.1	KIN	putative receptor protein kinase ZmPK1
Juglans regia	LOC108996344	XM_018972193.1	KIN	G-type lectin S-receptor-like serine/threonine-protein kinase LECRK2
Juglans regia	LOC108999109	XM_018975908.1	RLK	MDIS1-interacting receptor like kinase 2-like
Juglans regia	LOC109003221	XM_018981314.1	KIN	probable receptor-like protein kinase At2g42960
Juglans regia	LOC108986041	XM_018958534.1	CN	putative disease resistance RPP13-like protein 1
Juglans regia	LOC109012208	XM_018993738.1	L	putative disease resistance protein At3g14460
Juglans regia	LOC108998384	XM_018974929.1	CK	putative receptor protein kinase ZmPK1
Juglans regia	LOC108992860	XM_018967555.1	KIN	shaggy-related protein kinase epsilon
Juglans regia	LOC109007137	XM_018986690.1	TNL	TMV resistance protein N-like
Juglans regia	LOC108993917	XM_018968972.1	RLP	LRR receptor-like serine/threonine-protein kinase FLS2
Juglans regia	LOC109020068	XM_019002474.1	RLK	receptor-like protein kinase 5
Juglans regia	LOC109021111	XM_019003672.1	KIN	L-type lectin-domain containing receptor kinase I.3-like
Juglans regia	LOC109020060	XM_019002455.1	NL	putative disease resistance protein At3g14460
Juglans regia	LOC108994997	XM_018970450.1	KIN	mitogen-activated protein kinase 15
Juglans regia	LOC109017081	XM_018999399.1	KIN	probable L-type lectin-domain containing receptor kinase I.5
Juglans regia	LOC109004377	XM_018982910.1	RLK	putative leucine-rich repeat receptor-like serine/threonine-protein kinase At2g24130
Juglans regia	LOC108985915	XM_018958386.1	KIN	probable LRR receptor-like serine/threonine-protein kinase At3g47570
Juglans regia	LOC108994560	XM_018969808.1	N	putative disease resistance RPP13-like protein 1
Juglans regia	LOC109005318	XM_018984252.1	RLP	receptor-like protein 12
Juglans regia	LOC108992987	XM_018967725.1	CK	U-box domain-containing protein 33-like
Juglans regia	LOC109015312	XM_018997790.1	KIN	serine/threonine-protein kinase BIK1-like
Juglans regia	LOC108986651	XM_018959342.1	RLK	probable LRR receptor-like serine/threonine-protein kinase At1g06840
Juglans regia	LOC109006821	XM_018986225.1	KIN	serine/threonine-protein kinase CDL1-like
Juglans regia	LOC109010820	XM_018991739.1	KIN	wall-associated receptor kinase 3-like
Juglans regia	LOC108998310	XM_018974832.1	KIN	G-type lectin S-receptor-like serine/threonine-protein kinase SD2-5
Juglans regia	LOC109020211	XM_019002635.1	RLP	LRR receptor-like serine/threonine-protein kinase GSO1
Juglans regia	LOC109002487	XM_018980260.1	CK	U-box domain-containing protein 35-like
Juglans regia	LOC109018235	XM_019000400.1	CN	putative disease resistance RPP13-like protein 1
Juglans regia	LOC108985250	XM_018957465.1	RLK	probable LRR receptor-like serine/threonine-protein kinase At3g47570
Juglans regia	LOC108991622	XM_018965952.1	KIN	putative wall-associated receptor kinase-like 16
Juglans regia	LOC108986650	XM_018959340.1	RLK	probable LRR receptor-like serine/threonine-protein kinase At1g06840
Juglans regia	LOC109007136	XM_018986680.1	TNL	TMV resistance protein N-like
Juglans regia	LOC109005378	XM_018984301.1	KIN	L-type lectin-domain containing receptor kinase S.6
Juglans regia	LOC109000302	XM_018977134.1	KIN	G-type lectin S-receptor-like serine/threonine-protein kinase At4g03230
Juglans regia	LOC109005563	XM_018984561.1	RLK	leucine-rich repeat receptor-like protein kinase TDR
Juglans regia	LOC108986649	XM_018959338.1	RLK	probable LRR receptor-like serine/threonine-protein kinase At1g06840
Juglans regia	LOC109007137	XM_018986682.1	TNL	TMV resistance protein N-like
Juglans regia	LOC109003279	XM_018981363.1	CK	serine/threonine-protein kinase EDR1-like
Juglans regia	LOC108997423	XM_018973693.1	KIN	probable serine/threonine-protein kinase At5g41260
Juglans regia	LOC109020592	XM_019003087.1	KIN	cysteine-rich receptor-like protein kinase 25
Juglans regia	LOC109001460	XM_018978745.1	RLK	probable leucine-rich repeat receptor-like serine/threonine-protein kinase At3g14840
Juglans regia	LOC108990099	XM_018963950.1	KIN	serine/threonine-protein kinase GRIK2
Juglans regia	LOC108998298	XM_018974818.1	TNL	TMV resistance protein N-like
Juglans regia	LOC108986501	XM_018959145.1	KIN	serine/threonine-protein kinase Nek2-like
Juglans regia	LOC109006631	XM_018985977.1	CK	serine/threonine-protein kinase STY46-like
Juglans regia	LOC109005515	XM_018984488.1	RLK	probable LRR receptor-like serine/threonine-protein kinase At3g47570
Juglans regia	LOC109001462	XM_018978747.1	KIN	probable LRR receptor-like serine/threonine-protein kinase At1g07650
Juglans regia	LOC108997408	XM_018973671.1	KIN	probable serine/threonine-protein kinase At1g54610
Juglans regia	LOC108986651	XM_018959350.1	RLK	probable LRR receptor-like serine/threonine-protein kinase At1g06840
Juglans regia	LOC108990099	XM_018963948.1	KIN	serine/threonine-protein kinase GRIK2
Juglans regia	LOC108994617	XM_018969893.1	CNL	putative disease resistance protein RGA3
Juglans regia	LOC109014903	XM_018997392.1	KIN	receptor kinase-like protein Xa21
Juglans regia	LOC109008544	XM_018988670.1	CN	disease resistance protein At4g27190-like
Juglans regia	LOC108994233	XM_018969367.1	KIN	L-type lectin-domain containing receptor kinase IX.1-like
Juglans regia	LOC108980644	XM_018951641.1	KIN	CBL-interacting serine/threonine-protein kinase 12-like
Juglans regia	LOC108986894	XM_018959693.1	RLP	somatic embryogenesis receptor kinase 1-like
Juglans regia	LOC108998391	XM_018974935.1	KIN	putative receptor protein kinase ZmPK1
Juglans regia	LOC109020005	XM_019002390.1	KIN	G-type lectin S-receptor-like serine/threonine-protein kinase At2g19130
Juglans regia	LOC108984281	XM_018956184.1	CK	probable serine/threonine-protein kinase WNK3
Juglans regia	LOC108990023	XM_018963862.1	RLK	leucine-rich repeat receptor-like protein kinase PXC2
Juglans regia	LOC108991068	XM_018965211.1	KIN	phosphoenolpyruvate carboxylase kinase 1-like
Juglans regia	LOC109005713	XM_018984762.1	RLK	serine/threonine-protein kinase BRI1-like 2
Juglans regia	LOC109018947	XM_019001141.1	KIN	probable receptor-like serine/threonine-protein kinase At5g57670
Juglans regia	LOC109016083	XM_018998543.1	RLP	receptor-like protein kinase BRI1-like 3
Juglans regia	LOC108986651	XM_018959346.1	RLK	probable LRR receptor-like serine/threonine-protein kinase At1g06840
Juglans regia	LOC109013437	XM_018995521.1	KIN	probable receptor-like protein kinase At1g30570
Juglans regia	LOC109020481	XM_019002945.1	N	disease resistance protein RML1A-like
Juglans regia	LOC109001617	XM_018978967.1	RLP	receptor-like protein 2
Juglans regia	LOC108999066	XM_018975858.1	KIN	MAP3K epsilon protein kinase 1-like
Juglans regia	LOC108988038	XM_018961132.1	RLK	LRR receptor-like serine/threonine-protein kinase RPK2
Juglans regia	LOC108988966	XM_018962394.1	RLK	probably inactive leucine-rich repeat receptor-like protein kinase At5g48380
Juglans regia	LOC109013045	XM_018994974.1	KIN	pto-interacting protein 1-like
Juglans regia	LOC109019170	XM_019001406.1	RLK	MDIS1-interacting receptor like kinase 2-like
Juglans regia	LOC109009549	XM_018990063.1	CK	U-box domain-containing protein 34-like
Juglans regia	LOC109012760	XM_018994548.1	CK	serine/threonine-protein kinase SAPK7
Juglans regia	LOC109019582	XM_019001964.1	KIN	cyclin-dependent kinase G-2
Juglans regia	LOC108999501	XM_018976403.1	KIN	receptor-like serine/threonine-protein kinase At2g45590
Juglans regia	LOC109018964	XM_019001161.1	N	probable disease resistance protein At5g66900
Juglans regia	LOC108984281	XM_018956182.1	CK	probable serine/threonine-protein kinase WNK3
Juglans regia	LOC109006273	XM_018985499.1	KIN	probable receptor-like protein kinase At5g20050
Juglans regia	LOC108993778	XM_018968800.1	CK	serine/threonine-protein kinase BLUS1-like
Juglans regia	LOC108980645	XM_018951647.1	RLP	receptor-like protein 12
Juglans regia	LOC109019062	XM_019001287.1	KIN	mitogen-activated protein kinase kinase 9-like
Juglans regia	LOC109004857	XM_018983567.1	TN	TMV resistance protein N-like
Juglans regia	LOC108991563	XM_018965870.1	KIN	pto-interacting protein 1-like
Juglans regia	LOC108995060	XM_018970551.1	CK	probable serine/threonine-protein kinase At1g54610
Juglans regia	LOC108998895	XM_018975642.1	CK	U-box domain-containing protein 35-like
Juglans regia	LOC108980729	XM_018951728.1	RLK	probable LRR receptor-like serine/threonine-protein kinase At3g47570
Juglans regia	LOC108981432	XM_018952616.1	CK	serine/threonine-protein kinase tricorner-like
Juglans regia	LOC109013244	XM_018995275.1	CK	germinal center kinase 1-like
Juglans regia	LOC108998750	XM_018975449.1	NL	TMV resistance protein N-like
Juglans regia	LOC108998298	XM_018974816.1	TNL	TMV resistance protein N-like
Juglans regia	LOC108980337	XM_018951218.1	CNL	disease resistance RPP13-like protein 4
Juglans regia	LOC109008617	XM_018988783.1	KIN	probable receptor-like protein kinase At1g80640
Juglans regia	LOC108987648	XM_018960593.1	KIN	LEAF RUST 10 DISEASE-RESISTANCE LOCUS RECEPTOR-LIKE PROTEIN KINASE-like 1.1
Juglans regia	LOC109009981	XM_018990666.1	RLK	brassinosteroid LRR receptor kinase-like
Juglans regia	LOC109007084	XM_018986615.1	RLK	BRASSINOSTEROID INSENSITIVE 1-associated receptor kinase 1-like
Juglans regia	LOC109021750	XM_019004461.1	KIN	probable LRR receptor-like serine/threonine-protein kinase At1g29720
Juglans regia	LOC109010810	XM_018991729.1	KIN	wall-associated receptor kinase 2-like
Juglans regia	LOC109003221	XM_018981308.1	KIN	probable receptor-like protein kinase At2g42960
Juglans regia	LOC108984570	XM_018956576.1	KIN	MDIS1-interacting receptor like kinase 1-like
Juglans regia	LOC108986277	XM_018958848.1	KIN	serine/threonine-protein kinase AtPK2/AtPK19-like
Juglans regia	LOC108981570	XM_018952794.1	RLP	LRR receptor-like serine/threonine-protein kinase GSO1
Juglans regia	LOC109014474	XM_018996953.1	KIN	mitogen-activated protein kinase kinase kinase YODA
Juglans regia	LOC109005318	XM_018984185.1	RLP	receptor-like protein 12
Juglans regia	LOC109022022	XM_019004799.1	RLK	probable LRR receptor-like serine/threonine-protein kinase At5g10290
Juglans regia	LOC109002119	XM_018979737.1	L	disease resistance protein TAO1-like
Juglans regia	LOC108984281	XM_018956186.1	KIN	probable serine/threonine-protein kinase WNK3
Juglans regia	LOC109012534	XM_018994235.1	KIN	receptor kinase-like protein Xa21
Juglans regia	LOC109005169	XM_018983984.1	CL	putative disease resistance protein At4g19050
Juglans regia	LOC109004771	XM_018983446.1	CK	U-box domain-containing protein 33-like
Juglans regia	LOC108989247	XM_018962793.1	CN	uncharacterized LOC108989247
Juglans regia	LOC109007140	XM_018986694.1	RLP	probable disease resistance protein RPP1
Juglans regia	LOC108981583	XM_018952815.1	KIN	CBL-interacting serine/threonine-protein kinase 1
Juglans regia	LOC109006601	XM_018985935.1	KIN	probable serine/threonine-protein kinase RLCKVII
Juglans regia	LOC109011992	XM_018993433.1	RLK	probable leucine-rich repeat receptor-like serine/threonine-protein kinase At3g14840
Juglans regia	LOC108983942	XM_018955738.1	NL	putative disease resistance RPP13-like protein 1
Juglans regia	LOC108982580	XM_018953993.1	KIN	L-type lectin-domain containing receptor kinase IX.1
Juglans regia	LOC109011129	XM_018992207.1	RLK	somatic embryogenesis receptor kinase 4-like
Juglans regia	LOC108996643	XM_018972648.1	RLK	probable LRR receptor-like serine/threonine-protein kinase At1g07650
Juglans regia	LOC108981562	XM_018952780.1	KIN	putative serine/threonine-protein kinase
Juglans regia	LOC108988724	XM_018962059.1	RLK	probable LRR receptor-like serine/threonine-protein kinase At4g31250
Juglans regia	LOC108998586	XM_018975164.1	RLP	receptor-like protein kinase HSL1
Juglans regia	LOC109013225	XM_018995239.1	RLK	nodulation receptor kinase-like
Juglans regia	LOC108979454	XM_018950132.1	KIN	serine/threonine-protein kinase PBS1-like
Juglans regia	LOC108986271	XM_018958836.1	KIN	receptor-like protein kinase FERONIA
Juglans regia	LOC109002406	XM_018980138.1	RLK	probable LRR receptor-like serine/threonine-protein kinase At1g06840
Juglans regia	LOC109012971	XM_018994867.1	CTNL	TMV resistance protein N-like
Juglans regia	LOC109000263	XM_018977091.1	CK	G-type lectin S-receptor-like serine/threonine-protein kinase LECRK4
Juglans regia	LOC108991886	XM_018966290.1	RLP	nematode resistance protein-like HSPRO2
Juglans regia	LOC109005461	XM_018984411.1	L	LRR receptor-like serine/threonine-protein kinase GSO1
Juglans regia	LOC109007137	XM_018986684.1	TNL	TMV resistance protein N-like
Juglans regia	LOC109008082	XM_018988049.1	KIN	non-functional pseudokinase ZED1-like
Juglans regia	LOC108981455	XM_018952634.1	KIN	serine/threonine-protein kinase HT1-like
Juglans regia	LOC109004095	XM_018982516.1	KIN	serine/threonine-protein kinase HT1-like
Juglans regia	LOC108989705	XM_018963420.1	KIN	probable serine/threonine-protein kinase NAK
Juglans regia	LOC109013024	XM_018994935.1	KIN	cysteine-rich receptor-like protein kinase 15
Juglans regia	LOC109021842	XM_019004572.1	RLK	probable LRR receptor-like serine/threonine-protein kinase At1g07650
Juglans regia	LOC108987881	XM_018960930.1	KIN	shaggy-related protein kinase alpha
Juglans regia	LOC109009962	XM_018990645.1	KIN	mitogen-activated protein kinase kinase 2-like
Juglans regia	LOC108979451	XM_018950128.1	KIN	serine/threonine-protein kinase tricorner-like
Juglans regia	LOC109003380	XM_018981495.1	KIN	L-type lectin-domain containing receptor kinase IX.1-like
Juglans regia	LOC108986547	XM_018959191.1	CL	pollen receptor-like kinase 3
Juglans regia	LOC108984814	XM_018956886.1	TNL	TMV resistance protein N-like
Juglans regia	LOC108999208	XM_018976031.1	KIN	serine/threonine-protein kinase AtPK2/AtPK19-like
Juglans regia	LOC109002778	XM_018980666.1	KIN	wall-associated receptor kinase 5-like
Juglans regia	LOC109020705	XM_019003226.1	CK	probable serine/threonine-protein kinase WNK9
Juglans regia	LOC108999196	XM_018976007.1	RLK	probable leucine-rich repeat receptor-like protein kinase At1g68400
Juglans regia	LOC108986655	XM_018959354.1	RLP	probable LRR receptor-like serine/threonine-protein kinase At1g06840
Juglans regia	LOC108983785	XM_018955549.1	RLK	putative leucine-rich repeat receptor-like serine/threonine-protein kinase At2g19230
Juglans regia	LOC108980153	XM_018951001.1	NL	probable disease resistance protein At5g66900
Juglans regia	LOC109013381	XM_018995446.1	KIN	putative wall-associated receptor kinase-like 16
Juglans regia	LOC109010059	XM_018990771.1	KIN	CBL-interacting serine/threonine-protein kinase 5-like
Juglans regia	LOC109015574	XM_018998041.1	CNL	putative disease resistance protein RGA3
Juglans regia	LOC108983363	XM_018954967.1	RLP	receptor-like protein 12
Juglans regia	LOC108994563	XM_018969814.1	RLP	piriformospora indica-insensitive protein 2-like
Juglans regia	LOC108996056	XM_018971815.1	KIN	putative serine/threonine-protein kinase
Juglans regia	LOC108992093	XM_018966540.1	N	ABC transporter I family member 17-like
Juglans regia	LOC109008468	XM_018988565.1	RLP	probable LRR receptor-like serine/threonine-protein kinase At3g47570
Juglans regia	LOC108982764	XM_018954224.1	KIN	serine/threonine-protein kinase SRK2E
Juglans regia	LOC108981458	XM_018952638.1	CL	plant intracellular Ras-group-related LRR protein 9-like
Juglans regia	LOC108979089	XM_018949677.1	KIN	cysteine-rich receptor-like protein kinase 2
Juglans regia	LOC108988723	XM_018962057.1	CK	U-box domain-containing protein 52-like
Juglans regia	LOC109020551	XM_019003042.1	KIN	LEAF RUST 10 DISEASE-RESISTANCE LOCUS RECEPTOR-LIKE PROTEIN KINASE-like 2.5
Juglans regia	LOC109015421	XM_018997901.1	KIN	serine/threonine-protein kinase CTR1-like
Juglans regia	LOC108996056	XM_018971847.1	KIN	putative serine/threonine-protein kinase
Juglans regia	LOC108997292	XM_018973507.1	KIN	rust resistance kinase Lr10-like
Juglans regia	LOC109009138	XM_018989509.1	RLK	probable LRR receptor-like serine/threonine-protein kinase At4g31250
Juglans regia	LOC109012425	XM_018994049.1	KIN	LEAF RUST 10 DISEASE-RESISTANCE LOCUS RECEPTOR-LIKE PROTEIN KINASE-like 1.4
Juglans regia	LOC108989979	XM_018963770.1	KIN	CBL-interacting protein kinase 2-like
Juglans regia	LOC109001320	XM_018978559.1	KIN	serine/threonine-protein kinase CDL1-like
Juglans regia	LOC109002415	XM_018980157.1	NL	putative disease resistance protein RGA1
Juglans regia	LOC108980729	XM_018951729.1	RLK	probable LRR receptor-like serine/threonine-protein kinase At3g47570
Juglans regia	LOC109007821	XM_018987672.1	KIN	probable LRR receptor-like serine/threonine-protein kinase At1g51880
Juglans regia	LOC109001702	XM_018979098.1	RLP	receptor-like protein 2
Juglans regia	LOC108997508	XM_018973824.1	KIN	proline-rich receptor-like protein kinase PERK4
Juglans regia	LOC108992178	XM_018966647.1	KIN	G-type lectin S-receptor-like serine/threonine-protein kinase SD2-5
Juglans regia	LOC109013621	XM_018995766.1	RLK	LRR receptor-like serine/threonine-protein kinase EFR
Juglans regia	LOC108992413	XM_018966970.1	TNL	TMV resistance protein N-like
Juglans regia	LOC109004792	XM_018983479.1	CK	putative U-box domain-containing protein 50
Juglans regia	LOC108981570	XM_018952798.1	RLP	LRR receptor-like serine/threonine-protein kinase GSO1
Juglans regia	LOC109008355	XM_018988422.1	RLP	receptor-like protein 2
Juglans regia	LOC109006801	XM_018986194.1	KIN	probable serine/threonine-protein kinase NAK
Juglans regia	LOC109005389	XM_018984320.1	RLP	LRR receptor-like serine/threonine-protein kinase GSO2
Juglans regia	LOC108983763	XM_018955524.1	N	disease resistance protein RPM1-like
Juglans regia	LOC109008617	XM_018988781.1	KIN	probable receptor-like protein kinase At1g80640
Juglans regia	LOC109005376	XM_018984307.1	RLP	LRR receptor-like serine/threonine-protein kinase GSO1
Juglans regia	LOC109003138	XM_018981135.1	KIN	cyclin-dependent kinase G-2-like
Juglans regia	LOC108998577	XM_018975160.1	KIN	LEAF RUST 10 DISEASE-RESISTANCE LOCUS RECEPTOR-LIKE PROTEIN KINASE-like 2.1
Juglans regia	LOC108983577	XM_018955260.1	L	receptor-like protein 2
Juglans regia	LOC108991891	XM_018966295.1	RLK	probable LRR receptor-like serine/threonine-protein kinase IRK
Juglans regia	LOC109008355	XM_018988424.1	RLP	receptor-like protein 2
Juglans regia	LOC109001848	XM_018979315.1	KIN	proline-rich receptor-like protein kinase PERK1
Juglans regia	LOC108985450	XM_018957746.1	KIN	serine/threonine-protein kinase CDL1
Juglans regia	LOC109020998	XM_019003539.1	KIN	probable pectinesterase/pectinesterase inhibitor 51
Juglans regia	LOC108983185	XM_018954740.1	RLK	leucine-rich repeat receptor-like tyrosine-protein kinase PXC3
Juglans regia	LOC109003138	XM_018981137.1	KIN	cyclin-dependent kinase G-2-like
Juglans regia	LOC109018169	XM_019000348.1	RLK	MDIS1-interacting receptor like kinase 2-like
Juglans regia	LOC108999446	XM_018976337.1	KIN	probable serine/threonine-protein kinase WNK5
Juglans regia	LOC109011477	XM_018992710.1	CN	disease resistance protein RPP13-like
Juglans regia	LOC108991150	XM_018965303.1	KIN	PTI1-like tyrosine-protein kinase At3g15890
Juglans regia	LOC108988050	XM_018961146.1	KIN	receptor-like protein kinase FERONIA
Juglans regia	LOC108994460	XM_018969685.1	RLP	tyrosine-sulfated glycopeptide receptor 1-like
Juglans regia	LOC109017606	XM_018999821.1	RLP	LRR receptor-like serine/threonine-protein kinase GSO1
Juglans regia	LOC109015636	XM_018998101.1	KIN	CBL-interacting serine/threonine-protein kinase 5-like
Juglans regia	LOC109003138	XM_018981139.1	KIN	cyclin-dependent kinase G-2-like
Juglans regia	LOC109001637	XM_018978991.1	RLK	probable LRR receptor-like serine/threonine-protein kinase At5g10290
Juglans regia	LOC109003959	XM_018982304.1	KIN	putative receptor-like protein kinase At4g00960
Juglans regia	LOC109005187	XM_018983990.1	KIN	uncharacterized protein slr1919
Juglans regia	LOC108980918	XM_018951980.1	KIN	lysM domain receptor-like kinase 3
Juglans regia	LOC109012299	XM_018993850.1	CN	putative disease resistance RPP13-like protein 1
Juglans regia	LOC108992137	XM_018966929.1	KIN	cyclin-dependent kinase G-2-like
Juglans regia	LOC109015457	XM_018997931.1	KIN	probable serine/threonine-protein kinase At1g01540
Juglans regia	LOC108993055	XM_018967825.1	NL	putative disease resistance RPP13-like protein 1
Juglans regia	LOC109008473	XM_018988573.1	KIN	PTI1-like tyrosine-protein kinase At3g15890
Juglans regia	LOC109019096	XM_019001315.1	KIN	serine/threonine-protein kinase At5g01020
Juglans regia	LOC109019331	XM_019001609.1	RLP	MDIS1-interacting receptor like kinase 2-like
Juglans regia	LOC109001707	XM_018979108.1	CNL	putative disease resistance protein At3g14460
Juglans regia	LOC108999752	XM_018976652.1	T	TMV resistance protein N-like
Juglans regia	LOC109021033	XM_019003568.1	RLP	uncharacterized protein At4g06744-like
Juglans regia	LOC108996787	XM_018972798.1	KIN	probable serine/threonine-protein kinase WNK11
Juglans regia	LOC109017925	XM_019000113.1	NL	putative disease resistance RPP13-like protein 1
Juglans regia	LOC108990345	XM_018964286.1	KIN	putative receptor protein kinase ZmPK1
Juglans regia	LOC108983389	XM_018955000.1	KIN	cyclin-dependent kinase E-1
Juglans regia	LOC109005841	XM_018984906.1	KIN	wall-associated receptor kinase-like 10
Juglans regia	LOC108981652	XM_018952884.1	KIN	LEAF RUST 10 DISEASE-RESISTANCE LOCUS RECEPTOR-LIKE PROTEIN KINASE-like 2.1
Juglans regia	LOC108985500	XM_018957829.1	KIN	serine/threonine-protein kinase D6PK-like
Juglans regia	LOC108992918	XM_018967638.1	KIN	serine/threonine-protein kinase STY46-like
Juglans regia	LOC108996027	XM_018971755.1	N	putative uridine kinase C227.14
Juglans regia	LOC109013688	XM_018995854.1	KIN	proline-rich receptor-like protein kinase PERK13
Juglans regia	LOC109004792	XM_018983475.1	CK	putative U-box domain-containing protein 50
Juglans regia	LOC109009789	XM_018990414.1	KIN	inactive protein kinase SELMODRAFT_444075-like
Juglans regia	LOC109007822	XM_018987674.1	RLK	probable LRR receptor-like serine/threonine-protein kinase At1g05700
Juglans regia	LOC109003665	XM_018981901.1	RLK	probably inactive leucine-rich repeat receptor-like protein kinase At5g48380
Juglans regia	LOC108980136	XM_018950981.1	CL	plant intracellular Ras-group-related LRR protein 6-like
Juglans regia	LOC108987648	XM_018960591.1	KIN	LEAF RUST 10 DISEASE-RESISTANCE LOCUS RECEPTOR-LIKE PROTEIN KINASE-like 1.1
Juglans regia	LOC109021712	XM_019004405.1	CK	serine/threonine-protein kinase BLUS1-like
Juglans regia	LOC109008355	XM_018988414.1	RLP	receptor-like protein 2
Juglans regia	LOC109011475	XM_018992702.1	NL	disease resistance protein RPP13-like
Juglans regia	LOC109004792	XM_018983477.1	CK	putative U-box domain-containing protein 50
Juglans regia	LOC109021346	XM_019003970.1	CNL	putative disease resistance protein RGA1
Juglans regia	LOC109013818	XM_018996031.1	KIN	cysteine-rich receptor-like protein kinase 10
Juglans regia	LOC108983672	XM_018955387.1	CK	serine/threonine-protein kinase/endoribonuclease IRE1a
Juglans regia	LOC108989099	XM_018962601.1	KIN	G-type lectin S-receptor-like serine/threonine-protein kinase LECRK2
Juglans regia	LOC108979905	XM_018950692.1	KIN	G-type lectin S-receptor-like serine/threonine-protein kinase RKS1
Juglans regia	LOC108989071	XM_018962548.1	KIN	serine/threonine-protein kinase-like protein CCR1
Juglans regia	LOC109022141	XM_019004965.1	L	probable LRR receptor-like serine/threonine-protein kinase RFK1
Juglans regia	LOC109001096	XM_018978236.1	NL	putative disease resistance RPP13-like protein 1
Juglans regia	LOC109001320	XM_018978558.1	KIN	serine/threonine-protein kinase CDL1-like
Juglans regia	LOC108998552	XM_018975121.1	KIN	LEAF RUST 10 DISEASE-RESISTANCE LOCUS RECEPTOR-LIKE PROTEIN KINASE-like 2.1
Juglans regia	LOC108996798	XM_018972812.1	KIN	wall-associated receptor kinase 2-like
Juglans regia	LOC109018262	XM_019000424.1	KIN	G-type lectin S-receptor-like serine/threonine-protein kinase At1g11410
Juglans regia	LOC109010457	XM_018991303.1	RLP	leucine-rich repeat receptor-like serine/threonine-protein kinase At2g14510
Juglans regia	LOC108990336	XM_018964276.1	KIN	putative receptor protein kinase ZmPK1
Juglans regia	LOC108996559	XM_018972510.1	TNL	TMV resistance protein N-like
Juglans regia	LOC109005821	XM_018984869.1	RLK	probable leucine-rich repeat receptor-like serine/threonine-protein kinase At3g14840
Juglans regia	LOC108994912	XM_018970327.1	KIN	putative serine/threonine-protein kinase
Juglans regia	LOC109021716	XM_019004415.1	KIN	serine/threonine-protein kinase WNK8-like
Juglans regia	LOC109002394	XM_018980116.1	N	putative disease resistance protein RGA4
Juglans regia	LOC109006789	XM_018986174.1	NL	disease resistance protein TAO1-like
Juglans regia	LOC108989656	XM_018963341.1	KIN	probable serine/threonine-protein kinase RLCKVII
Juglans regia	LOC109018258	XM_019000422.1	TNL	TMV resistance protein N-like
Juglans regia	LOC108999196	XM_018976003.1	RLK	probable leucine-rich repeat receptor-like protein kinase At1g68400
Juglans regia	LOC108986281	XM_018958854.1	KIN	probable receptor-like protein kinase At3g55450
Juglans regia	LOC108991125	XM_018965268.1	RLP	leucine-rich repeat extensin-like protein 4
Juglans regia	LOC108987233	XM_018960119.1	NL	putative disease resistance protein At3g14460
Juglans regia	LOC109004605	XM_018983226.1	CK	serine/threonine-protein kinase Nek6-like
Juglans regia	LOC108999743	XM_018976642.1	TNL	TMV resistance protein N-like
Juglans regia	LOC109019798	XM_019002170.1	RLP	plant intracellular Ras-group-related LRR protein 4-like
Juglans regia	LOC108999710	XM_018976616.1	KIN	probable LIM domain-containing serine/threonine-protein kinase DDB_G0287001
Juglans regia	LOC108998504	XM_018975065.1	RLK	leucine-rich repeat receptor protein kinase EMS1-like
Juglans regia	LOC109013125	XM_018995176.1	TNL	TMV resistance protein N-like
Juglans regia	LOC109001332	XM_018978579.1	KIN	proline-rich receptor-like protein kinase PERK8
Juglans regia	LOC108989477	XM_018963094.1	KIN	serine/threonine-protein kinase STY17-like
Juglans regia	LOC108997379	XM_018973610.1	KIN	phototropin-2-like
Juglans regia	LOC108982690	XM_018954129.1	KIN	probable receptor-like protein kinase At2g39360
Juglans regia	LOC108988154	XM_018961299.1	KIN	receptor-like protein kinase FERONIA
Juglans regia	LOC109020433	XM_019002891.1	KIN	protein ACCELERATED CELL DEATH 6-like
Juglans regia	LOC109013994	XM_018996286.1	CK	serine/threonine-protein kinase TOUSLED
Juglans regia	LOC109010680	XM_018991575.1	CNL	putative disease resistance RPP13-like protein 1
Juglans regia	LOC109008806	XM_018989038.1	KIN	non-functional pseudokinase ZED1-like
Juglans regia	LOC108983287	XM_018954872.1	KIN	calcium-dependent protein kinase 26
Juglans regia	LOC109015124	XM_018997606.1	RLP	probable leucine-rich repeat receptor-like protein kinase At5g49770
Juglans regia	LOC108988155	XM_018961301.1	KIN	receptor-like protein kinase FERONIA
Juglans regia	LOC108984644	XM_018956667.1	KIN	putative receptor protein kinase ZmPK1
Juglans regia	LOC108998914	XM_018975678.1	KIN	putative kinase-like protein TMKL1
Juglans regia	LOC109003497	XM_018981646.1	KIN	calcium-dependent protein kinase 1-like
Juglans regia	LOC108985500	XM_018957835.1	KIN	serine/threonine-protein kinase D6PK-like
Juglans regia	LOC108998011	XM_018974428.1	RLK	probable LRR receptor-like serine/threonine-protein kinase At1g56140
Juglans regia	LOC109004792	XM_018983474.1	CK	putative U-box domain-containing protein 50
Juglans regia	LOC108996391	XM_018972280.1	KIN	serine/threonine-protein kinase HT1-like
Juglans regia	LOC109020430	XM_019002887.1	TNL	TMV resistance protein N-like
Juglans regia	LOC108998190	XM_018974682.1	KIN	probable L-type lectin-domain containing receptor kinase V.3
Juglans regia	LOC108991693	XM_018966046.1	KIN	probable serine/threonine protein kinase IRE4
Juglans regia	LOC109004605	XM_018983218.1	CK	serine/threonine-protein kinase Nek6-like
Juglans regia	LOC108998009	XM_018974426.1	RLK	probable LRR receptor-like serine/threonine-protein kinase At1g56140
Juglans regia	LOC109008936	XM_018989239.1	RLK	inactive LRR receptor-like serine/threonine-protein kinase BIR2
Juglans regia	LOC108983287	XM_018954868.1	KIN	calcium-dependent protein kinase 26
Juglans regia	LOC108996798	XM_018972810.1	KIN	wall-associated receptor kinase 2-like
Juglans regia	LOC108989345	XM_018962901.1	KIN	G-type lectin S-receptor-like serine/threonine-protein kinase At1g11410
Juglans regia	LOC109000321	XM_018977154.1	RLP	putative receptor-like protein kinase At3g47110
Juglans regia	LOC108999812	XM_018976703.1	CNL	putative disease resistance protein RGA4
Juglans regia	LOC108991695	XM_018966048.1	KIN	wall-associated receptor kinase 3-like
Juglans regia	LOC108996775	XM_018972790.1	KIN	wall-associated receptor kinase-like 8
Juglans regia	LOC109013188	XM_018995181.1	KIN	shaggy-related protein kinase eta
Juglans regia	LOC108985149	XM_018957335.1	KIN	E3 ubiquitin-protein ligase KEG-like
Juglans regia	LOC108987516	XM_018960438.1	RLK	receptor kinase-like protein Xa21
Juglans regia	LOC109007753	XM_018987571.1	KIN	uncharacterized aarF domain-containing protein kinase At1g79600, chloroplastic
Juglans regia	LOC108982661	XM_018954094.1	KIN	L-type lectin-domain containing receptor kinase S.4-like
Juglans regia	LOC109000701	XM_018977665.1	RLP	receptor like protein 30-like
Juglans regia	LOC109013125	XM_018995360.1	TNL	TMV resistance protein N-like
Juglans regia	LOC108988638	XM_018961956.1	CTNL	TMV resistance protein N-like
Juglans regia	LOC109021127	XM_019003683.1	KIN	G-type lectin S-receptor-like serine/threonine-protein kinase LECRK3
Juglans regia	LOC109013187	XM_018995179.1	RLK	probable LRR receptor-like serine/threonine-protein kinase At5g45780
Juglans regia	LOC108984994	XM_018957114.1	T	toll/interleukin-1 receptor-like protein
Juglans regia	LOC108991693	XM_018966036.1	KIN	probable serine/threonine protein kinase IRE4
Juglans regia	LOC109000382	XM_018977234.1	CK	receptor-like protein kinase FERONIA
Juglans regia	LOC108981718	XM_018952965.1	KIN	cysteine-rich receptor-like protein kinase 29
Juglans regia	LOC109017219	XM_018999528.1	RLP	probable leucine-rich repeat receptor-like protein kinase At1g35710
Juglans regia	LOC108996771	XM_018972786.1	CK	putative wall-associated receptor kinase-like 16
Juglans regia	LOC108998203	XM_018974700.1	KIN	rust resistance kinase Lr10-like
Juglans regia	LOC108983301	XM_018954891.1	KIN	cysteine-rich receptor-like protein kinase 29
Juglans regia	LOC109005229	XM_018984051.1	KIN	CBL-interacting serine/threonine-protein kinase 5-like
Juglans regia	LOC108993546	XM_018968508.1	KIN	mitogen-activated protein kinase homolog NTF3-like
Juglans regia	LOC109021416	XM_019004036.1	RLK	protein STRUBBELIG-RECEPTOR FAMILY 7-like
Juglans regia	LOC108998908	XM_018975668.1	KIN	C-type lectin receptor-like tyrosine-protein kinase At1g52310
Juglans regia	LOC108988154	XM_018961297.1	KIN	receptor-like protein kinase FERONIA
Juglans regia	LOC108981720	XM_018952967.1	KIN	putative receptor-like protein kinase At4g00960
Juglans regia	LOC108998203	XM_018974698.1	KIN	rust resistance kinase Lr10-like
Juglans regia	LOC108979459	XM_018950136.1	N	cancer-related nucleoside-triphosphatase homolog
Juglans regia	LOC108996401	XM_018972286.1	RLP	somatic embryogenesis receptor kinase 1-like
Juglans regia	LOC108980576	XM_018951538.1	T	TMV resistance protein N-like
Juglans regia	LOC109007861	XM_018987728.1	KIN	lysM domain receptor-like kinase 3
Juglans regia	LOC109007206	XM_018986780.1	KIN	proline-rich receptor-like protein kinase PERK3
Juglans regia	LOC109012965	XM_018994861.1	TN	TMV resistance protein N-like
Juglans regia	LOC109007623	XM_018987374.1	KIN	PTI1-like tyrosine-protein kinase At3g15890
Juglans regia	LOC108981306	XM_018952419.1	RLP	probable LRR receptor-like serine/threonine-protein kinase At3g47570
Juglans regia	LOC108981751	XM_018952999.1	RLP	polygalacturonase inhibitor-like
Juglans regia	LOC109004517	XM_018983085.1	CK	U-box domain-containing protein 32-like
Juglans regia	LOC109009125	XM_018989495.1	KIN	probable receptor-like protein kinase At2g23200
Juglans regia	LOC109022242	XM_019005092.1	KIN	mitogen-activated protein kinase homolog NTF6-like
Juglans regia	LOC108988733	XM_018962073.1	NL	putative disease resistance protein At3g14460
Juglans regia	LOC108996691	XM_018972716.1	KIN	L-type lectin-domain containing receptor kinase IV.1-like
Juglans regia	LOC108984056	XM_018955884.1	N	disease resistance protein RPM1-like
Juglans regia	LOC109016175	XM_018998617.1	N	disease resistance protein At4g27190-like
Juglans regia	LOC109021112	XM_019003673.1	TN	TMV resistance protein N-like
Juglans regia	LOC109017667	XM_018999879.1	L	probable WRKY transcription factor 19
Juglans regia	LOC108980272	XM_018951132.1	RLK	probable LRR receptor-like serine/threonine-protein kinase At3g47570
Juglans regia	LOC109017207	XM_018999520.1	RLP	probable LRR receptor-like serine/threonine-protein kinase At1g56140
Juglans regia	LOC108986084	XM_018958606.1	CK	serine/threonine-protein kinase Nek6-like
Juglans regia	LOC109021319	XM_019003933.1	KIN	G-type lectin S-receptor-like serine/threonine-protein kinase RKS1
Juglans regia	LOC108996693	XM_018972718.1	RLP	LRR receptor-like serine/threonine-protein kinase EFR
Juglans regia	LOC109021837	XM_019004562.1	TNL	disease resistance protein TAO1-like
Juglans regia	LOC109013190	XM_018995185.1	RLK	probable LRR receptor-like serine/threonine-protein kinase At2g24230
Juglans regia	LOC109005009	XM_018983758.1	CK	U-box domain-containing protein 35-like
Juglans regia	LOC108982029	XM_018953298.1	KIN	serine/threonine-protein kinase-like protein At3g51990
Juglans regia	LOC109007246	XM_018986844.1	KIN	cysteine-rich receptor-like protein kinase 42
Juglans regia	LOC109005497	XM_018984463.1	TNL	putative disease resistance protein At4g11170
Juglans regia	LOC108995736	XM_018971353.1	KIN	serine/threonine-protein kinase PEPKR2-like
Juglans regia	LOC109000042	XM_018976898.1	KIN	G-type lectin S-receptor-like serine/threonine-protein kinase At4g27290
Juglans regia	LOC109002949	XM_018980883.1	KIN	rust resistance kinase Lr10-like
Juglans regia	LOC109018566	XM_019000726.1	RLP	probable LRR receptor-like serine/threonine-protein kinase At1g14390
Juglans regia	LOC108981030	XM_018952102.1	KIN	LEAF RUST 10 DISEASE-RESISTANCE LOCUS RECEPTOR-LIKE PROTEIN KINASE-like 2.5
Juglans regia	LOC108986281	XM_018958858.1	KIN	probable receptor-like protein kinase At3g55450
Juglans regia	LOC108985892	XM_018958351.1	KIN	G-type lectin S-receptor-like serine/threonine-protein kinase LECRK1
Juglans regia	LOC108997994	XM_018974405.1	KIN	probable LRR receptor-like serine/threonine-protein kinase At1g56140
Juglans regia	LOC108986423	XM_018959035.1	RLK	leucine-rich repeat receptor-like serine/threonine-protein kinase BAM3
Juglans regia	LOC109011794	XM_018993127.1	CK	serine/threonine-protein kinase STY46-like
Juglans regia	LOC108995793	XM_018971422.1	KIN	putative receptor-like protein kinase At4g00960
Juglans regia	LOC109011806	XM_018993145.1	KIN	calcium-dependent protein kinase 11-like
Juglans regia	LOC108990078	XM_018963923.1	N	disease resistance protein At4g27190-like
Juglans regia	LOC109002031	XM_018979594.1	CK	U-box domain-containing protein 33-like
Juglans regia	LOC108986281	XM_018958856.1	KIN	probable receptor-like protein kinase At3g55450
Juglans regia	LOC108979905	XM_018950691.1	KIN	G-type lectin S-receptor-like serine/threonine-protein kinase RKS1
Juglans regia	LOC109003902	XM_018982242.1	N	TMV resistance protein N-like
Juglans regia	LOC108982665	XM_018954099.1	RLK	probable LRR receptor-like serine/threonine-protein kinase At3g47570
Juglans regia	LOC108986287	XM_018958862.1	KIN	serine/threonine-protein kinase STN8, chloroplastic
Juglans regia	LOC109019582	XM_019001903.1	KIN	cyclin-dependent kinase G-2
Juglans regia	LOC109001456	XM_018978739.1	RLK	receptor kinase-like protein Xa21
Juglans regia	LOC109019516	XM_019001806.1	TNL	TMV resistance protein N-like
Juglans regia	LOC108992444	XM_018966998.1	KIN	putative serine/threonine-protein kinase
Juglans regia	LOC109021784	XM_019004502.1	KIN	G-type lectin S-receptor-like serine/threonine-protein kinase At1g11330
Juglans regia	LOC109004220	XM_018982695.1	CL	putative disease resistance protein At4g19050
Juglans regia	LOC108985669	XM_018958048.1	RLK	probable LRR receptor-like serine/threonine-protein kinase At4g26540
Juglans regia	LOC109004600	XM_018983206.1	RLK	probably inactive leucine-rich repeat receptor-like protein kinase At5g06940
Juglans regia	LOC109011981	XM_018993395.1	RLK	probable leucine-rich repeat receptor-like protein kinase At1g68400
Juglans regia	LOC109002407	XM_018980143.1	RLK	probable inactive receptor kinase At5g58300
Juglans regia	LOC109011814	XM_018993153.1	KIN	CBL-interacting serine/threonine-protein kinase 8-like
Juglans regia	LOC109013298	XM_018995333.1	KIN	probable serine/threonine-protein kinase At1g54610
Juglans regia	LOC108994462	XM_018969687.1	N	ABC transporter B family member 25-like
Juglans regia	LOC109006418	XM_018985685.1	CK	mitogen-activated protein kinase kinase kinase 1-like
Juglans regia	LOC108983840	XM_018955617.1	CK	serine/threonine-protein kinase SAPK7-like
Juglans regia	LOC109000157	XM_018976989.1	KIN	pto-interacting protein 1-like
Juglans regia	LOC109003510	XM_018981659.1	RLK	leucine-rich repeat receptor-like tyrosine-protein kinase PXC3
Juglans regia	LOC108990137	XM_018964012.1	CN	disease resistance protein At4g27190-like
Juglans regia	LOC109008705	XM_018988904.1	RLK	receptor-like protein kinase HAIKU2
Juglans regia	LOC108992469	XM_018967047.1	NL	TMV resistance protein N-like
Juglans regia	LOC108986307	XM_018958886.1	KIN	L-type lectin-domain containing receptor kinase S.4-like
Juglans regia	LOC108991593	XM_018965916.1	KIN	probable receptor-like protein kinase At5g47070
Juglans regia	LOC109015835	XM_018998289.1	RLP	probable LRR receptor-like serine/threonine-protein kinase At4g36180
Juglans regia	LOC108996344	XM_018972192.1	KIN	G-type lectin S-receptor-like serine/threonine-protein kinase LECRK2
Juglans regia	LOC109007672	XM_018987438.1	RLK	MDIS1-interacting receptor like kinase 2-like
Juglans regia	LOC108990136	XM_018964010.1	KIN	protein kinase APK1A, chloroplastic-like
Juglans regia	LOC108984298	XM_018956204.1	KIN	LEAF RUST 10 DISEASE-RESISTANCE LOCUS RECEPTOR-LIKE PROTEIN KINASE-like 2.1
Juglans regia	LOC108999574	XM_018976475.1	KIN	probable receptor-like protein kinase At1g33260
Juglans regia	LOC108981028	XM_018952100.1	KIN	wall-associated receptor kinase 2-like
Juglans regia	LOC109018821	XM_019001005.1	RLK	probable leucine-rich repeat receptor-like protein kinase At1g68400
Juglans regia	LOC108985888	XM_018958349.1	KIN	shaggy-related protein kinase epsilon-like
Juglans regia	LOC108982707	XM_018954147.1	KIN	probable protein kinase At2g41970
Juglans regia	LOC109007672	XM_018987440.1	RLK	MDIS1-interacting receptor like kinase 2-like
Juglans regia	LOC108993243	XM_018968092.1	KIN	cysteine-rich receptor-like protein kinase 4
Juglans regia	LOC108985395	XM_018957685.1	KIN	probable L-type lectin-domain containing receptor kinase S.7
Juglans regia	LOC109018018	XM_019000204.1	TN	TMV resistance protein N-like
Juglans regia	LOC109020188	XM_019002611.1	KIN	cysteine-rich receptor-like protein kinase 26
Juglans regia	LOC109019796	XM_019002168.1	RLK	probable inactive receptor kinase At2g26730
Juglans regia	LOC109014382	XM_018996832.1	KIN	serine/threonine-protein kinase 3/4
Juglans regia	LOC108985864	XM_018958353.1	CK	serine/threonine-protein kinase BLUS1
Juglans regia	LOC108987354	XM_018960261.1	KIN	wall-associated receptor kinase 4-like
Juglans regia	LOC109018798	XM_019000983.1	CK	uncharacterized LOC109018798
Juglans regia	LOC108998577	XM_018975153.1	KIN	LEAF RUST 10 DISEASE-RESISTANCE LOCUS RECEPTOR-LIKE PROTEIN KINASE-like 2.1
Juglans regia	LOC109015232	XM_018997734.1	KIN	serine/threonine-protein kinase STY17-like
Juglans regia	LOC109003521	XM_018981685.1	KIN	probable serine/threonine-protein kinase At1g01540
Juglans regia	LOC108993633	XM_018968613.1	RLP	leucine-rich repeat receptor-like protein CLAVATA2
Juglans regia	LOC109020401	XM_019002850.1	RLK	receptor protein kinase-like protein ZAR1
Juglans regia	LOC108982776	XM_018954234.1	CT	TMV resistance protein N-like
Juglans regia	LOC108995654	XM_018971248.1	KIN	receptor-like serine/threonine-protein kinase At3g01300
Juglans regia	LOC108994591	XM_018969862.1	KIN	receptor-like protein kinase FERONIA
Juglans regia	LOC109001520	XM_018978847.1	RLP	DNA-damage-repair/toleration protein DRT100-like
Juglans regia	LOC108996628	XM_018972623.1	RLK	probable LRR receptor-like serine/threonine-protein kinase At3g47570
Juglans regia	LOC109002600	XM_018980421.1	KIN	probable receptor-like protein kinase At5g15080
Juglans regia	LOC109021194	XM_019003786.1	CN	disease resistance protein At4g27190-like
Juglans regia	LOC109005389	XM_018984328.1	RLP	LRR receptor-like serine/threonine-protein kinase GSO2
Juglans regia	LOC108995327	XM_018970863.1	KIN	lysM domain receptor-like kinase 4
Juglans regia	LOC109014710	XM_018997204.1	RLP	disease resistance protein RRS1-like
Juglans regia	LOC109010862	XM_018991807.1	RLK	probable inactive receptor kinase At4g23740
Juglans regia	LOC108990114	XM_018963982.1	N	disease resistance protein At4g27190-like
Juglans regia	LOC108992444	XM_018967031.1	KIN	putative serine/threonine-protein kinase
Juglans regia	LOC108990200	XM_018964088.1	RLP	probable LRR receptor-like serine/threonine-protein kinase At1g34110
Juglans regia	LOC109019588	XM_019001913.1	KIN	cysteine-rich receptor-like protein kinase 26
Juglans regia	LOC109007242	XM_018986842.1	CK	serine/threonine-protein kinase BLUS1
Juglans regia	LOC108983909	XM_018955703.1	KIN	serine/threonine-protein kinase CDL1-like
Juglans regia	LOC109001697	XM_018979091.1	RLP	receptor-like protein 2
Juglans regia	LOC108995731	XM_018971347.1	RLK	receptor-like protein kinase HAIKU2
Juglans regia	LOC109013646	XM_018995797.1	KIN	dual specificity protein kinase shkC-like
Juglans regia	LOC109002295	XM_018979974.1	KIN	probable receptor-like protein kinase At1g11050
Juglans regia	LOC109001930	XM_018979444.1	N	disease resistance protein RGA2-like
Juglans regia	LOC109021515	XM_019004159.1	RLP	probable LRR receptor-like serine/threonine-protein kinase At1g34110
Juglans regia	LOC109014226	XM_018996595.1	KIN	serine/threonine-protein kinase EDR1-like
Juglans regia	LOC109009525	XM_018990029.1	KIN	proline-rich receptor-like protein kinase PERK1
Juglans regia	LOC109005169	XM_018983973.1	CL	putative disease resistance protein At4g19050
Juglans regia	LOC109018014	XM_019000202.1	CN	putative disease resistance RPP13-like protein 2
Juglans regia	LOC108982273	XM_018953594.1	NL	disease resistance protein RPS6-like
Juglans regia	LOC109013646	XM_018995795.1	KIN	dual specificity protein kinase shkC-like
Juglans regia	LOC108990241	XM_018964135.1	KIN	CBL-interacting serine/threonine-protein kinase 23-like
Juglans regia	LOC108986889	XM_018959688.1	CN	probable disease resistance protein At4g27220
Juglans regia	LOC108993635	XM_018968617.1	TNL	TMV resistance protein N-like
Juglans regia	LOC108997938	XM_018974324.1	KIN	probable receptor-like protein kinase At5g47070
Juglans regia	LOC108984714	XM_018956756.1	KIN	probable receptor-like protein kinase At5g15080
Juglans regia	LOC108981428	XM_018952586.1	KIN	calcium-dependent protein kinase 29
Juglans regia	LOC108988881	XM_018962264.1	KIN	probable receptor-like protein kinase At1g49730
Juglans regia	LOC109020671	XM_019003189.1	KIN	probable leucine-rich repeat receptor-like serine/threonine-protein kinase At3g14840
Juglans regia	LOC108984014	XM_018955839.1	KIN	protein kinase PVPK-1-like
Juglans regia	LOC108986037	XM_018958527.1	CNL	putative disease resistance RPP13-like protein 1
Juglans regia	LOC109013045	XM_018994977.1	KIN	pto-interacting protein 1-like
Juglans regia	LOC108981432	XM_018952609.1	CK	serine/threonine-protein kinase tricorner-like
Juglans regia	LOC108986917	XM_018959728.1	RLK	LRR receptor-like serine/threonine-protein kinase EFR
Juglans regia	LOC108996926	XM_018972974.1	KIN	CBL-interacting serine/threonine-protein kinase 11
Juglans regia	LOC108992470	XM_018967048.1	TN	TMV resistance protein N-like
Juglans regia	LOC108981243	XM_018952350.1	KIN	serine/threonine-protein kinase SRPK-like
Juglans regia	LOC108994264	XM_018969398.1	KIN	probable serine/threonine-protein kinase WNK9
Juglans regia	LOC109014594	XM_018997105.1	KIN	cysteine-rich receptor-like protein kinase 26
Juglans regia	LOC109019491	XM_019001776.1	KIN	cysteine-rich receptor-like protein kinase 19
Juglans regia	LOC109006119	XM_018985297.1	KIN	proline-rich receptor-like protein kinase PERK1
Juglans regia	LOC108979905	XM_018950693.1	KIN	G-type lectin S-receptor-like serine/threonine-protein kinase RKS1
Juglans regia	LOC109007183	XM_018986753.1	TNL	TMV resistance protein N-like
Juglans regia	LOC109009089	XM_018989439.1	KIN	mitogen-activated protein kinase kinase kinase YODA-like
Juglans regia	LOC109002298	XM_018979979.1	KIN	serine/threonine-protein kinase SRK2A-like
Juglans regia	LOC109007307	XM_018986943.1	RLP	uncharacterized LOC109007307
Juglans regia	LOC109008759	XM_018988981.1	KIN	serine/threonine-protein kinase D6PKL1-like
Juglans regia	LOC108986084	XM_018958608.1	CK	serine/threonine-protein kinase Nek6-like
Juglans regia	LOC108993281	XM_018968142.1	RLP	putative leucine-rich repeat receptor-like serine/threonine-protein kinase At2g14440
Juglans regia	LOC109013927	XM_018996201.1	KIN	PTI1-like tyrosine-protein kinase At3g15890
Juglans regia	LOC108985225	XM_018957432.1	KIN	wall-associated receptor kinase-like 1
Juglans regia	LOC108995848	XM_018971483.1	KIN	cysteine-rich receptor-like protein kinase 10
Juglans regia	LOC108998069	XM_018974516.1	RLK	probable LRR receptor-like serine/threonine-protein kinase At1g07650
Juglans regia	LOC108989565	XM_018963212.1	N	protein SMG9-like
Juglans regia	LOC109013925	XM_018996199.1	RLP	protein TOO MANY MOUTHS-like
Juglans regia	LOC108984826	XM_018956911.1	TNL	TMV resistance protein N-like
Juglans regia	LOC108980678	XM_018951679.1	CK	U-box domain-containing protein 33-like
Juglans regia	LOC109002407	XM_018980141.1	RLK	probable inactive receptor kinase At5g58300
Juglans regia	LOC109008544	XM_018988671.1	CN	disease resistance protein At4g27190-like
Juglans regia	LOC109020054	XM_019002445.1	CN	putative disease resistance RPP13-like protein 1
Juglans regia	LOC109014172	XM_018996533.1	RLK	probable inactive receptor kinase At4g23740
Juglans regia	LOC108985338	XM_018957599.1	RLK	probable LRR receptor-like serine/threonine-protein kinase At1g53430
Juglans regia	LOC108991254	XM_018965429.1	CN	putative disease resistance protein At1g50180
Juglans regia	LOC108999927	XM_018976799.1	RLP	MDIS1-interacting receptor like kinase 1-like
Juglans regia	LOC109002406	XM_018980135.1	RLK	probable LRR receptor-like serine/threonine-protein kinase At1g06840
Juglans regia	LOC108986606	XM_018959281.1	CK	probable serine/threonine-protein kinase WNK10
Juglans regia	LOC109014226	XM_018996594.1	KIN	serine/threonine-protein kinase EDR1-like
Juglans regia	LOC109021525	XM_019004267.1	KIN	receptor-like protein kinase ANXUR2
Juglans regia	LOC108997286	XM_018973485.1	KIN	mitogen-activated protein kinase homolog MMK2-like
Juglans regia	LOC108996559	XM_018972514.1	TNL	TMV resistance protein N-like
Juglans regia	LOC109020264	XM_019002693.1	RLK	leucine-rich repeat receptor-like serine/threonine-protein kinase BAM3
Juglans regia	LOC108995248	XM_018970773.1	KIN	serine/threonine-protein kinase Nek2-like
Juglans regia	LOC109008759	XM_018988983.1	KIN	serine/threonine-protein kinase D6PKL1-like
Juglans regia	LOC108984822	XM_018956889.1	KIN	cysteine-rich receptor-like protein kinase 29
Juglans regia	LOC109016758	XM_018999132.1	L	probable LRR receptor-like serine/threonine-protein kinase At1g06840
Juglans regia	LOC109018081	XM_019000274.1	RLP	receptor-like protein 12
Juglans regia	LOC109011126	XM_018992200.1	KIN	receptor-like serine/threonine-protein kinase SD1-8
Juglans regia	LOC108980663	XM_018951667.1	RLP	receptor-like protein 12
Juglans regia	LOC109011290	XM_018992424.1	RLK	protein MALE DISCOVERER 2-like
Juglans regia	LOC108986917	XM_018959730.1	RLK	LRR receptor-like serine/threonine-protein kinase EFR
Juglans regia	LOC109019582	XM_019001969.1	KIN	cyclin-dependent kinase G-2
Juglans regia	LOC108995248	XM_018970771.1	KIN	serine/threonine-protein kinase Nek2-like
Juglans regia	LOC108989171	XM_018962693.1	N	ABC transporter B family member 25, mitochondrial-like
Juglans regia	LOC109007473	XM_018987145.1	KIN	receptor-like serine/threonine-protein kinase SD1-8
Juglans regia	LOC108989842	XM_018963606.1	KIN	probable receptor-like protein kinase At5g47070
Juglans regia	LOC109009350	XM_018989799.1	KIN	serine/threonine-protein kinase EDR1-like
Juglans regia	LOC108989831	XM_018963589.1	RLK	probable inactive receptor kinase At1g27190
Juglans regia	LOC109013413	XM_018995494.1	KIN	mitogen-activated protein kinase kinase kinase 1-like
Juglans regia	LOC108987955	XM_018961040.1	RLK	receptor protein kinase-like protein ZAR1
Juglans regia	LOC108992246	XM_018966747.1	N	disease resistance protein At4g27190-like
Juglans regia	LOC109016251	XM_018998680.1	NL	probable WRKY transcription factor 19
Juglans regia	LOC108988177	XM_018961326.1	RLK	probable inactive receptor kinase At5g16590
Juglans regia	LOC109000374	XM_018977220.1	RLK	probable LRR receptor-like serine/threonine-protein kinase At3g47570
Juglans regia	LOC109019978	XM_019002363.1	TNL	TMV resistance protein N-like
Juglans regia	LOC109015421	XM_018997891.1	KIN	serine/threonine-protein kinase CTR1-like
Juglans regia	LOC109020969	XM_019003512.1	KIN	cyclin-dependent kinase D-3-like
Juglans regia	LOC109006741	XM_018986117.1	T	TMV resistance protein N-like
Juglans regia	LOC109017951	XM_019000134.1	RLK	probable leucine-rich repeat receptor-like protein kinase At1g35710
Juglans regia	LOC109002406	XM_018980139.1	RLK	probable LRR receptor-like serine/threonine-protein kinase At1g06840
Juglans regia	LOC109018094	XM_019000284.1	KIN	wall-associated receptor kinase 2-like
Juglans regia	LOC109006307	XM_018985538.1	KIN	SNF1-related protein kinase catalytic subunit alpha KIN10-like
Juglans regia	LOC108988694	XM_018962030.1	CNL	putative disease resistance RPP13-like protein 1
Juglans regia	LOC108992903	XM_018967622.1	N	ABC transporter B family member 26, chloroplastic
Juglans regia	LOC108980732	XM_018951733.1	RLK	receptor kinase-like protein Xa21
Juglans regia	LOC108984497	XM_018956480.1	KIN	rust resistance kinase Lr10-like
Juglans regia	LOC109013778	XM_018995978.1	KIN	mitogen-activated protein kinase 9-like
Juglans regia	LOC109012094	XM_018993569.1	KIN	uncharacterized LOC109012094
Juglans regia	LOC108991311	XM_018965492.1	RLK	probable LRR receptor-like serine/threonine-protein kinase At4g36180
Juglans regia	LOC108996276	XM_018972064.1	RLK	probable LRR receptor-like serine/threonine-protein kinase At5g63710
Juglans regia	LOC108985205	XM_018957408.1	KIN	PTI1-like tyrosine-protein kinase 1
Juglans regia	LOC108992888	XM_018967602.1	KIN	serine/threonine-protein kinase HT1
Juglans regia	LOC109002425	XM_018980176.1	KIN	probable serine/threonine-protein kinase WNK4
Juglans regia	LOC109021442	XM_019004060.1	KIN	G-type lectin S-receptor-like serine/threonine-protein kinase At1g34300
Juglans regia	LOC108980164	XM_018951016.1	KIN	rust resistance kinase Lr10-like
Juglans regia	LOC109008355	XM_018988419.1	RLP	receptor-like protein 2
Juglans regia	LOC108980681	XM_018951683.1	RLK	probable LRR receptor-like serine/threonine-protein kinase At3g47570
Juglans regia	LOC109001415	XM_018978696.1	KIN	serine/threonine-protein kinase ATG1a
Juglans regia	LOC108985140	XM_018957324.1	CK	probable L-type lectin-domain containing receptor kinase S.5
Juglans regia	LOC109019141	XM_019001369.1	KIN	receptor-like protein kinase THESEUS 1
Juglans regia	LOC109020068	XM_019002473.1	RLK	receptor-like protein kinase 5
Juglans regia	LOC109013779	XM_018995982.1	KIN	mitogen-activated protein kinase 9-like
Juglans regia	LOC109016189	XM_018998633.1	T	TMV resistance protein N-like
Juglans regia	LOC108980149	XM_018950996.1	RLK	MDIS1-interacting receptor like kinase 2-like
Juglans regia	LOC108994626	XM_018969908.1	KIN	serine/threonine-protein kinase CTR1-like
Juglans regia	LOC108999897	XM_018976777.1	RLP	receptor like protein 30-like
Juglans regia	LOC109004516	XM_018983081.1	CN	probable disease resistance protein At4g27220
Juglans regia	LOC108984245	XM_018956138.1	N	pleiotropic drug resistance protein 2-like
Juglans regia	LOC109020060	XM_019002452.1	NL	putative disease resistance protein At3g14460
Juglans regia	LOC109001976	XM_018979511.1	KIN	putative receptor-like protein kinase At1g72540
Juglans regia	LOC109001848	XM_018979316.1	KIN	proline-rich receptor-like protein kinase PERK1
Juglans regia	LOC108997408	XM_018973680.1	KIN	probable serine/threonine-protein kinase At1g54610
Juglans regia	LOC109015804	XM_018998262.1	N	putative disease resistance protein At4g11170
Juglans regia	LOC108981822	XM_018953072.1	RLK	receptor-like protein kinase HAIKU2
Juglans regia	LOC109006517	XM_018985811.1	KIN	G-type lectin S-receptor-like serine/threonine-protein kinase At4g27290
Juglans regia	LOC108987526	XM_018960456.1	TNL	TMV resistance protein N-like
Juglans regia	LOC109000373	XM_018977218.1	RLK	leucine-rich repeat receptor-like protein kinase PXL1
Juglans regia	LOC108995812	XM_018971440.1	KIN	putative receptor-like protein kinase At4g00960
Juglans regia	LOC109005187	XM_018983991.1	KIN	uncharacterized protein slr1919
Juglans regia	LOC109008064	XM_018988011.1	CK	mitogen-activated protein kinase kinase kinase 2-like
Juglans regia	LOC108985198	XM_018957396.1	KIN	G-type lectin S-receptor-like serine/threonine-protein kinase At4g27290
Juglans regia	LOC109002845	XM_018980758.1	KIN	mitogen-activated protein kinase kinase kinase 2-like
Juglans regia	LOC108979712	XM_018950446.1	KIN	G-type lectin S-receptor-like serine/threonine-protein kinase LECRK1
Juglans regia	LOC109008211	XM_018988222.1	CNL	putative disease resistance RPP13-like protein 1
Juglans regia	LOC108981580	XM_018952811.1	KIN	probable serine/threonine-protein kinase NAK
Juglans regia	LOC109013785	XM_018995988.1	TN	TMV resistance protein N-like
Juglans regia	LOC109005187	XM_018983989.1	KIN	uncharacterized protein slr1919
Juglans regia	LOC109000269	XM_018977097.1	T	E3 ubiquitin-protein ligase COP1-like
Juglans regia	LOC109013045	XM_018994975.1	KIN	pto-interacting protein 1-like
Juglans regia	LOC108992903	XM_018967621.1	N	ABC transporter B family member 26, chloroplastic
Juglans regia	LOC108980179	XM_018951030.1	L	putative leucine-rich repeat receptor-like serine/threonine-protein kinase At2g24130
Juglans regia	LOC108993194	XM_018968012.1	CN	uncharacterized LOC108993194
Juglans regia	LOC108980072	XM_018950887.1	KIN	putative L-type lectin-domain containing receptor kinase II.2
Juglans regia	LOC109003631	XM_018981874.1	KIN	probable receptor-like protein kinase At5g56460
Juglans regia	LOC108984498	XM_018956482.1	RLP	probable inactive leucine-rich repeat receptor-like protein kinase At3g03770
Juglans regia	LOC108984694	XM_018956735.1	RLK	probable LRR receptor-like serine/threonine-protein kinase At3g47570
Juglans regia	LOC108999877	XM_018976771.1	KIN	pto-interacting protein 1-like
Juglans regia	LOC109008355	XM_018988415.1	RLP	receptor-like protein 2
Juglans regia	LOC108996514	XM_018972445.1	NL	TMV resistance protein N-like
Juglans regia	LOC108993729	XM_018968748.1	CK	calcium-dependent protein kinase 2
Juglans regia	LOC109001714	XM_018979121.1	KIN	G-type lectin S-receptor-like serine/threonine-protein kinase RLK1
Juglans regia	LOC108992918	XM_018967637.1	KIN	serine/threonine-protein kinase STY46-like
Juglans regia	LOC108995040	XM_018970502.1	KIN	serine/threonine-protein kinase RUNKEL
Juglans regia	LOC109000702	XM_018977666.1	RLP	receptor-like protein 2
Juglans regia	LOC108992013	XM_018966447.1	TN	TMV resistance protein N-like
Juglans regia	LOC109016611	XM_018999001.1	KIN	G-type lectin S-receptor-like serine/threonine-protein kinase LECRK1
Juglans regia	LOC108986516	XM_018959164.1	KIN	serine/threonine-protein kinase HT1-like
Juglans regia	LOC108983317	XM_018954911.1	NL	putative disease resistance RPP13-like protein 1
Juglans regia	LOC108988137	XM_018961272.1	KIN	receptor-like protein kinase FERONIA
Juglans regia	LOC109019913	XM_019002293.1	KIN	inactive protein kinase SELMODRAFT_444075-like
Juglans regia	LOC108995820	XM_018971452.1	KIN	F-box protein At5g49610-like
Juglans regia	LOC109019014	XM_019001230.1	KIN	probable receptor-like protein kinase At1g11050
Juglans regia	LOC108990333	XM_018964273.1	KIN	lysM domain receptor-like kinase 3
Juglans regia	LOC108995487	XM_018971066.1	KIN	protein kinase 2B, chloroplastic-like
Juglans regia	LOC108983170	XM_018954726.1	KIN	rust resistance kinase Lr10-like
Juglans regia	LOC108984500	XM_018956484.1	KIN	serine/threonine-protein kinase HT1-like
Juglans regia	LOC109006187	XM_018985388.1	CK	probable serine/threonine protein kinase IREH1
Juglans regia	LOC109008064	XM_018988013.1	CK	mitogen-activated protein kinase kinase kinase 2-like
Juglans regia	LOC108984078	XM_018955908.1	KIN	probable serine/threonine-protein kinase At1g54610
Juglans regia	LOC109019242	XM_019001501.1	KIN	serine/threonine-protein kinase Nek5
Juglans regia	LOC109006514	XM_018985807.1	KIN	receptor-like serine/threonine-protein kinase SD1-6
Juglans regia	LOC109010981	XM_018991972.1	RLK	putative leucine-rich repeat receptor-like serine/threonine-protein kinase At2g24130
Juglans regia	LOC109018511	XM_019000675.1	KIN	EKC/KEOPS complex subunit bud32
Juglans regia	LOC109003421	XM_018981532.1	RLP	LRR receptor-like serine/threonine-protein kinase GSO2
Juglans regia	LOC108983430	XM_018955056.1	RLK	probable LRR receptor-like serine/threonine-protein kinase At4g31250
Juglans regia	LOC108988966	XM_018962393.1	RLK	probably inactive leucine-rich repeat receptor-like protein kinase At5g48380
Juglans regia	LOC109006514	XM_018985809.1	KIN	receptor-like serine/threonine-protein kinase SD1-6
Juglans regia	LOC108992272	XM_018966780.1	RLK	probable leucine-rich repeat receptor-like protein kinase At5g63930
Juglans regia	LOC109006187	XM_018985392.1	CK	probable serine/threonine protein kinase IREH1
Juglans regia	LOC109017876	XM_019000060.1	KIN	cell division control protein 2 homolog A-like
Juglans regia	LOC108998531	XM_018975098.1	KIN	PTI1-like tyrosine-protein kinase At3g15890
Juglans regia	LOC108983758	XM_018955515.1	KIN	putative L-type lectin-domain containing receptor kinase I.4
Juglans regia	LOC109019242	XM_019001503.1	KIN	serine/threonine-protein kinase Nek5
Juglans regia	LOC108984510	XM_018956494.1	KIN	cysteine-rich receptor-like protein kinase 10
Juglans regia	LOC109019222	XM_019001471.1	KIN	protein kinase 2B, chloroplastic-like
Juglans regia	LOC109020060	XM_019002453.1	NL	putative disease resistance protein At3g14460
Juglans regia	LOC109000259	XM_018977087.1	KIN	putative receptor protein kinase ZmPK1
Juglans regia	LOC108986917	XM_018959724.1	RLK	LRR receptor-like serine/threonine-protein kinase EFR
Juglans regia	LOC109004605	XM_018983219.1	CK	serine/threonine-protein kinase Nek6-like
Juglans regia	LOC109003631	XM_018981878.1	KIN	probable receptor-like protein kinase At5g56460
Juglans regia	LOC108992846	XM_018967529.1	RLK	probable inactive receptor kinase At2g26730
Juglans regia	LOC109013026	XM_018994938.1	KIN	cysteine-rich receptor-like protein kinase 10
Juglans regia	LOC109019223	XM_019001473.1	KIN	protein kinase 2B, chloroplastic-like
Juglans regia	LOC109011551	XM_018992803.1	KIN	putative receptor-like protein kinase At4g00960
Juglans regia	LOC108983436	XM_018955066.1	N	ABC transporter B family member 29, chloroplastic
Juglans regia	LOC108998664	XM_018975309.1	RLK	LRR receptor-like serine/threonine-protein kinase ERL1
Juglans regia	LOC109004605	XM_018983221.1	CK	serine/threonine-protein kinase Nek6-like
Juglans regia	LOC108984826	XM_018956897.1	TNL	TMV resistance protein N-like
Juglans regia	LOC108982626	XM_018954067.1	KIN	serine/threonine-protein kinase tricorner-like
Juglans regia	LOC108984035	XM_018955863.1	KIN	rust resistance kinase Lr10-like
Juglans regia	LOC108991695	XM_018966049.1	KIN	wall-associated receptor kinase 3-like
Juglans regia	LOC109011980	XM_018993394.1	KIN	LEAF RUST 10 DISEASE-RESISTANCE LOCUS RECEPTOR-LIKE PROTEIN KINASE-like 2.4
Juglans regia	LOC108991061	XM_018965205.1	KIN	putative receptor protein kinase ZmPK1
Juglans regia	LOC108990960	XM_018965092.1	L	plant intracellular Ras-group-related LRR protein 7
Juglans regia	LOC109016285	XM_018998706.1	L	probable LRR receptor-like serine/threonine-protein kinase At1g06840
Juglans regia	LOC109022081	XM_019004886.1	KIN	mitogen-activated protein kinase 3-like
Juglans regia	LOC108985618	XM_018957975.1	RLK	probable LRR receptor-like serine/threonine-protein kinase At3g47570
Juglans regia	LOC109019258	XM_019001529.1	KIN	CBL-interacting protein kinase 2-like
Juglans regia	LOC109017336	XM_018999626.1	KIN	serine/threonine-protein kinase PBS1-like
Juglans regia	LOC109020309	XM_019002747.1	TNL	TMV resistance protein N-like
Juglans regia	LOC109020406	XM_019002857.1	KIN	serine/threonine-protein kinase At5g01020-like
Juglans regia	LOC108980959	XM_018952023.1	CNL	putative disease resistance protein At3g14460
Juglans regia	LOC108994967	XM_018970411.1	KIN	receptor-like protein kinase FERONIA
Juglans regia	LOC108985618	XM_018957977.1	RLK	probable LRR receptor-like serine/threonine-protein kinase At3g47570
Juglans regia	LOC108989682	XM_018963379.1	T	TMV resistance protein N-like
Juglans regia	LOC108998552	XM_018975126.1	KIN	LEAF RUST 10 DISEASE-RESISTANCE LOCUS RECEPTOR-LIKE PROTEIN KINASE-like 2.1
Juglans regia	LOC108996774	XM_018972789.1	KIN	wall-associated receptor kinase-like 6
Juglans regia	LOC108981954	XM_018953212.1	KIN	wall-associated receptor kinase 2-like
Juglans regia	LOC109013888	XM_018996133.1	KIN	probable receptor-like protein kinase At5g24010
Juglans regia	LOC109002052	XM_018979629.1	KIN	G-type lectin S-receptor-like serine/threonine-protein kinase SD2-2
Juglans regia	LOC108991844	XM_018966239.1	KIN	dual specificity tyrosine-phosphorylation-regulated kinase 2-like
Juglans regia	LOC108981544	XM_018952761.1	RLK	protein STRUBBELIG-RECEPTOR FAMILY 8-like
Juglans regia	LOC109008024	XM_018987957.1	RLK	probable inactive leucine-rich repeat receptor-like protein kinase At3g03770
Juglans regia	LOC108980276	XM_018951137.1	RLK	LRR receptor-like serine/threonine-protein kinase EFR
Juglans regia	LOC108996734	XM_018972752.1	RLK	probable LRR receptor-like serine/threonine-protein kinase At3g47570
Juglans regia	LOC108991789	XM_018966171.1	RLK	MDIS1-interacting receptor like kinase 2-like
Juglans regia	LOC108990023	XM_018963863.1	RLK	leucine-rich repeat receptor-like protein kinase PXC2
Juglans regia	LOC109015909	XM_018998360.1	RLP	receptor protein kinase CLAVATA1-like
Juglans regia	LOC109016933	XM_018999280.1	KIN	protein NSP-INTERACTING KINASE 1-like
Juglans regia	LOC108984758	XM_018956809.1	KIN	serine/threonine-protein kinase PEPKR2
Juglans regia	LOC108994092	XM_018969184.1	KIN	probable serine/threonine-protein kinase WNK11
Juglans regia	LOC108984047	XM_018955875.1	RLP	LRR receptor-like serine/threonine-protein kinase FLS2
Juglans regia	LOC109013395	XM_018995476.1	L	plant intracellular Ras-group-related LRR protein 6
Juglans regia	LOC108991521	XM_018965797.1	RLK	somatic embryogenesis receptor kinase 2
Juglans regia	LOC108990608	XM_018964612.1	KIN	cysteine-rich receptor-like protein kinase 10
Juglans regia	LOC109004591	XM_018983189.1	RLK	receptor protein kinase-like protein ZAR1
Juglans regia	LOC109012875	XM_018994744.1	RLK	probable LRR receptor-like serine/threonine-protein kinase At4g20940
Juglans regia	LOC109002253	XM_018979917.1	KIN	wee1-like protein kinase
Juglans regia	LOC108983216	XM_018954780.1	KIN	shaggy-related protein kinase NtK-1-like
Juglans regia	LOC109011508	XM_018992751.1	KIN	serine/threonine-protein kinase HT1-like
Juglans regia	LOC108986651	XM_018959341.1	RLK	probable LRR receptor-like serine/threonine-protein kinase At1g06840
Juglans regia	LOC108987108	XM_018959965.1	CN	probable disease resistance protein At4g27220
Juglans regia	LOC109001716	XM_018979123.1	KIN	G-type lectin S-receptor-like serine/threonine-protein kinase RLK1
Juglans regia	LOC108979915	XM_018950706.1	KIN	serine/threonine-protein kinase SRK2E-like
Juglans regia	LOC108998023	XM_018974445.1	RLK	probable LRR receptor-like serine/threonine-protein kinase At1g07650
Juglans regia	LOC108990725	XM_018964786.1	KIN	uncharacterized LOC108990725
Juglans regia	LOC108990400	XM_018964360.1	KIN	probable serine/threonine-protein kinase At1g01540
Juglans regia	LOC109010988	XM_018991982.1	KIN	putative receptor-like protein kinase At1g80870
Juglans regia	LOC109007236	XM_018986827.1	KIN	mitogen-activated protein kinase kinase 3
Juglans regia	LOC108988823	XM_018962197.1	CN	disease resistance protein RGA2-like
Juglans regia	LOC109019536	XM_019001831.1	TNL	TMV resistance protein N-like
Juglans regia	LOC108999312	XM_018976201.1	RLK	putative receptor-like protein kinase At3g47110
Juglans regia	LOC109017857	XM_019000047.1	KIN	G-type lectin S-receptor-like serine/threonine-protein kinase At1g11410
Juglans regia	LOC108998011	XM_018974430.1	RLK	probable LRR receptor-like serine/threonine-protein kinase At1g56140
Juglans regia	LOC109013343	XM_018995383.1	RLP	phytosulfokine receptor 1-like
Juglans regia	LOC109007297	XM_018986912.1	NL	TMV resistance protein N-like
Juglans regia	LOC108996779	XM_018972793.1	KIN	putative wall-associated receptor kinase-like 11
Juglans regia	LOC108990654	XM_018964673.1	CK	receptor-like cytosolic serine/threonine-protein kinase RBK1
Juglans regia	LOC109015687	XM_018998154.1	KIN	LEAF RUST 10 DISEASE-RESISTANCE LOCUS RECEPTOR-LIKE PROTEIN KINASE-like 2.1
Juglans regia	LOC109018330	XM_019000484.1	KIN	mitogen-activated protein kinase kinase 10-like
Juglans regia	LOC108992137	XM_018966858.1	KIN	cyclin-dependent kinase G-2-like
Juglans regia	LOC108996281	XM_018972080.1	KIN	mitogen-activated protein kinase kinase kinase YODA-like
Juglans regia	LOC108979933	XM_018950730.1	KIN	L-type lectin-domain containing receptor kinase S.4-like
Juglans regia	LOC108999067	XM_018975865.1	KIN	receptor-like serine/threonine-protein kinase SD1-8
Juglans regia	LOC108996056	XM_018971833.1	KIN	putative serine/threonine-protein kinase
Juglans regia	LOC108990295	XM_018964222.1	KIN	receptor-like serine/threonine-protein kinase NCRK
Juglans regia	LOC109000179	XM_018977016.1	RLP	vesicle-associated protein 1-3-like
Juglans regia	LOC109008082	XM_018988048.1	KIN	non-functional pseudokinase ZED1-like
Juglans regia	LOC109004983	XM_018983722.1	L	disease resistance RPP13-like protein 4
Juglans regia	LOC109007948	XM_018987861.1	KIN	putative kinase-like protein TMKL1
Juglans regia	LOC108999830	XM_018976724.1	N	putative late blight resistance protein homolog R1B-16
Juglans regia	LOC109010017	XM_018990713.1	KIN	L-type lectin-domain containing receptor kinase S.4-like
Juglans regia	LOC108979252	XM_018949896.1	KIN	cysteine-rich receptor-like protein kinase 29
Juglans regia	LOC108999069	XM_018975867.1	KIN	G-type lectin S-receptor-like serine/threonine-protein kinase At1g11330
Juglans regia	LOC108999477	XM_018976381.1	CK	U-box domain-containing protein 33-like
Juglans regia	LOC108995845	XM_018971480.1	KIN	cysteine-rich receptor-like protein kinase 10
Juglans regia	LOC108986656	XM_018959358.1	KIN	probable LRR receptor-like serine/threonine-protein kinase At1g06840
Juglans regia	LOC108986975	XM_018959794.1	KIN	receptor-like serine/threonine-protein kinase SD1-8
Juglans regia	LOC108982965	XM_018954462.1	RLP	probable LRR receptor-like serine/threonine-protein kinase At5g63710
Juglans regia	LOC109001062	XM_018978178.1	KIN	rust resistance kinase Lr10-like
Juglans regia	LOC109003703	XM_018981959.1	KIN	proline-rich receptor-like protein kinase PERK1
Juglans regia	LOC108983063	XM_018954585.1	RLK	tyrosine-sulfated glycopeptide receptor 1
Juglans regia	LOC108991994	XM_018966427.1	RLP	probable WRKY transcription factor 19
Juglans regia	LOC109001332	XM_018978577.1	KIN	proline-rich receptor-like protein kinase PERK8
Juglans regia	LOC108994116	XM_018969212.1	KIN	uncharacterized LOC108994116
Juglans regia	LOC109003455	XM_018981587.1	RLP	probable LRR receptor-like serine/threonine-protein kinase At4g26540
Juglans regia	LOC108995933	XM_018971609.1	KIN	LRR receptor-like serine/threonine-protein kinase ERL1
Juglans regia	LOC108979347	XM_018950007.1	CTNL	TMV resistance protein N-like
Juglans regia	LOC109021364	XM_019003982.1	NL	disease resistance protein RGA2-like
Juglans regia	LOC109004086	XM_018982495.1	RLK	protein NSP-INTERACTING KINASE 3-like
Juglans regia	LOC108987519	XM_018960447.1	RLP	putative receptor-like protein kinase At3g47110
Juglans regia	LOC109006801	XM_018986195.1	KIN	probable serine/threonine-protein kinase NAK
Juglans regia	LOC109019516	XM_019001807.1	TNL	TMV resistance protein N-like
Juglans regia	LOC109005299	XM_018984153.1	CK	serine/threonine-protein kinase HT1-like
Juglans regia	LOC109011510	XM_018992753.1	KIN	L-type lectin-domain containing receptor kinase VII.1
Juglans regia	LOC108989474	XM_018963090.1	KIN	CBL-interacting serine/threonine-protein kinase 7-like
Juglans regia	LOC108980494	XM_018951432.1	TNL	TMV resistance protein N-like
Juglans regia	LOC108986041	XM_018958536.1	CN	putative disease resistance RPP13-like protein 1
Juglans regia	LOC108996124	XM_018971892.1	KIN	wall-associated receptor kinase-like 10
Juglans regia	LOC109021109	XM_019003670.1	RLP	probable LRR receptor-like serine/threonine-protein kinase At1g56140
Juglans regia	LOC109020060	XM_019002457.1	NL	putative disease resistance protein At3g14460
Juglans regia	LOC108983847	XM_018955622.1	CK	U-box domain-containing protein 33-like
Juglans regia	LOC108988966	XM_018962396.1	RLK	probably inactive leucine-rich repeat receptor-like protein kinase At5g48380
Juglans regia	LOC109011980	XM_018993392.1	KIN	LEAF RUST 10 DISEASE-RESISTANCE LOCUS RECEPTOR-LIKE PROTEIN KINASE-like 2.4
Juglans regia	LOC109002945	XM_018980876.1	KIN	serine/threonine-protein kinase CDL1-like
Juglans regia	LOC109020352	XM_019002797.1	KIN	L-type lectin-domain containing receptor kinase IX.1-like
Juglans regia	LOC109003832	XM_018982145.1	TN	TMV resistance protein N-like
Juglans regia	LOC108998198	XM_018974693.1	KIN	wall-associated receptor kinase-like 14
Juglans regia	LOC108994886	XM_018970280.1	RLP	probably inactive leucine-rich repeat receptor-like protein kinase At2g25790
Juglans regia	LOC108999570	XM_018976472.1	L	probable LRR receptor-like serine/threonine-protein kinase RFK1
Juglans regia	LOC108983843	XM_018955620.1	CK	U-box domain-containing protein 33-like
Juglans regia	LOC108992219	XM_018966704.1	CK	probable receptor-like protein kinase At1g80640
Juglans regia	LOC108988839	XM_018962215.1	RLK	LRR receptor-like serine/threonine-protein kinase ERL1
Juglans regia	LOC109020211	XM_019002634.1	RLP	LRR receptor-like serine/threonine-protein kinase GSO1
Juglans regia	LOC108984957	XM_018957069.1	KIN	G-type lectin S-receptor-like serine/threonine-protein kinase LECRK3
Juglans regia	LOC109002945	XM_018980878.1	KIN	serine/threonine-protein kinase CDL1-like
Juglans regia	LOC108997367	XM_018973593.1	KIN	calcium-dependent protein kinase 26
Juglans regia	LOC109021624	XM_019004282.1	RLP	LRR receptor-like serine/threonine-protein kinase GSO1
Juglans regia	LOC108979830	XM_018950599.1	RLP	receptor-like protein 12
Juglans regia	LOC108979067	XM_018949650.1	KIN	probable serine/threonine-protein kinase DDB_G0291350
Juglans regia	LOC108981052	XM_018952125.1	KIN	casein kinase II subunit alpha-2
Juglans regia	LOC108982892	XM_018954365.1	KIN	CBL-interacting serine/threonine-protein kinase 14-like
Juglans regia	LOC109013914	XM_018996180.1	KIN	PTI1-like tyrosine-protein kinase At3g15890
Juglans regia	LOC108979203	XM_018949821.1	RLP	LRR receptor-like serine/threonine-protein kinase FLS2
Juglans regia	LOC108981356	XM_018952472.1	CNL	putative disease resistance protein RGA1
Juglans regia	LOC109020188	XM_019002610.1	KIN	cysteine-rich receptor-like protein kinase 26
Juglans regia	LOC108991080	XM_018965225.1	KIN	protein kinase 2B, chloroplastic-like
Juglans regia	LOC108989952	XM_018963738.1	KIN	CBL-interacting serine/threonine-protein kinase 14-like
Juglans regia	LOC108984302	XM_018956209.1	TNL	TMV resistance protein N-like
Juglans regia	LOC109021624	XM_019004284.1	RLP	LRR receptor-like serine/threonine-protein kinase GSO1
Juglans regia	LOC108997136	XM_018973281.1	CK	serine/threonine-protein kinase HT1-like
Juglans regia	LOC108983785	XM_018955547.1	RLK	putative leucine-rich repeat receptor-like serine/threonine-protein kinase At2g19230
Juglans regia	LOC109017334	XM_018999624.1	L	disease resistance protein TAO1-like
Juglans regia	LOC109012866	XM_018994724.1	CK	U-box domain-containing protein 35
Juglans regia	LOC108984995	XM_018957115.1	RLP	protein SUPPRESSOR OF npr1-1, CONSTITUTIVE 1-like
Juglans regia	LOC109020671	XM_019003188.1	KIN	probable leucine-rich repeat receptor-like serine/threonine-protein kinase At3g14840
Juglans regia	LOC109012879	XM_018994750.1	L	disease resistance protein RML1B-like
Juglans regia	LOC108986041	XM_018958538.1	CN	putative disease resistance RPP13-like protein 1
Juglans regia	LOC109002373	XM_018980087.1	TNL	TMV resistance protein N-like
Juglans regia	LOC109012775	XM_018994783.1	TNL	TMV resistance protein N-like
Juglans regia	LOC108989808	XM_018963557.1	RLK	probable LRR receptor-like serine/threonine-protein kinase At1g14390
Juglans regia	LOC108991119	XM_018965261.1	T	protein PHLOEM PROTEIN 2-LIKE A8-like
Juglans regia	LOC109003450	XM_018981577.1	KIN	putative wall-associated receptor kinase-like 16
Juglans regia	LOC109002467	XM_018980233.1	RLK	putative leucine-rich repeat receptor-like serine/threonine-protein kinase At2g19230
Juglans regia	LOC109022053	XM_019004851.1	RLP	receptor-like protein 12
Juglans regia	LOC109011780	XM_018993102.1	KIN	serine/threonine-protein kinase D6PKL1-like
Juglans regia	LOC109004468	XM_018983015.1	KIN	probable LRR receptor-like serine/threonine-protein kinase RKF3
Juglans regia	LOC108986651	XM_018959344.1	RLK	probable LRR receptor-like serine/threonine-protein kinase At1g06840
Juglans regia	LOC109007618	XM_018987366.1	KIN	serine/threonine-protein kinase SAPK1-like
Juglans regia	LOC108984731	XM_018956780.1	RLP	receptor like protein 30-like
Juglans regia	LOC109005945	XM_018985061.1	CK	probable serine/threonine-protein kinase At1g54610
Juglans regia	LOC109017348	XM_018999634.1	RLK	probable LRR receptor-like serine/threonine-protein kinase At4g26540
Juglans regia	LOC108995772	XM_018971395.1	KIN	probable LRR receptor-like serine/threonine-protein kinase At1g07550
Juglans regia	LOC109008119	XM_018988101.1	N	putative disease resistance protein At1g50180
Juglans regia	LOC109020489	XM_019002954.1	TN	TMV resistance protein N-like
Juglans regia	LOC109010577	XM_018991454.1	CNL	putative disease resistance protein At3g14460
Juglans regia	LOC108986046	XM_018958552.1	KIN	receptor-like serine/threonine-protein kinase NCRK
Juglans regia	LOC108991972	XM_018966403.1	T	TMV resistance protein N-like
Juglans regia	LOC108997594	XM_018973943.1	RLK	MDIS1-interacting receptor like kinase 2-like
Juglans regia	LOC108994767	XM_018970095.1	CN	GPN-loop GTPase 1-like
Juglans regia	LOC108982257	XM_018953577.1	CK	calcium-dependent protein kinase SK5
Juglans regia	LOC109002039	XM_018979603.1	CK	U-box domain-containing protein 33-like
Juglans regia	LOC109003807	XM_018982108.1	RLK	protein NSP-INTERACTING KINASE 2-like
Juglans regia	LOC108990826	XM_018964925.1	KIN	3-phosphoinositide-dependent protein kinase 1-like
Juglans regia	LOC108982097	XM_018953380.1	KIN	calcium-dependent protein kinase 2-like
Juglans regia	LOC109002298	XM_018979978.1	KIN	serine/threonine-protein kinase SRK2A-like
Juglans regia	LOC109020408	XM_019002859.1	KIN	cysteine-rich receptor-like protein kinase 29
Juglans regia	LOC109002375	XM_018980092.1	TNL	TMV resistance protein N-like
Juglans regia	LOC109002765	XM_018980652.1	KIN	SRSF protein kinase 2-like
Juglans regia	LOC108988123	XM_018961253.1	KIN	receptor-like protein kinase FERONIA
Juglans regia	LOC108988614	XM_018961926.1	KIN	serine/threonine-protein kinase EDR1-like
Juglans regia	LOC109011093	XM_018992155.1	KIN	protein kinase PINOID-like
Juglans regia	LOC109011274	XM_018992394.1	RLK	protein MALE DISCOVERER 1-like
Juglans regia	LOC108997903	XM_018974290.1	N	putative disease resistance RPP13-like protein 1
Juglans regia	LOC109014233	XM_018996611.1	RLK	LRR receptor-like serine/threonine-protein kinase FEI 1
Juglans regia	LOC109012225	XM_018993759.1	NL	putative disease resistance RPP13-like protein 1
Juglans regia	LOC109005318	XM_018984228.1	RLP	receptor-like protein 12
Juglans regia	LOC108992793	XM_018967438.1	KIN	probable receptor-like protein kinase At1g30570
Juglans regia	LOC108982299	XM_018953627.1	RLK	probably inactive leucine-rich repeat receptor-like protein kinase IMK2
Juglans regia	LOC108982249	XM_018953565.1	KIN	mitogen-activated protein kinase kinase 10-like
Juglans regia	LOC108998493	XM_018975051.1	KIN	probable serine/threonine-protein kinase At5g41260
Juglans regia	LOC109000201	XM_018977034.1	KIN	wall-associated receptor kinase-like 22
Juglans regia	LOC109010864	XM_018991814.1	RLK	probable LRR receptor-like serine/threonine-protein kinase At1g12460
Juglans regia	LOC109002369	XM_018980078.1	T	TMV resistance protein N-like
Juglans regia	LOC108986925	XM_018959737.1	RLP	LRR receptor-like serine/threonine-protein kinase GSO1
Juglans regia	LOC108995524	XM_018971101.1	RLP	receptor like protein 30-like
Juglans regia	LOC108986046	XM_018958554.1	KIN	receptor-like serine/threonine-protein kinase NCRK
Juglans regia	LOC109008758	XM_018988980.1	KIN	serine/threonine-protein kinase D6PK
Juglans regia	LOC109005318	XM_018984279.1	RLP	receptor-like protein 12
Juglans regia	LOC109018993	XM_019001202.1	CNL	putative disease resistance RPP13-like protein 1
Juglans regia	LOC109006684	XM_018986047.1	KIN	phototropin-2-like
Juglans regia	LOC108996620	XM_018972615.1	RLP	receptor-like protein 12
Juglans regia	LOC108990529	XM_018964526.1	KIN	wall-associated receptor kinase 2-like
Juglans regia	LOC108988591	XM_018961902.1	KIN	receptor kinase-like protein Xa21
Juglans regia	LOC108997207	XM_018973369.1	KIN	rust resistance kinase Lr10-like
Juglans regia	LOC108996883	XM_018972924.1	TNL	TMV resistance protein N-like
Juglans regia	LOC108982112	XM_018953400.1	RLK	receptor protein kinase CLAVATA1-like
Juglans regia	LOC109019582	XM_019001932.1	KIN	cyclin-dependent kinase G-2
Juglans regia	LOC108989076	XM_018962556.1	KIN	putative serine/threonine-protein kinase
Juglans regia	LOC109018833	XM_019001023.1	CNL	putative disease resistance RPP13-like protein 1
Juglans regia	LOC109006267	XM_018985485.1	KIN	receptor-like serine/threonine-protein kinase SD1-8
Juglans regia	LOC109009563	XM_018990087.1	KIN	receptor-like serine/threonine-protein kinase ALE2
Juglans regia	LOC109003149	XM_018981165.1	RLK	receptor protein kinase-like protein ZAR1
Juglans regia	LOC108993194	XM_018968014.1	CN	uncharacterized LOC108993194
Juglans regia	LOC108995427	XM_018971005.1	RLK	MDIS1-interacting receptor like kinase 2-like
Juglans regia	LOC108988671	XM_018961993.1	CK	serine/threonine-protein kinase CTR1-like
Juglans regia	LOC108991977	XM_018966405.1	KIN	G-type lectin S-receptor-like serine/threonine-protein kinase At4g03230
Juglans regia	LOC108996950	XM_018973007.1	KIN	probable serine/threonine-protein kinase WNK4
Juglans regia	LOC108983916	XM_018955709.1	T	TMV resistance protein N-like
Juglans regia	LOC108996559	XM_018972507.1	TNL	TMV resistance protein N-like
Juglans regia	LOC109011464	XM_018992684.1	CTNL	TMV resistance protein N-like
Juglans regia	LOC108981214	XM_018952316.1	CK	wall-associated receptor kinase 2-like
Juglans regia	LOC108996950	XM_018973005.1	KIN	probable serine/threonine-protein kinase WNK4
Juglans regia	LOC108997824	XM_018974203.1	KIN	serine/threonine-protein kinase Nek5-like
Juglans regia	LOC108979506	XM_018950195.1	RLK	probably inactive leucine-rich repeat receptor-like protein kinase At2g25790
Juglans regia	LOC109006269	XM_018985489.1	KIN	uncharacterized LOC109006269
Juglans regia	LOC109005318	XM_018984261.1	RLP	receptor-like protein 12
Juglans regia	LOC108998350	XM_018974876.1	RLK	probable leucine-rich repeat receptor-like protein kinase At5g49770
Juglans regia	LOC109015347	XM_018997824.1	KIN	serine/threonine-protein kinase ppk15-like
Juglans regia	LOC108995538	XM_018971117.1	T	TMV resistance protein N-like
Juglans regia	LOC109000002	XM_018976859.1	KIN	mitogen-activated protein kinase kinase kinase 2-like
Juglans regia	LOC108997513	XM_018973832.1	TNL	TMV resistance protein N-like
Juglans regia	LOC109022022	XM_019004797.1	RLK	probable LRR receptor-like serine/threonine-protein kinase At5g10290
Juglans regia	LOC108991654	XM_018965979.1	CK	U-box domain-containing protein 52-like
Juglans regia	LOC108992061	XM_018966511.1	RLK	probable LRR receptor-like serine/threonine-protein kinase At4g36180
Juglans regia	LOC108999298	XM_018976179.1	KIN	CBL-interacting serine/threonine-protein kinase 9-like
Juglans regia	LOC109011671	XM_018992962.1	KIN	receptor-like serine/threonine-protein kinase At1g78530
Juglans regia	LOC109020293	XM_019002726.1	TL	TMV resistance protein N-like
Juglans regia	LOC109009549	XM_018990061.1	CK	U-box domain-containing protein 34-like
Juglans regia	LOC108979782	XM_018950542.1	RLP	TMV resistance protein N-like
Juglans regia	LOC108993962	XM_018969032.1	KIN	receptor-like protein kinase HERK 1
Juglans regia	LOC108995800	XM_018971429.1	KIN	putative receptor-like protein kinase At4g00960
Juglans regia	LOC108992055	XM_018966505.1	TNL	TMV resistance protein N-like
Juglans regia	LOC108987565	XM_018960496.1	RLP	probable leucine-rich repeat receptor-like serine/threonine-protein kinase At3g14840
Juglans regia	LOC108988931	XM_018962346.1	KIN	shaggy-related protein kinase kappa-like
Juglans regia	LOC108995530	XM_018971107.1	RLP	receptor-like protein 12
Juglans regia	LOC109018067	XM_019000259.1	KIN	G-type lectin S-receptor-like serine/threonine-protein kinase At4g03230
Juglans regia	LOC108998698	XM_018975350.1	KIN	serine/threonine-protein kinase Nek6-like
Juglans regia	LOC108979782	XM_018950544.1	RLP	TMV resistance protein N-like
Juglans regia	LOC109016464	XM_018998874.1	RLP	probable LRR receptor-like serine/threonine-protein kinase At1g34110
Juglans regia	LOC109008544	XM_018988669.1	CN	disease resistance protein At4g27190-like
Juglans regia	LOC109019850	XM_019002223.1	RLK	putative receptor-like protein kinase At3g47110
Juglans regia	LOC108987565	XM_018960498.1	RLP	probable leucine-rich repeat receptor-like serine/threonine-protein kinase At3g14840
Juglans regia	LOC108982752	XM_018954213.1	KIN	rust resistance kinase Lr10-like
Juglans regia	LOC108998698	XM_018975348.1	KIN	serine/threonine-protein kinase Nek6-like
Juglans regia	LOC109002497	XM_018980281.1	TNL	protein SUPPRESSOR OF npr1-1, CONSTITUTIVE 1-like
Juglans regia	LOC109008965	XM_018989275.1	KIN	probable receptor-like protein kinase At5g47070
Juglans regia	LOC108993138	XM_018967914.1	TNL	TMV resistance protein N-like
Juglans regia	LOC108998043	XM_018974471.1	RLK	probable LRR receptor-like serine/threonine-protein kinase At3g47570
Juglans regia	LOC108989291	XM_018962848.1	KIN	G-type lectin S-receptor-like serine/threonine-protein kinase At1g11410
Juglans regia	LOC108998353	XM_018974885.1	TNL	TMV resistance protein N-like
Juglans regia	LOC109002906	XM_018980829.1	CN	disease resistance protein RPP13-like
Juglans regia	LOC108980675	XM_018951676.1	CK	U-box domain-containing protein 33-like
Juglans regia	LOC108990114	XM_018963981.1	N	disease resistance protein At4g27190-like
Juglans regia	LOC109006037	XM_018985182.1	KIN	serine/threonine-protein kinase At3g07070-like
Juglans regia	LOC109006113	XM_018985288.1	KIN	G-type lectin S-receptor-like serine/threonine-protein kinase CES101
Juglans regia	LOC109012775	XM_018994950.1	TNL	TMV resistance protein N-like
Juglans regia	LOC108991171	XM_018965331.1	KIN	cysteine-rich receptor-like protein kinase 28
Juglans regia	LOC109008553	XM_018988692.1	RLK	protein STRUBBELIG-RECEPTOR FAMILY 8-like
Juglans regia	LOC108995633	XM_018971224.1	KIN	calmodulin-binding receptor-like cytoplasmic kinase 3
Juglans regia	LOC109003275	XM_018981357.1	RLP	F-box/LRR-repeat protein 14-like
Juglans regia	LOC109005580	XM_018984581.1	T	TMV resistance protein N-like
Juglans regia	LOC109012870	XM_018994732.1	RLP	probable LRR receptor-like serine/threonine-protein kinase At1g56130
Juglans regia	LOC109006113	XM_018985286.1	KIN	G-type lectin S-receptor-like serine/threonine-protein kinase CES101
Juglans regia	LOC109022329	XM_019005204.1	KIN	rust resistance kinase Lr10-like
Juglans regia	LOC108980965	XM_018952036.1	N	putative disease resistance RPP13-like protein 1
Juglans regia	LOC108985543	XM_018957886.1	KIN	L-type lectin-domain containing receptor kinase IX.1-like
Juglans regia	LOC108985098	XM_018957264.1	CNL	disease resistance protein RGA2-like
Juglans regia	LOC109012889	XM_018994773.1	KIN	CBL-interacting serine/threonine-protein kinase 6-like
Juglans regia	LOC109021563	XM_019004222.1	TNL	TMV resistance protein N-like
Juglans regia	LOC109016193	XM_018998636.1	RLP	LRR receptor-like serine/threonine-protein kinase GSO2
Juglans regia	LOC109007618	XM_018987369.1	KIN	serine/threonine-protein kinase SAPK1-like
Juglans regia	LOC108984248	XM_018956141.1	N	pleiotropic drug resistance protein 2-like
Juglans regia	LOC108979521	XM_018950215.1	RLP	receptor-like protein 12
Juglans regia	LOC108999298	XM_018976181.1	KIN	CBL-interacting serine/threonine-protein kinase 9-like
Juglans regia	LOC109002499	XM_018980285.1	TNL	TMV resistance protein N-like
Juglans regia	LOC108984281	XM_018956183.1	CK	probable serine/threonine-protein kinase WNK3
Juglans regia	LOC108989640	XM_018963319.1	CK	phototropin-1
Juglans regia	LOC109002373	XM_018980084.1	TNL	TMV resistance protein N-like
Juglans regia	LOC109021926	XM_019004658.1	KIN	serine/threonine-protein kinase Nek2-like
Juglans regia	LOC108987598	XM_018960532.1	KIN	rust resistance kinase Lr10-like
Juglans regia	LOC108998308	XM_018974830.1	KIN	serine/threonine-protein kinase RHS3-like
Juglans regia	LOC109001637	XM_018978989.1	RLK	probable LRR receptor-like serine/threonine-protein kinase At5g10290
Juglans regia	LOC109012299	XM_018993853.1	CN	putative disease resistance RPP13-like protein 1
Juglans regia	LOC109019129	XM_019001356.1	KIN	cysteine-rich receptor-like protein kinase 19
Juglans regia	LOC108999298	XM_018976183.1	KIN	CBL-interacting serine/threonine-protein kinase 9-like
Juglans regia	LOC109020309	XM_019002748.1	TNL	TMV resistance protein N-like
Juglans regia	LOC109002487	XM_018980264.1	CK	U-box domain-containing protein 35-like
Juglans regia	LOC109010949	XM_018991929.1	KIN	receptor-like cytosolic serine/threonine-protein kinase RBK2
Juglans regia	LOC108996559	XM_018972513.1	TNL	TMV resistance protein N-like
Juglans regia	LOC108994513	XM_018969759.1	NL	TMV resistance protein N-like
Juglans regia	LOC109010600	XM_018991479.1	T	TMV resistance protein N-like
Juglans regia	LOC108987441	XM_018960364.1	RLP	probable LRR receptor-like serine/threonine-protein kinase At1g34110
Juglans regia	LOC109021568	XM_019004226.1	KIN	probable leucine-rich repeat receptor-like protein kinase At5g49770
Juglans regia	LOC108986649	XM_018959336.1	RLK	probable LRR receptor-like serine/threonine-protein kinase At1g06840
Juglans regia	LOC109022315	XM_019005188.1	KIN	putative receptor-like protein kinase At1g72540
Juglans regia	LOC108982174	XM_018953468.1	RLK	receptor protein kinase TMK1-like
Juglans regia	LOC108992137	XM_018966785.1	KIN	cyclin-dependent kinase G-2-like
Juglans regia	LOC109011195	XM_018992299.1	KIN	proline-rich receptor-like protein kinase PERK7
Juglans regia	LOC108991171	XM_018965329.1	KIN	cysteine-rich receptor-like protein kinase 28
Juglans regia	LOC109009770	XM_018990385.1	KIN	probable receptor-like protein kinase At5g20050
Juglans regia	LOC109007330	XM_018986961.1	NL	putative disease resistance protein At3g14460
Juglans regia	LOC109020864	XM_019003386.1	KIN	probable LRR receptor-like serine/threonine-protein kinase At1g06840
Juglans regia	LOC109000448	XM_018977310.1	KIN	cyclin-dependent kinase B2-1-like
Juglans regia	LOC109014101	XM_018996429.1	RLK	protein NSP-INTERACTING KINASE 3
Juglans regia	LOC109011992	XM_018993419.1	RLK	probable leucine-rich repeat receptor-like serine/threonine-protein kinase At3g14840
Juglans regia	LOC109001703	XM_018979100.1	RLP	receptor-like protein 2
Juglans regia	LOC108995122	XM_018970624.1	RLP	receptor-like protein 12
Juglans regia	LOC108994564	XM_018969815.1	CN	putative disease resistance protein RGA3
Juglans regia	LOC108989123	XM_018962637.1	RLP	disease resistance protein TAO1-like
Juglans regia	LOC109002078	XM_018979667.1	KIN	G-type lectin S-receptor-like serine/threonine-protein kinase At4g27290
Juglans regia	LOC108997602	XM_018973948.1	RLK	MDIS1-interacting receptor like kinase 2-like
Juglans regia	LOC109014200	XM_018996561.1	RLP	somatic embryogenesis receptor kinase 1-like
Juglans regia	LOC108987594	XM_018960528.1	KIN	PTI1-like tyrosine-protein kinase 1
Juglans regia	LOC109006631	XM_018985979.1	CK	serine/threonine-protein kinase STY46-like
Juglans regia	LOC109003225	XM_018981274.1	KIN	serine/threonine-protein kinase STY8-like
Juglans regia	LOC108984509	XM_018956492.1	KIN	cysteine-rich receptor-like protein kinase 15
Juglans regia	LOC109015289	XM_018997766.1	KIN	serine/threonine-protein kinase D6PKL1-like
Juglans regia	LOC108989123	XM_018962635.1	RLP	disease resistance protein TAO1-like
Juglans regia	LOC108989797	XM_018963539.1	CK	probable receptor-like protein kinase At5g15080
Juglans regia	LOC108998070	XM_018974519.1	RLK	probable LRR receptor-like serine/threonine-protein kinase At1g07650
Juglans regia	LOC109005542	XM_018984535.1	KIN	serine/threonine-protein kinase HT1-like
Juglans regia	LOC109002487	XM_018980262.1	CK	U-box domain-containing protein 35-like
Juglans regia	LOC109006514	XM_018985806.1	KIN	receptor-like serine/threonine-protein kinase SD1-6
Juglans regia	LOC108986651	XM_018959348.1	RLK	probable LRR receptor-like serine/threonine-protein kinase At1g06840
Juglans regia	LOC108995412	XM_018970985.1	N	replication factor C subunit 1-like
Juglans regia	LOC108994611	XM_018969887.1	KIN	G-type lectin S-receptor-like serine/threonine-protein kinase LECRK3
Juglans regia	LOC108989143	XM_018962658.1	KIN	mitogen-activated protein kinase kinase kinase 12-like
Juglans regia	LOC108996276	XM_018972069.1	RLK	probable LRR receptor-like serine/threonine-protein kinase At5g63710
Juglans regia	LOC109022000	XM_019004767.1	KIN	probable serine/threonine-protein kinase At1g01540
Juglans regia	LOC108980066	XM_018950882.1	L	probable leucine-rich repeat receptor-like serine/threonine-protein kinase At3g14840
Juglans regia	LOC109013619	XM_018995762.1	RLK	probable leucine-rich repeat receptor-like serine/threonine-protein kinase At3g14840
Juglans regia	LOC109006514	XM_018985808.1	KIN	receptor-like serine/threonine-protein kinase SD1-6
Juglans regia	LOC109001707	XM_018979110.1	CNL	putative disease resistance protein At3g14460
Juglans regia	LOC108992500	XM_018967103.1	KIN	probable serine/threonine-protein kinase At1g54610
Juglans regia	LOC109005565	XM_018984563.1	N	TMV resistance protein N-like
Juglans regia	LOC109003221	XM_018981272.1	KIN	probable receptor-like protein kinase At2g42960
Juglans regia	LOC109004828	XM_018983531.1	KIN	probable receptor-like serine/threonine-protein kinase At5g57670
Juglans regia	LOC109008901	XM_018989178.1	KIN	mitogen-activated protein kinase kinase kinase YODA-like
Juglans regia	LOC108995255	XM_018970780.1	RLP	LRR receptor-like serine/threonine-protein kinase EFR
Juglans regia	LOC108979409	XM_018950088.1	KIN	non-functional pseudokinase ZED1-like
Juglans regia	LOC109018214	XM_019000382.1	N	TMV resistance protein N-like
Juglans regia	LOC109006220	XM_018985428.1	T	TMV resistance protein N-like
Juglans regia	LOC109016140	XM_018998592.1	L	pollen receptor-like kinase 1
Juglans regia	LOC109018025	XM_019000214.1	RLK	senescence-induced receptor-like serine/threonine-protein kinase
Juglans regia	LOC108995795	XM_018971423.1	TNL	TMV resistance protein N-like
Juglans regia	LOC109010662	XM_018991559.1	KIN	wall-associated receptor kinase 3-like
Juglans regia	LOC109019783	XM_019002151.1	KIN	SRSF protein kinase 1-like
Juglans regia	LOC108998536	XM_018975113.1	KIN	LEAF RUST 10 DISEASE-RESISTANCE LOCUS RECEPTOR-LIKE PROTEIN KINASE-like 1.2
Juglans regia	LOC109011692	XM_018992988.1	CNL	disease resistance protein RPP13-like
Juglans regia	LOC108998895	XM_018975638.1	CK	U-box domain-containing protein 35-like
Juglans regia	LOC108994591	XM_018969861.1	KIN	receptor-like protein kinase FERONIA
Juglans regia	LOC109021416	XM_019004035.1	RLK	protein STRUBBELIG-RECEPTOR FAMILY 7-like
Juglans regia	LOC109013376	XM_018995440.1	RLK	MDIS1-interacting receptor like kinase 2-like
Juglans regia	LOC108993282	XM_018968147.1	KIN	G-type lectin S-receptor-like serine/threonine-protein kinase At4g27290
Juglans regia	LOC108990682	XM_018964714.1	KIN	L-type lectin-domain containing receptor kinase VIII.2-like
Juglans regia	LOC108980300	XM_018951168.1	RLP	probable LRR receptor-like serine/threonine-protein kinase At4g36180
Juglans regia	LOC109008910	XM_018989192.1	RLP	probable LRR receptor-like serine/threonine-protein kinase At4g36180
Juglans regia	LOC109012490	XM_018994163.1	KIN	LEAF RUST 10 DISEASE-RESISTANCE LOCUS RECEPTOR-LIKE PROTEIN KINASE-like 1.2
Juglans regia	LOC109013583	XM_018995727.1	RLP	leucine-rich repeat receptor protein kinase EMS1-like
Juglans regia	LOC108995658	XM_018971255.1	KIN	L-type lectin-domain containing receptor kinase VIII.1
Juglans regia	LOC109007184	XM_018986754.1	TNL	TMV resistance protein N-like
Juglans regia	LOC109013025	XM_018994937.1	KIN	cysteine-rich receptor-like protein kinase 25
Juglans regia	LOC109020431	XM_019002888.1	TNL	TMV resistance protein N-like
Juglans regia	LOC109018792	XM_019000976.1	TN	TMV resistance protein N-like
Juglans regia	LOC108982544	XM_018953954.1	KIN	rust resistance kinase Lr10-like
Juglans regia	LOC108997824	XM_018974207.1	KIN	serine/threonine-protein kinase Nek5-like
Juglans regia	LOC109013394	XM_018995463.1	RLK	BRASSINOSTEROID INSENSITIVE 1-associated receptor kinase 1-like
Juglans regia	LOC109008024	XM_018987958.1	RLK	probable inactive leucine-rich repeat receptor-like protein kinase At3g03770
Juglans regia	LOC109018833	XM_019001022.1	CNL	putative disease resistance RPP13-like protein 1
Juglans regia	LOC108996645	XM_018972653.1	KIN	shaggy-related protein kinase zeta
Juglans regia	LOC108994591	XM_018969863.1	KIN	receptor-like protein kinase FERONIA
Juglans regia	LOC109015552	XM_018998022.1	TNL	TMV resistance protein N-like
Juglans regia	LOC108981526	XM_018952735.1	KIN	probable LRR receptor-like serine/threonine-protein kinase RKF3
Juglans regia	LOC108983714	XM_018955447.1	KIN	rust resistance kinase Lr10-like
Juglans regia	LOC108996727	XM_018972741.1	RLK	probable LRR receptor-like serine/threonine-protein kinase At3g47570
Juglans regia	LOC108983942	XM_018955736.1	CNL	putative disease resistance RPP13-like protein 1
Juglans regia	LOC109006050	XM_018985198.1	KIN	uncharacterized LOC109006050
Juglans regia	LOC109013377	XM_018995582.1	RLP	TMV resistance protein N-like
Juglans regia	LOC108996643	XM_018972646.1	RLK	probable LRR receptor-like serine/threonine-protein kinase At1g07650
Juglans regia	LOC108990666	XM_018964690.1	RLP	LRR receptor-like serine/threonine-protein kinase GSO1
Juglans regia	LOC108993778	XM_018968802.1	KIN	serine/threonine-protein kinase BLUS1-like
Juglans regia	LOC108981527	XM_018952737.1	KIN	receptor-like cytosolic serine/threonine-protein kinase RBK2
Juglans regia	LOC108979384	XM_018950058.1	KIN	G-type lectin S-receptor-like serine/threonine-protein kinase CES101
Juglans regia	LOC109009289	XM_018989726.1	KIN	probable serine/threonine-protein kinase At1g54610
Juglans regia	LOC109002546	XM_018980338.1	KIN	mitogen-activated protein kinase 9-like
Juglans regia	LOC108981940	XM_018953196.1	RLK	protein STRUBBELIG-RECEPTOR FAMILY 3-like
Juglans regia	LOC109021242	XM_019003839.1	KIN	probable L-type lectin-domain containing receptor kinase I.5
Juglans regia	LOC108992816	XM_018967470.1	CK	serine/threonine-protein kinase BLUS1-like
Juglans regia	LOC109020788	XM_019003311.1	RLK	receptor kinase-like protein Xa21
Juglans regia	LOC108985769	XM_018958190.1	RLK	probable inactive receptor kinase At5g67200
Juglans regia	LOC108999877	XM_018976765.1	KIN	pto-interacting protein 1-like
Juglans regia	LOC109019053	XM_019001277.1	RLP	receptor-like protein 12
Juglans regia	LOC109010604	XM_018991483.1	KIN	G-type lectin S-receptor-like serine/threonine-protein kinase At1g11410
Juglans regia	LOC108981940	XM_018953198.1	RLK	protein STRUBBELIG-RECEPTOR FAMILY 3-like
Juglans regia	LOC108994513	XM_018969760.1	NL	TMV resistance protein N-like
Juglans regia	LOC108993194	XM_018968013.1	CN	uncharacterized LOC108993194
Juglans regia	LOC108995680	XM_018971292.1	KIN	L-type lectin-domain containing receptor kinase IX.1-like
Juglans regia	LOC109013377	XM_018995475.1	RLP	TMV resistance protein N-like
Juglans regia	LOC109021802	XM_019004522.1	CNL	probable disease resistance protein At4g27220
Juglans regia	LOC109010854	XM_018991788.1	KIN	G-type lectin S-receptor-like serine/threonine-protein kinase At5g24080
Juglans regia	LOC109011673	XM_018992961.1	NL	putative disease resistance RPP13-like protein 1
Juglans regia	LOC108989345	XM_018962899.1	KIN	G-type lectin S-receptor-like serine/threonine-protein kinase At1g11410
Juglans regia	LOC109012440	XM_018994073.1	KIN	mitogen-activated protein kinase kinase kinase 1-like
Juglans regia	LOC108994513	XM_018969762.1	NL	TMV resistance protein N-like
Juglans regia	LOC108996643	XM_018972647.1	RLK	probable LRR receptor-like serine/threonine-protein kinase At1g07650
Juglans regia	LOC108995679	XM_018971290.1	RLP	phytosulfokine receptor 1-like
Juglans regia	LOC109013585	XM_018995729.1	KIN	MDIS1-interacting receptor like kinase 2-like
Juglans regia	LOC109020672	XM_019003190.1	RLK	probable LRR receptor-like serine/threonine-protein kinase At1g07650
Juglans regia	LOC109011672	XM_018992959.1	CNL	putative disease resistance RPP13-like protein 1
Juglans regia	LOC109018218	XM_019000386.1	TNL	TMV resistance protein N-like
Juglans regia	LOC109009126	XM_018989499.1	KIN	probable receptor-like protein kinase At2g23200
Juglans regia	LOC108988122	XM_018961289.1	KIN	serine/threonine-protein kinase At5g01020
Juglans regia	LOC108996502	XM_018972433.1	T	TMV resistance protein N-like
Juglans regia	LOC109019798	XM_019002172.1	RLP	plant intracellular Ras-group-related LRR protein 4-like
Juglans regia	LOC108984114	XM_018955949.1	T	TMV resistance protein N-like
Juglans regia	LOC108986558	XM_018959206.1	TNL	TMV resistance protein N-like
Juglans regia	LOC108990668	XM_018964696.1	CK	G-type lectin S-receptor-like serine/threonine-protein kinase LECRK4
Juglans regia	LOC109019789	XM_019002160.1	NL	TMV resistance protein N-like
Juglans regia	LOC109011673	XM_018992963.1	NL	putative disease resistance RPP13-like protein 1
Juglans regia	LOC109015778	XM_018998230.1	CNL	putative disease resistance protein RGA3
Juglans regia	LOC109014127	XM_018996482.1	KIN	G-type lectin S-receptor-like serine/threonine-protein kinase SD1-1
Juglans regia	LOC108993605	XM_018968590.1	TN	TMV resistance protein N-like
Juglans regia	LOC109002788	XM_018980684.1	KIN	rust resistance kinase Lr10-like
Juglans regia	LOC109020809	XM_019003327.1	KIN	G-type lectin S-receptor-like serine/threonine-protein kinase LECRK1
Juglans regia	LOC109014137	XM_018996480.1	KIN	non-functional pseudokinase ZED1-like
Juglans regia	LOC109018012	XM_019000200.1	NL	disease resistance protein RPP8-like
Juglans regia	LOC109011190	XM_018992291.1	KIN	probable receptor-like serine/threonine-protein kinase At4g34500
Juglans regia	LOC108982432	XM_018953805.1	RLP	receptor-like protein 12
Juglans regia	LOC109012514	XM_018994245.1	TN	TMV resistance protein N-like
Juglans regia	LOC109007109	XM_018986652.1	KIN	G-type lectin S-receptor-like serine/threonine-protein kinase At5g35370
[truncated: 1,613 more rows]
