# Supplementary material for: Genome-wide identification and characterization of long non-coding RNAs conferring resistance to Colletotrichum gloeosporioides in walnut (Juglans regia)
Source: BMC Genomics. 2021 Jan 6;22:15. doi: 10.1186/s12864-020-07310-6 (PMC7789297; doi:10.1186/s12864-020-07310-6)
Supplement: Supplementary file 13 — Additional file 13: Table S13. The function of hub lncRNAs pathway. [file 12864_2020_7310_MOESM13_ESM.xls]

## Sheet: Sheet1
The function of hub lncRNAs pathway
module	lncRNA	target genes	pathway
violet	MSTRG.13585.8	XM_018996750.1	Starch and sucrose metabolism
violet	MSTRG.13585.27	XM_018953318.1	Fatty acid metabolism
violet	MSTRG.13585.27	XM_018953318.1	Fatty acid biosynthesis
violet	MSTRG.13585.27	XM_018953318.1	Peroxisome
violet	MSTRG.13585.27	XM_018953318.1	Fatty acid degradation
violet	MSTRG.114270.1	XM_018997560.1	Terpenoid backbone biosynthesis
violet	MSTRG.114270.1	XM_018950719.1	Starch and sucrose metabolism
violet	MSTRG.114270.1	XM_018950719.1	Amino sugar and nucleotide sugar metabolism
violet	MSTRG.114270.1	XM_018957922.1	Peroxisome
lightyellow	MSTRG.11713.16	XM_018989933.1	mRNA surveillance pathway
lightyellow	MSTRG.152205.1	XM_018989932.1	mRNA surveillance pathway
lightyellow	MSTRG.71847.3	XM_018968538.1	RNA degradation
lightyellow	MSTRG.13949.1	XM_018973373.1	Fatty acid biosynthesis
lightyellow	MSTRG.13949.1	XM_018973373.1	Fatty acid metabolism
lightyellow	MSTRG.13949.1	XM_018973373.1	Pyruvate metabolism
lightyellow	MSTRG.13949.1	XM_018973373.1	Propanoate metabolism
lightyellow	MSTRG.103587.8	XM_018982681.1	Glycine, serine and threonine metabolism
lightyellow	MSTRG.103587.8	XM_018982681.1	Biosynthesis of amino acids
brown2	MSTRG.76665.3	XM_018970305.1	Purine metabolism
brown2	MSTRG.93346.2	XM_018971013.1	Glutathione metabolism
brown2	MSTRG.75412.30	XM_018950718.1	Amino sugar and nucleotide sugar metabolism
brown2	MSTRG.35516.7	XM_018968548.1	RNA degradation
white	MSTRG.94840.7	XM_018993558.1	Plant-pathogen interaction
white	MSTRG.94840.7	XM_018957775.1	Glutathione metabolism
white	MSTRG.94840.7	XM_018957775.1	Pentose phosphate pathway
white	MSTRG.124729.3	XM_018954098.1	Peroxisome
white	MSTRG.107704.5	XM_018966340.1	SNARE interactions in vesicular transport
white	MSTRG.103441.8	XM_018950248.1	Plant hormone signal transduction
white	MSTRG.143013.25	XM_018974015.1	Phenylpropanoid biosynthesis
white	MSTRG.144212.8	XM_018983529.1	Ascorbate and aldarate metabolism
white	MSTRG.144212.8	XM_018983529.1	Galactose metabolism
white	MSTRG.144212.8	XM_018983529.1	Pentose and glucuronate interconversions
white	MSTRG.144212.8	XM_018983529.1	Amino sugar and nucleotide sugar metabolism
orange	MSTRG.129043.2	XM_018998696.1	Protein processing in endoplasmic reticulum
orange	MSTRG.126231.7	XM_018956429.1	RNA degradation
orange	MSTRG.126231.7	XM_018995033.1	Glutathione metabolism
