# Supplementary material for: Genome-wide identification and characterization of long non-coding RNAs conferring resistance to Colletotrichum gloeosporioides in walnut (Juglans regia)
Source: BMC Genomics. 2021 Jan 6;22:15. doi: 10.1186/s12864-020-07310-6 (PMC7789297; doi:10.1186/s12864-020-07310-6)
Supplement: Supplementary file 14 — Additional file 14: Table S14. Thesequences of quantitative real time PCR primers. [file 12864_2020_7310_MOESM14_ESM.xls]

## Sheet: qRT-PCR
		Sequences of quantitative real time PCR primers, Related to Figure 7
		lncRNA gene	Sense primer	Antisense primer
		MSTRG.13585	5'-GCCTTGCGAGATAAATTGA-3'	5'-CTTCCGATCCCAATCCAA-3'
		MSTRG.11713	5'-CACTTCCACTCCATCACTA-3'	5'-ATTGTAATAGGCACCACTTG-3'
		MSTRG.152205	5'-ATGCACAGCGAGGTTA-3'	5'-TGTCAAGGCAAGCCAT-3'
		MSTRG.112028	5'-TATGCTTCTTCCACTTCC-3'	5'-GCCTTCATTCTTGTTCTATC-3'
		MSTRG.62751	5'-CCAGTATAGAGGATGTATATGC-3'	5'-GTACTAAGTGTGGAGTCTACT-3'
		MSTRG.9262	5'-CCCGATGGCTTATACTGT-3'	5'-GAGGCACTGATCCGTTAT-3'
		18s	5'-GGTCAATCTTCTCGTTCCCTT-3'	5'-TCGCATTTCGCTACGTTCTT-3'
		mRNA gene	Sense primer	Antisense primer
		LOC109014322	5'-TGCTTAACCACCTCAGATT-3'	5'-CCATTGACATTGCCATTCA-3'
		LOC109009467	5'-GGACTGGTGGATTATCTCA-3'	5'-TACCCTGTTCACTCCCTA-3'
		LOC108987880	5'-CATCATTCGCACAACCTT-3'	5'-TCACCACCAACTAGCAAT-3'
		LOC109013843	5'-ATTCAGCCTTGTCCACAT-3'	5'-GTCTTCCACCTTCTCAACTA-3'
		LOC109012085	5'-GGATTCCTGGACAGAGATT-3'	5'-ATACCTTATGGCTCCTTGAA-3'
		LOC108992844	5'-GTGGTGGAGGAAGAGAAG-3'	5'-AGGATCACATTGGAGCATAT-3'
		18s	5'-GGTCAATCTTCTCGTTCCCTT-3'	5'-TCGCATTTCGCTACGTTCTT-3'
