# Supplementary material for: Genome-wide identification and characterization of long non-coding RNAs conferring resistance to Colletotrichum gloeosporioides in walnut (Juglans regia)
Source: BMC Genomics. 2021 Jan 6;22:15. doi: 10.1186/s12864-020-07310-6 (PMC7789297; doi:10.1186/s12864-020-07310-6)
Supplement: Supplementary file 15 — Additional file 15: Table S15. Expression trend of disease resistance genes and hub lncRNAs. [file 12864_2020_7310_MOESM15_ESM.xls]

## Sheet: mRNAs
Expression trend of resistance genes
TranscriptID	Gene	F423_CK_1	F423_CK_2	F423_24_1	F423_24_2	F423_48_1	F423_48_2	F423_72_1	F423_72_2	F423_SAR_1	F423_SAR_2	F26_CK_1	F26_CK_2	F26_24_1	F26_24_2	F26_48_1	F26_48_2	F26_72_1	F26_72_2	F26_SAR_1	F26_SAR_2
XM_018996750.1	LOC109014322	0	0	0	0	0	0	0	0	0	0	599	0	0	0	0	0	0	0	0	0
XM_018950446.1	LOC108979712	0	0	0	0	0	0	0	0	0	0	0	0	1260	0	0	0	0	0	0	0
XM_018960926.1	LOC108987880	0	0	0	0	0	0	0	0	0	0	0	0	703	0	0	0	0	0	0	0
XM_018962714.1	LOC108989177	0	0	0	0	0	0	0	0	0	0	0	0	0	0	0	248	60	39	0	0
XM_018965430.1	LOC108991254	0	0	0	0	0	1	0	0	0	2	0	0	0	0	0	6	256	0	12	0

## Sheet: lncRNAs
Expression trend of hub lncRNAs
Transcript_id	F423_CK_1	F423_CK_2	F423_24_1	F423_24_2	F423_48_1	F423_48_2	F423_72_1	F423_72_2	F423_SAR_1	F423_SAR_2	F26_CK_1	F26_CK_2	F26_24_1	F26_24_2	F26_48_1	F26_48_2	F26_72_1	F26_72_2	F26_SAR_1	F26_SAR_2
MSTRG.13585.8	0	0	0	0	0	0	0	0	0	0	133	1	0	1	0	0	0	0	1
MSTRG.11713.16	0	0	0	0	0	0	0	0	0	0	0	0	3301	0	0	0	0	0	0	0
MSTRG.152205.1	0	0	0	0	0	0	0	0	0	0	0	0	1873	0	0	0	0	0	0	0
MSTRG.112028.8	0	0	0	0	0	0	0	0	0	0	0	0	0	0	0	644	0	0	0	0
MSTRG.62751.2	0	0	0	0	0	0	0	0	0	0	0	0	0	0	0	0	947	0	0	0
